# Supplementary material for: In situ single-crystal synchrotron X-ray diffraction studies of biologically active gases in metal-organic frameworks
Source: Commun Chem. 2023 Mar 1;6:44. doi: 10.1038/s42004-023-00845-1 (PMC9977776; doi:10.1038/s42004-023-00845-1)
Supplement: Supplementary file 4 — Supplementary Data 1 [file 42004_2023_845_MOESM4_ESM.cif]

data_shelxt
_audit_creation_date               2022-08-02
_audit_creation_method
# start Validation Reply Form
_vrf_PLAT602_shelxt
;
PROBLEM: Solvent Accessible VOID(S) in Structure ........          ! Check 
RESPONSE: Expected in this metal organic framework
;
_vrf_PLAT213_shelxt
;
PROBLEM: Atom C6              has ADP max/min Ratio .....        4.2 prolat
RESPONSE: High temperature leads to highly disordered CO molecule. Its low occupancy makes sensibly modelling this disorder further impossible
;
_vrf_PLAT220_shelxt
;
PROBLEM: NonSolvent   Resd 1  O   Ueq(max)/Ueq(min) Range        7.8 Ratio 
RESPONSE: High temperature leads to highly disordered CO molecule. Its low occupancy makes sensibly modelling this disorder further impossible
;
_vrf_PLAT242_shelxt
;
PROBLEM: Low    'MainMol' Ueq as Compared to Neighbors of        Co1 Check 
RESPONSE: Due to large disorder in attached CO molecule
;
# end Validation Reply Form

;
Olex2 1.5
(compiled 2022.04.07 svn.rca3783a0 for OlexSys, GUI svn.r6498)
;
_shelx_SHELXL_version_number       '2018/3'
_audit_contact_author_address      ?
_audit_contact_author_email        ?
_audit_contact_author_name         ''
_audit_contact_author_phone        ?
_publ_contact_author_id_orcid      ?
_publ_section_references
;
Dolomanov, O.V., Bourhis, L.J., Gildea, R.J, Howard, J.A.K. & Puschmann, H.
 (2009), J. Appl. Cryst. 42, 339-341.

Sheldrick, G.M. (2015). Acta Cryst. C71, 3-8.
;
_chemical_name_common              ?
_chemical_name_systematic          'Co-4,6-dhip CO loaded'
_chemical_formula_moiety           'C2.054 H0.652 Co0.5 O1.63'
_chemical_formula_sum              'C2.07 H0.50 Co0.50 O1.64'
_chemical_formula_weight           81.00
_chemical_absolute_configuration   ?
_chemical_melting_point            ?
loop_
  _atom_type_symbol
  _atom_type_description
  _atom_type_scat_dispersion_real
  _atom_type_scat_dispersion_imag
  _atom_type_scat_source
 'C' 'C' 0.0007 0.0007 'International Tables Vol C Tables 4.2.6.8 and 6.1.1.4'
 'H' 'H' 0.0000 0.0000 'International Tables Vol C Tables 4.2.6.8 and 6.1.1.4'
 'Co' 'Co' 0.2145 0.4840 'International Tables Vol C Tables 4.2.6.8 and 6.1.1.4'
 'O' 'O' 0.0040 0.0026 'International Tables Vol C Tables 4.2.6.8 and 6.1.1.4'

_shelx_space_group_comment
;
The symmetry employed for this shelxl refinement is uniquely defined
by the following loop, which should always be used as a source of
symmetry information in preference to the above space-group names.
They are only intended as comments.
;
_space_group_crystal_system        'trigonal'
_space_group_IT_number             160
_space_group_name_H-M_alt          'R 3 m'
_space_group_name_Hall             'R 3 -2"'
loop_
  _space_group_symop_operation_xyz
 'x, y, z'
 '-y, x-y, z'
 '-x+y, -x, z'
 '-y, -x, z'
 '-x+y, y, z'
 'x, x-y, z'
 'x+2/3, y+1/3, z+1/3'
 '-y+2/3, x-y+1/3, z+1/3'
 '-x+y+2/3, -x+1/3, z+1/3'
 '-y+2/3, -x+1/3, z+1/3'
 '-x+y+2/3, y+1/3, z+1/3'
 'x+2/3, x-y+1/3, z+1/3'
 'x+1/3, y+2/3, z+2/3'
 '-y+1/3, x-y+2/3, z+2/3'
 '-x+y+1/3, -x+2/3, z+2/3'
 '-y+1/3, -x+2/3, z+2/3'
 '-x+y+1/3, y+2/3, z+2/3'
 'x+1/3, x-y+2/3, z+2/3'

_cell_length_a                     25.8893(2)
_cell_length_b                     25.8893(2)
_cell_length_c                     6.81330(10)
_cell_angle_alpha                  90
_cell_angle_beta                   90
_cell_angle_gamma                  120
_cell_volume                       3954.84(8)
_cell_formula_units_Z              36
_cell_measurement_reflns_used      8408
_cell_measurement_temperature      500
_cell_measurement_theta_max        21.82070551721178
_cell_measurement_theta_min        1.846331114128488
_shelx_estimated_absorpt_T_max     ?
_shelx_estimated_absorpt_T_min     ?
_exptl_absorpt_coefficient_mu      0.650
_exptl_absorpt_correction_T_max    1.0
_exptl_absorpt_correction_T_min    0.9188896036778327
_exptl_absorpt_correction_type     empirical
_exptl_absorpt_process_details     
;
DIALS 3.6.2-g16e93f55b-release
Scaling & analysis of unmerged intensities, absorption correction using spherical harmonics
;

_exptl_absorpt_special_details     ?
_exptl_crystal_colour              ?
_exptl_crystal_density_diffrn      1.218
_exptl_crystal_density_meas        ?
_exptl_crystal_density_method      ?
_exptl_crystal_description         needle
_exptl_crystal_F_000               1422
_exptl_crystal_size_max            0.15
_exptl_crystal_size_mid            0.01
_exptl_crystal_size_min            0.005
_exptl_transmission_factor_max     ?
_exptl_transmission_factor_min     ?
_diffrn_reflns_av_R_equivalents    0.1124
_diffrn_reflns_av_unetI/netI       0.1275
_diffrn_reflns_Laue_measured_fraction_full  0.995
_diffrn_reflns_Laue_measured_fraction_max  0.836
_diffrn_reflns_limit_h_max         40
_diffrn_reflns_limit_h_min         -39
_diffrn_reflns_limit_k_max         37
_diffrn_reflns_limit_k_min         -48
_diffrn_reflns_limit_l_max         11
_diffrn_reflns_limit_l_min         -11
_diffrn_reflns_number              37343
_diffrn_reflns_point_group_measured_fraction_full  0.997
_diffrn_reflns_point_group_measured_fraction_max  0.754
_diffrn_reflns_theta_full          16.950
_diffrn_reflns_theta_max           28.623
_diffrn_reflns_theta_min           1.863
_diffrn_ambient_temperature        500
_diffrn_detector_area_resol_mean   ?
_diffrn_measured_fraction_theta_full  0.995
_diffrn_measured_fraction_theta_max  0.836

_diffrn_measurement_specimen_support  'MiTeGen loop'
_diffrn_measurement_device_type    'Eiger 4M CdTe'
_diffrn_measurement_device         'Newport IS4CCD (4 circle)'
_diffrn_measurement_method         'phi scan'
_diffrn_radiation_source           'Diamond Light Source Beamline I19'
_diffrn_radiation_monochromator    'double crystal Silicon 111'
_diffrn_radiation_type             'Synchrotron'
_diffrn_radiation_wavelength       0.4859
_diffrn_source                     ?
_reflns_Friedel_coverage           0.800
_reflns_Friedel_fraction_full      0.999
_reflns_Friedel_fraction_max       0.673
_reflns_number_gt                  2407
_reflns_number_total               5561
_reflns_special_details
;
 Reflections were merged by SHELXL according to the crystal
 class for the calculation of statistics and refinement.
 
 _reflns_Friedel_fraction is defined as the number of unique
 Friedel pairs measured divided by the number that would be
 possible theoretically, ignoring centric projections and
 systematic absences.
;
_reflns_threshold_expression       'I > 2\s(I)'
_computing_cell_refinement         
;
DIALS 3.10.2-1-g02720afcd-release (Winter, G. et al., 2018)
XIA2 3.10.1 (Winter, G., 2010)
;
_computing_data_collection         'GDA 9.20; generic data acquisition software' 
_computing_data_reduction          
;
DIALS 3.10.2-1-g02720afcd-release (Winter, G. et al., 2018)
dials.scale (Beilsten-Edmands, J. et al., 2020)
XIA2 3.10.1 (Winter, G., 2010)
;
_computing_molecular_graphics      'Olex2 1.5 (Dolomanov et al., 2009)'
_computing_publication_material    'Olex2 1.5 (Dolomanov et al., 2009)'
_computing_structure_refinement    'SHELXL 2018/3 (Sheldrick, 2015)'
_computing_structure_solution      'SHELXT 2014/4 (Sheldrick, 2014)'
_refine_diff_density_max           0.237
_refine_diff_density_min           -0.260
_refine_diff_density_rms           0.056
_refine_ls_abs_structure_details
;
 Flack x determined using 943 quotients [(I+)-(I-)]/[(I+)+(I-)]
 (Parsons, Flack and Wagner, Acta Cryst. B69 (2013) 249-259).
;
_refine_ls_abs_structure_Flack     0.03(3)
_refine_ls_extinction_coef         .
_refine_ls_extinction_method       none
_refine_ls_goodness_of_fit_ref     0.708
_refine_ls_hydrogen_treatment      constr
_refine_ls_matrix_type             full
_refine_ls_number_parameters       106
_refine_ls_number_reflns           5561
_refine_ls_number_restraints       22
_refine_ls_R_factor_all            0.1126
_refine_ls_R_factor_gt             0.0309
_refine_ls_restrained_S_all        0.710
_refine_ls_shift/su_max            0.002
_refine_ls_shift/su_mean           0.000
_refine_ls_structure_factor_coef   Fsqd
_refine_ls_weighting_details      
 'w=1/[\s^2^(Fo^2^)+(0.0160P)^2^] where P=(Fo^2^+2Fc^2^)/3'
_refine_ls_weighting_scheme        calc
_refine_ls_wR_factor_gt            0.0509
_refine_ls_wR_factor_ref           0.0585
_refine_special_details            ?
_olex2_refinement_description
;
1. Fixed Uiso
 At 1.2 times of:
  All C(H) groups
 At 1.5 times of:
  All O(H,H) groups
2. Restrained distances
 O4-C6
 1.13 with sigma of 0.02
 C6-Co1
 2.2 with sigma of 0.04
 O6A-Co1
 2.09 with sigma of 0.04
3. Uiso/Uaniso restraints and constraints
Co1 \\sim O4 \\sim C6: within 3.7A with sigma of 0.08 and sigma for terminal
atoms of 0.16 within 3.7A
4. Others
 Sof(C6)=Sof(O4)=FVAR(1)
 Sof(O6A)=Sof(H6AA)=Sof(H6AB)=FVAR(2)
5.a Rotating group:
 O6A(H6AA,H6AB)
5.b Aromatic/amide H refined with riding coordinates:
 C4(H4), C5(H5)
;
_atom_sites_solution_hydrogens     mixed
_atom_sites_solution_primary       dual
_atom_sites_solution_secondary     ?
loop_
  _atom_site_label
  _atom_site_type_symbol
  _atom_site_fract_x
  _atom_site_fract_y
  _atom_site_fract_z
  _atom_site_U_iso_or_equiv
  _atom_site_adp_type
  _atom_site_occupancy
  _atom_site_site_symmetry_order
  _atom_site_calc_flag
  _atom_site_refinement_flags_posn
  _atom_site_refinement_flags_adp
  _atom_site_refinement_flags_occupancy
  _atom_site_disorder_assembly
  _atom_site_disorder_group
 Co1 Co -0.67596(2) -0.62849(2) -0.09719(5) 0.03069(7) Uani 1 1 d D U . . .
 O3 O -0.74429(7) -0.67134(8) -0.9023(3) 0.0347(4) Uani 1 1 d . . . . .
 O1 O -0.71711(8) -0.61199(8) -0.3134(2) 0.0396(4) Uani 1 1 d . . . . .
 O2 O -0.68946(7) -0.65174(8) -0.5497(2) 0.0368(4) Uani 1 1 d . . . . .
 C3 C -0.78190(10) -0.65842(10) -0.8065(3) 0.0310(5) Uani 1 1 d . . . . .
 C4 C -0.83263(8) -0.66526(16) -0.9025(5) 0.0342(7) Uani 1 2 d S T P . .
 H4 H -0.837360 -0.674721 -1.035403 0.041 Uiso 1 2 calc R U P . .
 C1 C -0.72386(10) -0.63398(10) -0.4824(3) 0.0311(5) Uani 1 1 d . . . . .
 C2 C -0.77299(10) -0.63978(11) -0.6067(3) 0.0334(5) Uani 1 1 d . . . . .
 C5 C -0.81521(8) -0.63042(17) -0.5145(5) 0.0368(8) Uani 1 2 d S T P . .
 H5 H -0.808637 -0.617276 -0.385033 0.044 Uiso 1 2 calc R U P . .
 C6 C -0.664(2) -0.548(2) 0.069(13) 0.13(3) Uani 0.107(15) 1 d D U P A 1
 O4 O -0.6420(17) -0.498(2) 0.091(12) 0.28(4) Uani 0.107(15) 1 d D U P A 1
 O6A O -0.6533(18) -0.5393(11) 0.018(4) 0.133(17) Uani 0.152(15) 1 d D . P A 2
 H6AA H -0.608587 -0.501232 0.082620 0.199 Uiso 0.152(15) 1 d R U P A 2
 H6AB H -0.682505 -0.516470 0.029380 0.199 Uiso 0.152(15) 1 d R U P A 2

loop_
  _atom_site_aniso_label
  _atom_site_aniso_U_11
  _atom_site_aniso_U_22
  _atom_site_aniso_U_33
  _atom_site_aniso_U_23
  _atom_site_aniso_U_13
  _atom_site_aniso_U_12
 Co1 0.03543(18) 0.03868(17) 0.01957(12) -0.00046(14) -0.00124(14) 0.01973(16)
 O3 0.0369(9) 0.0534(10) 0.0223(10) -0.0026(8) 0.0005(7) 0.0290(8)
 O1 0.0516(11) 0.0590(11) 0.0218(9) -0.0108(8) -0.0102(7) 0.0379(9)
 O2 0.0437(10) 0.0517(10) 0.0245(10) -0.0092(7) -0.0074(7) 0.0309(9)
 C3 0.0350(12) 0.0407(13) 0.0198(11) 0.0004(9) 0.0014(9) 0.0207(11)
 C4 0.0386(13) 0.052(2) 0.0167(17) -0.0051(14) -0.0025(7) 0.0258(10)
 C1 0.0348(12) 0.0376(13) 0.0230(11) -0.0016(9) -0.0017(9) 0.0197(11)
 C2 0.0370(13) 0.0496(15) 0.0186(10) -0.0024(10) -0.0027(10) 0.0255(12)
 C5 0.0399(13) 0.059(2) 0.0180(15) -0.0069(14) -0.0035(7) 0.0293(11)
 C6 0.09(3) 0.12(4) 0.25(7) -0.12(4) -0.07(3) 0.09(3)
 O4 0.09(3) 0.17(5) 0.55(11) -0.03(6) 0.07(5) 0.06(3)
 O6A 0.30(5) 0.09(2) 0.051(15) -0.016(13) -0.001(19) 0.13(3)

_geom_special_details
;
 All esds (except the esd in the dihedral angle between two l.s. planes)
 are estimated using the full covariance matrix.  The cell esds are taken
 into account individually in the estimation of esds in distances, angles
 and torsion angles; correlations between esds in cell parameters are only
 used when they are defined by crystal symmetry.  An approximate (isotropic)
 treatment of cell esds is used for estimating esds involving l.s. planes.
;
loop_
  _geom_bond_atom_site_label_1
  _geom_bond_atom_site_label_2
  _geom_bond_distance
  _geom_bond_site_symmetry_2
  _geom_bond_publ_flag
 Co1 Co1 2.9960(4) 15_434 ?
 Co1 Co1 2.9958(4) 8_345 ?
 Co1 O3 2.0396(17) 1_556 ?
 Co1 O3 2.0720(18) 15_435 ?
 Co1 O1 1.9857(17) . ?
 Co1 O2 2.0626(15) 8_345 ?
 Co1 O2 2.0629(16) 15_435 ?
 Co1 C6 2.26(4) . ?
 Co1 O6A 2.22(2) . ?
 O3 C3 1.346(3) . ?
 O1 C1 1.257(3) . ?
 O2 C1 1.274(3) . ?
 C3 C4 1.397(3) . ?
 C3 C2 1.424(3) . ?
 C4 H4 0.9300 . ?
 C1 C2 1.472(3) . ?
 C2 C5 1.383(3) . ?
 C5 H5 0.9300 . ?
 C6 O4 1.13(3) . ?
 O6A H6AA 1.1685 . ?
 O6A H6AB 1.1712 . ?

loop_
  _geom_angle_atom_site_label_1
  _geom_angle_atom_site_label_2
  _geom_angle_atom_site_label_3
  _geom_angle
  _geom_angle_site_symmetry_1
  _geom_angle_site_symmetry_3
  _geom_angle_publ_flag
 Co1 Co1 Co1 111.224(13) 8_345 15_434 ?
 O3 Co1 Co1 43.65(5) 1_556 8_345 ?
 O3 Co1 Co1 139.29(6) 1_556 15_434 ?
 O3 Co1 Co1 121.65(5) 15_435 8_345 ?
 O3 Co1 Co1 42.80(5) 15_435 15_434 ?
 O3 Co1 O3 164.29(8) 1_556 15_435 ?
 O3 Co1 O2 96.26(7) 1_556 8_345 ?
 O3 Co1 O2 82.51(6) 1_556 15_435 ?
 O3 Co1 C6 97.8(18) 15_435 . ?
 O3 Co1 C6 82(2) 1_556 . ?
 O3 Co1 O6A 92.4(9) 1_556 . ?
 O3 Co1 O6A 88.6(10) 15_435 . ?
 O1 Co1 Co1 82.77(5) . 15_434 ?
 O1 Co1 Co1 139.42(6) . 8_345 ?
 O1 Co1 O3 94.92(8) . 15_435 ?
 O1 Co1 O3 100.79(7) . 1_556 ?
 O1 Co1 O2 176.67(7) . 15_435 ?
 O1 Co1 O2 97.06(7) . 8_345 ?
 O1 Co1 C6 90.9(19) . . ?
 O1 Co1 O6A 85.9(8) . . ?
 O2 Co1 Co1 94.45(5) 15_435 15_434 ?
 O2 Co1 Co1 73.78(5) 8_345 8_345 ?
 O2 Co1 Co1 43.43(4) 15_435 8_345 ?
 O2 Co1 Co1 43.43(5) 8_345 15_434 ?
 O2 Co1 O3 81.78(7) 15_435 15_435 ?
 O2 Co1 O3 81.73(7) 8_345 15_435 ?
 O2 Co1 O2 82.07(2) 8_345 15_435 ?
 O2 Co1 C6 90.0(18) 15_435 . ?
 O2 Co1 C6 172.1(19) 8_345 . ?
 O2 Co1 O6A 170.1(11) 8_345 . ?
 O2 Co1 O6A 94.4(9) 15_435 . ?
 C6 Co1 Co1 100(2) . 8_345 ?
 C6 Co1 Co1 139(2) . 15_434 ?
 O6A Co1 Co1 109.9(7) . 8_345 ?
 Co1 O3 Co1 93.55(7) 1_554 8_344 ?
 C3 O3 Co1 121.54(15) . 8_344 ?
 C3 O3 Co1 135.98(17) . 1_554 ?
 C1 O1 Co1 123.39(16) . . ?
 Co1 O2 Co1 93.14(6) 8_344 15_434 ?
 C1 O2 Co1 129.86(15) . 8_344 ?
 C1 O2 Co1 133.18(15) . 15_434 ?
 O3 C3 C4 119.5(2) . . ?
 O3 C3 C2 122.2(2) . . ?
 C4 C3 C2 118.2(2) . . ?
 C3 C4 C3 122.5(3) . 5_455 ?
 C3 C4 H4 118.7 . . ?
 C3 C4 H4 118.7 5_455 . ?
 O1 C1 O2 121.9(2) . . ?
 O1 C1 C2 119.4(2) . . ?
 O2 C1 C2 118.7(2) . . ?
 C3 C2 C1 124.7(2) . . ?
 C5 C2 C3 119.0(2) . . ?
 C5 C2 C1 116.0(2) . . ?
 C2 C5 C2 122.8(3) . 5_455 ?
 C2 C5 H5 118.6 . . ?
 C2 C5 H5 118.6 5_455 . ?
 O4 C6 Co1 152(8) . . ?
 Co1 O6A H6AA 130.1 . . ?
 Co1 O6A H6AB 130.3 . . ?
 H6AA O6A H6AB 99.6 . . ?

loop_
  _geom_torsion_atom_site_label_1
  _geom_torsion_atom_site_label_2
  _geom_torsion_atom_site_label_3
  _geom_torsion_atom_site_label_4
  _geom_torsion
  _geom_torsion_site_symmetry_1
  _geom_torsion_site_symmetry_2
  _geom_torsion_site_symmetry_3
  _geom_torsion_site_symmetry_4
  _geom_torsion_publ_flag
 Co1 O3 C3 C4 81.9(3) 1_554 . . . ?
 Co1 O3 C3 C4 -140.4(2) 8_344 . . . ?
 Co1 O3 C3 C2 -100.3(3) 1_554 . . . ?
 Co1 O3 C3 C2 37.4(3) 8_344 . . . ?
 Co1 O1 C1 O2 -23.8(3) . . . . ?
 Co1 O1 C1 C2 155.89(17) . . . . ?
 Co1 O2 C1 O1 3.6(4) 15_434 . . . ?
 Co1 O2 C1 O1 155.39(17) 8_344 . . . ?
 Co1 O2 C1 C2 -176.08(15) 15_434 . . . ?
 Co1 O2 C1 C2 -24.3(3) 8_344 . . . ?
 O3 C3 C4 C3 173.5(2) . . . 5_455 ?
 O3 C3 C2 C1 -1.6(4) . . . . ?
 O3 C3 C2 C5 -176.5(3) . . . . ?
 O1 C1 C2 C3 173.6(2) . . . . ?
 O1 C1 C2 C5 -11.4(4) . . . . ?
 O2 C1 C2 C3 -6.7(4) . . . . ?
 O2 C1 C2 C5 168.3(3) . . . . ?
 C3 C2 C5 C2 1.6(5) . . . 5_455 ?
 C4 C3 C2 C1 176.2(3) . . . . ?
 C4 C3 C2 C5 1.4(4) . . . . ?
 C1 C2 C5 C2 -173.7(2) . . . 5_455 ?
 C2 C3 C4 C3 -4.4(5) . . . 5_455 ?

_mask_special_details
;
unused in refinement
_smtbx_masks_special_details       unused in refinement
loop_
  _smtbx_masks_void_nr
  _smtbx_masks_void_average_x
  _smtbx_masks_void_average_y
  _smtbx_masks_void_average_z
  _smtbx_masks_void_volume
  _smtbx_masks_void_count_electrons
  _smtbx_masks_void_content
 1 0.000 0.000 -0.930 609.9 393.0 ?
 2 0.333 0.667 -0.998 609.9 393.0 ?
 3 0.667 0.333 -0.331 609.9 393.0 ?

_smtbx_masks_void_probe_radius     1.2
_smtbx_masks_void_truncation_radius  1.2
;

_shelx_res_file
;
TITL shelxt_a.res in R3m
    shelxt.res
    created by SHELXL-2018/3 at 08:58:48 on 02-Aug-2022
REM Old TITL shelxt in R -3 m :H
REM SHELXT solution in R3m
REM R1 0.098, Rweak 0.038, Alpha 0.002, Orientation as input
REM Flack x = 0.307 ( 0.011 ) from Parsons' quotients
REM Formula found by SHELXT: C4 O3 Br
CELL 0.4859 25.8893 25.8893 6.8133 90 90 120
ZERR 36 0.0002 0.0002 0.0001 0 0 0
LATT -3
SYMM -Y,+X-Y,+Z
SYMM +Y-X,-X,+Z
SYMM -Y,-X,+Z
SYMM +Y-X,+Y,+Z
SYMM +X,+X-Y,+Z
SFAC C H Co O
DISP C 0.0007 0.0007 6.0677
DISP Co 0.2145 0.484 1359.6524
DISP H -0 0 0.6065
DISP O 0.004 0.0026 13.3363
UNIT 74.34 18 18 59.01
DFIX 1.13 O4 C6
DFIX 2.2 0.04 C6 Co1
DFIX 2.09 0.04 O6A Co1
SIMU 0.08 0.16 3.7 Co1 O4 C6

L.S. 10
PLAN  20
TEMP 226.85
CONF
BOND $H
list 4
MORE -1
fmap 2 53
acta
OMIT -1 2 0
OMIT -2 4 0
OMIT -1 1 1
OMIT 0 1 -1
OMIT -5 10 0
OMIT -16 44 -3
REM <olex2.extras>
REM <HklSrc "%.\\shelxt.hkl">
REM </olex2.extras>

WGHT    0.016000
FVAR       0.17686   0.10721   0.15200
CO1   3   -0.675964   -0.628494   -0.097190    11.00000    0.03543    0.03868 =
         0.01957   -0.00046   -0.00124    0.01973
O3    4   -0.744291   -0.671337   -0.902336    11.00000    0.03693    0.05340 =
         0.02234   -0.00259    0.00045    0.02899
O1    4   -0.717109   -0.611995   -0.313443    11.00000    0.05162    0.05896 =
         0.02180   -0.01079   -0.01018    0.03793
O2    4   -0.689463   -0.651736   -0.549658    11.00000    0.04367    0.05168 =
         0.02455   -0.00915   -0.00740    0.03088
C3    1   -0.781899   -0.658425   -0.806484    11.00000    0.03503    0.04067 =
         0.01977    0.00042    0.00141    0.02072
C4    1   -0.832630   -0.665261   -0.902503    10.50000    0.03864    0.05166 =
         0.01669   -0.00510   -0.00255    0.02583
AFIX  43
H4    2   -0.837360   -0.674721   -1.035403    10.50000   -1.20000
AFIX   0
C1    1   -0.723863   -0.633976   -0.482413    11.00000    0.03484    0.03762 =
         0.02299   -0.00158   -0.00174    0.01975
C2    1   -0.772988   -0.639780   -0.606700    11.00000    0.03702    0.04965 =
         0.01861   -0.00242   -0.00272    0.02550
C5    1   -0.815209   -0.630419   -0.514498    10.50000    0.03987    0.05864 =
         0.01804   -0.00694   -0.00347    0.02932
AFIX  43
H5    2   -0.808637   -0.617276   -0.385033    10.50000   -1.20000
AFIX   0
PART 1
C6    1   -0.663501   -0.547648    0.068600    21.00000    0.08635    0.12022 =
         0.24952   -0.11731   -0.06722    0.09123
O4    4   -0.641966   -0.497952    0.091278    21.00000    0.09387    0.16675 =
         0.55497   -0.03176    0.07121    0.05525
PART 2
O6A   4   -0.653316   -0.539271    0.017820    31.00000    0.29656    0.09104 =
         0.05143   -0.01625   -0.00096    0.12803
AFIX   7
H6AA  2   -0.608587   -0.501232    0.082620    31.00000   -1.50000
H6AB  2   -0.682505   -0.516470    0.029380    31.00000   -1.50000
AFIX   0
HKLF 4


REM  shelxt_a.res in R3m
REM wR2 = 0.0585, GooF = S = 0.708, Restrained GooF = 0.710 for all data
REM R1 = 0.0309 for 2407 Fo > 4sig(Fo) and 0.1126 for all 5561 data
REM 106 parameters refined using 22 restraints

END

WGHT      0.0160      0.0000

REM Highest difference peak  0.237,  deepest hole -0.255,  1-sigma level  0.056
Q1    1  -0.7004 -0.4009 -0.1921  10.50000  0.05    0.24
Q2    1  -0.8930 -0.7252 -1.2877  11.00000  0.05    0.21
Q3    1  -0.7718 -0.7241 -0.9522  11.00000  0.05    0.21
Q4    1  -0.7414 -0.4828 -0.0366  10.50000  0.05    0.21
Q5    1  -0.8537 -0.7073 -1.0215  10.50000  0.05    0.21
Q6    1  -0.7045 -0.6056 -0.4106  11.00000  0.05    0.20
Q7    1  -0.6002 -0.3998  0.2856  10.50000  0.05    0.20
Q8    1  -0.6541 -0.3459  0.3942  10.50000  0.05    0.20
Q9    1  -0.7670 -0.6381 -0.6987  11.00000  0.05    0.19
Q10   1  -0.6486 -0.5739 -0.6561  11.00000  0.05    0.19
Q11   1  -0.6904 -0.3809  0.1735  10.50000  0.05    0.19
Q12   1  -0.8663 -0.7327 -0.7510  10.50000  0.05    0.19
Q13   1  -0.7173 -0.6877 -0.5488  11.00000  0.05    0.19
Q14   1  -0.8476 -0.6953 -0.7283  10.50000  0.05    0.19
Q15   1  -0.5798 -0.4202 -0.2746  10.50000  0.05    0.19
Q16   1  -0.6014 -0.3986  0.3848  10.50000  0.05    0.19
Q17   1  -0.8719 -0.7859 -1.1205  11.00000  0.05    0.19
Q18   1  -0.8123 -0.6247 -1.1394  10.50000  0.05    0.18
Q19   1  -0.8743 -0.7485 -1.2626  10.50000  0.05    0.18
Q20   1  -0.6667 -0.3333 -0.2448  10.16667  0.05    0.18
;
_shelx_res_checksum                16586
_shelx_hkl_file
;
 -12  -7  10  -50.18   43.90
 -12 -15  -6   41.72   44.88
 -10 -22   6   19.15   30.81
  -9 -23   5  -37.99   25.88
 -15 -29   2   20.02   20.02
 -11  30   1   28.76   10.12
 -13  29   6   11.47   22.71
 -13  24   8   20.41   21.50
 -12  22   8   20.24   23.89
 -11  20   8   20.24   22.01
  -4  12   5  260.59   27.19
  -7  15  -4   97.87   16.09
  -6  11   7   61.79   16.91
 -12  13  -7   18.81   17.05
  -4  -2   7    3.76   16.37
 -18  12  -9   12.56   15.64
 -17   4  -9    4.15   18.00
  -6 -13   7    4.37   20.16
  -3 -17  -1   56.24   12.90
 -15  -7  -8   13.63   23.21
 -11 -18  -5   -3.08   21.50
  -9 -21   6   18.25   11.94
  -8 -22   5    0.00    9.90
 -12 -19  -5   35.80   19.79
 -13 -20  -5    0.00   19.12
 -16 -19  -6    3.90   19.65
 -12 -24  -3   48.11   16.65
 -12  23  -5   23.58   13.46
 -11  21  -5  127.31   17.38
  -1   7   1  283.83   19.12
  -4   8   6   21.62   21.90
 -10  14  -6  283.16   27.56
  -3   3   6  537.30   39.67
 -21  21  -9   37.17   24.14
 -15  14  -8   -7.01   27.87
  -6   1   8   78.89   22.01
 -10   3  -7  401.38   36.73
 -10   0  -7  262.24   30.00
 -17   7  -9   55.96   24.17
  -2 -10   5   92.63   18.08
  -7  -9   8   -0.03   25.68
 -17   1  -9   -0.50   26.91
 -10 -10   9    0.00   19.99
  -3 -18   3   73.09    8.97
  -4 -17  -2  121.95   17.83
  -9 -14   8   26.07   19.85
 -11 -14  -6    4.93   28.46
 -10 -17  -5    2.02   24.87
 -15 -14  -7   26.19   22.23
 -16 -15  -7   -1.43   20.24
 -18 -27  -3   -3.20   19.09
 -14  32   5   -4.40   25.76
  -7  17   6  278.22   32.46
  -3  11   4   27.95   23.58
  -5  13  -3  237.94   19.60
 -10  11   9   19.57   30.75
  -5   6   7   30.95   25.48
 -20  19  -9   34.15   26.77
   0  -6   3  503.18   31.26
 -13   4  -8   48.00   28.68
 -13   1  -8   51.73   30.73
  -9  -6   9   61.51   28.23
 -11  -7  -7   15.39   26.35
  -6 -18  -3   85.12   19.96
 -14 -13  -7  -13.37   24.78
 -14 -21  -5    5.07   23.63
 -17 -20  -6  -12.92   27.45
 -13 -28   0   -3.20   12.56
 -17 -25  -4   -7.15   23.19
 -14  33   4   33.59   29.47
 -12  27   6  -21.11   30.64
 -13  25  -5   15.17   14.97
 -10  19  -5  178.39   23.07
  -8  11   8   33.05   26.35
   0   1   2   27.14   13.57
  -8   7  -6   14.44   19.57
 -19  17  -9   18.67   26.44
  -9   6   9   -0.28   31.26
   0  -3   3 1249.90   67.93
 -17  10  -9   78.67   27.45
 -10  -3  -7  117.78   25.48
  -5  -9   7   32.13   21.05
  -2 -12  -2   91.11   17.07
 -13  -2  -8   12.87   31.68
 -14  -6  -8    5.80   28.26
 -13  -8  10   21.05   28.01
  -9 -16  -5   17.58   25.79
 -16 -21   8  -15.98   24.28
 -16  31   7   -7.26   26.77
 -11  25   6   19.40   31.15
  -8  19   6   76.48   23.24
  -7  13   7   46.99   23.33
  -1   5   3  251.62   23.38
  -7   6   8   21.87   23.24
 -14  12  -8    8.72   28.54
  -1  -5  -2 1201.62   65.57
 -13   7  -8    6.36   29.35
  -4  -9  -4   67.59   23.33
 -12  -4  10   12.59   25.01
  -8  -8  -6   84.27   26.97
  -3 -19   1  217.02   13.85
 -10 -15   8    4.40   23.21
 -15 -22  -5   16.09   26.35
 -14 -27  -2    2.50   19.76
 -14 -28  -1   -5.13   17.91
 -13  30   5   15.59   31.18
 -10  23   6    9.03   24.33
  -9  21   6    4.49   21.33
  -3   6  -3  613.58   37.60
  -2   2   5  299.56   29.94
  -1   1   4  163.08   20.66
 -11  11  -7  184.44   28.32
  -3   0   6  770.38   52.40
  -1  -2  -2  116.07   15.67
 -18  15  -9   20.91   25.43
  -2  -2  -3  648.60   40.06
  -5   0  -5  550.08   41.77
  -2  -5  -3  213.60   21.31
  -5  -3  -5  258.43   32.41
  -7  -1  -6   27.00   22.37
  -6 -10  -5   26.38   21.05
  -5 -13  -4   84.08   23.10
  -3 -16   4  254.84   22.01
 -11 -11   9  -10.29   27.42
 -12 -11  -7   23.05   31.40
  -4  16   1  558.86   34.29
  -9  17  -5   20.02   17.07
  -9  13   8   52.26   30.47
  -3   7   5  996.24   62.97
  -9  12  -6  183.91   25.60
 -11  13   9   -7.21   28.51
  -7   2  -6    5.58   21.08
  -9   3   9   12.50   35.32
  -3  -3   6  169.45   23.69
  -1  -8   4  545.74   36.95
  -9  -3   9   32.07   30.31
 -16   2  -9    0.87   26.91
 -10  -6  -7    3.08   22.79
  -5 -14   6  118.23   21.25
  -7 -14   7   62.49   29.41
  -5 -17  -3  243.46   27.87
  -8 -15  -5   17.72   22.29
 -11 -16   8   13.20   23.24
  -9 -20  -4   24.53   30.36
 -10 -21  -4   32.55   27.56
 -15 -20   8    1.07   21.42
 -19 -29  -2    0.84   21.73
 -13  32   3   29.30   26.94
 -12  31   2   -0.11   19.76
 -10  28   1   26.72   14.49
 -15  29   7   39.61   28.99
  -3  13   2  498.97   32.38
  -8  15   7   62.29   23.80
  -5  10   6  100.73   24.50
  -5   3   7  102.13   25.04
 -16   8  -9    7.77   27.08
  -9   0   9   45.33   31.79
  -7  -4  -6  292.89   31.71
  -7  -6   8   24.17   29.38
  -3 -12  -3  222.49   24.81
  -8 -10   8   -0.87   28.76
 -13  -5  -8   22.82   31.62
  -9 -12  -6   -7.01   25.32
 -11 -22  -4   15.00   26.27
 -14 -26  -3   21.11   22.20
 -18 -26  -4   12.42   25.01
 -13  31   4    3.03   27.28
 -17  34   6    4.15   25.12
 -12  28   5   10.71   28.88
  -6  16   5   22.54   20.24
  -4  13  -2   87.02    9.84
 -16  24  -7    5.05   29.86
  -6  13  -4  194.76   23.05
 -15  22  -7   44.18   28.26
 -14  20  -7   10.04   28.26
  -1   6   2 1097.78   60.42
  -2   6   4  126.30   21.28
  -2   6  -2   82.14   11.41
 -17  21  -8   46.40   27.11
 -12  15   9   31.32   26.07
  -6   8   7  213.91   29.32
  -6   8  -5  280.77   31.71
 -10   8   9   18.59   31.76
  -7   3   8  183.83   29.18
 -17  13  -9   12.73   28.20
  -2  -7   5  152.23   23.05
 -12   2  -8  109.62   31.88
  -5  -6   7  103.87   23.86
  -5  -6  -5   19.82   23.24
  -1 -12  -1  221.79   18.62
 -10  -7   9   64.76   27.64
 -16  -1  -9   -3.53   26.07
 -11 -10  -7   54.84   31.79
 -12 -12   9   15.17   28.01
 -15 -10  -8   11.16   25.88
  -8 -19  -4    1.85   22.71
 -12 -17   8    8.05   25.23
 -13 -18   8   12.59   23.61
 -14 -19   8    8.24   23.24
 -12 -23  -4   -0.22   22.60
 -12 -28   1    5.83   12.62
 -19 -28  -3    0.06   22.54
 -14  27   7    8.83   31.23
 -10  15   8   59.07   32.80
 -16  19  -8    2.52   27.90
  -5   3  -5  489.02   39.89
  -2  -1   5   38.35   21.25
 -13  10  -8   22.54   28.15
  -9   1  -7   82.40   24.00
 -12  -1  -8   34.57   34.74
  -4 -15   5  112.14   18.53
 -13  25   7   28.54   28.90
 -10  19   7   69.08   29.44
  -8  15  -5  139.53   22.48
 -13  18  -7   12.20   23.13
  -4   5   6   14.55   20.41
  -8   8   8   -6.20   25.48
  -2   1  -3  299.59   23.05
 -10   9  -7    4.01   23.10
  -1  -2   4   79.65   18.92
  -5   0   7   98.01   24.81
  -3  -2  -4  495.95   35.60
  -7   0   8  202.11   30.19
   0  -9   0 1115.39   57.56
  -1  -8  -2 1492.12   80.71
  -7  -3   8  120.89   29.80
  -2  -8  -3  267.54   25.43
  -9  -2  -7  101.29   26.02
  -4 -10   6  234.82   27.36
  -3 -16  -2  135.69   22.60
 -14  -9  -8   22.12   26.55
  -7 -18  -4   15.28   20.30
 -13 -13   9   12.64   25.82
 -18 -18   9    9.28   27.98
 -13 -24  -4    3.36   23.80
 -17 -24  -5   -2.13   24.56
 -15 -28  -2    0.03   20.07
 -11  26   5    6.70   24.28
 -12  23   7    6.59   35.32
  -7  18   5  204.21   28.20
 -11  21   7   87.22   37.62
 -11  17   8   36.78   32.94
 -15  17  -8    7.65   28.37
  -9   4  -7   27.64   21.39
 -16  11  -9    0.50   27.45
  -2  -4   5  130.81   23.30
  -1  -5   4  434.24   31.37
  -5  -3   7   79.42   23.10
  -3  -5  -4  141.91   22.85
 -15   3  -9   37.54   29.38
  -7  -7  -6  328.94   33.75
  -6 -10   7   10.01   21.11
  -8 -11  -6   81.25   23.58
  -8 -15   7    1.35   26.21
 -16 -23   7   -6.81   20.75
 -12  29   4   17.55   22.74
  -9  26   1   67.17   15.11
 -16  32   6   -0.87   25.51
 -10  24   5   54.61   23.10
  -8  20   5   28.88   23.21
  -6  12   6  127.73   25.99
 -12  16  -7   63.98   23.33
  -8  10  -6    9.87   20.86
 -11  10   9   19.32   30.50
 -10   5   9    0.00   33.64
 -15   6  -9   45.87   28.34
 -10  -4   9   80.38   30.95
  -9  -5  -7   55.23   23.72
 -15   0  -9   62.63   32.83
 -12  -4  -8   63.14   33.05
 -10  -9  -7   42.33   29.66
 -14 -14   9   -6.25   26.10
 -17 -17   9  -10.60   25.32
 -15 -27  -3   -1.60   22.54
 -14 -29   0    0.00   16.18
 -19 -27  -4    0.00   26.97
 -12  30   3   49.99   21.64
  -9  22   5   67.37   21.92
  -5  18   1   64.48   15.28
  -5  15   4   48.89   25.90
 -14  23   8   13.51   30.70
 -13  21   8   -4.68   33.67
  -7  10   7  311.92   32.55
 -14  15  -8   23.10   31.76
 -19  20  -9  -10.51   22.79
 -12   8  -8   19.85   27.31
   0  -8   2  638.62   35.27
  -2 -12   4   35.77   18.08
  -5  -9  -5   37.71   23.80
  -4 -12  -4  178.05   27.50
 -11  -8   9   13.43   24.87
  -9 -11   8   20.77   29.89
  -4 -16  -3   38.80   20.21
  -6 -15   6   -9.28   18.76
 -13  -8  -8    6.08   28.29
 -11 -17  -6    4.57   26.35
 -13 -15  -7   12.45   25.65
 -15 -15   9   -3.78   25.65
 -12 -18  -6  -14.63   27.36
 -14 -16  -7    7.46   25.04
 -16 -16   9   -0.08   24.84
 -13 -19  -6   -6.70   25.29
 -15 -17  -7   41.63   25.99
 -14 -20  -6   -3.50   25.76
 -14 -25  -4    2.10   24.56
 -15 -29  -1   -8.27   18.73
 -11  29   2   25.74   18.98
  -4  14   3  460.76   33.89
  -4   9   5  240.01   31.71
  -9  10   8    3.98   25.51
  -1   1  -2   10.71   12.84
 -18  18  -9   15.34   24.36
  -3   1  -4   91.70   18.76
 -10   2   9   60.22   35.21
 -10  -1   9    2.02   27.78
  -3 -11   5   74.41   18.25
  -8  -7   8    6.03   31.65
  -2 -16  -1   75.25   16.34
  -2 -17   0  103.23   14.75
  -6 -17  -4   14.02   20.19
 -18 -25  -5    5.89   26.02
 -11  27   4    9.59   21.92
 -15  30   6   -3.62   28.65
  -4  15   2  163.87   20.75
 -13  23  -6   16.68   22.40
 -12  21  -6    5.30   19.29
 -11  14  -7  162.44   25.68
  -6   5   7   32.35   22.68
 -17  16  -9    1.63   27.59
  -4   2   6  126.58   23.94
   0  -2   2   29.63   11.33
  -8   5   8   14.35   27.67
 -15   9  -9   78.47   29.61
  -3  -8  -4   12.62   23.69
  -6 -13  -5   50.21   22.79
  -9 -16   7    2.66   23.30
 -10 -16  -6   49.51   34.65
 -12 -14  -7   42.70   27.70
 -15 -21  -6   14.55   27.75
 -15 -22   7   15.05   20.86
  -8  24   1   13.04   13.51
 -18  32   7   -1.46   26.44
  -6  20   1  242.39   22.46
  -6  17   4  125.49   23.97
 -14  25  -6   34.34   25.57
 -11  19  -6  101.10   21.64
  -7  14   6  330.56   34.65
  -4  11  -3  981.52   54.58
  -7  13  -5  201.32   23.05
  -3   4   5  281.81   30.25
 -12  12   9   76.93   31.04
 -13  13  -8   78.08   33.56
  -9   7  -7   75.84   26.30
  -6   0  -6    1.21   20.10
 -11   3  -8   21.36   29.52
  -6  -3  -6   25.79   25.15
  -4  -7   6  350.58   32.18
 -11   0  -8  124.00   32.35
 -12  -7  -8   54.00   31.71
  -7 -23  -2   -3.78   18.22
  -7 -24  -1    9.14   17.21
  -8 -24  -2   18.73   19.04
  -8 -25  -1    0.22   17.49
 -11  28   3   69.28   21.98
 -10  27  -1   43.48    8.33
  -7  22   1  125.37   17.55
  -5  11  -4  329.89   27.67
  -8  12   7  156.86   26.58
  -5   7   6    4.07   21.22
 -16  14  -9   58.43   27.28
 -11   7   9   38.21   31.34
   0  -5  -1  148.81   15.64
  -6  -7   7   81.98   23.58
 -14   1  -9   -0.42   28.76
 -11  -3  -8  110.49   37.62
  -7 -10  -6  311.00   32.94
  -9  -8  -7    1.15   27.22
 -12  -9   9    1.35   24.19
 -10 -12   8   25.04   23.86
  -9 -15  -6   -2.66   28.57
  -6 -23  -1   30.39   16.15
 -10 -20  -5   13.18   27.28
 -11 -21  -5    1.49   25.79
  -9 -25  -2    6.64   18.76
 -12 -22  -5    9.76   24.64
 -16 -22  -6    8.55   26.91
 -15 -26  -4   -6.25   22.54
 -16 -29  -2    7.23   20.07
 -16  33   5    9.25   27.50
 -10  27   2   46.82   17.75
 -10  25   4   89.38   24.25
 -14  28   6    2.33   33.47
  -7  19   4  306.03   31.12
  -5  16   3   86.94   21.78
 -10  17  -6  290.98   28.46
  -3   8   4  135.75   22.60
  -2   7   3  208.64   20.80
 -10  12   8  123.58   31.76
 -13  14   9   28.06   29.13
  -1   2   3  272.05   22.12
  -8   2   8   21.31   23.55
  -4  -2  -5  132.52   26.69
  -8  -1  -7   73.73   24.33
  -8  -4   8   28.68   30.03
  -6  -6  -6  137.15   25.09
 -11  -5   9    9.31   28.85
  -7 -11   7    1.51   22.76
 -10 -17   7    3.17   21.98
  -6 -22  -2   45.00   17.52
  -9 -19  -5    8.58   30.17
 -16 -28  -3    4.77   22.68
  -9  23   4  154.00   24.92
 -17  30   7   -3.64   24.92
  -8  21   4   89.21   21.90
 -10  12  -7  145.48   26.35
  -2   3   4  106.98   19.48
  -7   8  -6   15.25   20.10
  -6   3  -6  185.93   26.13
  -6   2   7   14.94   25.01
  -4  -1   6   98.38   22.04
 -11   6  -8   12.56   24.87
  -8   2  -7  213.77   31.32
  -4  -4   6   12.56   21.14
  -4  -5  -5  224.06   31.06
  -8  -4  -7  142.76   26.89
  -2 -11  -3   43.34   20.63
  -5 -11   6  200.70   25.71
 -14  -2  -9   35.02   28.88
  -5 -16   5   15.34   16.48
  -4 -17   4  145.03   16.65
  -5 -16  -4   49.12   22.23
 -14 -21   7   12.36   19.76
  -9 -26   2    0.00    6.48
 -13 -23  -5   15.90   25.46
 -20 -28  -4   -1.23   25.90
 -10  26   3   98.04   22.01
 -13  26   6   18.98   34.46
  -5  17   2   47.21   18.50
 -12  11  -8   21.95   27.05
 -15  12  -9   62.21   28.54
   0  -5   2  162.77   14.10
 -11   4   9   18.50   30.22
 -14   7  -9   99.05   31.74
  -9  -8   8   -2.61   26.89
 -11  -6  -8   68.49   33.78
 -10 -12  -7   14.44   31.29
  -7 -16   6   44.80   24.81
 -13 -11  -8    9.98   25.43
  -8 -18  -5   27.95   25.20
  -5 -22  -1   50.66   15.25
 -11 -18   7    7.91   22.79
 -12 -19   7    6.06   22.34
  -8 -23  -3   15.81   22.82
 -13 -20   7    0.50   21.67
  -9 -24  -3    6.53   20.30
 -12  24   6  -14.02   25.96
  -9  18   6  102.97   24.87
  -9  15  -6  176.40   24.17
  -9  14   7   29.41   22.12
 -11  14   8   87.67   38.07
  -7   7   7  482.07   42.36
  -9   7   8    6.90   24.64
 -12   9   9   24.08   29.44
  -4   1  -5  315.82   31.74
  -6  -1   7   22.06   21.59
  -1 -11  -2  412.37   28.65
 -11  -2   9   15.81   29.66
  -5 -12  -5   90.69   25.12
 -13 -10   9   -2.80   28.54
 -11 -13   8    7.51   22.65
  -5 -21  -2   69.72   18.25
  -7 -22  -3   76.84   22.48
 -15  31   5  -14.58   30.45
  -9  25   2   58.20   18.53
  -9  24   3   26.47   19.65
 -16  28   7   -2.66   29.75
  -6  18   3   54.42   21.67
 -11  22   6   26.86   26.35
 -10  20   6  123.58   25.48
  -3   1   5   48.56   22.76
  -4  -8  -5  230.96   28.93
  -3 -11  -4  225.74   28.82
 -12 -10  -8   10.77   27.42
  -4 -19   3   74.91   10.71
  -7 -17  -5   38.74   24.67
 -10 -25  -3   13.96   20.16
 -10 -27  -1   16.40   17.75
 -15 -24   6    3.06   17.94
 -13 -29   1   -4.26   12.98
 -16 -27  -4    0.11   23.02
 -16 -30  -1    4.21   20.16
  -7  20   3  125.12   21.90
  -6  19   2   74.97   20.07
 -10  16   7    9.50   26.16
 -16  22  -8   20.80   28.46
  -6  11  -5   16.06   22.82
 -12  16   8   48.53   34.12
  -6   9   6   32.55   23.13
  -2   4  -3  613.83   37.37
  -3   4  -4  365.64   28.43
   0  -8  -1  137.96   13.57
 -10   1  -8   14.49   29.75
 -13   2  -9   -0.42   28.90
 -10  -2  -8  110.94   31.20
  -6  -9  -6  163.67   28.62
  -8  -7  -7   54.53   24.39
 -12  -6   9    0.00   25.93
  -9 -11  -7    4.79   29.61
 -14 -11   9   17.05   29.35
  -6 -21  -3   67.09   20.13
 -18 -20   8   11.55   26.80
 -11 -27  -2    6.06   17.83
 -15 -26   5    0.59   15.45
  -8  23   2   75.98   18.76
  -8  22   3  180.13   24.03
  -7  21   2  204.27   22.37
 -15  26   7    0.76   28.20
 -15  20  -8   -8.41   31.26
  -9  10  -7    9.20   22.23
  -5   4   6   32.10   20.75
   0  -2  -1  566.51   31.18
 -11   9  -8   18.64   28.68
 -14  10  -9   95.15   33.53
 -13  -1  -9   -0.59   28.12
  -8 -12   7   61.45   29.75
 -12 -14   8   19.76   24.11
 -15 -25  -5    4.51   24.90
 -15 -30   0    4.65   16.46
 -17 -29  -3   17.02   23.21
 -18  33   6    3.84   25.99
 -14  24   7   44.52   37.79
 -12  20   7   54.61   30.81
 -15  22   8   13.99   28.04
  -6  13   5  205.05   27.78
  -2   8   2  945.80   53.15
 -13  18   8   35.32   34.15
  -8  13  -6   24.53   20.13
 -14  18  -8   18.00   31.20
 -18  21  -9    5.86   24.39
  -4   6   5  103.00   24.28
 -17  19  -9    6.00   25.82
 -10   9   8    3.90   26.24
 -13  11   9    9.22   29.13
  -9   4   8   93.05   29.52
 -13   5  -9   17.89   30.73
  -9  -5   8   13.26   27.42
  -2 -14   3   73.82   14.89
  -7 -13  -6   16.20   22.34
  -8 -17   6   12.36   24.08
  -4 -21  -1   86.07   16.54
  -6 -24   0    9.11   12.98
 -13 -18  -7    8.92   25.62
  -7 -25   0   12.48   14.10
 -14 -19  -7   -2.80   24.47
 -17 -19   8   -2.30   24.36
 -20 -17   9   -7.74   28.43
 -14  29   5   14.33   31.04
 -13  22   7   14.02   33.05
  -4  10   4  260.59   27.75
 -13  16  -8   13.46   31.82
  -8   9   7   79.90   24.53
 -16  17  -9  -19.26   27.64
  -6   6  -6  313.29   32.41
  -3  -2   5  527.12   39.22
 -12   6   9   -6.84   29.32
  -7  -8   7   68.07   22.99
 -10  -5  -8   61.26   32.86
  -4 -12   5  105.33   19.54
 -13  -4  -9   56.80   29.16
 -10  -9   8   -7.93   28.68
 -11  -9  -8   12.70   29.52
  -6 -16  -5   59.58   23.66
  -4 -20  -2   77.15   19.04
  -5 -20  -3   43.34   20.07
 -15 -12   9   -0.06   29.52
 -13 -15   8    8.78   27.14
 -12 -17  -7   22.20   28.09
  -9 -23  -4    0.95   24.70
 -17 -30  -2    4.12   20.89
 -15  32   4   16.79   29.10
 -13  21  -7   -1.09   27.25
  -2   9   1  815.35   44.77
  -4   9  -4  315.17   26.63
  -4   4  -5 1201.54   71.18
  -2   0   4  607.61   39.70
  -1  -1   3  302.70   22.96
  -7   4   7  298.44   32.97
  -1  -4  -3  258.85   24.19
  -2  -4  -4  122.37   20.89
  -5  -2  -6   -0.81   21.42
  -7   0  -7  480.75   41.07
  -9   1   8   67.68   26.63
  -3  -5   5  266.03   27.75
  -5  -5  -6  126.64   25.82
  -7  -3  -7  329.98   34.54
  -5  -8   6   98.57   22.43
 -12  -3   9   37.06   29.18
  -6 -17   5   23.24   15.56
 -11 -16  -7    1.07   29.89
 -16 -13   9   13.01   26.66
 -14 -16   8   12.34   25.18
  -8 -22  -4   43.79   26.16
 -11 -20  -6    6.67   24.76
 -16 -18   8    0.03   24.03
 -10 -24  -4   -2.64   21.67
 -19 -16   9   -6.56   26.72
 -11 -28  -1   -1.04   17.52
 -12 -27  -3   12.67   20.02
 -16 -26  -5   19.71   28.34
 -17 -28  -4    5.97   23.47
 -12  19  -7   40.37   24.81
  -7  11   6  317.11   32.38
 -15  15  -9   10.43   29.41
 -14  13   9   28.32   28.23
   0  -1   1  143.23   10.15
 -13   8  -9   25.68   32.77
  -1  -7  -3   36.84   17.58
 -12   3   9   26.30   30.00
  -2  -7  -4   56.41   20.91
  -9  -2   8   29.97   26.33
  -4 -11  -5   36.50   22.34
  -6 -12   6   12.34   19.01
  -8 -10  -7   26.02   30.05
 -13  -7   9    0.78   26.44
 -13 -14  -8    2.66   28.51
  -7 -21  -4   35.46   25.88
 -10 -19  -6   21.73   28.40
 -17 -14   9    0.70   26.75
 -15 -17   8    5.44   23.89
 -18 -15   9   17.10   28.23
 -12 -21  -6    6.76   22.65
 -13 -22  -6  -12.11   27.17
 -14 -23   6    8.41   18.64
 -12 -28  -2    5.27   19.01
 -14 -27   4    4.60   11.10
 -17  31   6   11.19   28.57
 -13  27   5   22.40   27.75
  -3   9   3  112.42   18.90
 -12  14  -8    6.81   29.91
 -11  11   8  136.70   32.27
  -8   8  -7   43.31   21.56
  -2  -1  -4  102.50   19.60
 -10   7  -8  149.09   31.68
  -5   1  -6   28.96   21.92
 -12   0   9    6.90   27.42
  -7  -6  -7   59.29   25.40
 -10 -15  -7   18.25   31.29
  -9 -18   6   26.10   23.86
  -9 -18  -6   12.76   26.86
  -5 -23   0   19.93   12.22
 -11 -25  -4   13.20   23.58
 -15  33   3    8.89   28.85
  -3   9  -3   13.01   12.92
 -11  17  -7   29.21   22.82
  -5   9  -5  298.94   31.51
  -7  11  -6  242.45   26.61
  -1   3   2  162.35   16.88
  -5   1   6   87.33   22.20
  -7   3  -7  280.35   33.25
 -13   8   9    7.74   28.60
  -7   1   7   21.59   21.78
  -9  -1  -8    8.92   26.44
  -7  -5   7  170.20   27.28
 -12   0  -9   89.63   32.07
  -3 -13   4  117.94   17.38
  -6 -12  -6   17.52   24.25
 -10  -8  -8    6.59   30.36
  -9 -13   7   45.70   30.17
  -6 -20  -4    6.95   22.04
  -9 -27   0    8.97   14.52
 -14 -23  -6   -4.65   27.84
 -12  25   5    1.96   22.68
 -19  31   7   -0.64   26.72
  -8  17   5    3.87   20.58
  -9  11   7  154.03   27.05
  -3   5   4  420.56   32.44
 -14  13  -9  -12.95   26.75
  -1  -1  -3  374.75   26.80
 -18  16 -10    5.47   24.14
 -10   6   8   42.00   26.58
  -3  -4  -5  973.02   61.76
  -9   2  -8   21.64   24.64
  -1  -7   3  125.77   16.09
  -5  -8  -6   31.82   21.78
 -12  -3  -9   30.87   28.90
  -2 -14  -3   83.69   24.00
 -11 -10   8   48.95   27.64
  -5 -18   4   83.26   14.61
  -4 -19  -3  139.78   22.04
 -13 -22   6    2.35   18.05
 -12 -26  -4    0.42   23.58
 -18  34   5    6.25   26.58
 -14  30   4   23.41   27.14
 -16  29   6   35.49   31.74
 -11  23   5   53.91   23.41
 -10  21   5  145.48   24.81
  -9  19   5  157.73   27.22
  -3  11  -2  568.89   31.71
  -5  12   4  125.57   25.74
  -8  13   6   95.35   24.81
 -10  15  -7   97.76   23.89
  -5   8   5  283.16   32.27
 -12  13   8   56.10   32.77
 -11  12  -8   40.12   30.33
  -6   6   6   14.33   20.41
  -2  -3   4  437.91   31.51
  -1  -4   3  146.68   16.65
  -5  -2   6   70.48   23.72
  -2  -6   4  413.16   31.65
  -7  -2   7   75.19   22.68
  -9  -4  -8   37.65   31.06
 -10  -6   8  -11.49   31.43
  -1 -15  -1  215.65   20.21
  -3 -14  -4  279.04   29.66
 -14  -8   9    7.82   26.55
 -11 -12  -8   43.01   28.71
  -8 -17  -6   -6.53   29.44
 -13 -28  -3  -10.91   22.79
 -17 -27  -5   -8.86   30.56
  -8   6   7  236.31   30.08
 -17  14 -10   35.80   29.02
  -3  -1  -5  336.73   33.25
 -12   6  -9   -1.15   30.95
  -3  -7  -5  544.19   42.78
  -2 -10  -4   33.31   22.29
  -7  -9  -7   97.68   26.35
 -13  -4   9   -8.38   27.53
  -8  -9   7    0.00   23.75
  -3 -19  -2  131.93   20.24
 -11 -20   6   15.59   19.04
 -12 -21   6   34.90   19.12
 -14 -25   5    8.05   15.59
 -13 -29  -2   -1.57   21.00
 -18 -29  -4    6.28   26.83
  -9  25  -1    9.76    7.40
  -9  22  -4  118.76   16.99
  -8  20  -4   19.26   14.10
 -18  29   7    0.14   28.15
 -10  13   7   64.34   24.90
  -2   4   3  622.78   38.72
  -4   3   5  322.10   32.02
 -13  11  -9   33.11   28.96
 -14  10   9   41.21   33.14
 -13   5   9   27.70   30.70
  -1 -10  -3   96.72   19.01
 -12  -6  -9   47.94   29.89
  -3 -20  -1   84.02   15.95
 -10 -14   7   70.14   27.45
  -5 -19  -4   16.43   19.99
  -7 -18   5   26.77   18.84
  -9 -22  -5    0.00   24.95
 -10 -23  -5   20.75   25.54
 -18 -22   7  -10.37   23.21
 -13 -27  -4    4.43   23.13
 -12 -29  -1    8.27   18.48
 -12  30   0   14.80   12.00
 -15  27   6   11.27   35.94
 -10  22  -5  166.50   21.00
  -9  20  -5    9.00   16.37
  -9  15   6  147.10   29.47
  -9  13  -7   13.09   20.63
 -13  15   8    3.22   33.95
  -9   5  -8   77.04   27.28
 -10   3   8  137.12   30.08
 -10  -3   8   27.22   28.29
 -13  -1   9    3.39   28.96
  -1 -14  -2   64.85   19.46
  -9  -7  -8    7.74   32.38
  -8 -13  -7   13.57   32.46
  -7 -16  -6   12.42   30.92
 -15  -9   9  -16.18   28.01
  -8 -21  -5   10.79   28.46
 -11 -24  -5    0.00   22.85
 -14  32   2    9.59   20.10
 -14  31   3   21.78   25.01
 -13  28   4    0.14   22.04
  -7  18  -4  160.78   19.18
 -17  27   7   30.78   28.68
 -14  17   8   50.80   34.90
  -6   9  -6   10.91   19.46
  -2   2  -4  541.75   37.06
 -10  10  -8  208.47   34.06
  -7   6  -7   29.83   21.48
 -11   8   8   23.89   27.28
   0  -4  -2 1778.84   93.97
 -16  12 -10   67.28   27.42
   0  -7  -2 6421.19  326.61
  -6  -2  -7  182.57   28.74
 -11   1  -9   12.11   31.15
 -11  -2  -9   22.88   29.61
  -5 -11  -6  115.79   27.05
  -7 -13   6   69.39   22.01
 -10 -11  -8    9.06   27.95
 -12 -11   8   27.31   27.67
 -10 -28   0   -7.63   14.83
 -17  32   5   -0.48   28.54
 -20  34   6  -21.56   27.36
 -10  24  -4  132.61   16.01
 -11  24  -5   56.83   16.65
 -14  25   6    9.98   31.09
  -8  18  -5  137.40   20.75
  -4  11   3 1050.01   61.48
 -15  19   8   63.70   32.63
 -11  15   7   14.02   23.80
  -1   4  -2   88.56   12.50
 -15  12   9   49.06   27.61
   0 -11  -1  726.34   41.18
  -6  -5  -7   62.32   23.94
  -4  -9   5    4.29   19.18
  -3 -10  -5  153.66   24.98
  -2 -16   2  180.91   13.15
  -4 -14  -5  125.93   25.20
  -3 -18  -3  170.12   24.76
  -4 -22   0   83.49   13.26
  -7 -20  -5   29.27   30.84
 -12 -25  -5   -0.06   25.43
 -14 -29  -3    9.08   22.34
 -13  23   6   -3.50   27.95
 -16  25   7    7.63   34.34
 -12  21   6    6.42   22.99
 -11  19   6   47.32   22.32
  -3  10   2 3865.96  199.16
 -12  17   7   -2.52   25.74
  -3   7  -4 1040.14   60.14
 -16  20  -9   -0.08   25.51
  -7   8   6    6.00   21.84
  -3   2  -5   43.96   25.90
 -12   9  -9   67.90   31.76
  -8   3   7   57.64   23.35
  -6   1  -7   56.83   26.86
 -11   4  -9   30.67   36.25
  -4  -4  -6    9.42   22.79
  -8  -3  -8    4.21   28.60
  -6  -9   6  162.38   25.54
 -11  -7   8   32.94   30.19
  -5 -13   5   92.63   18.98
 -14  -5   9    5.89   27.14
 -16 -10   9   17.27   27.19
 -11 -15   7   -1.85   23.10
 -12 -20  -7    7.15   24.76
 -14 -28  -4   -0.62   24.92
 -13  31   1   22.37   17.13
 -12  26   4   65.21   22.15
  -5  17  -1  361.71   19.32
  -3  12   0  405.00   23.16
 -15  23   7    0.00   36.73
  -6  10   5  208.44   29.44
  -4   7  -5  880.79   55.43
 -15  18  -9   12.42   26.13
  -9   8   7   92.52   25.76
  -6   3   6  142.03   23.77
  -4  -1  -6   45.25   22.82
 -15  10 -10   21.05   25.32
 -14   7   9   82.82   30.95
  -8   0  -8   -5.07   25.82
  -4  -7  -6  209.45   29.16
  -8  -6   7   33.00   22.76
 -11  -5  -9   22.48   29.94
  -9 -10  -8    7.40   31.65
  -4 -18  -4   93.44   22.57
 -13 -12   8   33.95   24.28
  -6 -19  -5   15.39   24.05
  -8 -19   5   -7.09   22.15
 -11 -19  -7  -12.56   28.34
 -13 -21  -7  -12.62   28.60
 -17 -21   7    0.00   21.84
 -13 -26  -5    0.95   25.43
  -6  16  -4  151.90   19.23
  -7  16   4  196.28   27.75
  -7  16  -5   39.59   17.19
 -14  21   7   68.52   34.32
 -14  21  -8   46.90   28.04
 -13  19  -8   21.17   29.86
  -8  11  -7  108.19   22.51
 -14  16  -9   39.75   29.52
 -12  10   8   69.30   30.73
  -4   0   5 1037.20   63.25
  -6  -8  -7   31.20   23.66
  -8  -6  -8    2.33   30.00
  -9 -10   7   37.71   26.89
  -7 -12  -7   44.18   29.77
 -17 -11   9   37.65   29.02
 -10 -18  -7    0.73   27.03
 -13 -24   5   -4.51   15.87
 -20 -19   8  -21.70   27.98
 -14 -30   1    5.41   13.63
 -14 -30  -2    1.40   21.67
 -13  29   3   40.54   21.53
 -19  32   6    9.45   25.74
 -11  24   4   44.63   21.28
 -11  22  -6   11.30   20.10
 -10  20  -6  125.26   23.13
 -12  17  -8   15.22   31.23
  -4   7   4 1041.96   63.02
 -17  17 -10   27.39   29.27
  -9   8  -8   60.56   26.44
 -11   5   8    3.00   25.60
  -8   0   7   51.39   23.16
 -14   4   9   83.26   29.94
  -2 -13  -4   96.81   23.19
 -14  -2   9    9.39   27.90
  -6 -19   4   23.10   13.23
  -5 -20   3   40.20   10.23
 -11 -15  -8    5.05   25.01
 -18 -12   9    5.47   26.61
 -20 -14   9  -13.46   28.68
 -11  26  -4   58.37   13.91
 -16  30   5   51.78   33.81
  -8  18   4  111.19   22.65
  -9  18  -6   93.05   22.01
  -1   2  -3  343.66   25.34
 -13  14  -9   13.32   29.07
  -3   2   4   87.19   18.98
 -11   7  -9   14.16   30.87
 -15   9   9   40.40   28.88
 -14   8 -10    6.95   24.78
  -4  -3   5  811.51   52.48
  -4  -6   5  188.57   26.47
   0 -10  -2 4808.20  246.40
 -14   1   9    7.57   29.86
  -1 -16   0   36.61   11.10
 -11  -8  -9    0.78   25.65
  -2 -18  -2    3.59   16.82
 -15  -6   9    0.00   26.72
  -9 -17  -7   24.42   28.40
 -14 -13   8   11.38   26.21
 -19 -13   9    0.73   29.77
 -16 -20   7   13.20   22.18
 -19 -18   8    2.72   25.15
 -14 -27  -5   -3.62   25.82
 -13 -30  -1    4.43   18.11
 -13  30   2    9.76   18.28
 -10  22   4  314.89   30.39
 -12  24  -6   -3.17   21.50
  -9  20   4   89.85   22.82
 -11  15  -8  -11.41   30.84
  -1   4   1  572.09   33.00
  -5   7  -6   60.86   22.18
 -10  10   7  255.04   31.60
  -5   5   5  596.62   45.28
 -13  12   8   59.41   31.18
 -16  15 -10   24.64   28.60
  -4   2  -6  159.41   28.06
  -6   0   6  351.90   34.01
 -11   2   8   21.56   26.75
 -10  -1  -9   35.02   32.24
  -6  -6   6  187.11   25.79
  -1 -13  -3   67.59   21.84
  -4 -10  -6  316.86   33.39
 -11  -4   8    0.14   29.02
  -8 -14   6   23.38   23.63
  -5 -18  -5   33.70   22.82
  -9 -20   5   30.33   20.61
 -13 -17   7    6.31   23.02
  -9 -21  -6    2.27   26.16
 -14 -18   7   27.73   27.03
 -10 -22  -6   80.57   28.12
 -15 -19   7   -5.21   22.62
 -11 -23  -6   17.55   27.22
 -13 -26   4    3.39   12.25
 -15 -29  -4    8.38   24.36
 -15 -30  -3   -8.38   22.51
  -6  14  -5   24.03   17.30
  -8  16  -6   84.11   20.41
  -7  12   5  181.81   26.41
  -8  10   6   73.00   23.86
  -7   9  -7   71.21   22.01
  -1  -6  -4   70.90   20.61
 -10   2  -9   -1.74   31.34
  -6  -3   6   -4.51   19.51
 -11  -1   8   33.56   33.00
  -3 -10   4  481.23   33.98
 -10  -4  -9  107.80   32.44
  -3 -13  -5   23.02   21.22
  -8  -9  -8  -13.46   32.30
  -5 -14  -6   20.35   22.26
 -12  -8   8   26.75   28.40
  -8 -16  -7   -5.10   33.08
 -15 -14   8   12.59   26.72
 -18 -17   8   -2.16   25.57
 -12 -23   5   18.36   16.46
 -12 -24  -6    1.29   27.33
 -11 -29   0   18.45   15.53
 -17  33   4   48.89   33.75
 -15  28   5   -2.64   29.80
 -18  30   6   20.83   30.84
 -20  30   7    1.01   28.18
 -12  12  -9   26.21   29.24
   0  -1  -2   17.07   15.25
 -15  13 -10    6.95   27.73
  -9   5   7   57.53   24.36
  -1  -3  -4  469.70   34.43
  -2  -3  -5  405.53   35.86
  -2  -6  -5  309.37   35.21
   0 -12   0  854.29   45.31
  -6 -11  -7   26.24   25.93
  -2 -17  -3  148.50   23.47
  -3 -17  -4   96.19   22.93
  -2 -19  -1    6.42   12.70
  -8 -20  -6    4.63   24.59
 -16 -15   8   18.53   27.19
 -10 -21   5   16.51   16.93
 -17 -16   8    6.87   26.77
 -11 -22   5   16.62   17.38
 -20  35   5   14.63   25.79
 -12  27   3   20.63   20.07
  -7  20  -3  226.22   17.24
  -5  14  -4  157.75   21.14
 -10  13  -8   49.20   30.28
 -14  14   8  172.64   37.48
  -8   6  -8   15.11   23.41
 -12   7   8  119.54   31.37
  -5  -1  -7   27.11   24.31
 -13   6 -10   -5.10   26.02
 -15   6   9   77.85   31.57
  -5  -4  -7   32.61   23.27
  -7  -2  -8   10.96   25.76
  -1  -9  -4   -2.86   21.42
 -15  -3   9   44.55   29.94
  -4 -14   4  124.20   17.91
 -10 -11   7   37.65   31.71
  -9 -13  -8    2.94   30.22
 -16  -7   9    8.35   28.06
  -6 -24  -3    1.85   19.76
  -7 -25  -3    9.31   21.05
  -8 -26  -3   -2.52   21.62
 -15 -28  -5  -11.72   28.48
 -11  28   0   20.77   12.56
  -8  22  -3   43.59   10.40
  -7  14  -6  340.60   31.15
  -8  14   5    7.99   21.62
 -15  16   8   16.99   34.85
 -11  12   7   18.70   25.54
  -7   5   6   -0.17   20.52
 -10   5  -9   13.99   32.89
  -5  -7  -7  170.45   28.37
  -7  -5  -8   79.48   32.04
  -9  -7   7  123.02   26.13
  -7 -10   6  298.41   29.38
 -10  -7  -9   88.51   30.22
  -7 -19  -6    6.92   29.30
 -12  29   1  107.26   18.92
  -8  23  -1   82.06    8.75
 -22  35   6   11.83   27.98
 -14  26   5   50.38   27.28
  -6  18  -3   26.69   12.50
 -17  28   6    0.00   30.39
 -19  28   7    5.61   25.37
  -6  15   3  191.00   25.46
  -9  12   6  107.52   24.62
  -3   6   3  744.96   46.96
 -16  18   8   -9.67   32.46
  -2   1   3  303.17   24.11
 -11  10  -9   16.12   32.63
 -14  11 -10   50.77   26.38
  -7   1  -8   18.03   23.72
  -2  -9  -5   25.57   23.41
 -15   0   9   37.20   27.11
  -6 -14   5   77.13   19.15
  -4 -17  -5  111.52   25.85
 -13  -9   8    0.90   28.74
  -3 -21   0  111.08   13.63
  -5 -23  -3    3.84   19.20
  -6 -25  -2   -7.68   18.34
  -7 -24  -4    2.66   21.95
  -7 -26  -2   43.65   19.99
  -8 -25  -4   17.80   22.82
  -9 -26  -4   -3.00   22.34
 -12 -27   3    1.49    7.93
 -14 -26  -6   13.01   27.33
 -15 -31  -2   12.84   22.23
 -16 -30  -4   25.04   24.08
 -12  28   2   23.47   17.19
 -11  25   3  110.94   21.56
 -12  22  -7   15.81   28.68
 -11  20  -7    4.99   26.61
 -10  18  -7   22.37   25.04
  -5  12  -5  154.90   21.70
  -5   9   4  341.33   32.49
 -17  20   8   32.13   30.19
  -9  11  -8   27.03   24.28
  -1   0   2   21.39   12.81
  -3  -1   4  389.61   30.70
   0  -6  -3  188.34   20.41
  -3  -3  -6  143.71   25.29
  -9   2   7   86.91   23.97
  -3  -6  -6    0.00   21.67
  -2 -11   3   55.59   13.68
  -5 -10   5   29.04   19.76
 -12  -5   8   10.37   33.25
  -9 -15   6   15.28   27.59
  -6 -18  -6   -7.37   30.03
 -17  -8   9   10.15   28.34
  -7 -20   4   29.94   15.92
  -6 -23  -4   31.12   22.12
 -16  31   4   36.89   29.66
 -13  24   5   39.45   24.19
 -18  26   7    9.95   32.52
 -12  14   7   30.89   22.88
  -6   7  -7   28.62   23.30
  -2   0  -5  331.38   32.10
  -5   2  -7   97.09   27.22
 -13   9   8   50.10   33.75
 -16   8   9   -2.44   27.64
 -12   4   8   41.04   28.29
  -9   0  -9   20.97   35.83
  -9  -3  -9   18.64   32.02
  -7  -8  -8   12.20   31.82
  -4 -13  -6   63.78   23.21
  -8 -12  -8   26.86   30.53
  -5 -24  -2    7.01   18.34
 -10 -27  -4    1.63   22.74
 -10 -28  -3   -4.09   21.11
 -16 -29  -5   -9.81   28.57
 -19  33   5   24.87   27.53
 -10  23   3   25.68   20.05
 -16  26   6   70.99   36.42
 -12  22   5  184.89   26.97
  -7  17   3  378.53   33.95
 -10  18   5  132.80   25.57
  -9  16  -7  124.00   23.72
  -6  12  -6  123.19   24.62
 -10  14   6  262.97   30.70
  -2   5   2  210.85   18.48
  -6   7   5   70.71   25.65
  -1   0  -4  113.01   20.86
 -10   7   7  340.26   34.79
  -5   2   5  496.42   40.26
 -13   9 -10    8.27   25.15
 -12   4 -10    5.44   26.86
   0  -9  -3  138.72   20.63
  -9  -1   7   15.67   21.73
  -3  -7   4 1584.11   87.36
  -9  -4   7   -4.29   19.60
  -5 -10  -7  150.72   28.40
  -3 -15   3   15.53   11.83
 -16  -4   9    5.97   27.14
  -9 -28  -2   15.90   21.17
 -14 -31  -1    7.09   18.50
 -11  20   5   13.37   21.59
 -17  24   7    8.27   31.18
 -14  19  -9   -0.70   25.82
 -13  16   7   -5.86   24.33
 -16  18 -10  -16.18   25.62
 -10   8  -9   46.57   35.44
   0  -3  -3 1489.77   81.41
  -7   4  -8  188.15   29.02
   0  -4   1 2570.62  130.42
  -7   2   6   60.11   20.89
  -3  -9  -6  247.22   30.22
  -1 -12  -4   89.83   27.81
 -12  -2   8   28.20   30.78
  -9  -6  -9   20.49   29.77
  -6 -14  -7   46.54   31.60
 -11 -12   7    9.53   29.86
 -14 -10   8   55.99   27.64
  -4 -22  -3   96.53   20.69
 -10 -17  -8    3.08   28.62
 -10 -21  -7   -3.06   27.59
  -8 -24  -5   15.20   27.11
 -11 -22  -7  -12.22   28.32
 -12 -25   4   18.19   13.34
 -17 -23   6   11.77   20.38
 -21  33   6   13.57   27.03
  -9  21   3   12.92   17.69
  -8  19   3   59.32   21.70
 -15  24   6    0.00   32.46
  -4  12  -4  104.35   18.64
 -16  22   7   43.85   33.81
 -11  16   6  184.87   27.81
 -14  18   7    2.19   26.83
 -13  17  -9   14.33   28.62
   0   1  -1  154.22   10.82
  -8   9  -8   22.43   23.63
 -15  16 -10    4.65   25.62
  -8   7   6   20.05   23.44
 -14  11   8  129.13   35.27
  -3   0  -6  478.03   38.69
  -3  -4   4 1012.89   59.58
 -16   5   9   21.42   26.41
   0 -13  -2  541.42   35.13
  -7  -7   6  407.19   35.27
  -2 -12  -5  163.53   28.04
  -5 -17  -6   -3.64   29.83
  -4 -23  -2    1.99   15.59
 -19 -10   9    0.62   28.62
  -9 -20  -7   20.89   28.18
  -7 -23  -5   29.35   27.31
  -9 -25  -5   15.53   26.52
 -11 -28  -4    5.02   21.31
 -11 -29  -3    2.92   20.94
  -9  24  -3    1.49    9.25
  -5  16  -3  116.12   14.80
 -14  22   6    7.79   27.81
 -13  20   6   71.13   24.00
  -8  14  -7   58.26   24.11
  -4   4   4 1241.99   71.27
 -12   7 -10   11.07   25.60
  -6  -4  -8   36.14   27.33
 -16  -1   9   -1.60   28.15
 -10  -8   7   33.28   25.23
  -1 -17  -2  119.71   20.35
  -7 -11  -8   10.99   35.80
  -9 -16  -8    5.75   28.68
 -10 -16   6   35.83   28.06
  -8 -21   4   14.47   18.25
 -20 -11   9   21.05   27.78
 -10 -26  -5   43.99   27.84
 -12 -30   0    3.90   14.55
 -11  26   2  119.65   20.10
 -15  29   4   35.97   26.27
  -5  14   2   40.29   15.05
  -4  10  -5  244.89   27.70
  -6  11   4  338.11   31.60
 -12  15  -9   39.92   30.47
 -14  14 -10   18.14   28.12
 -13   6   8   28.74   32.44
  -4  -3  -7  280.38   33.33
  -6  -1  -8   -7.49   24.14
 -16   2   9   41.88   27.19
  -9  -9  -9   26.38   31.29
 -13  -6   8   12.98   30.19
  -8 -11   6   36.64   21.36
 -17  -5   9   14.27   27.70
  -4 -21  -4    0.56   18.19
  -6 -21   3   10.71    9.95
  -8 -19  -7    4.51   28.88
  -6 -22  -5  -17.47   29.04
 -11 -27  -5  -11.21   27.39
 -10 -29  -2    2.50   18.56
 -11  27   1   29.97   15.56
  -7  21  -1  320.28   19.12
 -18  31   5   30.36   32.97
  -1   5   0 1486.91   75.42
  -5   5  -7   93.19   24.31
 -15  13   8   -0.78   31.34
 -11   9   7  110.82   26.66
  -9   6  -9   32.41   31.43
 -10   4   7  128.79   25.34
  -5  -1   5  382.71   35.41
  -7  -1   6   24.28   21.36
  -4  -6  -7  142.70   26.97
  -6  -7  -8   26.72   30.03
  -3 -21  -3  102.41   21.03
 -12 -13   7    7.43   26.63
 -15 -11   8   23.35   26.97
 -16 -22   6   16.68   20.05
 -12 -29  -4    1.21   23.94
 -16  32   3    8.75   28.65
 -10  26   0  119.46   15.08
  -6  19  -1   23.55    6.62
 -20  31   6   11.33   28.20
  -4  13   1  173.68   15.98
  -2   9  -2  626.76   34.74
  -5  10  -6   88.87   19.15
  -7   9   5  132.02   28.09
 -11  13  -9   14.16   31.88
 -13  12 -10   -2.52   24.92
  -8  -2  -9   11.75   33.31
   0 -12  -3  233.34   25.68
  -8  -5  -9   -4.40   29.10
  -3 -12  -6  176.85   27.33
  -5 -13  -7    0.62   26.35
  -7 -15   5  120.69   19.68
  -7 -18  -7   18.78   30.19
  -5 -21  -5   16.65   29.38
 -11 -17   6    8.97   23.24
 -11 -24   4    1.57   13.77
 -10  24   2  148.76   21.70
 -21  29   7    0.62   23.41
 -12  20  -8   31.29   28.68
 -11  18  -8   10.82   30.17
  -2   3  -5   70.65   21.95
  -9   9   6   50.41   22.43
  -7   7  -8  255.21   33.70
 -16  15   8   36.45   33.31
  -2  -2   3  546.16   33.98
  -4   0  -7  139.42   26.72
  -8   1  -9   10.51   36.53
  -5  -4   5  247.50   29.49
 -17   7   9   77.27   29.21
 -13   3   8   16.65   30.33
  -4  -9  -7   27.75   22.99
 -13  -3   8   16.32   33.50
 -18  -6   9   14.58   28.74
  -3 -22  -2   78.16   18.42
 -16 -12   8    1.15   23.83
  -6 -26  -1   17.05   16.43
 -21 -17   8  -12.50   27.14
 -12 -28  -5   25.12   24.81
 -12 -30  -3    0.00   21.48
 -14  27   4   30.25   21.95
 -10  16  -8   13.82   30.25
  -4   8   3  200.14   20.94
 -17  17   8  110.40   34.85
  -3   3  -6  757.15   52.54
 -12  11   7   42.87   23.63
  -1  -5  -5  356.72   34.37
 -11   5 -10   -5.41   26.44
  -1  -8  -5  201.15   29.75
 -13   0   8   36.33   32.38
 -10  -5   7  113.18   25.54
  -6 -10  -8    4.32   30.84
 -17  -2   9   12.95   27.56
  -3 -20  -4    3.56   21.92
 -13 -14   7   18.05   25.46
  -5 -25  -1   13.57   15.59
  -8 -23  -6    2.24   25.48
 -10 -23   4   43.01   14.75
  -9 -24  -6   -7.21   25.48
 -10 -25  -6    0.73   27.03
 -20 -16   8   -5.78   25.57
 -15 -21   6   -5.02   17.38
 -19 -20   7   -4.57   23.77
 -19  34   4   20.13   26.61
 -17  29   5   -8.80   32.66
  -6  16   2  152.12   21.56
  -4  14   0  929.65   49.40
  -7  13   4  178.92   28.46
 -18  19   8   33.73   30.87
 -10  11  -9   26.77   29.80
 -12  10 -10   62.83   29.66
  -8   4   6   11.75   22.06
 -14   8   8    5.16   31.60
 -10   1   7    5.92   21.17
  -2  -8   3  120.33   16.20
 -17   1   9    5.44   25.04
  -8  -8  -9   27.47   28.71
  -1 -18  -1   24.08   16.12
  -5 -15   4   79.40   15.95
 -14  -7   8   54.95   28.57
  -7 -14  -8   17.86   29.38
  -6 -17  -7   16.54   32.69
  -7 -22  -6   43.26   28.18
 -17 -13   8   -0.25   27.92
 -18 -14   8   16.57   27.03
 -19 -15   8   -3.50   26.61
  -8 -28  -1    3.76   15.73
 -11 -30  -2   17.55   19.62
 -13 -30  -4   -0.17   22.48
 -16  33   2   21.92   26.83
  -9  22   2   94.59   19.65
 -19  29   6   57.81   33.14
  -4  14  -3  700.32   40.45
 -20  27   7   11.63   31.20
  -3  10  -4 1501.49   82.96
  -9  14  -8   -4.46   28.15
  -6  10  -7  145.62   26.69
   0   0  -3 1161.36   64.76
  -6   4   5  123.27   25.34
  -8   4  -9   14.89   31.74
   0  -5  -4  405.28   32.49
   0  -8  -4   14.33   20.63
  -2  -8  -6   22.26   22.43
  -1 -15  -4  119.35   23.16
  -6 -11   5   37.90   17.63
  -2 -15  -5   44.46   21.31
 -11  -9   7   13.04   27.64
  -4 -20  -5   52.26   27.22
 -19  -7   9   44.21   31.01
 -13 -19   6   12.95   21.59
 -14 -20   6   -3.25   17.27
 -18 -19   7   14.05   25.88
 -13 -29  -5    0.45   26.63
 -10  25   1  108.64   18.39
 -13  25   4   44.88   22.09
  -8  20   2   29.47   19.88
  -7  18   2  126.83   21.62
  -1   5  -3  176.15   18.78
  -4   8  -6   20.61   19.96
  -8  11   5   39.36   26.72
  -1   3  -4   88.87   17.89
 -13  13   7   60.11   25.15
  -1  -2  -5   48.42   22.51
 -11   6   7   63.08   23.66
  -2  -5   3  497.91   31.40
   0  -7   1 1052.92   53.88
  -4 -11   4  106.25   19.93
  -4 -12  -7   63.08   26.38
  -6 -21  -6    1.91   28.04
 -12 -27  -6  -13.82   27.45
 -15  30   3   11.13   21.17
 -19  25   7    1.35   28.74
  -3   8  -5  284.95   30.25
 -10  11   6   37.17   22.79
  -9   9  -9   26.83   34.40
  -6   5  -8   63.16   23.83
 -11   8 -10    8.47   25.26
  -1  -3   2  120.13   13.63
  -2  -2  -6  121.31   24.42
 -15  10   8   75.50   35.04
 -10   3 -10  -10.51   26.97
  -5  -3  -8   17.75   24.95
  -5  -6  -8   11.58   27.47
  -1 -11  -5   76.17   22.93
  -8  -8   6   77.94   21.76
 -18  -3   9   19.74   29.27
  -9 -12   6    4.82   20.69
  -2 -20  -3   99.53   21.45
  -4 -24  -1   29.16   14.41
 -15 -16   7   40.43   26.58
 -17 -18   7    0.67   23.61
 -13 -31  -3    2.24   22.46
 -21  34   5   -7.23   25.51
 -23  34   6    5.49   25.32
 -16  27   5   24.73   28.65
 -12  23   4   38.44   22.01
 -18  27   6   26.47   36.19
  -8  12  -8   14.21   27.53
 -14  15   7   -4.96   24.00
  -5   6   4  492.19   36.14
  -4   1   4  386.47   30.05
  -7  -1  -9    4.49   32.24
 -14   5   8    9.87   30.95
  -7  -4  -9   34.57   31.85
 -14  -4   8   20.52   30.45
  -3 -15  -6   28.96   22.20
  -6 -13  -8   27.75   31.40
  -8 -11  -9   -2.97   31.20
 -15  -8   8    0.00   26.19
  -9 -19  -8  -18.14   27.22
 -16 -17   7   12.39   23.94
  -9 -29  -1    9.39   16.15
 -17 -25   5   26.86   18.45
  -9  24   0   31.96   12.31
 -11  21   4  175.00   24.87
  -5  15   1  435.44   27.95
  -9  17   4   15.76   22.54
 -18  23   7   13.09   32.66
 -14  17 -10   28.09   28.51
 -15  17   7   -0.56   26.49
  -3   3   3 1181.86   65.94
  -5   0  -8   -4.23   23.33
  -8   1   6   33.36   21.70
  -3  -5  -7  104.01   28.34
  -1  -9   2   48.73    9.17
   0 -11  -4  161.71   25.57
  -2 -11  -6  139.95   26.10
  -5  -9  -8    7.54   31.90
  -7  -7  -9   75.95   32.41
  -2 -19  -4   50.30   21.64
  -3 -19  -5  115.87   25.46
  -2 -21  -2   79.23   18.64
  -8 -16   5   19.62   17.13
  -5 -20  -6    0.00   31.46
 -13 -28  -6   14.58   27.00
 -14 -30  -5    8.05   26.83
 -18  32   4    9.17   30.36
 -10  19   4  225.88   28.51
 -17  25   6   47.80   31.32
  -9  13   5   -8.66   20.89
 -16  19   7   15.34   31.65
  -5   8  -7   88.87   25.71
 -11  13   6   84.39   24.08
   0   2  -2   10.49   12.98
 -13  15 -10   14.33   27.67
   0  -2  -4  615.63   40.79
 -16  12   8   55.73   34.32
  -3  -2  -7   88.09   25.15
  -3  -8  -7  141.58   26.69
 -18   3   9   56.13   31.65
 -14  -1   8   11.19   31.32
 -18   0   9   31.79   25.76
 -12 -10   7   54.33   33.33
  -2 -20   0  111.05   13.48
  -8 -18  -8   -2.86   25.85
  -7 -22   3   85.14   13.71
  -9 -23  -7    7.51   28.29
 -10 -24  -7   -9.31   28.29
 -11 -26   3   -6.14    9.48
 -12 -31  -2   -2.61   20.33
 -13 -31   0    4.85   14.91
 -14 -31  -4   14.13   22.65
  -9  23   1   55.87   15.11
 -15  25   5   22.04   21.95
  -5  10   3  454.82   32.21
  -8   7  -9   25.99   35.49
  -9   6   6   29.72   22.51
 -12   8   7  129.92   26.80
 -10   6 -10   -5.19   25.48
   1  -6  -2 1157.49   63.58
 -11   3   7  120.52   28.04
   1  -9  -2 1689.47   90.50
  -8  -5   6    4.74   20.94
   0 -15  -3  160.28   25.26
 -11  -6   7   38.38   23.21
 -19  -4   9   29.91   28.32
  -8 -22  -7   -6.76   26.80
 -22  32   6    6.76   28.88
 -16  23   6   78.70   29.38
 -12  18  -9   29.94   27.56
 -10  15   5   27.95   22.15
  -3   7   2 1827.46   96.89
 -12  15   6   87.83   24.84
  -7  10  -8   88.84   25.99
 -12  13 -10   -5.94   27.47
  -1   1  -5   79.59   22.90
  -7   6   5  114.02   26.91
  -2   1  -6  250.24   29.55
 -17  14   8  105.61   35.18
  -6   1   5  315.54   31.71
 -15   7   8  -11.35   31.60
  -8  -2   6    2.61   18.70
   0 -16  -2  410.19   31.23
  -7 -10  -9   38.97   29.30
  -4 -19  -6   29.72   31.90
  -7 -17  -8   58.68   27.61
 -16  -9   8    0.17   25.06
  -7 -21  -7   47.74   25.76
 -15  31   2    0.84   19.40
 -20  32   5   20.44   29.77
  -6  17   1  539.29   34.23
  -8  19  -6   71.07   19.32
 -14  23   5   15.28   20.94
 -15  21   6   10.54   23.35
 -11  16  -9   10.96   27.70
 -13  17   6   79.59   25.15
  -3   6  -6  184.33   26.16
 -18  16   8    9.22   29.13
  -5   3  -8   37.46   23.10
 -11   0   7  157.75   26.41
 -11  -3   7  151.33   27.84
  -6  -8   5   10.20   16.96
  -3 -11  -7  140.60   27.70
  -1 -14  -5   23.69   23.24
  -5 -12  -8   14.83   31.93
  -4 -15  -7   17.44   30.92
 -10 -13   6    7.91   23.41
 -10 -30  -1   16.79   16.09
 -10  26  -3   46.45    8.92
  -8  21   1   31.57   17.72
  -9  21  -6  -13.40   18.78
  -7  17  -6  265.75   27.61
 -13  21   5   68.83   24.22
 -12  19   5  249.85   29.02
  -2   8  -4  478.28   33.11
 -10  14  -9   85.31   31.37
 -11  11 -10   28.54   25.40
 -19  18   8   42.95   28.46
  -4  -2   4  140.91   19.88
   1  -7  -1  291.90   20.13
  -1  -6   2  266.28   18.25
  -2 -14  -6    7.71   21.39
 -19  -1   9   10.15   27.50
 -15  -5   8    3.92   28.60
  -3 -23  -1  101.52   16.54
  -6 -26  -4   -3.28   20.21
  -7 -27  -4    9.84   23.10
 -14 -32  -3   13.65   22.51
 -15 -31  -5    1.35   26.10
  -8  22   0  170.34   17.05
  -7  19   1  530.04   34.65
  -5  16   0  434.94   25.90
  -3  12  -3  593.09   35.60
  -2   6  -5  148.81   25.04
  -3   1  -7    0.67   22.23
 -13  10   7   85.65   25.48
   1  -8  -3   37.90   16.04
  -4  -5  -8   77.57   26.21
  -6  -3  -9   16.04   33.36
   0 -14  -4  464.97   37.74
  -1 -19  -3   22.54   19.76
  -2 -18  -5   48.30   23.24
 -13 -11   7  -11.69   25.65
  -9 -17   5   36.14   21.53
  -6 -20  -7    2.24   25.23
 -17 -10   8    0.64   27.28
  -5 -25  -4    2.52   21.70
  -7 -26  -5   36.19   26.61
  -8 -28  -4  -18.14   24.50
 -23 -16   8    9.62   27.39
 -16 -24   5   -1.40   18.03
 -17  30   4  -16.48   29.16
 -10  23  -6   -0.50   19.26
  -7  19  -5  241.69   24.76
 -10  21  -7   46.65   28.06
  -9  19  -7   36.87   24.22
 -21  30   6   21.22   26.72
  -6  15  -6  137.71   21.87
  -8  17  -7   -4.23   20.33
  -9  12  -9   42.28   30.17
  -6   8   4  458.43   35.77
  -4   6  -7    0.00   21.28
  -6   8  -8   49.48   23.47
  -7   5  -9   42.59   33.25
  -9   4 -10   25.71   26.30
  -4  -2  -8   19.54   23.30
 -16   9   8   16.26   32.58
   0  -7  -5 1144.51   70.82
  -6  -2   5  260.70   31.93
  -1  -7  -6    7.01   22.51
 -15   4   8    7.46   32.63
  -6  -5   5   13.60   20.02
  -4  -8  -8   46.99   29.75
  -6  -6  -9   -3.20   30.17
  -7 -12   5  245.34   26.58
  -1 -18  -4   30.08   21.33
  -6 -25  -5   33.05   24.62
  -6 -27  -3   -0.25   20.44
  -8 -27   1    3.62    9.42
  -8 -27  -5   -0.93   26.89
 -15  32   1   36.81   18.64
 -13  26   3    8.66   19.32
  -8  21  -5   86.99   17.66
  -6  17  -5   35.58   17.72
  -6  12   3  408.22   31.32
 -10   9 -10    7.32   25.60
 -10   8   6   35.60   21.53
   1  -5  -3  215.42   22.62
  -1  -4  -6  147.63   26.52
  -6   0  -9   33.28   37.17
 -12   5   7  178.64   30.31
  -4  -5   4  363.95   29.47
   1 -10  -1    6.06    9.70
 -15   1   8   32.49   31.48
 -15  -2   8   -5.58   29.72
 -12  -7   7   46.96   28.18
  -4 -16   3   88.48   13.01
  -7 -13  -9   18.42   24.98
  -3 -18  -6    5.33   25.37
  -6 -16   4  145.73   18.78
  -5 -19  -7   21.81   27.11
  -4 -24  -4   12.56   21.00
  -5 -24  -5   20.97   27.33
  -8 -23   3   13.65   13.43
  -6 -25   1    9.56    8.86
  -5 -26  -3    2.66   21.25
 -22 -15   8    1.51   26.61
  -9 -28  -5   -7.99   24.19
  -9 -29  -4  -15.08   23.94
 -13 -32  -2   -4.68   19.43
 -21  35   4    5.30   26.44
 -19  30   5   36.39   34.93
  -7  15  -7   50.32   23.47
 -21  26   7  -18.50   28.88
  -2   6   1  478.23   28.93
 -14  12   7   48.22   24.76
   0  -4  -5 1166.07   70.51
  -9   3   6   -9.00   21.17
  -8  -1 -10   18.62   27.22
   1 -11  -3   82.68   20.66
   0 -10  -5  194.43   29.75
   1 -12  -2  442.43   30.47
  -1 -10  -6   85.70   23.86
  -6  -9  -9   27.28   28.48
  -3 -14  -7  177.58   31.54
 -16  -6   8   11.83   26.41
 -19 -12   8    0.00   24.78
 -20 -13   8   -6.70   28.57
 -21 -14   8   -5.66   25.46
 -10 -25   3    3.20   10.23
  -8 -29  -3  -11.94   19.82
 -18  33   3  -11.13   31.18
  -7  20   0  259.72   20.02
 -23  35   5   -8.35   27.47
  -6  18   0  461.71   27.90
  -5  13  -6  103.00   21.08
  -8  10  -9   31.12   30.53
   0   1  -4  129.02   19.62
  -8   8   5  140.85   28.06
  -2   2   2   29.58   13.40
   1  -3  -2  151.90   16.82
 -17  11   8   43.34   35.16
  -2  -7  -7   91.48   27.39
  -4 -11  -8   24.45   32.07
  -5 -15  -8   38.55   30.05
  -1 -20  -2   85.90   17.35
 -14 -12   7   41.46   25.82
  -4 -23  -5    2.38   31.90
  -4 -25  -3   14.49   19.32
  -7 -25  -6   33.50   26.21
  -8 -26  -6   -2.52   26.41
 -10 -29  -5   17.19   23.97
 -19 -22   6   -0.90   22.09
  -9  23  -5   54.95   16.57
 -16  28   4   18.36   23.27
  -5  15  -5   49.17   17.83
 -20  28   6   -4.82   33.03
  -6  13  -7   49.54   21.76
 -20  24   7    3.34   30.19
  -5   6  -8   69.36   23.80
 -15  14   7   -1.51   27.45
  -5   3   4  454.14   33.45
  -4   1  -8   29.72   23.24
  -2  -4  -7    9.36   23.30
  -3 -12   3  342.42   25.06
  -3 -23  -4   27.59   22.43
 -10 -18   5   10.26   24.42
  -6 -24  -6   -6.36   24.73
  -9 -24   3    5.19   11.05
 -15 -23   5    0.00   17.49
 -21 -19   7    2.61   26.49
 -10 -30  -4   -7.85   21.36
 -14  29   2   77.35   21.17
 -12  24   3   57.00   21.62
 -10  19  -8   27.47   29.77
  -9  17  -8  -10.88   29.61
 -19  22   7   52.96   37.90
 -16  16   7   61.00   28.34
 -11  10   6   58.73   23.05
  -1  -1  -6  220.50   28.37
  -9   7 -10    4.12   25.34
  -6   3  -9   61.90   33.73
  -7   3   5  854.15   55.45
 -18  13   8    5.80   31.93
  -8   2 -10   -9.67   26.80
 -16   6   8   10.54   32.10
 -12   2   7  158.40   26.16
  -2 -10  -7  125.88   26.47
  -9  -6   6  149.60   24.76
 -12  -4   7   64.45   25.96
  -4 -18  -7   30.39   34.76
 -10 -28  -6    1.04   28.12
  -9 -30  -3    6.90   19.82
 -11 -31  -1    3.48   16.85
 -18  28   5    6.56   33.14
 -24  33   6  -13.34   28.18
  -8  15  -8   -8.30   27.90
  -7  10   4 1533.14   87.50
   0   3  -3 1173.62   64.43
 -18  20   7    0.53   32.58
 -17  18   7   21.31   30.56
  -4   5   3  164.76   22.01
  -3   4  -7   88.56   23.41
  -3   0   3 1383.04   75.50
 -13   7   7   73.62   24.67
   1  -7  -4   99.92   21.22
  -9   0   6   -1.07   20.27
   0 -13  -5  190.00   26.83
  -1 -13  -6  141.38   28.29
  -5 -12   4   41.02   15.17
  -6 -12  -9   29.16   27.36
 -16  -3   8   11.35   29.07
 -17  -7   8   27.47   25.51
  -3 -24  -3   34.18   21.64
  -7 -20  -8   14.52   25.85
 -15 -13   7   15.31   25.01
  -5 -23  -6    7.15   26.44
 -11 -30  -5   -0.36   24.50
 -11  22   3   49.76   20.44
  -4  13  -5   -9.87   17.83
 -19  26   6   71.43   35.94
  -4  11  -6  333.59   30.73
  -5  11  -7  112.28   23.94
 -12  16 -10   55.85   28.40
  -7   8  -9   24.81   33.50
   1  -4  -1  436.87   26.24
  -2  -1  -7   -3.22   22.79
 -19  15   8    3.42   28.48
   1 -10  -4    1.01   24.00
  -5  -5  -9   30.22   33.11
   0 -17  -1  357.96   26.30
 -13  -8   7   32.32   29.83
  -2 -22  -1  135.41   17.97
  -3 -22  -5   18.19   29.61
 -12 -15   6   -1.43   26.44
 -11 -19   5   33.42   21.50
 -20 -18   7   -3.22   23.13
 -11 -31  -4   -5.55   20.55
 -15  26   4   40.93   22.40
  -8  16   3  260.36   28.26
  -7  13  -8   12.39   26.24
  -4   9   2 1014.18   56.66
 -11  14 -10   63.05   28.93
  -9  10   5   22.76   24.22
 -12  12   6   49.96   27.11
   1  -2  -3  277.47   22.46
   0  -1  -5   80.99   24.05
 -20  17   8   15.50   28.06
 -10   5   6   76.99   21.90
  -3  -4  -8  164.82   28.65
  -5  -2  -9   14.13   32.38
  -3  -7  -8  136.73   33.14
  -5  -8  -9   25.12   30.89
 -16   0   8   30.53   32.94
   0 -18  -3  176.65   22.76
  -4 -14  -8   54.61   35.30
 -10 -10   6  129.16   24.90
  -6 -19  -8    9.14   28.68
  -4 -22  -6   36.00   30.05
 -19 -17   7   11.30   25.20
 -14 -22   5   21.33   17.63
 -18 -21   6    0.93   20.27
 -11 -29  -6    5.69   28.74
 -20  33   4   -5.61   29.44
 -22  33   5   26.94   29.13
 -10  20   3    9.45   19.34
 -17  26   5   54.36   25.09
  -9  18   3   11.13   23.49
 -18  24   6   23.63   32.58
   1  -4  -4  406.60   31.32
  -8   5 -10   -1.46   25.71
 -17   8   8   10.96   32.75
   1 -14  -3   84.83   22.46
  -2 -13  -7   67.00   25.15
  -7  -9   5   79.09   21.19
  -2 -22  -4    4.63   21.31
 -18  -8   8   12.39   25.82
  -7 -24  -7   23.61   27.19
 -17 -15   7   11.02   26.72
 -12 -20   5   13.23   18.81
  -5 -27  -2    9.45   17.55
  -8 -25  -7   -9.67   27.50
 -18 -16   7   14.77   25.99
 -13 -21   5    7.77   17.63
  -9 -26  -7   -6.36   26.38
  -9 -28   1    4.29    8.07
 -10 -31  -3   15.62   21.28
 -10  25  -5   33.53   15.17
 -17  31   3    5.49   26.07
  -2  10  -3  100.82   13.99
  -8  12   4  106.93   23.27
 -10  12 -10   24.56   27.87
 -13  14   6    5.07   22.01
  -4   4  -8  200.37   28.60
 -14   9   7   29.77   23.69
  -3 -10  -8   26.44   30.00
  -8 -13   5   61.09   18.31
 -13 -16   6   19.26   24.25
  -7 -29  -2   25.04   18.11
 -12 -30  -6    0.00   27.70
 -12 -31  -5   -1.57   23.21
 -14  30   1   47.18   17.38
 -13  27   2   32.61   17.91
 -14  24   4  134.96   23.72
 -23  31   6   -7.40   24.56
 -17  22   6   56.88   30.11
  -6  11  -8    0.56   25.40
 -10  12   5   55.23   21.78
  -6   6  -9   19.34   34.40
  -3  -1  -8   41.72   23.30
  -7   0   5 1286.15   76.09
 -13   4   7   12.48   22.20
   1 -13  -4   69.33   24.17
   0 -15   0  385.88   23.30
  -5 -11  -9   16.37   27.70
 -17  -4   8   28.48   27.78
  -2 -21  -5   15.28   25.12
  -5 -18  -8   21.14   28.32
  -7 -17   4   76.62   16.06
  -2 -23  -3   -8.13   17.41
  -6 -23  -7    2.50   24.14
  -4 -26  -2   39.61   19.04
 -17 -20   6    2.05   21.53
 -14  31   0   41.21   14.49
 -16  24   5   14.19   23.91
  -3  11  -5   25.71   19.12
 -11  19  -9   -0.53   25.29
 -10  17  -9  104.26   29.63
  -3   9  -6   41.10   21.48
 -15  18   6   31.43   22.62
 -14  16   6   85.93   24.14
  -9  10 -10    0.48   27.36
   0  -6  -6  280.80   30.73
 -18  10   8   22.88   31.34
   0  -9  -6   12.06   20.61
 -17   5   8    1.49   32.38
  -1 -16  -6    6.78   21.14
 -13  -5   7   15.78   27.08
 -14  -9   7   27.08   29.13
  -3 -21  -6   44.44   32.75
  -5 -22  -7   10.96   23.94
 -19  -9   8    0.76   25.20
 -16 -19   6   12.42   21.70
 -12 -32  -4    4.68   21.73
  -9  15  -9   68.27   30.14
  -9  14   4  157.75   27.47
  -1   2  -6  176.17   25.99
  -8   5   5  289.02   32.83
 -15  11   7    5.24   25.96
  -7   3 -10   26.83   27.17
  -5   0   4  513.13   36.75
  -1  -6  -7   52.68   24.19
  -1  -9  -7    1.77   22.20
   1 -13  -1  221.96   18.05
   0 -16  -5  190.58   27.67
  -3 -13  -8    2.55   31.93
 -15 -18   6    0.45   22.46
 -24 -14   8    0.00   27.45
  -8 -30  -2   -2.30   17.47
 -25  36   5    6.87   26.94
 -21  31   5   23.21   30.75
 -13  22   4  104.10   24.19
 -15  22   5   60.92   23.13
 -22  25   7   16.91   28.51
 -11  14   5   73.42   22.74
  -1   1   1  173.40   11.86
  -6   5   4  473.69   35.16
 -11   7   6  319.10   32.35
 -19  12   8   32.24   35.52
 -10   2   6    6.53   20.16
  -7  -3   5  520.06   39.11
  -4  -7  -9   27.39   31.65
 -13   1   7   25.85   22.74
 -17   2   8   -4.91   32.21
 -13  -2   7   91.87   27.14
 -10  -7   6  336.65   32.41
 -17  -1   8   16.93   29.69
   0 -19  -2  300.51   26.58
 -11 -11   6   16.88   22.48
  -1 -21  -4    5.16   18.84
  -3 -25  -2    6.84   16.57
  -5 -24   1    8.69    5.69
 -21 -11   8    3.59   29.83
 -23 -13   8    1.99   25.82
 -11 -32  -3   16.09   21.59
 -12 -32  -1   -4.40   17.30
 -13 -32  -5   11.92   26.77
 -19  31   4   11.92   30.00
 -12  20   4    8.27   21.36
 -22  29   6    0.22   26.35
 -14  20   5   63.95   23.19
  -8  13  -9   37.40   28.57
 -12  16   5   81.95   22.74
  -5   9  -8   65.43   23.27
 -21  23   7   21.45   29.47
  -8   8 -10    7.29   24.70
 -16  13   7    0.00   24.31
   0  -3  -6  616.53   45.25
  -1  -3  -7   86.83   25.06
   1  -6  -5  336.06   33.08
  -3  -3   3  655.58   40.15
   1  -9  -5  197.34   28.60
  -4  -4  -9   21.64   32.21
   0 -12  -6  554.57   42.78
  -2 -16  -7    8.78   28.82
  -5 -14  -9   -2.69   28.32
 -18  -5   8   25.96   24.33
  -4 -21  -7    1.43   28.01
 -22 -12   8   -6.14   28.20
 -16 -26   4    3.59   15.87
  -6  19  -4   99.25   15.28
  -5  17  -4   64.59   15.11
 -11  18   4   94.45   21.56
  -3   7  -7  273.34   30.14
  -5   7   3  461.35   31.82
  -5   4  -9    0.73   31.29
 -20  14   8    0.00   28.26
 -14   6   7   41.49   25.90
  -6  -2 -10   25.62   25.34
 -18   7   8   32.18   31.79
  -1 -12  -7   28.18   25.85
  -5  -9   4  184.39   24.19
  -4 -10  -9   65.41   30.08
  -1 -20  -5   60.05   23.83
  -2 -20  -6   -0.56   30.84
 -16  29   3    1.71   21.73
 -12  25   2   86.83   20.33
  -5  11   2  618.32   38.13
  -2   7  -6   15.34   18.31
  -7  11  -9   21.08   33.14
   0   2  -5  292.52   30.08
 -19  19   7   54.72   34.12
   1  -1  -4  132.41   20.21
 -18  17   7   22.23   30.45
 -17  15   7    9.59   25.79
 -21  16   8  -12.70   28.54
  -4  -1  -9    4.21   32.02
  -2  -6  -8   -0.67   24.87
 -10  -1   6   86.97   24.50
   1 -12  -5   63.00   24.95
  -2  -9  -8   41.69   29.30
 -10  -4   6  330.59   32.46
  -1 -22  -3   44.69   19.26
 -15 -10   7   16.85   27.98
  -9 -31  -2   -9.17   17.77
  -7  21  -4  169.78   17.49
  -4  15  -4   84.22   17.72
  -2   9  -5  158.93   24.50
 -21  27   6   26.94   34.46
 -12   9   6  114.97   24.00
  -2  -3  -8   43.93   23.72
  -6   1 -10   49.34   28.74
  -5  -3   4  157.92   20.66
 -14  -6   7   42.98   30.33
  -9 -14   5   41.94   18.73
  -3 -20  -7    7.32   27.31
  -6 -22  -8   -3.03   27.90
 -23 -18   7   -3.17   27.28
 -20  29   5    1.21   35.13
   0   4  -4  872.71   52.31
  -4   7  -8  191.31   28.01
  -7   6 -10   37.40   26.44
   1  -3  -5   49.87   23.63
  -3  -6   3   10.85   13.91
   1 -16  -4  159.97   24.62
  -3 -16  -8   43.71   31.79
 -18  -2   8    0.67   27.70
  -1 -19   0   51.70    6.36
  -1 -21  -1   21.05   13.06
 -19  -6   8    0.00   26.07
  -5 -27  -5   16.65   22.23
  -6 -28  -5  -10.15   22.29
 -17  32   2   40.74   25.20
 -13  28   1   31.12   16.34
 -20  34   3   -1.68   31.32
 -18  29   4   32.83   26.35
 -24  34   5    5.05   25.26
 -25  32   6    7.60   27.19
 -11  17 -10    1.96   24.90
  -6   9  -9    5.38   32.38
  -1   0  -7   18.62   23.52
  -9   7   5  116.35   26.97
 -15   8   7   72.98   24.28
 -19   9   8    1.74   30.14
 -14   3   7  145.78   29.07
  -5  -6   4  314.14   27.98
  -2 -12  -8   -9.95   31.12
   0 -15  -6  136.78   26.30
 -18   1   8   20.41   31.06
  -4 -13  -9   -8.02   26.04
  -8 -10   5  135.72   21.59
  -6 -13   4  140.71   19.62
 -12 -12   6   19.48   27.39
  -8 -18   4   11.49   14.24
  -2 -24  -2    9.42   15.76
  -5 -21  -8   15.64   27.45
 -16 -11   7   14.10   23.52
  -4 -26  -5   18.31   25.60
  -5 -26   0   31.79    6.90
  -6 -27  -6    8.44   26.61
  -7 -29  -5   36.36   25.99
 -12 -33  -3   -6.56   21.17
 -11  23   2  124.67   21.31
 -20  25   6   19.29   35.35
 -10  15 -10    6.87   26.61
   1   0  -2    1.60   12.84
  -7   7   4 2233.38  121.25
   0   0  -6 1234.12   74.21
  -4   2  -9  139.56   33.81
   2  -7  -3  176.31   19.88
  -8   2   5  291.29   34.54
 -11   4   6  238.27   29.10
   2 -10  -3  244.72   24.67
  -1 -15  -7   43.71   26.66
 -14  -3   7  111.66   26.63
  -3 -17   2  215.56   13.68
   0 -20  -4   48.14   20.16
  -1 -19  -6   13.48   27.08
  -5 -17   3   64.62   12.76
  -5 -26  -6   27.17   24.98
  -5 -28  -4   11.44   22.32
  -6 -29  -4  -13.63   23.75
  -8 -30  -5   -5.02   23.72
 -22 -17   7    6.00   25.18
 -19 -24   5   -2.19   19.12
 -22  34   4   14.44   27.70
 -15  27   3    2.41   18.34
  -3  13  -4  409.74   30.14
  -1   8  -3  106.79   14.55
  -9  13 -10    6.25   26.52
  -2   5  -7  109.53   25.71
 -13  11   6   49.06   23.35
  -4   2   3  607.36   37.99
  -2   0  -8    7.65   21.84
 -20  11   8    3.81   28.54
  -3  -6  -9    7.91   30.64
  -5  -4 -10   29.38   26.83
   1 -15  -5   29.24   22.79
 -11  -8   6   78.41   22.34
   0 -19  -5  295.07   30.39
  -2 -19  -7    0.00   28.62
 -20  -7   8   20.19   27.11
  -3 -25  -5   18.70   26.41
 -17 -12   7   36.19   25.26
  -4 -25  -6    9.08   24.25
  -4 -27  -4   -6.67   21.42
  -7 -30  -4   -3.42   20.10
  -8 -29  -6    3.25   28.34
 -19  27   5    0.06   30.53
  -3   8   1   89.88   12.70
 -19  23   6   97.79   35.83
   1   1  -3  318.93   23.55
  -3   5  -8   33.64   22.79
  -5   7  -9   39.05   30.33
  -3   4   2  107.57   15.00
  -6   4 -10   -0.03   26.24
 -16  10   7    3.22   21.90
  -3  -3  -9   81.98   33.84
   2  -9  -4   52.51   22.93
   0  -8  -7   72.47   24.53
  -3  -9  -9   45.64   32.04
 -19   6   8   -3.73   29.55
  -2 -13   2  437.15   25.68
 -19  -3   8   46.62   24.84
  -4 -20  -8   35.16   28.82
  -3 -26  -4   12.22   22.43
 -21 -16   7    0.00   24.05
  -8 -29   0    0.22   12.17
  -9 -30  -6   -8.21   26.80
 -21 -21   6    3.95   22.09
 -10 -32  -2   15.67   19.01
 -13  30  -1   23.13   11.02
  -8  23  -4   21.95   11.94
  -8  20  -7   33.11   23.72
 -10  21   2  123.61   22.29
  -7  18  -7    8.97   21.59
  -6  16  -7   13.57   19.60
 -24  30   6   14.41   28.57
  -1   7  -5   87.19   21.00
  -1   5  -6   29.94   21.53
  -6   9   3   12.78   16.51
  -8  11 -10   11.77   27.14
 -14  13   6   24.36   23.27
 -10   9   5   10.91   24.45
  -2  -1   2  189.18   17.83
   0  -5  -7   68.74   25.12
   1  -8  -6   17.69   24.14
 -21  13   8   -3.92   27.50
   0 -11  -7  209.76   29.16
  -2 -15  -8   -5.78   29.97
   0 -21  -3  269.73   27.47
 -15  -7   7   48.39   31.37
 -10 -15   5   31.15   19.54
  -3 -24  -6    6.64   23.69
 -21  -8   8   10.68   27.14
  -6 -26  -7    0.00   26.44
  -7 -27  -7   -5.49   26.13
 -20 -15   7    5.89   24.28
 -15 -25   4   -9.59   15.53
  -9 -31  -5   -0.42   22.29
  -9  20  -8   -9.95   29.61
 -17  27   4   52.90   22.85
  -8  18  -8    7.54   27.25
 -23  32   5   13.85   29.72
  -5  14  -7    9.81   19.60
  -7  16  -8    7.51   26.63
 -18  21   6   30.05   26.35
 -23  24   7    3.92   27.98
 -15  15   6   59.49   24.50
  -6   2   4  127.59   22.12
   2  -6  -4  112.87   20.44
   1  -5  -6  105.92   24.17
   2  -8  -2 1013.23   56.07
  -1  -8  -8   66.14   27.39
 -15   5   7   88.00   24.45
 -11   1   6   65.10   22.26
   2 -12  -4   36.00   24.59
   1 -11  -6   89.43   24.50
   2 -13  -3   39.22   20.21
  -3 -12  -9   66.25   28.82
 -19   3   8   29.13   28.04
 -19   0   8   60.67   27.53
  -4 -16  -9   -6.84   25.51
 -13 -13   6   10.65   28.57
  -2 -24  -5   14.77   29.10
  -5 -25  -7   -2.47   25.88
 -19 -14   7   40.34   26.44
 -24 -11   8    8.75   29.49
 -10 -29   1   15.14    5.83
  -8 -31  -4   -1.43   21.90
 -13  29   0   33.67   13.68
  -9  22  -7   31.18   24.87
  -9  19   2  227.87   26.38
  -7  15   2  220.83   21.95
  -6  14  -8   23.63   27.98
 -18  25   5   14.47   23.75
 -17  19   6   71.66   24.70
 -16  17   6   -8.55   22.48
 -17  12   7   -9.81   25.65
 -12   6   6  115.00   24.73
  -1  -5  -8   78.61   25.62
  -8  -1   5  202.30   29.77
   2 -11  -2  923.06   52.57
  -8  -7   5  142.70   23.49
 -11  -5   6   79.23   22.88
  -3 -19  -8   54.67   26.72
  -2 -25  -4    9.14   21.73
  -4 -25   0   18.84   11.44
 -23 -10   8    9.62   28.32
 -10 -31  -6   13.60   27.78
 -19  32   3   21.00   30.25
  -6  18  -6   37.26   17.24
 -14  25   3    3.28   19.43
  -8  17   2   78.53   19.04
  -7   9 -10   -2.66   24.08
  -8   9   4  475.09   36.75
  -4   5  -9   14.13   29.27
  -5   2 -10   22.60   27.03
 -18  14   7    4.65   26.44
 -20   8   8   14.63   30.28
  -1 -11  -8   30.03   31.29
 -20  -4   8   41.97   27.25
  -1 -23  -2   21.28   16.71
  -2 -23  -6   16.15   25.74
  -9 -19   4    7.57   17.07
  -4 -24  -7   17.27   26.04
 -20 -20   6  -18.92   21.81
 -10 -32  -5   -1.65   22.60
 -17  33   1   20.44   21.78
 -16  30   2   39.05   19.51
 -12  26   1  163.75   20.69
  -7  20  -6   58.26   19.62
 -21  32   4    9.36   32.41
  -5  16  -6  179.48   23.52
  -2  11  -4  680.92   42.36
  -4  12  -7  134.43   24.17
  -5  12  -8  107.29   28.12
 -23  28   6   -2.66   30.22
  -1   3  -7    1.04   22.12
   1   0  -5   99.19   23.66
 -11  11   5  179.76   26.72
 -21  20   7   -6.17   31.74
 -20  18   7   21.87   33.64
   2  -4  -3  558.35   35.83
   0  -2  -7  112.17   26.63
 -19  16   7   34.48   31.18
  -8  -4   5  274.72   29.69
 -15   2   7   55.17   23.94
   1 -14  -6  118.45   27.61
   0 -14  -7  295.63   33.56
  -4 -13   3  218.96   20.33
   1 -18  -2  104.40   20.27
 -15  -4   7   41.04   31.04
 -16  -8   7    4.21   28.26
 -14 -14   6   -0.64   23.27
  -4 -28  -3   -7.99   19.91
 -18 -23   5   10.23   19.04
  -9 -32  -4   -4.79   20.58
  -4  14  -6  237.68   25.57
 -26  35   5  -11.35   25.96
 -16  25   4   -7.54   21.48
  -9  18  -9   50.32   26.69
  -8  16  -9   21.42   27.45
 -17  23   5   22.96   24.36
  -2   3  -8   30.39   22.48
  -1  -2  -8   22.12   22.82
  -9   4   5  259.92   33.36
   2  -8  -5  271.13   32.83
   2 -11  -5   -0.39   24.64
 -15  -1   7   40.79   25.54
   1 -19  -4   33.84   20.49
  -3 -15  -9   33.33   25.34
 -12  -9   6    3.53   20.35
  -1 -23  -5    5.13   27.59
  -3 -23  -7   27.47   26.72
  -6 -30  -3    2.50   19.09
 -22  30   5   37.29   29.66
  -7  14  -9  112.62   31.60
  -7  11   3  923.85   54.75
  -6   7 -10   20.97   25.15
   1  -2  -6  210.97   27.42
  -2  -5  -9   49.48   32.41
  -4  -3 -10   47.63   27.98
 -16   7   7  108.72   25.57
  -2  -8  -9   48.39   31.68
 -21  10   8   46.73   27.90
   2 -15  -4  136.42   24.14
   1 -16  -1  230.53   20.66
  -1 -14  -8   22.60   35.02
  -9 -11   5   24.98   19.62
  -2 -18  -8    8.78   26.16
 -20  -1   8   35.16   28.48
  -1 -24  -4    3.20   21.39
 -21  -5   8   19.40   26.30
 -11 -16   5    9.62   23.52
  -3 -27  -3   11.19   19.34
 -19 -19   6   13.46   22.48
 -14 -24   4    2.27   15.14
  -9 -30   0    0.81   11.63
 -11 -33  -2   -8.38   19.57
  -8  22  -6   12.53   18.03
 -13  23   3   22.62   19.62
  -3  10  -7  374.69   33.84
  -4  10  -8   38.21   25.12
 -16  21   5    0.00   22.68
 -22  26   6   25.32   31.23
   1   2  -4   65.07   16.88
 -12  13   5   45.98   21.03
   2  -3  -4   77.69   19.34
   2  -5  -2  210.12   18.48
 -13   8   6   94.65   24.42
 -22  12   8    0.00   26.97
  -2 -11  -9   14.61   27.42
 -20   2   8    5.69   28.46
  -1 -22  -6   16.77   31.85
 -15 -15   6    3.62   24.05
 -10 -20   4   19.68   20.55
  -7 -31  -3   -7.29   19.01
 -25 -17   7  -10.85   25.46
 -11 -33  -5   10.57   24.39
  -3  12  -6   84.67   21.90
 -15  23   4   29.77   22.68
  -6  12  -9    5.80   28.18
   0   5  -2  141.61   13.54
   0   5  -5  500.37   39.03
 -13  15   5   80.97   22.32
  -9  11   4  714.37   48.78
  -3   3  -9  184.25   35.46
   2  -5  -5  492.10   40.03
  -4   0 -10  100.39   29.18
 -12   3   6  193.70   26.49
   2 -14  -2  103.20   18.05
   2 -14  -5  189.97   27.28
  -6 -10   4  136.59   21.87
  -2 -22  -7   -7.60   27.42
 -17  -9   7   20.41   24.03
  -6 -29  -1    6.20   14.55
 -18 -18   6    5.16   22.54
 -17 -22   5    1.82   18.62
 -10 -33  -4    0.93   19.62
 -16 -28   3   -1.43   12.64
 -24  35   4   29.94   25.79
 -26  31   6   -9.45   25.88
 -14  17   5  215.70   27.39
  -5   5 -10   45.73   26.63
  -2  -2  -9   64.45   31.20
  -6  -1   4  117.64   21.90
 -17   9   7    6.31   26.83
   1 -10  -7   -2.78   21.90
   0 -17  -7   42.70   32.16
   1 -20  -3   31.88   18.73
  -7 -14   4  198.80   20.49
  -4 -23  -8    0.98   27.50
 -22  -6   8    5.16   27.22
  -2 -26  -3   -0.64   18.95
 -17 -17   6   -5.69   22.68
 -13 -23   4   -6.98   15.70
 -22  35   3    6.78   25.23
 -18  30   3   10.91   23.75
 -20  30   4   21.39   30.53
 -12  21   3   23.52   20.10
  -1   9  -4  597.38   39.19
 -14  21   4  191.26   25.96
  -8  13   3  235.41   24.73
  -3   8  -8    1.77   23.55
  -5  10  -9   16.32   32.24
 -21  24   6   54.84   37.23
 -14  10   6  273.79   31.23
   1  -7  -7   21.76   22.82
   0  -7  -8  226.50   31.85
 -16   4   7   49.45   26.04
 -21   7   8   42.45   29.30
   1 -17  -6    9.00   20.72
  -2 -14  -9   33.31   26.38
   0 -20  -1   18.78   12.22
 -16  -5   7  -13.09   27.90
   0 -22  -5   76.68   26.07
 -21  -2   8   28.06   26.63
 -12 -17   5   48.64   26.13
 -23  -7   8   -7.65   27.81
  -4 -27  -1   14.35   14.72
 -24 -16   7   -2.47   27.03
  -8 -32  -3   -4.68   18.78
  -9  25  -4    8.75   10.40
 -25  33   5   -2.44   25.79
 -11  19   3   68.85   21.56
  -2  10  -6   34.34   20.44
 -21  28   5   31.51   34.60
  -9  16 -10   10.35   25.26
  -2   8  -7  183.86   24.84
 -10  13   4  441.95   36.70
  -5   4   3  178.14   20.89
  -7   4   4  982.19   59.04
 -10   6   5  176.96   26.49
  -4  -1   3  234.35   22.62
 -18  11   7   15.90   26.72
   2 -10  -6   21.81   21.42
   0 -10  -8  157.11   31.96
   1 -13  -7   38.86   23.05
 -12  -6   6   34.40   21.45
  -1 -17  -8   25.74   28.93
 -13 -10   6   14.94   25.12
   0 -23  -4    9.20   20.38
  -3 -22  -8    1.21   27.31
 -18 -10   7   22.48   23.61
 -24  -8   8    6.03   25.88
 -12 -22   4   30.70   16.26
 -16 -21   5    1.37   18.17
  -7 -30  -1    0.28   14.41
 -15  28   2   30.64   20.13
 -11  24   1  104.32   19.46
 -10  17   3  377.41   33.84
 -13  19   4  102.05   24.70
  -8  14 -10    2.58   24.98
 -11  15   4  103.34   25.18
 -20  22   6   29.13   29.38
   1  -1  -1  131.40   10.04
   1  -4  -7   73.87   23.91
   2  -7  -6   61.82   21.92
  -9   1   5  196.30   28.04
  -3  -5 -10   21.98   26.24
 -12   0   6  568.70   42.50
 -22   9   8   -6.50   26.27
 -21   4   8   37.65   26.04
 -16  -2   7   -3.73   29.63
 -21   1   8   49.76   28.57
   0 -21  -6   34.29   30.19
   0 -22  -2  303.34   26.80
  -1 -21  -7    4.79   29.75
 -13 -18   5   30.33   22.15
 -23 -15   7    6.25   25.18
 -28  36   5    5.66   26.91
  -4  10   1 1207.06   64.43
  -7  12 -10   25.32   26.66
 -25  29   6    2.27   27.98
  -4   8  -9    5.07   33.08
  -2   1  -9   55.12   30.47
  -4   3 -10   34.23   25.48
 -23  21   7    7.63   28.54
 -15  12   6   48.28   23.49
   0  -4  -8  171.91   28.32
 -19  13   7    9.17   28.51
  -6  -4   4  238.02   25.29
   2 -13  -6  149.04   26.58
   0 -13  -8   52.82   32.13
 -12  -3   6  203.37   26.63
  -9  -8   5   10.49   20.55
  -1 -25  -3   11.35   19.20
  -3 -24   0   33.78   10.29
 -19 -11   7    6.70   24.95
 -14 -19   5   10.35   19.40
 -15 -20   5    7.68   19.43
 -12  29  -2   73.93    8.30
  -2   6  -8   31.68   21.92
  -4   6   2  119.07   16.34
   2  -2  -5  319.27   31.60
 -16  14   6   56.10   22.96
 -22  19   7   50.41   33.08
 -21  17   7   35.75   33.25
 -20  15   7    7.82   30.59
  -3  -2 -10   37.09   30.08
 -13   5   6   24.70   23.63
  -1  -7  -9    5.27   30.95
 -17   6   7   48.45   25.26
  -1 -10  -9    7.43   34.43
   2 -17  -5   27.14   22.51
   2 -18  -4   81.67   19.96
 -10 -12   5  135.63   21.33
 -17  -6   7   16.99   28.65
  -2 -21  -8   11.05   24.14
  -6 -18   3   21.22   11.66
 -22  -3   8   17.13   22.96
  -3 -26  -1  136.17   18.08
  -4 -28  -6    1.60   24.42
 -21 -13   7   -7.91   25.76
 -22 -14   7    5.07   25.57
  -6 -30  -6    1.63   25.62
 -16  31   1    6.28   18.42
 -12  27   0   32.86   13.20
 -19  28   4   -8.35   22.48
 -20  26   5    5.75   25.71
  -1   6  -7   38.04   22.88
  -6  10 -10   26.16   27.03
   1   1  -6  249.26   28.20
 -18  18   6   82.68   25.09
 -17  16   6   -1.68   22.32
  -1  -4  -9   -7.71   30.36
  -2  -4   2   92.26   11.47
  -2 -17  -9    7.85   25.29
  -3 -27  -6    4.85   23.63
  -4 -29  -5    2.27   21.53
  -5 -30  -5   12.70   21.87
  -9 -33  -3  -13.01   18.31
 -23 -20   6   17.21   24.14
 -19  33   2   71.60   26.94
  -5  18  -5   90.44   17.21
  -4  16  -5  105.86   18.64
 -23  33   4   32.24   28.79
 -24  31   5    0.00   25.43
  -1   8  -6   37.99   21.84
  -3   6  -9   71.88   30.14
   2  -1  -3  280.41   22.34
   2  -4  -6  120.50   27.50
 -11   8   5   22.57   22.88
   3 -11  -4   30.92   23.80
  -9  -2   5    0.36   22.54
  -1 -13  -9    3.42   26.30
   1 -16  -7   21.78   26.35
   1 -21  -5   71.32   22.40
   0 -20  -7   16.01   27.53
 -22   0   8   61.29   28.88
 -14 -11   6    8.80   27.92
 -23  -4   8   -5.75   26.13
  -3 -28  -5   20.58   21.11
  -4 -27  -7   -3.73   25.68
  -5 -28  -7   -1.46   25.74
  -6 -29  -7  -12.42   25.79
  -6 -31  -5    2.72   21.00
  -7 -31  -6   -6.45   25.65
  -8 -31  -1   -0.53   13.93
 -17  28   3   17.05   21.50
  -3  14  -5   85.96   19.09
 -24  27   6   21.62   27.47
  -5   8 -10   11.83   23.21
   0  -1  -8    6.53   24.19
   3  -8  -4  148.00   22.54
  -4 -10   3  728.72   42.95
   0 -16  -8   79.12   32.16
 -22   3   8   66.50   29.18
  -2 -26  -6   12.28   23.16
  -3 -26  -7   14.77   23.27
 -10 -31   0   11.94   11.58
  -6  20  -5   39.45   15.53
 -21  33   3   14.61   28.48
 -10  22   1  190.86   21.19
   0   7  -4 2007.81  107.52
 -19  24   5   13.99   25.46
   1  -1  -7   34.01   25.09
  -8   6   4  506.15   37.12
  -3   1 -10    3.06   30.47
   3  -9  -3  112.37   20.44
   3 -10  -5  534.44   42.08
 -18   8   7   70.93   27.08
 -17   3   7   97.68   27.56
   2 -16  -6   22.06   21.81
   1 -20  -6   16.34   23.91
 -17  -3   7   13.74   31.62
 -13  -7   6   18.14   19.54
   1 -22  -4   -4.40   18.36
  -1 -20  -8   50.35   28.62
 -18  -7   7   -0.48   25.46
 -24  -5   8   23.41   26.33
  -2 -27  -5   -9.14   24.33
  -7 -32  -5   -5.94   21.28
  -8 -32  -6   -8.27   26.38
 -14  26   2  138.13   22.37
 -26  36   4   21.33   24.62
 -27  34   5    4.46   23.16
  -1   4  -8   22.15   23.83
   2   0  -4  523.17   35.58
 -14   7   6  376.15   35.21
  -4  -4   3  199.25   18.87
   1  -9  -8   51.75   26.89
   3 -12  -3  357.06   29.44
  -2  -7 -10    1.88   26.55
 -13   2   6  168.32   27.95
   3 -14  -4  205.13   29.83
  -2 -10   2  472.37   27.53
 -23   8   8   23.77   26.27
 -17   0   7   50.44   30.50
   0 -24  -3   47.30   17.89
  -2 -25  -7    4.07   22.40
 -22 -19   6   -1.54   22.04
  -2  12  -5   62.94   18.34
 -18  26   4   20.97   21.50
 -23  25   6    0.00   31.20
  -2   4  -9   73.73   32.21
 -12  10   5   81.67   23.38
   3  -7  -5  984.04   63.14
   1  -6  -8   61.17   24.17
  -2  -4 -10    9.28   26.16
 -10   3   5  497.40   39.78
   2  -9  -7   45.67   24.03
 -19  10   7   63.44   28.51
   3 -13  -5  209.09   26.24
   2 -12  -7  131.01   25.76
   1 -12  -8   41.60   30.00
   2 -17  -2   41.97   17.91
   2 -19  -3  111.19   18.56
  -1 -16  -9    6.08   24.28
  -8 -15   4   15.87   14.58
 -23  -1   8   -3.67   26.33
  -1 -25  -6   10.26   25.23
 -15 -12   6   -3.48   27.56
  -2 -25  -1   42.56   13.23
  -1 -26  -5   31.48   25.23
  -6  17  -8   58.15   31.20
 -23  29   5    0.00   28.43
   0   6  -6    6.08   20.13
 -18  22   5   49.15   22.96
   0   4  -7  150.27   25.01
  -4   6 -10    3.59   24.78
  -6   6   3  459.53   31.74
   2  -6  -7    9.84   20.91
  -7   1   4  109.25   20.27
   2  -9  -1  770.10   42.50
  -4  -7   3  986.34   55.26
 -13  -4   6   55.31   22.12
 -23   5   8   13.48   24.70
 -23   2   8   14.80   24.19
 -11 -13   5   53.46   18.50
 -19  -8   7   10.23   25.85
  -3 -29  -4   12.06   21.92
  -4 -30  -4   -1.77   19.51
  -5 -30  -2    7.68   16.20
  -5 -31  -4   -5.02   21.11
 -26 -15   7  -13.32   24.84
  -8 -33  -5   -6.78   22.57
  -9 -33  -6   -5.80   25.40
 -10 -34  -3    9.17   19.46
 -12  28  -1    7.96   10.43
  -7  19  -8   40.03   30.17
  -9  20   1  234.68   23.27
 -16  26   3   49.59   20.52
  -5  15  -8   42.11   30.22
 -22  31   4   -0.08   31.18
 -22  23   6    6.31   30.31
   2  -2  -2   25.76   13.68
 -13  12   5   43.51   21.73
   3  -5  -4  488.74   35.30
 -24  20   7    0.00   27.78
 -15   9   6  130.36   27.98
   0  -6  -9    2.10   30.67
 -20  12   7   50.41   30.50
  -2  -7   2  691.88   38.38
   0  -9  -9   64.90   33.25
 -18   5   7   30.39   25.60
  -7 -11   4  152.23   20.33
   1 -19  -7    4.96   32.69
   1 -21  -2   82.96   17.21
  -1 -24  -7    8.86   24.45
  -3 -25  -8   23.30   24.00
  -2 -28  -4   15.92   19.82
  -3 -28  -2   18.84   16.62
 -21 -18   6   13.96   22.54
  -7  22  -5  108.33   17.44
  -7  17  -9   63.53   29.21
  -4  13  -8   36.05   25.71
  -6  15  -9   56.13   27.39
  -5  13  -9   19.01   28.62
   1   4  -3  116.91   16.99
 -17  20   5   72.86   22.85
   2  -1  -6  285.06   31.88
   3  -6  -3  615.91   39.89
 -23  18   7  -14.77   31.54
   3  -9  -6   10.68   21.48
 -21  14   7   60.30   32.16
   1  -8   0  592.89   31.34
   2 -12  -1  664.16   37.79
   0 -12  -9    8.55   26.83
   2 -15  -7   58.99   26.58
   1 -15  -8   22.15   33.59
   2 -20  -5   37.71   22.37
 -10  -9   5  145.34   21.67
   0 -19  -8   42.64   26.52
 -18  -4   7   42.25   30.31
   0 -24  -6   25.62   27.25
 -24  -2   8    2.75   22.85
 -16 -13   6   15.05   24.14
  -6 -31  -2    5.19   17.35
  -6 -32  -4   -1.57   19.88
 -25 -14   7   -3.95   25.29
  -9 -32  -1   -6.03   14.94
 -15 -27   3    2.35   12.90
  -5  17  -7    3.67   20.69
  -1  10  -5   12.76   20.38
  -3  11  -8    6.50   25.09
 -17  24   4   37.17   22.34
  -5   8   2  693.59   40.71
 -16  18   5   52.31   22.26
   0   2  -8    2.78   20.58
 -15  16   5   79.68   22.60
  -3   4 -10   36.84   26.97
 -14  14   5  321.03   31.74
  -9   8   4  560.31   40.74
  -3   1   2  185.23   18.53
   1  -3  -8    9.95   24.81
 -16  11   6  131.93   26.52
 -22  16   7    9.62   31.57
   3 -12  -6  244.97   29.27
   1 -11   0  362.22   20.49
   3 -15  -3  230.62   26.21
   3 -16  -5    9.90   22.23
   2 -19  -6   21.76   22.43
 -14  -8   6   18.25   22.32
   0 -25  -5   15.28   27.31
  -2 -24  -8   -6.08   26.52
 -20  -9   7   25.54   24.11
 -16  32   0    3.25   15.50
 -18  31   2   -2.50   18.34
 -13  24   2   62.83   18.53
  -4  15  -7   13.46   19.57
  -4  11  -9    0.17   30.87
 -26  32   5    6.59   26.83
   2   1  -5   68.49   23.91
 -26  28   6    0.00   25.18
  -1   2  -9   50.72   34.01
   3  -4  -5  299.70   30.87
   0  -3  -9  181.95   34.90
 -14   4   6  300.71   32.21
 -10   0   5  178.84   25.20
 -18  -1   7  -18.36   31.04
  -5 -14   3  223.13   19.68
   2 -21  -4   29.04   19.76
  -2 -27  -2    8.02   16.99
 -21 -10   7    8.83   23.30
 -17 -14   6   48.92   25.20
 -24 -13   7    8.61   26.16
 -20 -17   6   -0.34   21.84
  -9 -34  -5   14.33   22.68
 -15  29   1   69.30   17.66
  -6  19  -7   23.47   21.53
 -20  31   3   14.69   27.28
  -8  18   1   65.01   16.09
  -3  13  -7   96.97   23.02
 -25  34   4   15.25   27.45
  -6  14   1  263.28   20.30
  -7  15 -10    4.23   23.83
 -22  27   5    7.40   33.31
 -20  19   6   -6.03   25.54
   2  -3  -7   -1.79   22.29
   3  -6  -6  207.52   26.41
 -17  13   6   72.92   25.32
  -5   1   3  222.60   21.95
 -11   5   5   20.52   24.00
  -1  -6 -10   31.51   25.12
 -19   7   7   64.12   31.62
   3 -15  -6  198.10   27.56
   0 -15  -9   24.31   25.96
   1 -23  -3   26.04   17.44
   0 -23  -7   -0.25   23.47
 -22 -11   7    7.99   23.55
 -23 -12   7   -0.03   26.58
 -19 -16   6   -4.12   23.94
  -7 -32  -2   -3.34   16.15
  -7 -33  -4    4.37   20.35
 -20 -22   5    2.10   19.99
 -18 -25   4   -1.99   16.51
 -11  25   0    3.17   11.72
 -15  24   3   16.48   19.91
  -7  16   1  217.75   19.40
  -2   9  -8   17.91   23.77
  -6  13 -10    6.17   24.73
 -16  22   4  134.51   24.53
  -3   9  -9  -14.77   31.51
   1   4  -6   28.20   21.39
   1   2  -7   -0.76   19.68
 -19  17   6   76.00   24.14
 -18  15   6   12.36   22.01
  -7  -2   4   51.14   18.08
 -10  -6   5   10.57   19.88
 -19  -5   7   23.83   27.42
  -1 -23  -8    6.42   25.62
 -12 -14   5   65.35   23.19
  -7 -19   3  118.08   14.75
  -7  21  -7   63.28   26.27
  -2  11  -7  127.03   23.47
 -21  29   4    5.78   27.84
   0   8  -5  110.91   25.65
  -5  11 -10   13.65   25.74
 -25  26   6   -3.50   28.74
  -7   8   3  129.10   18.53
  -2   3   1  405.64   23.77
 -10  10   4 2308.32  125.71
  -2   2 -10   49.48   27.59
   2 -11  -8    8.75   27.84
 -10  -3   5  176.82   24.87
   2 -18  -7   19.93   30.73
   1 -18  -8    0.00   22.82
   1 -23  -6    5.75   26.49
   1 -24  -5    0.31   26.24
  -9 -16   4   14.19   14.86
  -2 -23   0   15.73   10.04
   0 -26  -4   31.99   21.19
  -1  -3 -10   46.29   27.33
   2  -8  -8   22.29   24.08
   3 -10  -2 4104.65  210.77
 -15   6   6  183.63   27.22
 -20   9   7    5.05   28.32
 -14   1   6   90.75   22.60
 -19   4   7   14.63   27.90
  -7  -8   4  128.71   22.57
   0 -18   0  173.57   15.36
   1 -19  -1   19.04   15.20
 -14  -5   6   36.67   19.62
 -15  -9   6    5.13   28.68
  -1 -24  -1   27.59   13.04
  -8  24  -5    7.12   13.46
 -12  22   2  129.24   21.76
  -1   9  -7   99.05   21.08
  -1   7  -8   12.50   23.89
 -15  20   4   91.45   24.14
  -2   7  -9   37.26   32.41
  -4   9 -10   27.22   26.44
 -21  25   5    5.49   25.79
   1   3  -2  112.42   13.20
   0   0  -9  191.43   34.88
   2  -6  -1  490.14   29.55
  -8   3   4  164.03   24.70
   1  -8  -9   25.82   30.47
   3 -11  -7   94.11   24.81
   1 -11  -9   14.27   28.06
  -7  -5   4  149.51   21.98
   2 -14  -8   -0.56   30.64
 -14  -2   6   17.58   21.62
 -19  -2   7    7.68   31.09
   1 -22  -7    2.05   27.42
   0 -22  -8   90.30   26.13
  -1 -26  -2   -1.23   15.50
 -19 -21   5    1.35   18.59
  -8 -34  -4    1.93   20.63
 -23  34   3   -0.67   25.76
 -14  22   3   65.10   21.00
 -25  30   5  -10.96   26.35
  -2   7   0   10.20    6.90
 -11  12   4  182.48   27.50
   3  -2  -4   86.10   18.73
 -24  24   6   55.90   31.32
   2  -5  -8   50.18   23.69
 -12   7   5  107.24   24.00
   3  -8  -7   71.83   23.72
 -25  19   7    9.06   26.49
 -21  11   7   76.26   32.91
   3 -13  -2  534.75   33.87
   3 -14  -7  133.48   25.82
   3 -18  -6    8.07   18.90
   3 -19  -5  146.93   22.48
 -19   1   7   15.98   32.24
 -20  -6   7    9.03   24.62
 -13 -15   5    8.24   25.15
  -4 -30  -7   -0.98   27.03
  -8 -33  -2    3.76   15.98
 -21  34   2    9.34   27.11
  -7  13 -11    5.58   25.40
  -6  10   2 1242.86   68.46
 -12  14   4   40.29   25.48
   3  -3  -6  542.79   40.79
   1  -5  -9   -1.71   30.89
 -24  17   7   63.08   30.11
 -23  15   7   21.05   30.84
   4 -12  -5  263.11   29.32
 -22  13   7   45.92   31.09
   1 -14  -9    3.78   25.15
   3 -18  -3   50.46   18.42
 -11 -10   5  153.72   23.05
  -3 -29  -7    3.48   25.23
  -4 -31  -6    0.11   22.20
 -24 -18   6   -5.49   22.48
 -10 -33  -1   21.42   14.47
 -17  29   2  166.78   23.19
 -19  29   3  105.61   25.09
 -24  32   4   31.71   30.08
 -20  27   4    6.98   21.73
 -28  33   5   -1.74   24.84
   0   4  -1 2635.94  133.50
  -3   7 -10   30.45   26.89
 -20  23   5    5.05   22.32
  -8  10   3  132.78   19.04
   3  -3  -3 1417.75   77.35
  -1   0 -10   12.56   29.41
   3  -7  -2 2018.29  105.86
   4  -9  -5  264.51   30.84
   4 -10  -4  274.75   28.06
 -16   8   6   72.33   23.33
   0  -8 -10   23.75   28.15
 -11   2   5   11.58   20.69
   4 -13  -4   72.53   24.78
 -20   6   7   57.19   30.47
   2 -22  -6    6.42   28.34
   1 -25  -4   16.74   19.15
 -21  -7   7   13.32   24.00
  -2 -28  -7    0.00   24.73
  -2 -29  -6   23.72   25.43
  -4 -31  -3   -4.21   18.70
  -5 -32  -6    1.54   22.40
 -17 -24   4   -6.17   16.54
  -4  17  -6   83.46   18.87
  -3  15  -6   44.60   18.22
 -11  20   2   85.34   22.37
 -13  20   3  208.36   24.95
   1   6  -5   87.81   23.55
   0   7  -7  406.85   34.90
   0   5  -8   10.40   22.90
  -1   5  -9   32.66   28.62
   3  -5  -7  124.36   25.26
 -15   3   6  189.43   27.39
   2 -17  -8    4.82   29.61
   3 -20  -4   76.48   20.58
  -8 -12   4   20.21   16.43
   2 -22  -3  121.17   21.19
   1 -21  -8   28.29   23.75
   2 -23  -5   30.00   24.17
 -16 -10   6   34.90   29.35
  -1 -27  -7   22.43   24.78
  -1 -28  -6   -3.48   22.62
 -14 -16   5   21.64   24.19
  -2 -29  -3   16.68   18.76
 -18 -20   5   12.00   19.01
 -14 -26   3    4.71   13.18
 -11 -32   0   -5.33   10.68
  -2  13  -6   64.57   20.02
 -27  35   4   -8.13   24.78
 -24  28   5    0.36   29.21
 -19  21   5   -3.00   20.91
   3  -1  -5   66.98   22.54
  -1  -2   1  336.98   19.48
 -13   9   5   12.14   18.84
   0  -5 -10   57.78   27.03
 -17  10   6  231.80   29.94
   4 -11  -6  275.62   32.10
   4 -15  -5   28.18   21.70
   3 -17  -7  114.33   30.87
   1 -17  -9   -0.95   24.59
   2 -20  -2    5.41   14.49
   2 -21  -7  -29.38   32.63
 -15  -6   6    4.37   22.20
 -20  -3   7   16.77   27.84
 -10 -17   4   34.34   16.65
 -22  -8   7    5.75   23.19
  -5 -32  -3    3.70   17.91
 -26 -12   7   -0.95   26.41
  -6 -33  -6   -3.03   24.31
  -5  19  -6  124.31   19.65
 -14  27   1   55.29   17.91
 -10  18   2  117.80   22.40
 -12  18   3   19.99   20.21
  -7  12   2  437.88   29.89
   2   3  -4  520.17   35.04
  -9  12   3  543.27   38.97
  -2   5 -10    4.93   27.00
 -27  27   6    7.60   25.71
   2  -2  -8   38.32   21.78
 -22  20   6   14.72   29.04
   4  -7  -4 1021.13   61.26
   4 -14  -6  303.65   33.70
 -21   8   7    7.46   29.35
 -20   0   7   -1.57   26.75
   0 -25  -2   16.96   15.25
   0 -27  -6    4.40   22.99
  -8 -20   3   47.55   12.64
  -1 -28  -3   -4.07   20.41
 -23  -9   7    3.42   25.04
 -15 -17   5   -5.66   19.76
 -24 -10   7   -9.73   27.92
 -16 -18   5  -11.21   20.83
  -3 -31  -5   -8.97   20.30
 -25 -11   7    2.05   24.05
 -17 -19   5   11.80   19.68
  -4 -32  -5    0.00   20.16
 -23 -17   6   -4.01   22.79
  -1  11  -6   86.55   20.52
 -10  14   3  782.16   49.01
   2   2  -3  665.17   39.84
   4  -6  -5  157.36   27.19
 -21  18   6   47.24   25.71
 -14  11   5   83.88   25.12
  -9   5   4  362.69   31.04
   4  -8  -6    7.21   20.19
 -18  12   6    2.66   23.58
   3 -10  -8  127.87   29.47
   4 -16  -4  194.93   26.89
 -15   0   6  125.77   22.54
 -15  -3   6    8.33   19.01
 -11  -7   5  172.78   23.38
   0 -26  -7   30.98   24.53
  -1 -26  -8  -11.27   25.79
 -17 -11   6   30.00   25.48
  -1 -29  -5   -3.17   21.95
  -6 -33  -3    0.17   17.66
  -7 -34  -6  -12.25   24.19
 -10  23   0   44.49   12.08
  -9  16   2  394.88   30.22
 -19  25   4   61.93   23.49
   1   5  -7   28.29   20.16
   0   3  -9  267.99   36.50
 -15  13   5   69.98   22.68
  -6   3   3  646.49   41.02
 -20  16   6   51.30   23.10
 -19  14   6   87.78   23.52
  -5  -2   3  219.57   20.07
   4 -11  -3 1010.81   58.37
   2 -10  -9   29.55   29.49
   3 -13  -8   22.32   28.79
   2 -13  -9   33.31   26.97
 -22  10   7   -5.97   29.55
 -11  -1   5   70.14   22.71
  -4 -18   2   32.77    8.66
 -21  -4   7   36.19   25.90
 -22 -16   6   -3.48   22.54
  -5 -33  -5  -17.58   21.90
  -9 -34  -2    4.88   15.64
 -18  32   1    2.47   19.88
 -22  32   3   48.87   28.40
 -18  27   3   16.09   18.92
 -23  30   4    8.63   30.89
 -27  31   5    0.03   24.36
   1   3  -8   37.15   21.45
 -17  17   5  263.59   30.11
 -26  25   6   -1.01   27.50
 -16  15   5   86.26   24.39
   3  -7  -8  211.30   29.49
   2  -7  -9   58.17   30.87
  -8   0   4   29.49   20.27
 -16   5   6  117.13   23.91
   3 -21  -6   17.21   23.89
   2 -20  -8   18.42   25.32
   2 -24  -4   -1.43   17.58
 -12 -11   5   46.57   19.20
   1 -26  -6    2.30   24.56
 -18 -12   6    5.47   21.67
 -16 -23   4    8.92   16.60
 -15  30   0   10.46   14.02
  -6  21  -6    9.28   16.91
  -3  15  -3  379.40   24.70
   0   9  -6   55.40   19.29
 -23  26   5   13.79   30.03
  -1   3 -10   12.50   25.37
   3  -2  -7   14.72   24.22
   4 -10  -7  120.61   25.34
 -26  18   7   11.13   26.27
 -12   4   5  340.35   31.54
 -25  16   7   -5.64   26.89
   4 -13  -7   14.52   20.97
 -24  14   7   55.87   31.04
   4 -14  -3  427.20   33.05
 -23  12   7    7.68   30.25
   4 -17  -6   74.46   22.74
   3 -16  -8    1.85   29.75
 -21   5   7    2.21   30.56
  -5 -11   3  126.33   18.17
   3 -22  -5  101.01   23.77
 -16  -7   6   15.70   24.70
   1 -25  -7   12.00   24.73
   0 -25  -8    8.41   22.96
   0 -27  -3   -1.74   19.57
   0 -28  -5   15.64   23.52
 -11 -18   4   23.16   19.40
 -19 -13   6   22.62   22.48
 -21 -15   6   -7.29   24.59
  -6 -34  -5   -3.08   20.30
 -16  27   2   10.74   17.77
  -2  13  -3   43.85   12.87
  -5  16  -9   13.99   24.67
  -4  14  -9   94.98   28.82
  -3  12  -9   55.93   29.44
   2   4  -5  167.54   26.19
   3   0  -6  748.71   50.58
   4  -5  -6   41.63   23.58
   4  -8  -3  168.91   19.32
   1  -7 -10    7.68   25.23
   2 -16  -9   18.84   28.48
   3 -20  -7    6.45   28.71
 -21   2   7  -10.91   28.99
 -21  -1   7    6.70   27.92
   0 -23  -1  172.87   17.55
 -22  -5   7    5.61   23.80
 -20 -14   6   -3.53   22.68
 -13 -25   3   -7.12   12.98
  -4  17  -3  257.73   18.95
 -20  32   2   19.57   24.59
 -25  35   3   -2.58   25.60
  -5  14 -10    0.67   23.27
 -26  33   4   74.27   29.13
 -18  23   4   89.07   24.19
   1   1  -9   67.20   30.05
  -4   3   2  109.20   14.86
   2  -4  -9  124.95   35.27
 -15 -22   4   -7.51   16.34
  -7 -34  -3    1.85   16.54
 -11  26  -1  132.55   13.18
  -4  16  -8   80.69   29.89
  -3  14  -8   80.71   29.91
  -2  12  -8   71.41   25.62
  -2  10  -9  -10.06   29.94
  -4  12 -10   23.07   25.04
 -29  36   4   24.33   25.01
 -22  24   5   27.84   26.07
   3  -4  -8   50.49   24.70
 -10   7   4 1532.27   86.80
   4  -7  -7  341.11   33.84
 -17   7   6  307.72   31.60
   4 -16  -7   70.93   24.56
 -16   2   6   10.06   21.50
 -22   7   7   74.49   32.18
  -8  -9   4   28.51   16.46
  -6 -15   3   21.90   13.68
   2 -25  -6   23.97   27.33
   1 -24  -8   23.63   23.10
   1 -27  -5   11.27   25.79
 -23  -6   7   -0.14   23.41
  -9 -21   3   28.15   15.50
 -12 -19   4    4.79   20.35
 -22 -21   5   16.06   21.31
  -5  18  -8    1.71   28.32
   1   7  -6   53.49   21.53
  -3  10 -10   39.22   26.58
   2   3  -7   95.54   22.62
 -26  29   5    9.06   24.95
   2   1  -8   14.69   21.00
   4  -3  -5  297.76   29.44
   0   1 -10   19.60   25.82
   4  -4  -4  914.91   54.64
   1  -4 -10   65.94   27.33
  -3  -2   2  208.39   17.02
  -5  -5   3  448.87   30.17
  -8  -3   4   28.37   18.95
   4 -19  -4  132.49   21.64
  -3 -14   2  476.43   27.92
   3 -21  -3  199.61   22.85
 -16  -4   6   -3.11   21.48
   2 -24  -7   15.70   25.88
 -14 -21   4    7.32   15.78
  -7 -35  -5   16.79   21.50
 -26 -17   6    4.82   21.76
 -13  25   1   54.08   16.79
  -1  10  -8    6.20   23.10
 -17  25   3   95.74   22.18
  -1   8  -9    0.50   29.86
 -22  28   4    3.06   27.11
 -17  21   4  176.62   25.34
 -29  32   5    9.70   23.02
 -24  21   6   83.26   32.35
 -13   6   5  221.03   27.25
 -18   9   6   66.70   23.24
 -23   9   7   34.03   30.73
 -16  -1   6   19.99   21.25
  -9 -13   4  101.54   17.49
   1 -24  -2   13.29   15.25
 -22  -2   7    2.89   25.06
 -17  -8   6    5.80   27.39
 -13 -12   5   36.05   19.29
   1 -26  -3   35.04   18.31
 -24  -7   7    2.69   24.67
 -25  -8   7  -11.27   26.13
  -2 -31  -4   -3.50   19.93
 -26  -9   7   20.10   25.15
  -3 -32  -4    4.49   18.64
  -3  16  -4   94.93   15.62
 -23  35   2    0.84   27.00
  -2  14  -4   49.29   16.34
  -1  11  -3  459.81   28.51
 -21  30   3   29.83   24.64
  -5  12 -11   23.30   25.82
  -2   8 -10    1.43   24.67
   3   1  -4  347.19   27.17
   3  -4  -2  116.04   14.86
 -28  26   6   -4.35   23.10
 -23  19   6   88.31   29.83
   5 -11  -5   21.90   22.88
   3  -9  -9   19.65   30.70
   4 -12  -8   26.38   27.67
   5 -14  -5   44.27   19.91
   3 -12  -9   38.10   27.75
   4 -20  -6    8.61   19.62
 -12  -8   5    8.44   17.77
   3 -23  -4    6.53   17.05
 -22   1   7   -0.90   24.70
  -1 -30  -4    2.19   19.65
 -10 -22   3   27.87   15.53
 -12 -24   3    6.25   13.54
  -4 -33  -4    1.60   20.49
  -1  12  -4  201.88   21.78
   0   8  -8   -9.98   20.83
  -4  10 -11    9.06   22.51
 -21  22   5    0.08   21.45
   2  -1  -9   39.39   30.19
   4  -4  -7  121.51   24.78
 -11   9   4  810.19   52.23
  -7   5   3  506.51   33.56
   5 -10  -6   88.96   22.62
   4  -9  -8   80.12   25.09
 -19  11   6   66.00   22.04
   5 -13  -6   34.79   21.14
 -25  13   7   12.84   26.61
   3 -15  -9   17.75   25.65
 -24  11   7   -1.18   29.13
   4 -21  -5  109.42   23.69
   2 -23  -8   19.48   22.90
   2 -26  -5   13.65   28.57
 -11 -23   3   13.15   13.20
 -25 -16   6   15.08   21.56
  -8 -35  -3    3.17   14.94
  -9  21   0  260.53   20.97
 -15  25   2  107.24   21.31
   2   5  -6   26.97   17.89
   0   6  -9   46.88   30.75
  -1   6 -10   33.11   24.22
 -16  19   4  320.61   32.16
 -25  27   5    7.49   28.79
   1  -1 -10   11.49   25.01
 -22  17   6   40.74   25.09
 -21  15   6    3.50   22.71
 -14   8   5   16.57   20.16
 -20  13   6   52.90   23.63
  -9   2   4   68.63   22.82
   2  -9 -10   21.45   24.78
 -26  15   7   10.79   26.94
   4 -15  -8   13.32   29.66
 -17   4   6  116.04   25.82
   3 -23  -7    0.70   27.33
   3 -24  -6   20.55   28.93
 -23  -3   7   39.03   25.96
 -18  -9   6   -1.79   28.09
   0 -29  -4   42.17   22.76
  -1 -30  -7    1.40   25.23
  -2 -31  -7   -8.97   23.91
  -3 -32  -7   22.57   23.75
 -21 -20   5  -11.41   21.14
  -4  18  -4  130.98   15.45
  -2  14  -7   25.43   19.62
 -25  31   4    1.26   30.89
 -31  37   4   14.05   26.02
   4  -2  -6  151.95   24.50
 -12  11   4  215.84   27.56
 -27  24   6    0.00   28.04
   5  -8  -5  224.48   30.14
   3  -6  -9  111.52   32.75
   5 -12  -4  131.04   22.79
   5 -16  -6  120.41   24.33
 -12  -2   5  158.71   24.67
 -23   6   7   16.74   27.87
 -12  -5   5  105.08   21.56
 -14 -13   5   54.61   25.34
  -5 -34  -4   -0.76   17.33
  -5  19  -3  214.95   15.48
 -17  30   1   16.77   17.44
  -3  16  -7    9.06   19.99
  -3  14  -2  598.30   32.04
  -1  12  -7   35.38   19.29
 -24  33   3   32.61   28.99
 -16  23   3   61.85   18.62
 -28  34   4   41.77   26.19
 -21  26   4   62.07   24.00
   2   1  -2  162.04   16.32
 -15  17   4   84.58   20.97
 -13  13   4   14.27   21.87
   4  -5  -3  159.94   20.47
   4  -6  -8   25.40   22.23
   2  -6 -10   11.38   24.45
   5 -12  -7  142.67   25.79
   5 -15  -4   59.46   23.83
   5 -17  -5  112.31   22.18
   3 -19  -2  154.78   20.41
 -17  -5   6  -16.57   23.97
 -23   0   7   35.55   24.17
  -1 -22   0   47.21    9.48
 -24  -4   7   25.54   22.37
   0 -29  -7   22.32   24.56
  -2 -32  -6   -0.48   24.56
 -24 -15   6   11.55   24.25
  -4  18  -7    9.08   20.33
 -19  30   2   24.67   19.88
   0  10  -4 2509.19  131.88
 -27  36   3    7.54   22.51
   1   6  -8   26.66   20.16
   1   4  -9   24.56   27.67
   3   0  -3 1365.46   74.32
 -28  30   5   12.45   27.08
  -3   5   1  722.64   40.48
 -14  15   4   10.57   19.91
 -19  18   5   26.13   23.10
   5  -7  -6    0.56   17.52
   5  -9  -4  351.00   30.28
 -15  10   5   25.18   21.22
   5 -15  -7  100.96   23.63
   4 -18  -8   30.36   32.02
   3 -18  -9   27.75   24.64
 -24   8   7   19.76   27.95
 -17   1   6   -6.39   22.09
   2 -18  -1   98.32   15.39
   3 -22  -8   35.41   26.72
 -23   3   7   34.71   25.04
   3 -25  -5    8.13   27.84
   1 -28  -4    3.59   20.27
 -19 -10   6   35.38   23.16
  -3 -33  -6   11.72   23.55
 -20 -19   5    0.00   21.25
   0  10  -7  334.91   31.15
   0   9  -3  507.97   31.09
   0   4 -10  104.21   26.97
 -18  16   5   48.75   21.73
 -17  14   5  210.43   27.56
 -26  22   6   38.30   30.05
 -16  12   5  132.19   26.30
   5  -9  -7   40.01   21.36
  -6   0   3  184.95   18.19
 -13   3   5  179.01   25.85
 -18   6   6    1.09   20.52
 -17  -2   6    9.42   21.28
   2 -25  -3   13.37   15.39
   1 -28  -7   10.63   23.16
 -15 -14   5   28.85   24.76
 -25  -5   7   -9.50   25.62
   0 -30  -6    9.06   24.11
 -23 -14   6   23.30   23.94
  -4 -34  -6    7.29   22.60
  -6 -35  -4    7.29   19.04
 -18 -27   3   -7.26   15.25
 -12  23   1  170.65   19.65
 -20  28   3   52.65   21.28
 -24  25   5   -5.07   29.13
   3  -3  -9  219.66   35.86
 -25  10   7   45.59   30.56
 -13  -9   5   69.67   18.84
 -10 -14   4  126.30   19.76
   1 -27  -8   -2.78   24.50
   1 -29  -6    1.60   23.41
 -20 -11   6    5.44   22.68
 -26  -6   7    5.16   26.10
 -21 -12   6    8.13   23.91
 -22 -13   6    3.03   23.41
 -28 -16   6    6.17   23.63
 -15  31  -1    0.00   12.03
  -5  20  -7    6.22   21.31
 -14  28   0   30.56   13.91
  -2  15  -5   68.57   17.10
  -1  13  -5   59.35   15.90
  -2  12  -2  493.28   27.36
 -14  23   2   99.69   19.99
   1   8  -7   92.52   22.43
 -15  21   3   47.07   21.33
   3   3  -6  177.04   25.37
   2   4  -8    0.50   19.54
  -5   5   2  158.62   17.38
  -8   7   3  140.46   19.04
   4 -11  -9   65.63   29.77
   4 -14  -9   63.08   26.21
   5 -18  -7   13.06   24.76
 -26  12   7   30.81   26.69
   4 -22  -4   57.44   18.98
   4 -22  -7   -2.21   26.02
   4 -23  -6   45.36   26.72
 -18  -6   6   -6.84   27.98
 -24  -1   7   -0.76   25.01
   2 -27  -7    4.09   22.68
 -16 -15   5   21.56   21.42
 -19 -18   5  -14.33   20.30
  -5 -35  -6   -7.79   22.37
   1   8  -4  577.42   38.10
 -24  29   4   23.47   30.59
 -20  24   4   35.72   22.51
   2   2  -9   70.79   29.63
   4  -1  -7   63.58   22.82
   1   2 -10   23.97   26.69
   5  -5  -5  515.77   39.03
   2  -3  -1  393.67   22.93
   5  -6  -7   50.52   22.37
   4  -8  -9    5.16   29.10
 -25  20   6   36.61   30.56
 -10   4   4  239.87   27.61
 -19   8   6  101.12   23.30
   4 -20  -3   20.10   17.97
  -9 -10   4  224.06   23.47
   2 -23  -2   68.46   17.19
 -24   2   7    9.67   26.13
   2 -27  -4   22.26   18.25
 -17 -16   5   -2.55   21.39
 -18 -17   5    5.27   20.61
  -5  20  -4   77.01   12.59
  -3  17  -5  213.60   21.48
 -22  33   2   18.00   26.83
  -8  19   0  274.10   20.63
   0  11  -5  216.38   22.74
   4   0  -5  994.72   60.78
 -27  28   5    6.17   29.32
   4  -3  -8   37.29   21.78
 -23  23   5  118.14   28.15
   3  -8 -10    7.09   23.75
 -24  18   6   60.00   30.81
   5 -11  -8   12.03   25.40
   4 -12  -2  315.51   23.89
   5 -14  -8   21.84   28.09
 -20  10   6  124.90   24.98
  -9  -1   4    1.18   18.67
 -18   3   6    6.90   22.12
   5 -20  -5   32.86   19.32
   4 -21  -8   11.72   27.03
   1 -22  -1   20.44   11.75
   2 -26  -8   -6.56   22.48
   2 -28  -6    4.93   21.95
 -25  -2   7    6.95   21.45
 -15 -29   2    5.27   10.49
 -27  32   4   42.19   27.05
 -30  35   4   20.86   24.59
 -14  19   3  215.56   26.10
   4  -1  -4  416.86   30.47
 -30  31   5    2.89   25.85
   5  -4  -6   25.71   22.09
   5  -6  -4  550.25   37.62
 -23  16   6   74.55   28.04
 -21  12   6   -2.24   21.92
 -14   5   5   16.51   19.32
 -13   0   5  185.57   26.55
   4 -17  -9   -3.76   23.10
 -25   7   7    6.90   25.96
   4 -24  -5   51.81   24.08
  -7 -16   3   67.73   13.12
  -1 -32  -5    9.36   21.70
  -2 -33  -5   -4.32   20.33
 -27 -15   6    9.25   23.72
  -7 -36  -4   22.04   18.62
 -24 -20   5   15.34   21.84
 -20  33   1   25.96   23.52
  -3  13 -10    0.00   23.30
 -23  31   3   18.90   27.47
   2   6  -7  179.73   23.13
  -9   9   3  447.92   32.61
   5  -8  -8   15.50   22.40
   6 -12  -6  162.55   24.90
 -22  14   6   14.97   24.14
   5 -13  -3  284.19   25.06
   5 -17  -8    9.03   30.87
 -18   0   6    9.42   20.19
 -13  -6   5   37.26   19.54
 -18  -3   6   10.51   21.31
   3 -26  -7   19.60   23.38
 -19  -7   6   16.04   27.05
 -26  -3   7   21.45   25.57
  -3 -31  -2    5.94   15.67
  -3 -34  -5  -11.02   19.23
 -19 -23   4   -9.48   16.62
  -3  15  -9   59.66   25.09
  -2  13  -9   -2.16   25.51
 -18  28   2   31.20   17.30
   1   9  -5   10.63   20.27
  -2  11 -10    2.16   22.88
   1   7  -3  128.49   14.91
 -19  26   3  139.76   22.26
  -3   9   0  280.66   16.62
   3   2  -8   10.71   20.02
 -19  22   4  118.45   22.32
   2   0 -10   55.54   26.30
   4  -5  -9   29.10   32.02
   3  -5 -10   33.56   25.26
   4  -9  -2 1092.85   59.88
   6 -13  -5  220.69   28.43
  -3  -5   2  713.92   39.50
   6 -15  -6  156.24   25.09
   4 -15  -2  164.01   18.73
  -9  -4   4   65.01   19.57
  -9  -7   4  117.47   21.59
 -26   9   7   33.59   25.76
  -6 -12   3   11.19   15.53
 -25   4   7    5.10   24.03
   3 -24  -3   93.13   18.62
   3 -25  -8    0.06   25.29
 -25   1   7    9.39   22.15
   1 -30  -5   16.04   21.14
  -4  19  -5  113.40   16.91
 -11  21   1  282.37   25.48
  -1  11  -9   26.58   28.43
 -26  34   3  -11.72   25.96
 -13  21   2   20.58   19.34
  -1   9 -10   14.83   23.63
  -3  11 -11    5.92   22.40
   3   0  -9  231.77   35.18
 -10  11   3  498.33   34.76
 -26  26   5  109.79   32.72
 -11   6   4  330.96   30.53
   5 -10  -3  423.59   31.32
 -15   7   5  120.16   25.01
 -19   5   6   28.04   22.88
 -27  11   7    8.61   24.92
   5 -21  -7  -16.09   28.43
   5 -22  -6   12.70   25.40
   3 -26  -4   19.18   21.03
   3 -27  -6   -4.79   22.88
 -11 -15   4   69.11   16.77
 -27  -4   7   11.13   22.88
  -4 -30  -1    0.31   12.59
  -4 -32  -2    8.58   14.69
  -4 -35  -5    2.30   17.63
 -26 -14   6    5.92   23.41
 -16  28   1   10.09   16.57
   0   9  -9   40.62   30.19
   2   6  -4  493.37   33.61
 -23  27   4   12.08   22.62
 -12  15   3  339.62   32.02
 -11  13   3   45.64   19.40
   6  -9  -6   35.75   21.03
   6 -10  -5  221.25   29.30
   6 -11  -7   53.80   21.92
 -27  21   6   25.79   28.88
   6 -14  -7   24.39   21.25
   6 -16  -5   37.48   19.34
   5 -16  -3   86.71   20.49
 -26   0   7   51.50   22.62
 -20  -8   6    5.05   22.93
  -1 -29  -2   11.33   15.59
  -1  10  -2   55.26    8.21
   3   4  -7  291.40   29.30
   0   7 -10  112.23   28.09
  -2   9 -11   12.70   22.48
 -18  20   4   49.87   22.68
   5  -3  -7   95.32   26.16
  -6   7   2  213.77   18.56
 -29  29   5   20.07   24.70
   5  -5  -8    7.35   21.14
 -21  19   5    5.97   20.41
   5 -13  -9   23.55   26.69
  -6  -3   3  121.34   17.24
   6 -17  -7   37.03   23.47
   6 -18  -6   30.47   23.13
   4 -25  -7    0.00   23.97
 -26   3   7   25.43   23.55
 -19  -4   6   49.87   28.88
   2 -29  -5   10.93   20.44
  -5 -31  -1   -0.42   12.25
 -25 -13   6    0.00   22.68
 -23 -19   5  -10.49   20.13
   2   7  -5  152.37   24.11
   1   7  -9   -1.32   28.51
 -26  30   4   18.28   28.09
  -7   2   3  218.54   19.93
   5 -10  -9  -10.23   28.06
 -16   9   5   60.00   22.51
   3 -11  -1  222.71   16.15
   5 -16  -9   20.10   24.08
 -14   2   5  127.93   22.82
 -20   7   6   19.68   20.69
   5 -21  -4   57.72   19.62
 -19   2   6   -7.60   23.30
 -27   8   7   -0.70   23.77
   4 -24  -8   14.21   24.90
 -21  -9   6    6.39   22.06
  -2 -32  -3    0.00   15.64
  -5 -33  -2    2.55   14.24
 -18 -22   4    0.00   16.77
  -5 -36  -5   -0.45   19.79
 -17 -26   3   -0.62   14.58
 -11  27  -2   14.27    6.81
 -10  24  -1  233.28   17.41
  -1  14  -6   24.47   16.93
  -2  15  -8   18.42   24.92
   0  12  -6   43.99   18.50
  -1  13  -8   41.55   25.68
   0  11  -8  124.17   27.59
  -7  17   0 1051.52   56.63
 -12  19   2  347.95   30.56
   1   5 -10   34.76   23.41
 -29  33   4   58.40   26.16
   4   0  -8  129.07   24.90
   3  -2 -10    4.60   23.33
   6  -8  -7  185.62   27.17
 -20  17   5   60.98   22.06
 -12   8   4  134.74   24.28
 -17  11   5   19.68   20.35
 -26  19   6  105.83   33.25
 -10   1   4    5.30   19.12
   5 -23  -5   19.54   20.86
 -19  -1   6    9.14   23.80
   4 -26  -6   30.61   25.85
 -15 -11   5   20.66   22.04
 -27  -1   7    3.00   22.57
  -2 -28  -1   33.03   13.20
 -22 -10   6   26.44   21.90
   0 -32  -7    4.18   25.65
  -1 -33  -7    1.51   22.93
 -24 -12   6   13.65   25.09
  -3 -33  -3   16.46   17.72
  -2  16  -6   63.67   17.80
  -3  17  -8   69.47   28.09
 -21  31   2    7.77   19.62
 -22  29   3  126.94   25.48
 -18  24   3   28.90   20.07
   5  -2  -5  511.08   38.44
   4  -2  -3  657.96   39.50
   4  -2  -9  111.75   26.83
 -25  24   5   17.33   28.23
   6  -7  -5  105.47   25.82
   5  -7  -9   12.50   29.94
   4  -7 -10   41.66   25.62
 -19  15   5  102.89   23.55
 -18  13   5   73.48   21.70
   6 -11  -4  324.12   29.07
   6 -13  -8   27.53   27.59
 -25  17   6    4.63   29.07
   6 -14  -4    4.99   20.77
   3 -14  -1 1280.18   68.18
 -21   9   6    3.67   20.44
 -14  -7   5  145.59   22.51
 -10 -11   4  178.33   22.23
 -27   5   7    9.81   23.24
 -27   2   7   12.95   22.01
   3 -28  -5   -3.76   24.81
 -12 -16   4    9.76   18.11
   0 -28  -2   16.01   15.62
   0 -30  -3   36.31   17.44
   1  10  -6   58.57   20.27
   1   9  -8   -6.20   22.96
   2   5  -9    8.52   30.42
   4   2  -7   11.83   19.71
 -22  25   4   26.94   20.35
  -4   7   1 2649.28  135.83
 -16  16   4  185.34   25.20
   6  -6  -6   15.92   19.65
   5  -7  -3  440.29   30.25
 -13  10   4  493.62   38.60
  -4   0   2 1775.70   92.94
   6 -10  -8   18.50   24.76
 -24  15   6    2.27   29.49
 -23  13   6   -4.40   24.22
   6 -16  -8  -17.83   29.21
 -22  11   6   36.08   23.61
  -3  -8   2  552.91   31.54
   5 -19  -9   15.59   23.07
   3 -22  -2  143.29   17.94
   4 -25  -4    3.42   18.03
  -5 -19   2   18.64    8.30
 -20  -5   6   30.95   27.28
  -6 -32  -1   -3.20   12.03
  -4 -34  -3    5.21   16.62
 -22 -18   5    8.61   21.39
  -5  21  -5    6.39   12.78
 -17  26   2   84.44   19.65
 -10  19   1  381.79   27.95
   3   5  -5  233.48   28.43
 -28  35   3    8.21   26.66
   2   3 -10   29.07   23.72
   5  -1  -6  127.95   22.93
 -28  27   5    1.04   25.65
 -15  14   4    0.50   19.93
 -14  12   4   65.27   23.47
 -29  22   6    4.04   25.74
   6 -17  -4   79.51   19.37
  -6  -6   3  419.66   28.96
   4 -18  -2   31.01   17.24
 -14  -1   5   32.52   20.94
   6 -21  -6   -2.58   22.32
 -20   4   6   -5.02   22.93
   5 -24  -7   14.19   26.16
 -16 -12   5   -7.77   24.59
   2 -30  -7   -1.15   23.16
 -17 -21   4    1.23   15.42
  -6  22  -4  107.54   12.76
  -6  21  -3   33.84    7.77
  -3  18  -6   26.21   15.31
 -17  31   0   12.11   15.34
 -13  26   0   95.85   15.48
 -24  34   2    4.88   29.16
   2   8  -6   85.20   19.51
   2   7  -8   14.77   23.41
 -25  32   3    1.77   27.92
 -11  17   2  246.54   24.31
  -7   9   2  628.92   37.62
   5  -3  -4  517.84   35.38
 -15   4   5   16.99   23.33
   6 -19  -8    8.52   26.66
   5 -19  -3  158.82   21.48
 -14  -4   5  151.81   22.09
   5 -23  -8   -2.94   22.46
   4 -23  -3   99.95   19.32
   1 -29  -3   -1.32   16.23
  -6 -34  -2    8.94   13.60
 -28 -13   6   -6.56   24.84
 -26 -19   5   16.29   22.12
  -6  15   0  348.87   21.56
   3   3  -9   68.10   29.97
 -25  28   4   18.64   26.91
   6  -5  -7   41.97   21.39
   6  -7  -8   10.20   22.40
   4  -6  -2   61.06   13.79
 -20   1   6   12.03   24.42
   5 -25  -6   32.10   27.87
 -20  -2   6   31.79   28.54
  -8 -17   3   53.72   13.43
   3 -28  -8    6.00   22.12
   3 -29  -7   42.19   23.86
 -21  -6   6   13.77   24.90
  -1 -27  -1   34.90   12.92
 -13 -17   4    6.90   21.00
   0 -33  -6   11.61   21.50
  -1 -34  -6    5.24   22.04
 -16 -20   4    3.64   16.48
 -21 -17   5    0.00   19.43
 -22 -23   4    0.00   18.19
 -19  31   1   24.42   17.52
 -17  22   3   73.70   21.45
 -31  34   4    4.07   21.42
  -8  11   2  517.31   32.69
 -21  23   4   68.74   23.49
   3  -1  -2  159.27   15.81
   5  -4  -9   14.97   27.78
   6  -8  -4  478.51   36.61
   3  -8  -1   90.92   11.10
   6 -12  -9    2.50   26.58
   7 -14  -6  383.41   33.89
 -28  20   6   14.80   26.75
 -10  -2   4   47.60   18.92
 -21   6   6    4.15   21.84
   4 -27  -5    0.90   25.54
   1 -27  -2   -0.73   13.91
 -17 -13   5    2.16   23.38
   1 -32  -6    0.00   23.38
 -14 -18   4   18.81   21.08
   0 -32  -4   19.20   18.34
  -1 -33  -4    4.23   17.91
 -20 -16   5   27.59   20.58
  -2 -35  -6   15.76   22.88
 -27 -12   6    1.32   24.76
  -5 -35  -3    8.02   16.04
 -15  26   1  122.43   19.71
   3   6  -6   30.73   20.13
   3   5  -8   30.22   23.35
  -9  13   2   82.37   16.18
   3   1 -10   45.56   27.70
 -28  31   4  -16.74   23.94
 -23  20   5    7.18   24.00
  -8   4   3  157.45   18.36
   7 -11  -6  330.48   31.68
   5  -9 -10   13.93   25.29
   7 -13  -7   86.99   23.13
 -11   3   4   20.27   19.79
   7 -16  -7  144.19   25.29
   6 -15  -9   30.53   25.34
   7 -17  -6  261.60   28.90
 -10  -8   4   98.52   18.53
 -15  -8   5   32.52   18.39
   2 -31  -6    3.06   21.45
   1 -31  -4   -9.03   18.50
 -18 -14   5    7.26   22.96
  -2 -34  -4   -0.70   17.55
  -9  17   1   36.28   14.83
  -5  13   0  434.88   25.04
   0   8  -2  637.58   35.02
 -21  27   3    2.66   19.48
 -27  25   5   16.34   29.10
   7 -10  -7  353.64   34.29
   6  -9  -9   -1.68   28.46
 -27  18   6   18.19   28.74
 -16   6   5   28.60   18.92
   6 -18  -9   12.17   23.80
 -22   8   6   19.23   22.71
   6 -22  -5   65.83   20.58
   6 -23  -7    7.85   26.30
   4 -27  -8   16.43   25.57
   4 -28  -7   23.94   23.72
   2 -28  -3    2.27   16.96
 -22  -7   6   29.91   24.28
 -26 -11   6   -4.60   22.60
  -3 -36  -6    2.64   20.77
 -16 -25   3    7.65   14.10
  -4  20  -6   38.04   16.12
 -22  34   1   -7.21   25.79
   4   1  -9   -7.01   30.17
  -5   9   1 1027.52   55.45
 -30  28   5   13.60   24.00
 -22  18   5   48.19   20.89
   7 -12  -5  133.36   24.17
   7 -15  -5  130.34   22.93
 -26  16   6   24.39   30.05
 -15   1   5   23.94   21.56
   6 -20  -4   76.62   20.47
   1 -17   0   45.56    9.17
   6 -22  -8   22.82   23.69
 -21   3   6   37.54   24.00
   2 -21  -1    8.80   10.88
 -11 -12   4   39.84   16.09
 -21  -3   6   16.82   29.18
   3 -30  -6   -0.06   20.41
 -23  -8   6    0.14   20.72
 -24  -9   6   22.99   24.78
  -3 -35  -4    1.93   17.91
 -25 -18   5    3.50   20.52
   0  13  -7   70.65   20.24
  -1  12 -10   20.61   23.10
 -20  29   2   38.52   18.31
 -16  24   2    3.42   17.05
   4   3  -8  163.95   24.95
 -30  36   3    6.03   23.52
   1   2  -1  361.26   20.49
   6  -3  -6  146.15   24.47
   6  -4  -5  153.21   24.81
 -20  21   4   28.32   22.09
   5  -6 -10   20.21   24.81
   7 -12  -8   75.89   27.78
   7 -15  -8    0.00   27.53
 -17   8   5   37.82   21.00
 -25  14   6   -3.34   29.44
 -24  12   6    4.37   26.33
   7 -19  -7   73.00   29.61
 -23  10   6   42.36   24.28
   5 -24  -4    4.96   18.48
 -21   0   6   51.16   26.35
  -7 -33  -1    7.09   11.58
 -14 -28   2    2.05   11.33
 -14  29  -1   92.88   13.77
  -1  15  -7    5.89   18.14
   1  11  -7   48.45   20.52
   0  10 -10   50.91   25.51
  -1  10 -11    8.19   24.59
   4   4  -6   23.07   17.69
  -8  15   1  155.88   16.01
 -24  30   3   27.33   27.25
 -16  20   3  119.91   20.97
   4  -1 -10   24.59   27.95
 -24  26   4   47.02   26.69
   6  -4  -8   33.14   21.36
   7  -8  -6   20.24   20.61
 -26  23   5   46.90   30.17
 -21  16   5   15.98   20.52
   7 -18  -5  173.82   26.27
   6 -24  -6   14.33   25.46
 -15  -5   5   58.85   19.60
  -7 -13   3  133.67   16.12
   5 -26  -5    8.16   24.98
   5 -26  -8   -3.48   21.45
  -7 -35  -2    0.00   14.19
   2   9  -7  141.30   22.74
   1   8 -10    1.96   24.50
   0   8 -11    2.10   24.28
 -27  33   3  -14.58   26.55
   4   2  -4  127.34   18.34
 -30  32   4    5.78   21.48
   6  -6  -9   44.13   31.40
   7  -9  -5  175.45   26.75
   7  -9  -8   25.40   23.69
 -20  14   5   49.03   20.19
 -19  12   5  163.81   26.16
 -12   5   4  136.48   22.96
 -18  10   5  139.31   24.28
  -7  -1   3   49.54   15.00
   7 -18  -8   18.22   28.71
   3 -17  -1  767.52   43.76
   5 -27  -7   -8.52   23.72
 -16  -9   5    6.70   18.98
   4 -29  -6   -2.19   20.86
 -22  -4   6   19.82   23.16
  -4 -36  -4   -2.19   18.98
  -6 -36  -3   15.05   16.54
 -21 -22   4    0.00   17.94
  -6  23  -5   17.77   11.94
  -2  17  -7   24.14   19.43
   0  12  -9   61.31   26.41
 -23  32   2   11.41   26.75
 -26  35   2    3.06   22.76
   3   3  -3  638.14   38.58
  -6  11   1   95.49   11.41
   6  -2  -7   -7.15   20.24
   5  -1  -9    6.45   28.57
 -27  29   4   20.07   31.01
   7  -7  -7  503.26   39.75
  -9   6   3   13.32   16.12
 -29  19   6   75.05   26.30
 -22   5   6    6.87   24.03
   0 -26  -1  157.90   15.76
   3 -29  -4   40.40   20.21
  -9 -18   3   10.71   12.95
 -24 -17   5   -3.34   21.87
  -1  14  -9   17.77   24.17
   1  10  -9   11.16   27.75
   2   6 -10    3.03   24.39
   5   1  -8   57.42   20.91
 -20  25   3   39.08   20.35
 -15  18   3   18.84   18.19
 -29  26   5   19.57   26.35
  -1  -5   1  603.83   32.21
   6 -12  -3  423.95   31.79
   7 -14  -9   84.22   27.67
   6 -15  -3  189.74   23.91
 -16   3   5   16.96   22.43
   0 -21   0  143.32   11.83
   2 -26  -2   10.49   13.79
   3 -27  -3   35.21   16.79
   0 -34  -5    3.62   18.59
   2   8  -9   10.57   27.67
   5   1  -5  293.03   26.97
 -32  37   3    8.33   23.33
   5  -3 -10    3.56   23.77
   5  -4  -3  127.17   18.42
   6  -5  -4  470.57   33.89
  -2   0   1  789.84   41.60
 -25  21   5   25.37   25.09
   7 -11  -9   19.68   27.81
   7 -17  -9  109.06   27.14
 -28  17   6    4.46   27.05
 -11   0   4  200.65   26.47
   7 -22  -7   51.50   28.57
 -23   7   6   18.59   24.64
   5 -22  -3  251.39   25.43
 -22   2   6   11.33   26.10
 -22  -1   6    5.78   29.38
 -23  -5   6   11.75   23.66
   1 -33  -5   14.30   19.18
  -1 -35  -5    6.17   18.87
 -28 -10   6   -8.80   26.02
 -15 -24   3    9.03   14.49
  -5  22  -6   58.96   16.74
   5   2  -6   53.30   18.81
   3   4 -10   44.46   22.79
 -23  24   4   -4.09   22.04
 -18  17   4   81.02   23.30
   6  -8 -10   12.62   26.04
  -5   2   2  193.47   17.21
 -13   7   4  196.42   26.04
   7 -13  -4  212.73   27.84
 -27  15   6    3.50   27.45
   7 -21  -5  159.24   24.67
 -24   9   6   13.57   26.97
   4 -21  -2  100.06   16.71
  -4 -15   2  240.35   17.10
   6 -25  -8   14.75   22.18
   6 -26  -7   -7.40   21.73
   5 -28  -6    4.88   23.10
 -12 -13   4   44.88   17.35
 -17 -10   5   12.00   25.60
 -23 -16   5   -6.39   20.58
  -3  19  -7   15.95   20.94
 -12  24   0   48.95   13.74
 -18  29   1   50.24   18.50
 -14  24   1  235.02   22.88
   4   5  -7   49.90   20.38
   3   6  -9    2.94   29.52
 -15  22   2  107.18   18.87
 -32  33   4    6.64   22.15
   7  -6  -8   28.60   21.48
 -10   8   3  120.19   19.79
   8 -12  -7  107.15   23.69
   8 -13  -6   98.77   22.79
   8 -15  -7   94.39   22.43
   8 -16  -6   67.68   22.32
   5 -14  -2   34.15   14.16
   7 -16  -4  145.84   22.46
 -26  13   6   -1.68   30.53
 -25  11   6   16.26   31.12
   7 -23  -6   23.86   26.55
   6 -25  -5   36.39   23.41
 -11  -9   4   85.00   18.22
 -16  -6   5   28.18   19.20
 -24  -6   6   -5.19   21.62
   2 -33  -7  -13.04   25.32
 -25  -7   6   24.39   23.30
   1 -34  -7   -2.92   22.01
 -26  -8   6   -7.23   26.04
   0 -35  -7  -10.15   25.79
  -2 -36  -5  -13.71   19.71
 -20 -21   4   -4.21   18.11
  -5 -37  -4   -2.64   17.63
   7  -5  -6    4.46   19.54
   7  -8  -9   13.85   28.40
 -17  15   4   62.27   20.72
 -28  24   5    4.77   29.80
 -31  27   5   11.63   23.02
 -24  19   5   10.96   22.34
 -14   9   4  150.86   26.69
   5 -11  -2  672.68   39.36
   8 -18  -7   38.44   27.14
 -17   5   5  122.26   23.41
   7 -20  -9    6.48   24.59
 -16   0   5  222.99   27.19
   6 -23  -4   20.49   17.35
 -23   4   6   33.92   31.06
   4 -28  -4   13.20   19.99
 -23  -2   6   17.49   26.41
   3 -31  -5    4.35   20.91
 -18 -11   5    2.92   27.05
 -27 -17   5   -9.25   24.59
 -16  29   0   38.77   15.20
 -19  27   2    2.21   19.01
   4   2 -10    3.36   23.05
 -23  28   3    7.12   20.24
 -29  34   3    5.44   24.70
   6  -1  -8   68.04   24.36
 -26  27   4   -2.44   26.66
 -29  30   4   25.60   26.97
 -13  14   3  253.30   26.58
   7  -6  -5  101.15   24.47
 -11  10   3  471.81   34.48
 -16  13   4   93.25   21.95
   6  -9  -3    6.34   14.94
   7 -10  -4 1506.25   84.86
 -15  11   4  111.69   24.14
   8 -14  -8   -0.93   27.36
   8 -17  -8   -3.45   27.59
 -16  -3   5  190.42   25.46
 -23   1   6    3.76   26.72
 -10 -19   3   67.45   15.34
 -22 -15   5  -20.69   22.32
 -14 -23   3    0.00   13.96
 -24 -22   4  -11.05   19.74
   5   3  -7   97.37   20.94
   4   4  -9   14.69   27.14
 -26  31   3    7.23   28.57
   5   0  -4  462.13   33.28
 -19  23   3   74.52   21.62
   7  -4  -7  285.93   30.39
 -22  22   4   68.21   21.56
 -12  12   3  924.16   55.73
   8 -10  -6   44.44   20.80
   8 -11  -8   18.25   25.09
 -23  17   5   25.57   21.28
 -18   7   5  167.99   25.43
  -7  -4   3 1018.38   57.42
   8 -19  -6  116.91   22.54
 -11  -3   4  202.25   24.17
 -11  -6   4   80.04   19.82
   6 -27  -6   -8.38   24.08
   4 -26  -3  103.90   18.31
   4 -30  -5   28.76   22.74
   4 -31  -7  -25.62   23.97
 -19 -12   5    1.68   21.05
  -3 -37  -5   -9.11   19.40
   1  12  -8   30.28   24.73
   2  10  -8  102.39   25.96
 -28  36   2    4.37   23.10
   8  -9  -7   54.64   22.18
   8 -14  -5   13.63   18.53
  -4  -3   2 1809.68   94.25
  -7 -10   3  348.00   27.14
   7 -24  -8   37.17   23.02
 -24   6   6   13.32   27.11
   7 -25  -7   -7.35   22.71
   5 -29  -8   -6.84   24.67
  -6 -20   2   38.52    9.76
 -24  -3   6    2.75   24.45
 -13 -14   4   17.21   17.41
 -20 -13   5    3.42   21.76
   0  14  -8  104.26   28.71
  -9  22  -1   81.05   11.19
   3   8  -8   18.87   23.44
   6  -1  -5  288.32   29.27
 -22  15   5  129.44   23.38
  -8   1   3   50.02   16.51
 -21  13   5   76.51   21.95
   8 -17  -5   12.20   21.11
 -19   9   5  149.34   25.04
 -12   2   4   36.25   20.55
   8 -20  -8   15.31   25.54
 -29  16   6   18.90   25.85
 -25   8   6   16.40   28.68
   3 -25  -2   63.67   15.39
 -17  -7   5   40.48   20.38
 -11 -20   3    3.48   17.55
  -5 -29   0   -1.09    5.33
 -13 -22   3    0.56   14.86
 -19 -20   4    6.87   18.08
 -13 -27   2   -3.42   11.35
  -1  16  -8   46.57   27.17
 -22  30   2   -4.37   21.31
 -25  33   2   17.47   26.91
   5   2  -9   87.44   29.02
 -14  20   2  232.19   25.09
   4   1  -3  206.96   19.29
   5   0 -10   40.23   25.04
   7  -5  -9   24.92   27.28
 -30  25   5   -0.56   25.71
   8 -13  -9   46.73   27.03
   8 -16  -9   -0.76   23.13
 -20  11   5   10.93   21.17
 -28  14   6   -2.30   27.98
  -7  -7   3 1097.39   61.48
 -27  12   6   -1.09   28.32
 -17   2   5   33.56   22.26
 -26  10   6   22.15   29.16
 -24   3   6   35.38   30.17
   5 -27  -4   -5.21   19.60
 -24   0   6    8.13   27.78
   5 -30  -7    0.06   22.43
 -25  -4   6    7.04   23.24
 -12 -21   3   12.34   16.20
 -29  -8   6   11.07   24.56
 -26 -16   5  -10.26   22.82
  -8 -34  -1   -7.15   11.05
   4   6  -8   69.67   22.57
 -31  35   3    4.21   23.35
   4  -3  -2   81.58   13.26
 -25  25   4   10.51   25.51
 -31  31   4  -20.80   25.71
   8  -8  -8   13.65   22.60
   8 -11  -5   -2.16   21.25
   8 -19  -9    0.90   22.34
   8 -22  -6    0.78   21.50
   7 -24  -5   73.99   22.01
  -8 -14   3   49.51   13.23
   6 -28  -8   -6.17   24.42
   1 -25  -1   33.67   11.16
   5 -29  -5   12.42   21.62
 -26  -5   6   13.82   23.27
   2 -34  -6   25.12   21.11
 -27  -6   6   13.15   23.89
   1 -35  -6   -7.88   21.95
 -28  -7   6   -7.54   23.47
  -7  24  -4   77.04   10.54
   1   9 -11    4.85   21.76
   6   1  -7   46.23   20.58
 -22  26   3   79.98   22.32
 -18  21   3   72.13   21.76
 -28  28   4    1.79   31.40
   8 -10  -9   11.92   31.57
 -26  20   5   20.52   27.03
   7 -26  -6   43.54   24.81
 -25   5   6    2.07   28.15
 -17  -4   5   97.45   21.64
 -12 -10   4  345.65   28.04
 -14 -15   4   51.16   22.40
   3 -33  -6   -1.01   23.61
   0 -36  -6   -3.95   20.49
 -18 -19   4   19.85   19.06
 -19 -25   3   -0.95   15.98
 -29 -16   5    4.79   22.26
 -19  32   0   21.39   17.61
 -13  22   1   69.02   17.47
   6   0  -9   14.52   26.16
   8  -6  -7  212.17   27.19
   8  -7  -6   33.89   22.15
   7  -7  -4 2078.51  112.42
   7  -7 -10   84.98   25.90
  -6   4   2   77.32   13.54
   5  -8  -2  764.61   43.43
 -13   4   4   53.86   21.25
   6 -21  -3   61.68   17.47
   8 -23  -8   15.70   22.43
   6 -29  -7   16.48   22.54
 -25  -1   6   15.95   25.32
 -18  -8   5   17.66   23.05
   4 -32  -6   18.45   23.72
  -1 -37  -6    4.23   19.26
 -25 -15   5  -12.64   24.59
 -23 -21   4    4.15   19.12
   1  12  -5   48.05   15.05
   0  13 -10   11.63   21.90
   2  10  -5   65.66   18.19
   1  11 -10    9.42   23.41
   2   9 -10   14.77   23.02
   5   4  -8   83.77   24.36
 -18  25   2   36.50   18.34
 -25  29   3   18.25   25.74
 -28  32   3   12.56   26.55
   6  -2 -10    0.00   23.19
 -20  18   4   63.67   21.73
   3  -5  -1  705.20   39.05
   9 -14  -7   54.64   20.83
 -25  18   5   15.73   22.60
   9 -17  -7   12.87   24.81
 -18   4   5  118.45   22.26
   7 -22  -4  219.71   24.92
   8 -24  -7    0.28   27.36
 -26   7   6   28.12   28.43
 -25   2   6    4.04   25.82
 -15 -16   4    0.00   24.31
 -16 -17   4   14.02   20.61
   0  14  -5  355.32   27.50
   3   8  -5    9.06   18.19
 -17  27   1   63.42   18.19
   3   7 -10   12.06   23.49
 -13  18   2  277.19   26.66
   7  -2  -6   57.72   19.23
 -33  36   3   24.25   21.19
   9 -13  -8   41.91   26.75
   9 -15  -6  122.32   22.85
   9 -16  -8   -5.49   28.12
 -12  -1   4  120.97   25.06
 -30  15   6    7.51   25.23
 -29  13   6   12.70   25.34
 -27   9   6    1.01   28.76
   5 -25  -3   34.85   16.43
   7 -27  -8    6.59   24.08
 -26  -2   6    0.03   22.85
  -3 -27   0   -1.85    8.13
   2  11  -6   51.61   16.88
   6  -2  -4  130.39   19.26
   8  -7  -9  -15.05   28.74
   6  -6  -3  441.61   29.86
   8  -8  -5  155.46   29.18
 -24  23   4   -3.34   19.99
   9 -11  -7  112.98   25.99
  -9   3   3  113.07   17.63
 -24  16   5   27.95   22.23
   9 -18  -6   74.43   21.19
   9 -19  -8   28.85   27.73
   9 -20  -7   -2.58   24.53
 -19   6   5   24.11   21.19
 -28  11   6    1.68   26.07
   3 -20  -1   75.44   14.41
   6 -28  -5   -4.51   24.81
   5 -31  -6   19.06   20.97
 -19  -9   5   -9.90   25.01
 -27  -3   6   14.07   20.61
   0 -33  -3   27.28   16.18
 -24 -14   5   -0.76   22.15
   1  13  -6   22.20   16.79
   1  11  -4  204.21   21.14
   3   9  -6  106.95   21.48
 -11  22   0   15.45   13.74
   4   5 -10    8.41   24.03
   6   2  -8   14.30   23.55
   2   4  -2   77.60   10.85
   7  -3  -5  979.55   60.64
   8  -5  -8   -1.40   21.53
 -17  19   3   63.47   17.91
 -30  29   4    5.64   25.09
 -19  16   4  297.71   30.75
   9 -12  -6  108.44   25.20
 -14   6   4    8.16   22.12
 -12  -7   4  292.83   26.61
   6 -26  -4    2.66   18.59
   7 -28  -7    4.74   23.66
 -26   4   6   67.87   26.16
 -18  -5   5   36.22   20.69
 -26   1   6    5.52   26.55
   1 -32  -3    2.05   17.86
 -28  -4   6    1.99   24.36
 -29  -5   6   -6.03   25.34
  -1 -34  -3    6.22   16.01
 -28 -15   5    8.47   25.32
  -1  16  -5   93.30   16.54
   0  13  -4   -3.08   14.55
   2   9  -4  742.60   45.02
   4   7  -6  335.22   29.63
   4   6  -5  218.48   26.19
 -27  34   2    3.03   25.01
   7  -2  -9   36.22   27.53
   7  -4 -10   31.32   26.66
 -27  26   4   -7.82   27.28
   9 -10  -8    0.11   26.77
   8  -9 -10   32.38   23.86
   9 -15  -9   20.83   23.80
 -28  21   5    8.38   29.02
   8 -15  -4  101.96   25.18
 -23  14   5   35.32   20.24
   9 -18  -9   13.15   23.83
 -20   8   5   27.25   23.27
   5 -20  -2   22.09   16.96
 -18   1   5   69.70   21.11
   8 -25  -6    1.77   24.87
 -20 -10   5   10.60   23.94
   1 -34  -4   -0.78   17.30
 -22 -20   4   -6.20   20.61
   0  15  -6   72.47   17.38
   1  13  -9   14.05   23.94
   2  11  -9   12.59   25.34
   3   9  -9   35.30   28.04
   5   3 -10   -1.37   21.67
 -21  28   2   28.40   19.82
 -12  16   2  316.29   26.24
 -21  24   3   72.98   20.30
 -30  33   3    3.48   25.54
   9 -12  -9   39.70   29.66
 -18  14   4  122.46   23.44
 -15   8   4  110.26   26.16
   7 -14  -3 1160.66   66.75
 -22  12   5  163.53   24.73
 -21  10   5  115.48   23.86
   8 -23  -5   13.43   19.60
   8 -26  -8   -3.20   21.36
 -18  -2   5   67.96   21.78
 -27   6   6   16.15   23.38
 -13 -11   4   51.89   18.36
   6 -30  -6    0.73   20.55
 -27   0   6   15.87   21.25
   2 -31  -3   22.85   16.88
   2 -33  -4   13.48   17.38
 -21 -11   5    0.00   22.18
 -22 -12   5   -1.26   21.90
   0 -35  -4  -11.80   18.64
  -2 -35  -3   -2.64   16.26
 -12 -26   2   -0.76   11.44
 -13  27  -1   49.20   12.48
   4   7  -9   23.63   28.82
 -20  30   1    9.78   17.47
   3   7  -4 1503.48   82.42
 -24  31   2   12.14   23.41
  -7   6   2  212.98   18.05
   8 -12  -4  120.50   22.60
 -17  12   4   62.27   20.13
 -16  10   4  144.47   24.76
  -8  -2   3  259.19   21.33
   7 -17  -3  382.35   31.76
   8 -18  -4   92.80   18.81
 -30  12   6   10.20   24.73
 -29  10   6   33.70   24.87
 -28   8   6    0.00   29.13
   4 -24  -2   72.05   15.08
 -27   3   6   -9.42   27.17
  -7 -21   2   34.03    9.50
   3 -32  -4   26.55   20.13
 -18 -24   3   -6.56   16.48
   0  15  -9   51.92   25.51
  -1  15  -4   16.99   12.45
   3  10  -7  106.23   21.90
 -15  27   0   26.19   14.49
 -23  33   1   34.46   25.48
   5   5  -6  100.79   20.86
 -12  20   1  141.27   20.63
   7   0  -8  205.72   29.72
 -17  23   2    8.78   16.37
   5  -1  -3  255.93   21.81
   8  -4  -6    1.93   19.71
 -24  27   3   22.79   20.05
 -27  30   3    0.14   25.43
   9  -8  -7   88.17   22.60
   9  -9  -6   73.17   21.14
 -10   5   3  439.57   31.04
   9 -16  -5   36.78   21.36
 -27  19   5    4.79   27.28
  -4  -6   2 1199.69   64.06
 -13   1   4   49.54   20.69
   9 -21  -9    5.07   19.96
   9 -23  -7    8.16   26.41
 -19   3   5  176.37   24.62
  -4 -12   2  289.66   19.48
   7 -27  -5    0.17   24.64
  -9 -15   3   -1.32   12.73
 -28  -1   6    8.10   24.08
   3 -35  -7  -16.01   21.39
  -1 -32  -2   13.74   14.47
   2 -36  -7    1.23   23.47
  -1 -36  -4    3.00   17.44
 -27 -14   5   -7.37   23.38
  -1  17  -6    2.02   15.11
   2  12  -7   27.08   19.65
   4   8  -7  132.38   22.60
   5   5  -9   14.24   28.90
   5   4  -5  252.09   28.40
   6   1 -10   27.84   23.55
   8  -3  -7   94.82   24.87
 -11  14   2  600.04   37.82
   9  -9  -9   47.18   28.82
 -32  30   4   27.31   23.35
   7 -11  -3 1036.30   59.74
   9 -13  -5    4.60   21.31
 -30  22   5   19.57   25.99
   4 -13  -1  165.86   14.83
  -8 -11   3   64.45   16.65
   8 -27  -7   -9.90   24.25
 -28   5   6    5.19   22.82
 -19  -6   5   17.52   21.78
   3 -30  -3   -4.63   16.51
   4 -34  -7   -2.19   24.78
 -29  -2   6   -1.99   24.31
  -2 -33  -2   -4.26   14.21
   1  14  -7    9.03   17.16
   9  -7  -8   35.55   25.26
 -15  15   3  273.51   29.04
  -8   8   2  695.70   40.79
 -26  24   4   33.22   26.86
 -29  27   4   12.39   27.87
  10 -16  -7    6.06   20.55
 -26  17   5   48.16   25.37
   9 -19  -5  219.12   26.80
   7 -29  -6   16.48   22.62
 -28   2   6  -16.91   22.54
   3 -34  -5    1.21   18.17
   2 -35  -5   -7.29   20.52
  -3 -36  -3   15.00   16.26
 -21 -19   4   13.96   19.82
 -30 -14   5   -4.91   23.80
 -25 -20   4   14.24   19.99
 -17 -28   2    0.95   13.85
  -2  18  -5   46.59   14.02
   5   6  -7   90.50   21.73
   4   5  -4  311.75   25.46
   6   3  -6    1.93   17.72
   6   3  -9    8.02   26.33
 -20  22   3   12.95   18.42
 -32  34   3   10.26   23.02
 -10  12   2  498.50   33.05
 -22  19   4  139.31   25.20
  10 -15  -8   58.12   29.32
  10 -18  -8   10.93   30.47
 -20   5   5   22.29   19.79
   6 -24  -3   87.50   18.14
   7 -25  -4   17.69   16.57
 -30   9   6   26.75   24.90
 -19  -3   5  102.50   22.79
   2 -24  -1  133.11   14.72
 -14 -12   4   63.30   19.26
 -29   1   6    2.44   21.48
   1 -30  -2   12.22   14.58
   1 -36  -5    5.38   18.48
 -26 -13   5    0.50   24.33
 -10 -29   1    5.55    7.21
  -2 -37  -4    1.71   18.00
 -14  30  -2   32.10    8.97
 -16  25   1   22.90   16.62
 -29  35   2    9.31   24.03
   8  -2  -8   12.25   20.75
   7  -4  -4 1008.40   59.72
   8  -5  -5  250.08   30.75
  -9  10   2   40.17   13.29
 -14  13   3  268.97   27.67
   8  -9  -4  667.49   44.27
  10 -12  -8  114.13   28.79
  10 -13  -7   99.13   23.19
 -11   7   3  917.74   54.22
  -5  -1   2 1096.21   58.93
  10 -19  -7   67.20   25.96
 -25  15   5   45.02   22.82
   8 -21  -4   92.83   18.67
   9 -24  -6   25.57   27.11
   9 -25  -8  -11.80   22.23
 -13  -8   4   79.65   19.46
 -29   4   6    8.61   25.23
   6 -32  -7   15.28   23.61
 -20  -7   5    8.30   25.46
 -11 -25   2   -3.25   11.49
  -3 -34  -2    9.67   13.04
   0 -37  -5    0.56   19.23
   0  16  -7   46.68   19.62
   7  -1 -10   24.67   23.47
   9 -10  -5   14.72   21.31
 -13  11   3   50.10   19.12
 -12   9   3  568.87   38.16
  10 -14  -9   50.66   26.07
  10 -17  -6  230.96   27.11
  10 -17  -9   46.01   25.62
 -29  20   5    0.00   28.93
 -24  13   5   75.33   21.56
 -14   3   4  216.04   26.44
  10 -21  -8   51.81   25.90
  -8  -5   3  248.93   21.90
  -4  -9   2   64.90   10.09
   7 -20  -3  102.05   19.43
 -21   7   5  127.17   24.56
 -13  -2   4  106.09   22.48
   5 -30  -4   -2.44   17.94
  -2 -26   0   -0.67    7.06
 -25 -12   5    0.81   21.78
 -20 -18   4    0.03   21.19
 -17 -23   3    9.62   16.26
   3   8 -11    2.30   25.18
   6   4  -7   85.40   19.96
   7   1  -9   -7.43   25.57
 -20  26   2   37.48   18.11
   9  -6  -9    0.34   27.39
 -29  31   3   -6.00   28.90
 -34  35   3   10.88   25.09
  -3   2   1  398.02   23.21
 -21  17   4  178.59   24.39
  10 -14  -6  281.39   30.92
   4 -10  -1 1120.32   59.55
  10 -20  -9   24.76   23.83
 -23  11   5   33.05   22.60
 -22   9   5   52.82   20.49
   9 -22  -5   76.31   21.19
   9 -26  -7   65.35   26.02
   8 -26  -5   14.33   23.07
   8 -29  -8   16.74   20.35
 -30   6   6    5.75   21.98
   4 -29  -3   21.19   17.21
 -30   3   6    8.75   25.23
   5 -32  -5   -4.60   19.40
 -21  -8   5   10.54   25.04
  -8 -22   2   13.18   11.24
 -29 -13   5    3.73   21.92
  -2  19  -6   89.80   16.91
  -2  17  -4   65.83   12.34
 -18  30   0   35.10   15.84
 -26  32   2   16.99   27.00
 -16  21   2  102.30   19.57
   9  -5  -7   71.52   22.71
 -23  25   3    4.09   19.40
   2   0  -1  634.36   34.01
   9  -8 -10   22.71   25.88
  10 -10  -7  313.66   30.92
 -25  22   4   38.18   21.84
 -31  28   4  -10.49   24.67
   6 -13  -2  149.20   16.74
  10 -20  -6   93.75   21.81
 -20   2   5   49.59   22.37
 -13  -5   4   68.38   18.25
   8 -28  -6   14.72   21.11
  -5 -16   2  103.73   11.61
 -20  -4   5   34.60   20.58
   7 -31  -7  -13.15   23.05
   2 -29  -2    7.15   14.58
 -15 -13   4    7.18   18.42
 -22  -9   5  -12.64   22.46
 -23 -10   5    9.48   20.58
 -24 -11   5    8.89   23.72
  -1 -38  -5   -2.97   18.90
  -3 -38  -4    0.00   16.18
   3  11  -8   88.59   27.17
   4   9  -8   41.91   24.62
 -21  33   0   15.59   20.91
   7   1  -6   43.45   19.18
 -11  18   1  286.69   23.66
 -23  29   2   64.20   20.63
   3   2  -2  192.83   15.78
   8  -3 -10   -0.42   19.20
   9  -6  -6   21.76   20.55
 -26  28   3  -15.64   26.07
 -19  20   3    9.06   18.25
  10  -9  -8   -1.37   23.27
   5  -5  -2  162.10   15.81
  10 -11  -9   16.15   26.91
 -28  25   4   14.21   28.76
  -9   0   3  116.07   17.19
 -28  18   5   22.29   28.32
 -15   5   4   42.22   21.98
   6 -16  -2  186.32   20.94
 -10 -16   3   52.43   14.80
  -9 -23   2   -1.23   14.24
 -19 -17   4   19.54   17.72
  -4 -37  -3   -2.16   15.64
 -24 -19   4   10.26   19.85
 -21 -24   3    1.04   18.76
  -1  18  -7   18.50   19.93
   2  13  -8   33.39   27.39
   2  12 -10   -1.65   22.15
   3  10 -10   14.83   23.35
   5   7  -8  125.96   27.00
   4   8 -10   22.85   21.28
 -10  20   0  539.65   33.39
 -25  34   1   11.80   26.33
   7   2  -7   80.01   20.83
 -31  36   2    3.00   22.04
   7  -8  -3   73.51   15.87
  10 -11  -6   59.01   20.10
 -20  15   4   68.38   21.17
 -31  21   5   23.10   26.19
  10 -24  -8   49.71   23.94
 -20  -1   5   68.57   19.93
   6 -31  -5   16.54   21.87
 -16 -14   4   24.33   24.47
   4 -35  -6    0.84   19.93
   3 -36  -6   -1.29   21.90
 -18 -16   4   -2.61   20.30
   2 -37  -6    2.24   19.65
 -28 -12   5   -0.03   23.58
   6   5  -8   12.48   21.08
   5   6 -10    9.84   20.61
 -19  28   1    9.11   17.16
   8  -1  -9  -19.26   30.19
 -33  29   4   35.32   26.19
 -19  13   4  107.66   21.98
 -27  16   5    9.08   25.93
 -21   4   5  101.96   24.73
   8 -30  -7    0.93   22.18
   6 -29  -4    9.59   18.67
   5 -34  -6   -5.75   21.28
 -17 -15   4   28.48   24.28
  -4 -35  -2    6.53   14.05
   1  15  -8   41.16   27.08
 -16  30  -1   31.20   13.06
  -8  20  -1  128.99   12.64
 -22  31   1   24.00   20.33
   7   0  -5 1464.51   83.60
   6  -3  -3  571.84   36.78
 -31  32   3    0.48   26.19
 -24  20   4   46.88   20.33
  11 -17  -8   26.02   27.70
 -18  11   4  116.46   21.67
 -17   9   4   15.50   19.26
 -16   7   4  183.83   25.54
   8 -24  -4   13.09   16.99
   5 -23  -2   23.80   14.89
   9 -28  -8    2.05   21.48
 -14  -9   4  150.19   20.49
   5 -28  -3    5.13   16.79
 -21  -5   5   17.94   26.02
   1 -38  -6  -13.40   21.90
 -16 -22   3   -2.21   14.80
 -27 -19   4   11.92   23.61
  -3  20  -5   80.04   14.86
   1  10  -3  453.05   28.09
   6   4 -10   15.11   23.44
   9  -7  -5  163.22   25.74
  10  -8  -9    7.29   30.59
  11 -14  -8   68.10   29.27
 -30  26   4   19.51   28.74
   6 -10  -2 1140.00   62.55
   9 -14  -4  189.46   27.08
  11 -18  -7   26.07   23.55
   9 -17  -4   16.82   18.14
 -30  19   5   24.33   28.90
 -26  14   5   51.92   24.70
  10 -23  -6   16.99   22.04
 -14   0   4  544.11   38.46
  10 -25  -7   18.22   26.44
 -22   6   5   85.96   22.93
   9 -27  -6   -0.87   26.02
   6 -33  -6  -15.11   21.31
 -27 -11   5   13.51   23.52
 -10  25  -2   60.05    8.33
   2   8  -3  110.01   13.06
   7   3  -8  130.17   24.76
   8   0  -7   77.27   20.38
 -15  19   2  246.32   24.81
 -33  37   2   -7.04   22.62
   9  -5 -10   12.48   23.19
  10  -7  -7  332.92   31.99
 -22  23   3   44.88   21.64
 -27  23   4    8.86   24.73
  11 -15  -7   -1.54   20.07
  10 -15  -5   50.58   19.99
  11 -16  -9   56.94   28.46
  10 -18  -5  156.02   24.64
  11 -19  -9    2.58   22.29
  11 -20  -8   15.98   25.79
 -25  12   5    5.49   21.19
   6 -19  -2   91.62   19.34
 -24  10   5   45.02   21.81
 -23   8   5    7.96   21.98
  -1 -14   1   81.13    6.11
   9 -25  -5   11.27   20.61
  -9 -12   3   11.86   12.70
 -21  -2   5   17.86   22.29
   7 -30  -5   28.40   23.05
   3 -28  -2    6.67   14.24
 -22  -6   5   13.65   25.96
 -11 -17   3   40.76   13.99
 -23 -18   4   -6.50   20.55
   0  12  -3 1018.33   55.15
 -14  25   0   -0.48   13.65
   7   2 -10    7.60   22.40
 -15  23   1  113.66   17.66
   6   1  -4  101.96   18.98
   9  -3  -9   17.94   29.91
 -28  33   2   -2.41   27.67
   8  -6  -4  505.70   35.80
 -28  29   3   -2.78   29.49
 -33  33   3   49.01   23.05
  11 -13  -9    7.82   25.40
 -23  18   4   95.94   21.87
  11 -21  -7   62.83   28.46
   2 -13   0   71.41    7.51
   7 -23  -3  166.89   21.59
   1 -20   0   26.02    8.05
   9 -29  -7   25.40   22.74
   7 -32  -6   19.29   24.03
 -26 -10   5   32.07   23.35
 -15 -21   3   17.44   16.01
 -30 -11   5   -8.47   25.76
 -16 -27   2    5.97   14.30
  -3  21  -6   42.59   15.90
 -11  28  -3   17.16    4.68
 -10  16   1   10.54   14.13
  10  -6  -8   36.03   23.21
  10  -8  -6   44.69   20.44
 -25  26   3   21.36   19.54
  11 -11  -8  153.61   30.03
  11 -12  -7   18.28   20.27
  10 -12  -5   55.57   19.93
 -10   2   3  249.57   21.84
   8 -16  -3  280.94   25.18
 -29  17   5   34.18   30.73
 -32  20   5    9.64   25.04
  10 -27  -8   11.47   24.59
 -14  -6   4   91.76   19.71
 -23  -7   5   26.30   26.30
 -24  -8   5    1.91   22.40
 -25  -9   5   16.91   21.39
   4  10  -9   79.09   26.77
   5   8  -9   16.01   26.04
   3   6  -3   22.20   12.48
   8   1  -8   47.49   22.71
 -25  30   2   -4.88   22.06
   9 -11  -4  843.16   53.46
 -32  27   4   21.95   28.46
  11 -16  -6  162.72   24.28
  -1  -8   1   76.87    6.48
 -15   2   4  134.09   22.43
 -22   3   5  127.42   25.37
   7 -28  -4   22.62   20.30
 -15 -10   4  110.09   19.09
 -12 -18   3   19.99   16.54
 -14 -20   3   -1.71   18.31
 -20 -23   3    0.03   18.28
   3  12  -9   52.99   25.20
   6   6  -9    0.00   26.72
 -27  35   1   21.62   25.43
   8   0 -10    5.52   24.64
   8  -2  -5  340.52   33.45
 -22  27   2   21.67   18.36
 -17  16   3   24.31   19.76
  -6   1   2 1060.80   57.70
   8 -13  -3  218.76   22.48
  11 -19  -6   45.61   20.02
  -9  -3   3  321.17   24.39
 -28  15   5    4.26   27.64
   4 -19  -1  234.91   19.93
   8 -29  -5   17.05   25.96
 -22   0   5   67.85   22.46
 -22  -3   5    9.11   23.47
   5 -36  -7    2.07   21.81
 -13 -19   3   11.55   19.20
   4 -37  -7    1.40   23.80
 -29 -10   5    2.86   23.10
 -22 -17   4   11.58   21.22
 -26 -18   4    0.20   21.42
 -29 -18   4   -0.81   24.70
   2  14  -9    8.13   21.42
   9  -3  -6   -8.35   21.36
  11 -10  -9   29.16   28.12
 -30  30   3   21.98   25.26
  11 -13  -6   70.85   21.28
 -29  24   4   54.64   28.93
 -22  16   4  135.38   24.08
 -31  18   5   45.59   27.00
  11 -24  -7   45.00   25.96
 -27  13   5   36.81   25.74
  10 -26  -6   42.19   27.22
 -23   5   5   43.34   22.51
   3 -23  -1  105.86   13.65
   6 -27  -3   56.80   17.66
   8 -31  -6    2.92   20.52
   6 -35  -7   20.10   22.48
  -5 -36  -2    7.23   13.65
  -3  19  -4  237.35   18.03
   7   4  -9   34.85   29.83
   9  -1  -8   51.64   23.49
 -30  34   2   13.96   25.20
 -14  17   2  510.78   36.67
 -21  21   3   67.42   21.92
  -4   4   1 2361.47  121.11
 -11   4   3 1010.53   58.15
 -26  11   5    9.64   23.24
 -24   7   5   69.92   22.15
  10 -28  -7   12.59   24.42
 -23  -4   5   -7.32   26.16
 -28  -9   5    2.19   25.71
  -1  14  -3  252.09   17.97
   9  -2 -10    2.58   22.48
   4   0  -2 1845.76   96.13
  11  -8  -8   20.16   23.21
  11  -9  -7  161.76   24.36
 -16  14   3   99.41   23.58
  12 -16  -8   88.79   29.27
 -21  14   4  186.69   24.45
  12 -19  -8   22.20   26.33
 -16   4   4  146.60   21.95
  11 -26  -8   29.27   22.12
 -25   9   5   -5.41   21.53
  -9  -9   3    3.56   16.54
   4 -27  -2   -0.90   14.02
 -16 -11   4    4.60   17.83
  -2 -31  -1    4.12   10.82
 -21 -16   4    4.93   20.10
 -12  25  -1   60.47   11.77
   4   9 -11    8.94   21.33
   8   2  -9   42.25   30.59
 -18  26   1   72.95   17.55
 -24  32   1    9.56   23.63
   7  -1  -4  100.87   18.25
  10  -9  -5    0.78   20.16
 -24  24   3  116.04   23.77
 -27  27   3   -1.37   26.58
 -25  19   4   35.41   19.85
 -31  25   4   14.16   26.86
  12 -18  -9   30.81   26.24
   2 -10   0   23.77    5.41
  -5  -4   2 1015.27   54.75
 -30  16   5   30.78   28.85
   9 -23  -4  119.46   22.68
  10 -24  -5   80.07   21.03
  -9  -6   3  161.74   20.41
 -15  -1   4  152.88   22.23
 -15  -7   4  223.72   24.14
 -23  -1   5   18.22   26.19
 -24  -5   5   10.12   24.50
 -27  -8   5   -0.34   23.83
 -23 -23   3    3.50   18.62
   4  10  -6  252.51   25.82
   5   8  -6   93.16   20.75
 -17  28   0    8.16   14.07
  -9  18   0  246.71   19.20
  10  -4  -7  153.24   26.47
 -18  22   2   28.06   16.57
   7  -5  -3  455.10   30.25
 -32  31   3    4.88   26.38
 -15  12   3  316.69   30.25
   4  -7  -1 2324.61  119.23
  12 -15  -9   52.45   25.26
  12 -17  -7   -1.99   24.11
 -12   6   3  417.39   30.61
 -20  12   4    8.02   18.56
  12 -22  -8   23.13   24.19
 -17   6   4   86.71   20.66
   8 -27  -4   -0.11   16.57
   9 -30  -6   10.20   21.84
   8 -33  -7    3.34   23.97
  -1 -25   0   19.71    7.06
 -17 -12   4   21.70   22.12
 -25  -6   5    1.49   22.93
   3 -35  -4   -3.11   17.10
 -26  -7   5   16.99   21.81
 -20 -15   4   13.48   21.87
  -9 -28   1    6.67    7.77
 -25 -17   4  -13.29   22.90
   6   6  -6  150.13   20.94
 -20  31   0   11.61   17.10
  10  -3  -8  101.10   25.65
   9  -4  -5  247.19   28.48
 -27  31   2   20.69   26.49
  11  -7  -9   41.44   28.01
 -32  35   2    5.24   23.10
  11 -10  -6   51.87   20.72
  12 -13  -8   14.77   27.98
   8 -10  -3   89.99   16.04
  12 -14  -7   16.09   20.44
 -14  10   3  784.06   49.23
 -13   8   3  236.25   23.75
  12 -20  -7   47.07   26.69
 -19  10   4  205.58   25.46
 -18   8   4   96.30   21.14
 -29  14   5   36.81   29.32
 -15  -4   4  165.13   21.98
   9 -28  -5    2.24   24.76
 -24   4   5   13.20   24.78
  10 -30  -8   -3.98   23.07
 -10 -13   3   23.19   14.69
   4 -34  -4   -1.35   17.89
 -18 -13   4  -12.50   23.55
 -19 -14   4   44.63   23.47
   2 -36  -4   17.69   18.84
 -28 -17   4    3.53   24.25
   3  12  -6   32.32   17.27
   4  11  -7    6.50   16.96
   5   9  -7   46.17   18.53
   6   7  -7   75.89   20.10
   9   0  -9   18.34   27.11
 -14  21   1  345.79   26.89
  10  -4 -10   16.48   25.65
  10  -5  -6   99.22   22.68
   9  -8  -4  588.99   39.89
  12 -12  -9   72.16   26.49
  -7   3   2 1860.85   97.73
 -33  26   4   77.83   26.72
 -32  17   5   -4.35   27.47
 -28  12   5    6.17   27.64
   6 -22  -2   50.49   15.17
  11 -27  -7    9.76   24.25
 -25   6   5   21.98   23.49
 -24  -2   5   30.59   28.60
   0 -29  -1   81.55   13.40
   5 -35  -5    7.51   19.71
   4 -36  -5   14.94   18.90
   3 -37  -5   -1.07   19.09
  -3 -32  -1   -2.92   10.32
   5   9 -10   34.03   23.33
   7   5  -7  137.93   21.45
 -21  25   2   -2.19   18.03
 -24  28   2   30.73   19.85
  -8  12   1  382.79   25.96
 -34  36   2   -6.22   23.35
   6  -7  -2  243.85   18.76
 -34  32   3   10.49   24.31
  11 -17  -5    5.61   18.08
 -24  17   4   96.92   22.48
 -10  -1   3   91.70   17.24
   8 -22  -3  156.33   20.91
  11 -25  -6   24.87   24.59
 -27  10   5    6.45   28.57
 -26   8   5   10.43   26.97
 -24   1   5    0.11   24.19
  -6 -17   2    5.78    9.53
   9 -32  -7   10.18   20.10
   1 -37  -4   -0.36   16.23
 -15 -26   2    9.03   13.63
  -4  22  -5   17.47   11.02
   2  14  -6   55.71   16.71
   3  13  -7    9.67   16.82
   4  11 -10   -9.36   21.90
   3  11  -5   66.39   16.09
   4   9  -5    5.97   15.08
   6   7 -10    5.10   20.66
   5   7  -5  145.76   19.60
   7   4  -6  283.07   26.49
  -5   6   1  650.42   37.09
 -29  28   3   -2.55   30.14
  11 -14  -5   83.01   22.43
  10 -16  -4  140.63   22.37
  11 -20  -5    8.44   17.86
  12 -25  -8    7.93   23.94
   2 -16   0  119.99   10.32
 -31  15   5   -7.26   26.72
   7 -26  -3  202.27   22.12
 -16  -8   4   23.86   18.39
 -25  -3   5   -3.22   24.95
   2 -34  -3    8.58   16.26
 -29  -7   5   27.00   25.15
   2 -38  -5   13.01   19.15
 -24 -16   4   17.44   23.05
 -19 -27   2    9.59   16.23
   7   5 -10    6.56   21.62
   8   3  -7   75.67   19.57
  10  -2  -9   34.51   31.12
   5   2  -3  216.52   18.84
  12 -10  -8  126.22   29.16
 -12  13   2  174.86   19.04
  12 -11  -7   20.75   19.57
 -23  22   3   50.69   19.48
  12 -18  -6   27.42   19.34
 -27  20   4   41.10   23.13
  10 -19  -4  235.78   24.70
  -5 -13   2  239.98   18.28
  11 -29  -8  -14.75   24.22
  10 -29  -6   32.69   23.58
   6 -32  -4   11.75   17.69
 -26  -4   5   16.62   23.66
   3 -33  -3   16.62   16.82
 -27  -5   5   -1.85   21.87
 -28  -6   5   14.91   23.07
   1 -35  -3    6.34   15.31
   5  10  -8   55.20   26.04
   6   8  -8    0.45   24.03
   6   5  -5   20.91   18.73
   8   3 -10   -9.87   24.19
   8   2  -6    3.67   17.07
   8  -3  -4  155.15   21.17
  11  -6  -7   70.40   21.14
  11  -6 -10    2.52   21.53
 -29  32   2   37.99   28.90
  -7  10   1 1507.26   79.28
  -6   8   1  757.77   41.69
 -26  25   3    8.61   19.54
 -19  17   3   45.61   18.42
  10 -13  -4  489.10   38.13
  12 -15  -6   54.30   20.47
 -23  15   4   29.83   18.92
  12 -21  -6    2.78   19.12
 -30  13   5   -8.75   31.54
  10 -31  -7   13.65   22.46
 -25   0   5    9.17   26.21
   7 -33  -5   27.08   20.10
   6 -36  -6    8.72   21.84
   5 -37  -6  -23.55   22.43
   4 -38  -6    0.00   20.58
   0 -38  -4    8.13   18.05
   1 -39  -5   -7.18   19.01
 -30 -16   4  -15.73   24.00
   2  15  -7   27.11   19.62
   4  12  -8   47.55   26.16
   2  13  -5   73.40   15.95
   7   6  -8   18.48   21.84
 -13  23   0   37.20   13.54
 -26  33   1   73.40   27.03
 -17  20   2  203.59   22.82
  12  -9  -9   13.63   25.26
  -8   5   2  686.70   39.87
  13 -17  -9   10.32   22.68
  13 -18  -8    2.69   27.39
   7 -15  -2  213.49   20.52
 -17   3   4  353.72   30.33
   9 -26  -4   36.17   18.67
  10 -27  -5   18.53   24.03
 -29  11   5    6.11   27.17
 -26   5   5   24.59   26.49
 -16  -5   4   18.08   18.00
   5 -26  -2   52.20   14.52
   1 -28  -1   31.34   11.41
   4 -32  -3    7.09   16.20
   7 -35  -6    3.25   22.57
   0 -36  -3   27.05   16.62
 -31  -6   5    0.00   22.37
 -23 -15   4    4.49   20.97
 -18 -21   3   -2.78   15.90
 -27 -16   4    7.91   21.48
 -22 -22   3   -2.52   17.10
   8   4  -8   53.04   25.60
   7   3  -5  487.53   35.80
   9   1  -7    0.31   17.55
   9   1 -10    7.35   23.33
 -11  11   2  434.72   30.92
 -31  29   3   40.23   25.26
  13 -15  -8   20.13   26.83
  -2  -3   1  690.93   37.26
  13 -21  -8    4.40   23.33
 -22  13   4  119.65   24.62
  11 -23  -5   31.40   17.58
  12 -26  -7   58.12   26.63
 -28   9   5   -6.20   27.36
 -27   7   5    3.67   26.30
 -26   2   5   12.73   26.02
 -11 -14   3   10.29   15.42
 -17  -9   4   49.17   17.21
 -26  -1   5    7.74   25.46
   3 -39  -6   14.61   20.44
 -14 -30   1    9.53   11.47
   1  16  -6   13.06   14.86
  11  -4  -9    5.30   30.33
  10  -6  -5  227.37   26.24
  11  -7  -6  285.12   28.29
  11 -11  -5  249.51   26.61
  12 -12  -6   70.79   20.49
 -10   9   2   53.88   13.15
  13 -14  -9   28.60   23.69
  -9   7   2  730.12   42.45
  13 -19  -7   47.63   25.90
 -26  18   4   31.12   20.30
 -29  21   4   31.54   27.14
  -5  -7   2  386.97   24.42
  10 -22  -4  335.08   28.65
 -18   5   4   71.97   18.95
 -32  14   5   -4.71   23.72
 -10 -10   3   30.39   15.76
   8 -32  -5   16.99   19.57
 -27  -2   5    9.34   24.42
 -30  -5   5   -3.06   24.33
  -4 -33  -1    2.72    9.90
 -25 -22   3   12.11   21.48
   3  14  -8   59.07   26.91
 -15  28  -1   33.92   12.56
   9   2  -8   39.47   24.39
   9   0  -6   20.63   19.09
 -17  24   1  182.76   22.18
 -26  29   2   88.00   24.81
 -31  33   2    9.06   25.32
   3  -2  -1  416.35   23.86
 -18  15   3    2.58   19.04
 -33  30   3   28.37   23.77
  13 -16  -7    4.21   23.38
   7 -12  -2  449.86   29.16
   9 -15  -3  178.42   21.67
 -34  25   4   15.59   21.50
 -21  11   4  177.21   24.05
 -11   1   3  105.27   17.07
 -20   9   4   79.96   20.80
  13 -24  -8    9.81   21.73
 -19   7   4  319.35   29.86
  12 -24  -6   23.55   27.70
 -10  -4   3  413.69   29.75
  12 -28  -8   -4.93   22.15
  11 -28  -6   20.38   25.12
 -31  12   5    7.68   24.78
  11 -30  -7   13.60   22.76
   5 -31  -3   15.36   16.43
 -28  -3   5   23.52   23.33
 -29  -4   5   33.03   23.13
 -22 -14   4   18.36   21.76
  -2  16  -3   97.09   12.17
  10  -1 -10   -3.84   21.36
 -23  30   1   39.00   18.98
 -13  19   1   30.42   15.17
  12  -7  -8  113.49   29.24
 -20  23   2   21.95   17.75
   5  -2  -2  207.85   16.85
   8  -7  -3  105.02   16.43
  13 -12  -8   56.41   28.15
 -28  26   3   11.16   24.22
   9 -18  -3   -7.09   18.95
  13 -22  -7   73.37   32.04
 -30  10   5    7.37   26.33
 -28   6   5    6.76   27.19
 -27   1   5  -21.14   26.58
 -18 -10   4    5.52   20.52
 -17 -20   3   -3.70   17.83
  -1 -37  -3    4.54   15.34
 -26 -15   4  -11.47   24.00
   1  17  -7   21.17   19.82
   1  15  -5   98.24   15.59
   6   9  -9   59.41   25.15
   7   7  -9  111.75   28.06
 -18  31  -1    8.16   14.47
  10  -1  -7    6.03   18.25
  -8  16   0  453.22   27.17
 -20  27   1    6.76   16.20
   6   0  -3  151.11   15.95
  12  -8  -7  107.99   22.68
 -23  26   2  114.16   21.90
  13 -11  -9   14.33   25.09
  10 -10  -4 2348.97  126.58
 -25  23   3    5.66   19.91
 -35  31   3    7.12   23.63
 -25  16   4   31.68   22.40
 -31  22   4  -13.15   27.98
   5 -15  -1  442.17   27.00
  -1 -11   1   55.45    5.27
 -17   0   4  349.97   31.37
   4 -22  -1   33.47   10.82
 -29   8   5   15.11   27.14
   9 -33  -6   29.77   21.73
 -12 -15   3   17.80   14.58
 -28   0   5    0.00   20.97
 -19 -11   4   12.53   22.76
   7 -37  -7   14.19   23.13
 -20 -12   4   10.93   23.13
   6 -38  -7    5.72   24.00
 -21 -13   4   37.43   21.59
 -14 -25   2   -7.18   13.37
 -29 -15   4  -13.99   23.91
   2  16  -8   -0.48   25.96
   5  11  -9   33.84   23.52
   8   5  -9  -20.02   27.08
  10   0  -8  193.75   28.12
 -28  34   1   14.19   24.39
 -16  18   2  199.36   26.07
 -33  34   2   -3.36   22.68
  13 -13  -7   86.01   21.76
 -17  13   3  248.00   27.53
 -28  19   4    1.49   22.71
   8 -25  -3   65.52   17.33
   9 -31  -5   27.11   20.63
 -17  -6   4   21.14   17.47
 -28   3   5   11.49   27.70
   8 -36  -7    2.19   22.04
 -29  -1   5   -3.59   20.47
 -31  -3   5   -7.06   24.03
  -8 -27   1    9.14    8.02
   9   3  -9    5.27   24.33
 -22  32   0   12.87   19.46
  11  -3 -10   10.29   21.42
   9  -5  -4  320.39   27.73
   9 -12  -3  502.95   34.20
   5 -12  -1  865.45   47.38
  -6  -2   2 1003.33   54.36
 -12   3   3  334.13   26.63
  11 -26  -5   27.73   22.96
 -17  -3   4   93.72   20.24
 -32  11   5   12.62   23.66
   8 -30  -4   25.54   18.90
   6 -30  -3   20.80   16.79
 -30  -2   5   -0.48   20.52
 -21 -21   3    4.77   18.17
   4  13  -9   20.77   23.80
   4   8  -4  122.43   18.36
  -7  18  -1  277.91   17.49
   5   6  -4  285.20   24.39
 -16  26   0   94.70   16.34
  12  -9  -6  107.24   22.06
 -28  30   2   21.31   27.64
 -35  35   2   -8.44   23.41
 -30  27   3    3.53   27.53
  12 -16  -5  111.55   20.97
  14 -19  -9   24.73   21.92
  12 -19  -5  219.83   24.92
 -24  14   4  136.95   22.90
 -33  23   4   47.35   25.76
   9 -21  -3    7.15   16.15
  13 -25  -7   37.20   24.05
  13 -27  -8    5.16   23.80
 -18   2   4   52.06   18.14
  12 -29  -7   39.05   23.41
 -31   9   5    9.03   24.84
  10 -32  -6   28.96   21.56
 -30   7   5   26.72   25.32
  -7 -18   2   24.64   10.54
   2 -27  -1   66.67   11.80
   9 -35  -7   -5.16   23.61
 -29   2   5   17.72   24.92
 -13 -16   3   15.92   14.72
 -25 -14   4  -17.38   23.19
 -18 -26   2    0.00   15.50
 -31 -14   4    6.20   23.89
   0  18  -6   82.09   17.33
 -13  28  -2   40.26    9.98
   3  10  -4  442.06   30.95
  10   1  -9    7.82   24.73
 -19  29   0   86.94   18.17
  11  -2  -8   33.36   26.04
   9  -1  -5  193.56   23.97
  11  -8  -5   27.00   20.13
  14 -16  -9   14.97   23.66
 -21  18   3   92.94   20.91
  14 -17  -8   72.50   28.76
  13 -17  -6   84.58   20.35
 -16  11   3  124.79   22.43
  14 -20  -8   12.67   24.31
  13 -20  -6   71.13   20.61
 -13   5   3  241.72   24.17
   7 -21  -2  169.81   20.24
  10 -25  -4   76.34   19.74
  12 -27  -6   -5.38   25.51
 -30   4   5   15.59   22.37
 -30   1   5   -1.09   23.80
 -31   0   5   -9.84   20.94
 -14 -17   3   19.01   20.66
 -15 -18   3    6.87   20.38
 -28 -14   4  -15.36   23.66
  -4  21  -4  160.39   13.60
   6   4  -4  191.93   21.05
  12  -5 -10    0.00   21.25
 -30  35   1   -3.76   22.68
  13  -9  -8   49.01   26.35
 -27  24   3   26.24   20.58
 -32  28   3   -8.07   23.94
 -15   9   3  167.74   23.16
 -14   7   3 1145.78   66.08
  11 -18  -4  164.90   22.96
 -27  17   4   44.66   21.08
 -30  20   4    2.07   27.31
 -23  12   4   34.20   20.19
   6 -25  -2   25.34   14.83
 -32   8   5   -0.03   23.47
  10 -34  -7    7.82   23.27
 -18  -7   4    2.52   19.29
  -2 -38  -3   -8.41   15.67
 -24 -21   3   -6.42   20.47
  13  -8  -9   43.03   25.54
  13 -10  -7  110.21   22.62
  14 -13  -9   32.58   24.28
  14 -14  -8  121.81   28.85
  12 -13  -5   47.83   20.41
  13 -14  -6    0.00   19.65
 -24  21   3   98.04   20.97
  11 -15  -4  140.65   24.47
 -22  10   4  375.34   32.75
 -11  -2   3   43.62   17.49
   5 -18  -1   47.77   12.73
 -19   4   4  128.68   21.42
  10 -30  -5   15.98   24.64
 -11 -11   3   32.75   13.63
 -31   3   5    3.06   23.52
  -5 -24   1   10.20    5.78
   1 -33  -2    2.47   12.67
   0  17  -5  246.91   21.14
   2  12  -4   73.31   15.42
  11  -1  -9   38.13   28.20
  11  -4  -6  273.32   27.39
 -25  31   1   25.09   24.22
   7  -2  -3  200.90   18.42
 -19  21   2   36.53   17.21
 -25  27   2   36.36   19.62
 -30  31   2    0.08   28.46
   7  -9  -2  707.81   41.10
  14 -18  -7   27.92   24.03
 -34  29   3   14.05   23.21
  14 -21  -7   66.78   27.25
 -32  21   4   12.34   28.12
 -21   8   4   79.76   21.14
 -20   6   4  113.77   21.81
   9 -29  -4   12.78   16.65
  11 -31  -6    7.40   21.64
 -18  -4   4   54.92   19.34
 -32   5   5    4.54   24.78
 -19  -8   4   19.09   19.06
   0 -34  -2   -2.55   12.20
 -13 -24   2   10.32   13.12
   6  10 -10  -14.30   23.13
   7   8 -10  -10.49   20.05
   8   6 -10  -15.08   20.33
   9   4 -10   17.13   20.75
  12  -4  -8   44.63   24.17
  12  -5  -7  132.49   23.49
 -16  22   1  138.10   18.67
 -12  17   1  438.70   30.70
 -32  36   1   16.93   24.53
 -22  24   2  123.94   21.59
 -20  16   3  124.14   21.84
 -26  15   4   53.32   22.15
  13 -28  -7   12.73   23.30
   7 -29  -3   42.59   17.83
  11 -33  -7   -5.66   22.82
   3 -31  -2    0.00   14.47
 -23 -12   4   12.28   21.64
 -27 -13   4    3.48   22.88
 -20 -20   3    0.00   18.08
 -30 -13   4   -4.91   24.11
 -12  21   0  248.14   21.22
  14 -15  -7   12.34   20.16
 -29  25   3   40.03   25.96
 -29  18   4   -0.76   23.07
 -34  22   4   13.79   23.75
  14 -26  -8   33.98   25.23
   0 -24   0   81.75    8.72
 -20  -9   4    3.98   22.88
 -21 -10   4   10.79   26.33
 -22 -11   4   36.14   22.18
 -11  23  -1  178.16   15.05
  10   2 -10   24.67   24.19
  12  -3  -9   71.99   29.83
  10  -3  -5  492.47   37.03
 -22  28   1   -5.72   16.12
  10  -7  -4 1592.88   88.14
  14 -11  -8   98.96   27.98
 -32  32   2   -0.95   25.01
  11 -12  -4  190.02   24.90
  14 -24  -7   38.02   25.06
  12 -25  -5   21.90   20.63
 -11  -5   3  128.51   20.97
 -19   1   4   43.65   19.88
 -11  -8   3   89.63   18.05
 -24  33   0    8.78   23.19
 -19  25   1   10.54   15.22
  14 -10  -9   94.82   29.55
   6  -4  -2   92.01   12.14
  13 -11  -6   43.99   18.84
   9  -9  -3  488.88   32.32
  15 -18  -9   30.45   25.26
 -23  19   3   77.77   20.19
 -26  22   3   78.11   21.11
 -25  13   4   27.17   20.52
  13 -26  -6   22.99   27.81
   9 -24  -3   28.68   16.79
  11 -29  -5   19.54   24.14
 -19  -5   4   23.27   17.58
  -8 -19   2   -0.64    9.70
  -6 -25   1    9.95    7.23
   6 -37  -5    9.59   20.52
   5 -38  -5    4.51   18.17
  -1 -35  -2   -2.58   12.76
   7   8  -7   67.00   19.68
   8   6  -7   36.64   18.05
  11   0 -10   30.92   21.62
  -7  14   0 1415.56   73.90
  13  -6  -8   18.56   24.42
 -27  32   1   31.82   26.16
  12 -10  -5   62.77   18.59
 -27  28   2   13.91   23.21
 -14  14   2 1032.88   60.47
 -34  33   2    5.38   23.52
  15 -19  -8   25.62   24.95
 -19  14   3  237.88   27.45
 -31  26   3   -2.44   27.39
  -7   0   2 6148.26  311.89
 -28  16   4    9.42   21.31
 -31  19   4    0.45   27.75
 -12   0   3  244.97   23.97
 -24  11   4   60.05   20.83
  11 -24  -4   60.05   18.25
  12 -30  -6    9.00   22.34
  -6 -14   2  167.93   15.64
  12 -32  -7    8.30   22.79
 -19  -2   4   41.97   19.51
 -12 -12   3   44.44   15.81
   4 -30  -2   25.62   14.35
   7 -36  -5   17.41   18.36
 -12 -23   2    3.56   11.38
  -5 -34  -1    2.72    8.75
 -23 -20   3   -9.87   21.70
 -26 -20   3    8.80   21.92
  -1  20  -6    6.56   14.49
   6  10  -7    8.80   15.95
   1  14  -4   13.93   12.25
   8   7  -8   10.60   23.05
   9   4  -7   23.24   18.50
   8   0  -4    0.00   17.72
  12  -6  -6  108.66   21.33
  14 -12  -7   32.52   19.34
  15 -15  -9   33.53   24.05
  15 -16  -8   36.92   26.24
 -36  34   2  -13.82   24.42
  15 -22  -8   19.99   24.73
 -33  20   4   22.18   24.95
 -20   3   4  102.69   20.61
  10 -28  -4   -3.17   18.28
   3 -26  -1   86.07   12.25
   8 -35  -5    0.95   20.44
   8 -37  -6   -2.55   21.81
   5 -36  -4   10.15   16.96
   7 -38  -6   11.69   21.14
   6 -39  -6   10.93   19.43
   4 -39  -5    0.00   17.69
 -19 -19   3   12.56   18.59
 -29 -12   4    4.01   24.59
 -17 -25   2    6.25   14.66
   7   9  -8    1.51   24.42
   6   9  -6  136.34   21.36
   7   7  -6  433.96   33.08
   9   5  -8  -11.49   25.62
   8   5  -6   18.42   17.75
  12  -2 -10   13.91   21.17
  13  -5  -9   22.18   25.09
  13  -7  -7   65.63   20.16
 -18  19   2  146.15   20.61
   5  -9  -1 1009.02   53.86
  13 -18  -5   94.14   20.38
  14 -19  -6   92.80   21.53
 -33  27   3    7.54   24.45
  10 -17  -3  366.09   30.92
  14 -27  -7   -1.23   24.28
 -23   9   4  111.16   21.50
 -22   7   4  205.19   24.95
  14 -29  -8    6.00   24.25
 -21   5   4   48.00   18.64
  -2 -18   1   94.82    7.32
   8 -28  -3   35.41   15.42
 -20  -6   4   -0.28   18.53
   9 -36  -6    2.64   23.24
   6 -35  -4    8.21   17.69
   4 -37  -4    8.47   17.86
   5 -40  -6   18.14   20.19
 -25 -11   4    4.35   19.62
 -13 -29   1    3.31   11.66
   5  12  -7    6.53   17.27
   6  11  -8   46.01   25.51
  10   3  -8   51.44   25.54
  10   2  -7  141.58   22.57
  11  -5  -5   24.03   20.02
   8  -4  -3  156.77   17.07
 -24  25   2   30.05   19.85
  14 -16  -6  106.79   20.91
 -35  28   3    2.19   21.92
  13 -21  -5   73.34   19.62
  14 -22  -6   15.64   21.64
   8 -17  -2   63.11   15.53
  15 -25  -8    8.47   21.25
  -6  -5   2  665.64   37.74
 -27  14   4   16.20   19.96
 -30  17   4    9.92   26.66
   9 -34  -5   14.69   19.15
  -9 -20   2   55.68   11.89
 -11 -22   2   36.78   16.65
   3 -38  -4   12.36   16.85
   3 -40  -5    1.91   20.41
   5  11  -6  173.99   21.59
 -20  32  -1   15.84   16.43
   9   3  -6  219.94   23.30
 -21  30   0   24.53   16.26
 -11  15   1  107.12   14.94
 -21  22   2    8.16   17.91
 -29  29   2   46.90   28.48
 -13  12   2  149.90   19.62
  13 -15  -5   74.91   19.20
  10 -14  -3  824.38   50.38
 -22  17   3   86.66   22.06
 -28  23   3    7.91   21.87
  15 -20  -7   12.95   29.27
   8 -14  -2  137.88   16.26
 -13   2   3   42.25   17.49
   7 -24  -2   90.97   15.48
  13 -31  -7    0.93   22.12
 -20  -3   4   10.77   16.82
 -21  -7   4   21.92   22.99
 -10 -21   2   12.17   14.19
 -24 -10   4   -5.47   21.22
 -31 -11   4   -8.41   25.20
  11   1  -8   45.89   23.27
  11   0  -7  168.24   24.73
  13  -4 -10  -13.63   22.29
  14  -8  -8    9.84   28.09
 -29  33   1   33.00   26.80
  15 -12  -9   12.70   22.93
  15 -13  -8    1.91   25.57
  15 -17  -7   29.44   23.63
 -17  10   3  387.70   32.97
 -26  12   4   28.93   19.93
 -32  18   4   31.12   27.28
  12 -28  -5    0.53   24.17
   5 -29  -2   24.03   14.89
 -13 -13   3    2.64   14.61
   9 -38  -7   -7.60   24.98
 -22  -8   4   20.58   24.92
 -23  -9   4   14.97   22.15
 -28 -19   3  -18.05   23.83
  -1  19  -5   24.42   12.34
   5  13  -8   21.59   23.30
   8   8  -9   17.07   23.63
   9   6  -9   70.73   23.72
  10   4  -9   52.40   26.33
  10   1  -6   98.15   21.81
 -15  24   0   29.27   14.24
 -26  34   0   -3.98   25.29
   9  -2  -4   46.31   19.15
 -15  20   1  118.31   20.13
 -24  29   1   20.97   18.14
  13  -8  -6  115.03   21.56
  11  -9  -4  787.48   49.65
  12 -17  -4   61.54   17.77
  -8   2   2  994.33   54.50
 -14   4   3  412.93   32.24
  13 -24  -5   86.29   21.98
  14 -25  -6    9.22   26.02
 -29  15   4   39.70   24.47
 -12  -3   3  218.98   23.13
   5 -21  -1   23.72   11.92
  13 -29  -6    9.06   20.61
 -21   2   4   45.19   18.95
  10 -33  -5   27.78   21.00
   8 -33  -4   13.37   19.15
  10 -37  -7    7.88   25.29
  -2 -36  -2   17.10   13.29
 -22 -19   3    4.04   20.27
 -20 -25   2   -2.07   16.26
   4  14  -7   25.18   18.92
   7  10  -9   97.39   25.15
  11   2  -9   13.93   23.05
  12  -1  -8   36.64   23.24
 -18  27   0   45.28   16.65
  14  -9  -7   29.38   19.85
  14 -13  -6    4.40   18.87
   4  -4  -1 2588.42  132.30
 -31  30   2   10.71   28.60
 -12  10   2  467.15   31.32
 -30  24   3    4.21   26.91
 -16   8   3  301.35   27.73
  12 -20  -4   23.86   18.34
 -15   6   3  168.10   22.48
   8 -20  -2   25.57   16.20
  15 -28  -8   10.15   21.42
 -25  10   4   94.03   21.14
 -34  19   4    6.59   24.47
   2 -19   0   85.09   10.04
 -12  -9   3    2.64   14.41
  11 -34  -6   -1.37   21.31
 -14 -14   3   28.46   15.25
 -17 -17   3    6.73   20.35
 -27 -10   4   -7.26   21.76
   2 -39  -4    8.94   16.88
 -30 -10   4   -5.66   26.10
 -25 -19   3   11.44   21.31
   4  13  -6  102.86   18.31
 -14  26  -1  200.28   17.77
 -17  29  -1  108.81   15.76
  12  -2  -7  122.46   23.63
 -31  34   1   -2.21   23.13
  13 -12  -5   31.60   17.72
  15 -14  -7    4.32   19.91
  16 -17  -9   -5.47   23.27
 -21  15   3   26.47   18.64
 -24   8   4    7.91   18.03
 -23   6   4   14.02   18.53
 -22   4   4   71.21   20.13
 -21  -1   4   -7.15   19.15
 -21  -4   4    4.51   16.99
  11 -36  -7    5.30   21.95
 -16 -16   3    3.98   21.50
   4  15  -8   54.08   26.21
   6  12  -9   25.51   24.28
   7   6  -5  258.21   23.97
  12   0  -9   11.58   25.40
 -26  26   2  123.69   22.46
 -33  31   2   -1.40   25.76
  12 -14  -4   75.95   20.19
  16 -18  -8   -3.90   27.84
 -11   8   2  582.41   35.75
  -3  -1   1  483.75   27.39
  -9   4   2  967.44   53.94
  16 -21  -8    6.31   22.34
 -32  25   3   21.36   27.47
  15 -26  -7    7.65   21.87
  10 -23  -3   28.68   14.05
 -28  13   4    5.07   21.45
 -31  16   4   17.77   27.05
  11 -27  -4    5.13   18.53
  14 -30  -7   16.91   19.76
 -15 -15   3    8.33   18.25
 -26  -9   4   20.05   20.33
 -30 -18   3   -0.90   22.65
   6   8  -5    9.25   16.09
   8   4  -5  265.21   25.57
  13  -3  -8   21.45   23.63
  15  -9  -9   59.66   25.48
 -18  23   1   52.62   19.06
  12  -7  -5  114.72   21.70
  15 -10  -8   57.75   28.18
 -33  35   1   -5.02   22.26
  16 -14  -9   16.12   22.12
  10 -11  -3  418.29   29.75
 -35  32   2    2.27   23.35
 -10   6   2 1132.43   62.74
 -24  18   3   21.45   18.76
 -34  26   3    1.12   26.49
  12 -23  -4   12.98   17.72
  -6  -8   2  166.78   15.03
 -33  17   4   15.28   25.06
  -6 -11   2  199.19   16.91
   9 -27  -3   62.07   16.88
  11 -32  -5   -7.06   22.06
   9 -32  -4   18.67   18.50
  12 -35  -7   -6.22   23.47
 -22  -5   4    3.56   21.87
   5 -34  -3    5.97   15.73
   4 -35  -3    8.24   14.97
 -25  -8   4    9.39   24.03
 -29  -9   4    5.35   24.90
 -16 -24   2    0.17   14.38
   9   7 -10    3.20   22.20
  10   5 -10   18.92   20.63
 -28  35   0   -3.00   22.82
 -26  30   1   41.38   23.41
 -35  36   1   -1.07   22.88
   7  -6  -2  206.54   17.19
  16 -15  -8   32.97   27.03
 -20  20   2  219.49   23.69
 -23  23   2   66.53   18.98
 -37  37   1    9.73   24.78
   8 -11  -2  601.11   36.22
 -27  11   4   16.37   19.65
  12 -33  -6   10.29   22.43
 -23  -6   4    9.14   25.15
 -24  -7   4   11.80   23.47
   3 -36  -3    6.03   14.72
 -21 -18   3    1.12   19.57
   3  16  -7   74.99   21.64
   8   9 -10   -0.56   22.76
   0  16  -4  201.63   16.79
  -3  18  -3   11.13    7.46
   5  10  -5   26.80   16.29
  11   3 -10   52.23   24.64
   9   2  -5    7.82   16.32
  13  -2  -9   -3.45   24.03
 -11  19   0  260.70   20.89
  10  -4  -4  213.60   23.02
   9  -6  -3   39.03   14.19
  15 -18  -6   37.60   21.36
  15 -21  -6    4.74   19.65
 -20  13   3  235.58   26.69
 -13  -1   3   94.51   19.26
  13 -27  -5   22.54   24.05
  14 -28  -6   24.76   22.57
 -30  14   4   21.84   26.35
   6 -28  -2   40.26   14.86
 -22  -2   4   14.19   17.13
   6 -33  -3    3.81   16.71
 -27 -18   3   -8.55   22.85
   3  15  -6   65.63   16.96
  12   1 -10    5.24   21.39
 -23  31   0    9.39   19.20
  14 -10  -6  242.03   26.97
  15 -11  -7   -3.25   20.55
 -28  27   2   36.25   21.84
  16 -19  -7   27.28   25.68
  14 -20  -5   65.57   20.63
  16 -22  -7   34.23   26.83
  16 -27  -8   14.24   21.08
 -26   9   4   40.82   21.00
 -25   7   4    5.61   18.45
 -24   5   4    6.00   18.42
 -23   3   4  -12.11   18.11
   4 -25  -1   91.23   12.70
  13 -34  -7   16.54   23.72
 -13 -10   3   49.26   17.10
 -28  -8   4    2.44   21.22
 -31  -8   4    1.26   23.33
 -24 -18   3    8.80   20.86
 -16  15   2  297.45   27.84
  14 -17  -5  250.02   26.35
  15 -24  -6   -9.64   25.99
  15 -29  -7   44.80   24.03
 -29  12   4   20.19   24.14
 -32  15   4   27.28   27.95
  10 -31  -4  -15.17   19.54
  -7 -15   2  100.70   12.56
 -23  -3   4   25.74   22.18
   2 -37  -3    1.43   14.91
   4  12  -5  135.44   17.35
  13  -1 -10    8.02   23.16
 -22  33  -1   39.98   21.73
  14  -4  -9   85.65   24.87
  16 -11  -9   23.91   24.87
 -14  18   1  269.59   24.59
  12 -11  -4  160.31   22.62
  15 -15  -6   47.63   19.43
  16 -16  -7   47.30   23.58
   2  -7   0    6.98    5.38
 -23  16   3   61.29   19.65
 -26  19   3  134.63   23.58
 -19  11   3  113.35   22.09
  14 -23  -5   43.96   18.59
 -34  16   4   11.94   23.16
  12 -31  -5    9.17   20.69
  13 -32  -6   30.19   21.48
 -23   0   4    2.24   17.94
   7 -32  -3    9.90   15.95
 -24  -4   4    5.41   22.93
 -27  -7   4   12.73   21.48
 -16 -29   1   -0.64   13.48
  14  -6  -7   27.53   21.05
  13  -9  -5    4.49   17.55
  16 -12  -8   89.74   27.98
 -28  31   1   21.17   26.49
 -30  28   2   14.86   25.85
 -33  24   3   34.32   28.20
  16 -25  -7    6.28   22.76
  -7  -3   2 3422.55  175.39
 -14   1   3   76.20   18.62
  12 -26  -4   45.33   17.07
   8 -23  -2   59.63   14.72
 -13  -4   3  261.82   26.10
 -28  10   4    2.19   24.76
 -31  13   4   13.93   27.47
 -25  -5   4   -1.04   24.78
 -26  -6   4    5.78   22.01
 -30  -7   4   -5.41   23.13
 -19 -24   2   12.48   16.62
 -29 -17   3    6.67   22.32
  -9  23  -2   94.68    9.00
   4   7  -3  925.03   51.11
   5   5  -3  389.05   25.76
  13  -5  -6   27.33   19.91
   4   3  -2 1782.60   92.46
 -23  27   1   10.29   17.49
  -9  11   1  577.81   34.12
  17 -16  -9    1.37   23.02
  14 -14  -5  447.08   34.12
 -25  24   2   36.14   19.76
 -32  29   2   23.21   25.20
  17 -20  -8   37.43   23.80
  17 -23  -8   -3.06   20.86
   6 -14  -1  298.46   20.21
  11 -19  -3  130.28   21.25
 -18   9   3    8.47   19.74
 -35  25   3   20.75   24.42
 -27   8   4   17.13   20.83
  14 -33  -7   10.23   22.85
 -13  -7   3  108.97   17.75
 -24  -1   4   15.25   22.46
 -14 -11   3   70.85   16.46
 -32  -6   4    0.93   23.69
 -15 -23   2    2.30   14.30
 -22 -24   2   -0.78   18.31
  14  -3 -10   64.93   21.84
  11  -2  -5    1.68   19.18
  15  -6  -9   18.76   26.52
  15  -7  -8    6.45   25.79
  11  -6  -4  316.27   28.06
 -30  32   1  -13.57   24.64
  17 -17  -8   93.02   27.95
 -34  30   2    0.84   22.76
  11 -16  -3  113.49   20.47
 -28  20   3   41.07   20.38
 -17   7   3  396.76   32.94
 -15   3   3  221.06   24.05
  15 -27  -6    0.22   25.60
  10 -26  -3  114.80   18.64
 -30  11   4   18.22   26.91
 -33  14   4   40.51   25.15
 -26   6   4   17.19   19.06
 -25   4   4   -3.25   18.11
 -29  -6   4   -5.64   21.92
 -19 -16   3  -12.62   20.21
   1 -38  -3    0.84   14.30
 -23 -17   3   11.63   22.12
 -12 -28   1    2.10   11.72
  -3 -37  -2   -8.10   11.10
 -26 -17   3    0.00   20.49
 -31 -16   3    7.96   22.48
 -20  28   0    9.53   15.98
  16 -13  -7    7.18   20.07
 -22  21   2    9.50   18.78
 -15  13   2  483.39   33.45
 -36  31   2   17.77   21.81
  13 -19  -4  120.47   19.43
 -22  14   3   62.88   19.01
 -16   5   3  118.03   20.49
  14 -26  -5   67.00   23.13
  14 -31  -6    8.63   21.98
  11 -30  -4   37.54   19.20
   8 -31  -3   21.84   16.82
 -25   1   4   18.62   20.63
 -25  -2   4    2.61   26.61
   9 -39  -6   11.38   21.50
 -28  -5   4    3.84   22.32
   2  17  -6   75.84   15.95
  10   6  -8   10.49   25.71
  11   4  -8    9.08   23.07
   3   9  -3  524.04   31.18
   1   9  -2   50.88    7.54
 -14  22   0  184.98   18.36
 -25  32   0    0.78   22.09
 -17  21   1  258.57   24.25
 -20  24   1   64.76   17.97
  17 -13  -9   41.32   22.54
  15 -12  -6   63.25   20.24
 -32  33   1   -2.72   23.63
  13 -16  -4   88.54   19.96
 -25  17   3   89.66   21.19
  17 -26  -8   22.54   21.53
  16 -28  -7   -0.28   23.55
  13 -30  -5   -3.22   23.86
 -29   9   4   16.12   28.01
 -32  12   4   11.83   27.22
   7 -27  -2   43.71   13.63
 -15 -12   3    1.82   15.17
  10 -38  -6   19.71   20.61
 -26  -3   4   27.53   26.58
   8 -38  -5   -0.98   19.51
 -27  -4   4   14.86   23.44
   8 -40  -6    6.20   19.60
 -18 -15   3   18.05   21.14
 -31  -5   4   14.77   22.76
   3  14  -5  233.39   21.28
   9   8  -8   18.56   25.85
   9   7  -7  120.36   21.59
  10   5  -7   93.36   20.86
  11   3  -7  126.41   20.77
  12   2  -8   -2.35   24.28
   7   1  -3   37.48   13.82
  15  -8  -7   42.25   19.71
  10  -8  -3  115.48   16.74
 -34  34   1    1.09   22.68
 -36  35   1   -8.75   23.19
 -27  25   2   30.89   20.83
  16 -20  -6   43.99   20.05
 -30  21   3    0.03   22.99
  11 -22  -3   42.31   17.66
  15 -32  -7   27.19   23.58
 -28   7   4    5.27   26.16
 -34  13   4   -1.88   23.61
 -27   5   4    7.57   21.36
 -26   0   4   32.41   24.64
  11 -37  -6   -3.76   20.63
   9 -37  -5    0.20   17.38
   7 -39  -5    3.90   17.97
 -30  -4   4    8.58   19.48
   7 -41  -6   14.41   21.36
  -2  21  -5    1.88   10.57
   8   9  -7   13.12   19.23
  11   5  -9   11.47   21.73
  -6  16  -1  -14.19    3.00
 -17  25   0   34.65   14.55
  12  -4  -5  312.34   28.43
  14  -7  -6  372.98   32.27
  16  -9  -8   41.91   27.36
   5   1  -2 1092.65   58.59
 -25  28   1    7.23   18.22
  17 -14  -8   98.60   29.27
  11 -13  -3   71.80   19.54
  -4   1   1  517.28   29.44
  17 -21  -7   36.22   28.76
   9 -16  -2  413.94   28.71
 -21  12   3   42.64   17.72
 -32  22   3   30.73   29.86
 -14  -2   3   93.83   21.42
 -31  10   4    7.51   27.42
  10 -36  -5   13.88   18.76
 -16 -13   3   52.51   17.02
 -17 -14   3   27.00   20.63
   6 -40  -5    0.00   17.10
 -28 -16   3   13.09   23.97
   8  10  -8    2.97   24.19
  10   7  -9   94.96   25.79
  12   3  -9   53.21   26.16
  12   1  -7   31.46   18.08
  13   0  -8   30.95   27.64
 -10  21  -1  293.53   20.41
 -19  30  -1   22.23   13.74
  -8   9   1   88.51   11.27
   8  -8  -2  692.19   39.87
  16 -17  -6    6.53   18.25
  17 -18  -7    4.23   27.31
 -27  18   3   13.48   18.64
 -30   8   4   16.74   29.13
 -33  11   4   37.32   25.15
 -14  -8   3  147.13   18.53
   1 -23   0   45.78    5.83
  -8 -16   2    3.45   10.93
 -27   2   4   17.94   27.59
  12 -38  -7    7.63   21.70
 -27  -1   4  -11.16   24.95
 -28  -2   4   12.50   23.89
 -29  -3   4   20.83   20.91
 -32  -3   4    2.13   23.05
 -14 -22   2   24.95   16.06
 -29   6   4    7.51   25.65
 -32   9   4    1.43   24.05
 -28   1   4    5.97   24.90
 -31  -2   4   -3.25   22.15
 -24  15   3   -2.80   17.72
 -25 -16   3   -2.92   21.45
 -14  11   2  573.66   36.87
 -29  26   2   92.04   24.00
  -8  -1   2 1490.36   79.17
 -18 -23   2    0.90   16.23
 -24 -23   2   -4.63   20.83
 -27  33   0   -0.36   26.21
  -5  10   0   91.51    8.80
   9 -30  -3   30.19   16.82
  15 -19  -5   98.99   22.76
  11 -35  -5   -0.76   18.56
   9   9  -9   29.30   22.90
  13   1  -9   -5.16   24.90
 -31   7   4   15.45   25.88
 -34  10   4   -8.83   26.13
 -29   3   4    4.43   24.56
 -29   0   4   40.74   25.18
 -30  -1   4   -5.21   22.71
 -20  10   3   27.33   18.00
 -15   0   3  146.65   22.34
 -30 -15   3    2.16   23.97
 -18  16   2  188.85   25.46
 -24  22   2   91.20   19.62
 -13  16   1  354.09   26.61
   5  -6  -1  707.25   39.05
   6 -11  -1   77.21   10.01
   6 -20  -1  225.32   19.32
   0 -39  -3    3.34   14.55
   7   5  -4   96.08   17.27
  12  -8  -4   76.93   19.57
  13 -13  -4    0.00   18.95
  13 -25  -4   28.32   17.47
  12 -29  -4   33.08   20.07
   7 -37  -4   -4.40   18.36
   5 -41  -5    7.68   20.10
   9   6  -6  160.45   22.04
  10   4  -6  329.50   28.04
  16 -26  -6   33.42   28.15
  15 -30  -6    6.53   19.60
   7  11  -7    8.49   18.39
  13  -1  -7   33.03   18.53
  13 -37  -7   -9.90   22.18
   7  12  -8   32.27   27.75
  14  -2  -8   21.50   27.61
  18 -22  -8    4.49   24.42
 -33   8   4    2.78   22.74
 -30   2   4    4.37   22.68
 -32   0   4   10.32   20.30
 -29  19   3   88.54   22.57
 -21 -15   3   20.07   19.32
 -31  27   2  -16.04   26.77
 -33  28   2   -3.11   24.67
  -7  -6   2  158.20   15.03
  -7 -12   2  298.07   22.04
 -21 -23   2    8.02   19.54
 -27  29   1    0.73   21.22
  -7   7   1 1064.70   57.08
  -2  -6   1  736.77   38.55
 -10  17   0 1110.42   60.19
   5 -24  -1   34.03   10.93
 -15  29  -2  102.50   13.34
   9 -13  -2   84.69   14.58
   8  -1  -3   32.16   12.76
   6   7  -4  177.69   19.71
   8   3  -4   17.33   14.63
   8 -36  -4    0.98   16.57
   6 -38  -4   11.02   17.02
  15 -16  -5  115.17   20.47
  14 -29  -5    7.85   24.59
  11   2  -6  123.27   20.66
  13 -35  -6   16.54   21.50
  16 -10  -7   16.65   19.20
  17 -15  -7   22.15   22.88
  17 -27  -7   36.47   25.37
  16 -31  -7    3.56   22.43
  18 -19  -8   19.18   23.44
   8  11  -9   30.67   21.33
  14  -1  -9   12.98   22.76
  17 -10  -9   92.66   26.24
 -31   4   4    0.76   25.51
 -31   1   4    2.30   20.97
 -19   8   3   64.23   20.07
 -15  -9   3    0.36   15.48
 -13   9   2   68.41   15.31
 -35  29   2   10.68   22.79
 -13 -21   2   34.12   17.21
 -22  25   1   69.16   18.64
  -5   3   1  688.18   38.69
 -22  29   0  102.67   19.37
 -29  34   0   -1.15   25.26
   2  11  -3   43.99   11.10
  11 -25  -3   81.89   17.86
  -1  18  -4   60.53   10.88
  13  -6  -5  236.14   25.01
  15 -25  -5   17.61   18.67
  12 -34  -5   -2.38   20.19
   8   8  -6   96.36   20.16
  15  -9  -6  145.34   22.26
  16 -14  -6   98.12   21.42
  14  -3  -7  140.65   22.04
  17 -11  -8   36.36   26.80
  11   6 -10   17.63   22.74
  12   4 -10   68.66   24.90
  13   2 -10   10.46   20.21
 -33   5   4   28.26   25.32
 -32   3   4   11.44   21.45
 -33   2   4   -7.49   21.03
 -23  13   3   28.32   18.36
 -26  16   3   53.77   19.65
 -31  20   3   29.38   26.35
 -18   6   3   61.12   20.97
 -33  21   3   -5.13   28.04
 -35  22   3   19.93   23.72
 -16   2   3   92.49   20.52
 -27 -15   3    3.06   22.65
  -9   1   2 1647.02   87.44
  -6   5   1  741.45   41.16
 -12  26  -2  158.06   13.74
   6  -1  -2 1119.62   60.14
  -5  23  -4   67.68    8.75
   5   9  -4  186.41   21.03
   5 -39  -4   -5.94   18.17
  12   0  -6  649.75   44.55
  15  -4  -8    3.62   25.90
  18 -16  -8   11.21   25.57
  15  -3  -9   43.17   24.03
  10   8 -10   10.37   23.07
 -17   4   3  257.42   27.11
 -20 -14   3   -0.45   21.14
 -24 -15   3   17.52   20.97
 -26  23   2  131.74   21.81
  -9 -17   2   61.65   12.76
 -26 -22   2   -2.19   20.38
 -29  30   1   10.29   25.93
 -31  35   0    7.12   22.74
 -16  27  -1   33.73   13.32
   9 -22  -2   70.14   14.55
   8 -26  -2    6.03   12.98
   7  10  -6  274.66   25.09
  14 -34  -6    1.07   21.33
   6  13  -7    9.14   20.44
   6  14  -8   29.75   23.86
  14   0 -10   33.45   22.62
 -15  -3   3   55.68   18.48
 -15  -6   3   43.59   18.42
 -16 -10   3  136.95   19.68
 -29 -14   3   16.93   24.36
 -12   7   2  435.16   29.10
 -16  19   1  293.95   27.08
 -19  22   1  311.67   26.69
 -15 -28   1    5.05   13.88
 -13  24  -1  138.16   15.05
  10 -29  -3  118.73   19.29
  10  -1  -4    8.13   16.18
  10 -34  -4    7.04   19.09
   2  16  -5   26.94   13.91
   1  19  -6   19.76   15.25
  16 -29  -6   18.78   21.14
  15 -35  -7   -3.48   23.02
 -22  11   3   23.58   18.00
 -28  17   3   12.06   18.59
 -19 -13   3   24.87   23.69
 -17  14   2  529.17   36.98
 -11   5   2  727.46   42.92
 -10   3   2 3732.54  191.93
 -10 -18   2   40.34   12.34
 -12 -20   2   20.97   16.40
 -31  31   1   36.03   27.00
 -33  32   1  -13.15   22.04
 -35  33   1   14.63   20.49
 -37  34   1   -0.62   23.55
 -11 -27   1   14.16   11.49
   9  -3  -3  113.26   16.04
  11 -10  -3  484.20   32.83
  12 -18  -3   26.80   16.34
  14 -18  -4  131.91   21.03
  14 -21  -4  210.52   24.08
   4 -40  -4    7.88   16.34
  15 -13  -5   53.07   20.41
  13 -33  -5    0.00   18.90
  13  -2  -6  121.22   20.77
  17 -22  -6   65.32   25.79
  17 -12  -7   20.16   21.03
  18 -20  -7    7.23   25.82
  18 -23  -7   31.68   28.51
  17 -30  -7    6.39   21.50
  16  -5  -9    0.06   22.85
  18 -12  -9   41.38   23.55
 -25  14   3    9.28   18.31
 -17 -11   3   79.45   17.72
 -18 -12   3   50.66   20.41
 -31 -13   3   -1.74   21.95
 -23  20   2    8.63   19.34
 -28  24   2   53.74   20.02
 -11 -19   2   36.67   13.74
 -17 -22   2    4.18   16.29
 -18 -28   1    2.24   16.77
   4 -33  -2   26.72   14.49
  13 -28  -4    0.17   18.87
  17 -19  -6   57.28   20.33
 -30  18   3   10.29   22.90
 -32  19   3   12.53   27.14
 -16  -1   3    5.78   16.57
 -23 -14   3   -5.55   20.10
 -26 -14   3    0.06   21.59
 -20  17   2  226.39   24.92
 -30  25   2   38.27   23.49
 -23 -22   2    6.06   19.37
 -24  26   1   29.16   18.03
 -19  26   0  242.51   23.24
 -24  30   0    2.64   18.34
   0  11  -2  429.45   23.89
   5 -32  -2    6.81   13.26
   3 -34  -2    9.67   13.09
  13 -10  -4  502.39   36.75
  11 -33  -4   10.91   18.25
  14  -8  -5   28.57   16.85
  15 -28  -5   17.91   25.18
   6  12  -6   34.65   16.54
  16 -11  -6  160.11   23.07
  17 -25  -6   15.00   27.78
  15 -33  -6    6.00   20.19
  18 -17  -7   -4.93   24.39
  18 -26  -7   33.33   25.01
  18 -13  -8   12.70   26.02
  19 -21  -8   22.46   22.62
  19 -24  -8    5.58   22.04
 -21   9   3   11.10   19.79
 -34  20   3   -0.73   25.76
 -32  26   2   17.30   26.49
 -36  28   2    6.90   25.48
 -20 -22   2    5.86   17.38
 -21  31  -1   31.15   17.66
  12 -15  -3  331.07   29.13
   4  11  -4   74.71   15.67
  11  -3  -4   26.69   17.97
  14 -15  -4    1.68   16.68
  14 -24  -4  153.19   22.20
  16 -21  -5   18.87   17.13
  14  -4  -6  267.68   25.88
  17 -16  -6    6.31   18.17
   5  15  -7   15.84   23.27
  16 -34  -7    0.00   22.65
  17  -7  -9   57.92   24.22
 -27  15   3   11.72   18.56
 -16  -7   3  132.55   19.15
 -28 -13   3    6.11   24.00
 -34  27   2  -14.27   24.67
 -13  20   0  293.19   23.33
 -11 -32   0   -2.97    9.62
   7  -3  -2 1860.45   97.34
   2 -35  -2    2.80   12.56
  16 -18  -5   36.33   18.14
  16  -7  -7   97.14   21.95
  17  -8  -8    7.21   26.91
  19 -18  -8   10.79   22.57
 -24  12   3   48.95   19.68
 -20   7   3  112.06   20.05
 -17   1   3    8.24   18.14
 -22 -13   3    1.65   20.91
 -16  12   2  315.37   28.40
 -25  21   2   13.23   18.05
  -8  -4   2  277.69   20.21
 -16  23   0  212.84   20.27
  -4   8   0   69.50    7.71
   2 -30  -1   33.39   13.79
   9 -10  -2   53.04   12.08
   6 -31  -2   -0.50   13.06
   9   5  -5   34.03   16.18
  10   3  -5  174.16   19.82
  16 -24  -5   17.52   19.60
  14 -32  -5   -8.24   22.76
 -29  16   3   19.26   18.53
 -19   5   3  173.26   22.48
 -18   3   3   37.32   18.39
 -25 -13   3    1.37   19.04
 -30 -12   3   -3.03   22.32
  -8 -13   2   18.22   12.70
 -26  27   1   -4.01   18.19
   3 -12   0  398.47   22.18
  10  -5  -3  410.89   28.48
  12 -24  -3   60.30   16.12
  11 -28  -3   79.00   16.60
   8   7  -5  161.18   20.21
  11   1  -5   42.11   16.15
  17 -28  -6  -16.40   25.34
  18 -14  -7    8.10   22.01
  18 -29  -7    5.75   21.92
 -31  17   3    5.78   22.76
 -35  19   3   -1.23   24.17
 -17  -8   3   43.93   16.65
 -21 -12   3   21.95   24.25
 -32 -11   3   -4.99   23.02
 -16 -21   2    2.89   15.62
 -25 -21   2    0.00   19.85
 -21  23   1   61.93   18.34
 -26  31   0    7.32   22.60
   1  13  -3  236.76   17.66
  12 -32  -4   10.54   19.06
  15  -6  -6  175.28   23.13
  16 -32  -6   22.76   20.86
  12 -39  -6    0.03   21.42
  11 -40  -6   -1.51   22.06
  10 -41  -6   -3.06   19.99
  17 -33  -7   11.27   22.76
  12   5  -8    9.31   23.35
  13   3  -8   10.35   23.72
  19 -15  -8   17.66   25.04
 -23  10   3   54.81   18.81
 -26  13   3   -0.90   18.25
 -33  18   3    7.12   26.44
 -19  15   2  242.65   25.54
 -22  18   2   35.80   17.86
 -27  22   2   43.68   18.28
 -28  28   1    5.66   20.07
   3 -29  -1  104.85   13.34
   0 -32  -1   23.19    9.73
  10 -18  -2  125.18   18.19
   9 -25  -2   41.74   13.96
   7 -35  -3   -7.71   16.15
   6 -36  -3    4.49   14.13
  12  -5  -4  122.46   22.82
  15 -10  -5   59.01   19.99
  16 -15  -5  111.78   21.25
   5  14  -6  101.96   17.19
  17 -13  -6   85.23   20.13
  13 -38  -6    2.72   22.29
   9 -42  -6    3.67   19.99
  17  -9  -7    2.86   21.50
  19 -22  -7   50.44   25.79
  11   7  -8   21.39   25.37
  14   1  -8    1.37   27.47
  18 -10  -8   10.79   27.17
  12   6  -9   34.51   20.91
  13   4  -9   17.89   23.80
  14   2  -9   30.98   24.03
 -17  -2   3  114.97   19.43
 -18  -9   3   60.39   16.23
 -19 -10   3  114.41   22.06
 -20 -11   3   56.27   24.90
 -24 -12   3   23.52   21.95
 -27 -12   3   11.92   21.67
 -15  17   1  300.68   25.12
 -36  32   1   -1.77   20.13
 -28  32   0   -2.89   26.13
   6 -23  -1    4.35   10.99
  12 -12  -3 1045.69   60.16
   5 -37  -3   -0.64   13.99
  14 -27  -4   20.77   17.58
   7   9  -5   65.18   15.53
  16 -27  -5   11.07   23.91
  18 -21  -6   36.89   22.46
  15  -1  -8    9.31   25.48
  15   0  -9    2.21   23.77
 -22   8   3  147.75   21.28
 -28  14   3   30.98   19.12
 -17  -5   3  189.27   22.04
 -15  10   2  469.84   32.77
 -29  23   2   59.55   22.71
 -27 -20   2    5.27   19.99
 -18  20   1  117.66   18.84
 -30  29   1   11.10   27.00
 -34  31   1  -12.78   22.37
 -21  27   0   60.81   17.13
 -36  36   0   18.45   22.51
 -23  32  -1    1.43   20.35
  10 -15  -2  500.91   32.75
   7 -30  -2   19.43   14.72
   1 -36  -2    0.00   11.72
  14 -12  -4   52.37   20.80
  15 -31  -5   21.95   22.37
  11 -38  -5    5.33   20.47
  10 -39  -5    6.42   18.11
   9 -40  -5   -7.63   18.84
  14 -37  -6    6.06   23.97
  11   6  -7   38.72   20.10
  12   4  -7   48.05   18.42
  13   2  -7   96.67   21.64
  19 -19  -7   46.45   25.82
  10   9  -8   42.47   26.13
  20 -23  -8   20.52   22.04
  11   8  -9    0.81   21.05
 -18   0   3  181.14   21.50
 -31  24   2   31.40   28.60
 -33  25   2    4.35   29.97
 -35  26   2   -8.61   24.00
 -19 -21   2   13.48   15.98
 -22 -21   2    6.28   21.14
 -11  12   1   61.85   11.77
 -32  30   1   12.34   25.54
 -10 -26   1   38.44   11.83
  -9  15   0  347.86   22.20
 -30  33   0    1.29   23.47
 -32  34   0   -1.26   25.09
 -34  35   0   11.72   21.67
   6  -8  -1  758.36   41.69
   7 -16  -1  244.52   18.64
  10 -21  -2  123.97   17.13
   3  13  -4   82.28   13.48
  15 -20  -4   91.82   19.01
   1  18  -5   34.18   12.00
  13  -3  -5  177.94   21.53
  12 -37  -5    0.00   18.50
  16  -8  -6  116.32   23.66
  18 -18  -6   71.55   22.79
  14   0  -7  220.30   27.05
  16  -3  -8   11.55   25.46
  20 -20  -8   33.53   23.35
  16  -2  -9   14.13   21.73
  19 -11  -9   -1.35   22.01
  13   5 -10   -3.42   22.93
  14   3 -10   37.20   24.17
  15   1 -10    0.36   21.28
 -25  11   3   64.71   19.99
 -21   6   3   42.02   18.28
 -30  15   3   14.41   21.42
 -32  16   3   23.27   26.49
 -34  17   3    7.04   25.46
 -23 -11   3   15.45   23.47
  -9  -2   2  885.52   49.51
  -8  -7   2  188.23   17.75
  -8 -10   2  104.04   15.42
 -15 -20   2   27.03   17.72
 -29 -19   2  -21.90   22.37
 -23  24   1   11.38   15.50
 -14 -27   1    2.30   13.06
 -20 -27   1    5.94   17.47
 -18  28  -1   38.16   14.38
   8  -5  -2  763.18   43.15
   9 -33  -3    4.49   15.28
  13 -31  -4   19.51   19.54
   8 -41  -5    5.75   18.64
  17 -31  -6   26.13   21.95
  10   8  -7   19.96   19.40
  19 -28  -7    8.05   23.05
  18 -32  -7    7.77   23.61
  10  10  -9   39.56   21.62
  12   7 -10   24.33   24.05
 -20   4   3   18.87   17.66
 -19   2   3   91.68   18.11
 -26 -11   3   14.10   21.62
 -14   8   2  203.17   19.65
 -31 -18   2    0.00   23.21
   2   3  -1  663.01   35.60
  11  -7  -3  960.24   55.17
   4 -38  -3    1.54   15.56
  13  -7  -4  225.71   24.87
  15 -17  -4   53.94   18.03
   6  11  -5   38.89   15.95
  18 -27  -6   14.38   27.11
  15 -36  -6   -4.88   20.75
  15  -2  -7   81.39   20.58
  18 -11  -7    1.18   22.12
  19 -16  -7   71.01   26.24
   9  11  -8   21.73   24.17
  19 -12  -8   49.43   26.35
  20 -17  -8    1.40   22.65
  17  -4  -9    1.04   21.92
 -24   9   3   27.95   18.03
 -27  12   3   43.82   19.60
 -22 -10   3   15.11   25.43
 -18  13   2  284.31   27.08
  -9 -14   2   96.44   14.30
  -3 -19   1  205.86   13.26
   7 -19  -1  490.28   30.36
   4 -28  -1   61.03   11.02
 -17  30  -2    8.75   12.22
  13 -20  -3  212.23   22.88
  12 -27  -3   32.69   16.26
  14  -5  -5   44.49   17.72
  16 -12  -5  126.02   20.83
  17 -20  -5   72.75   19.34
   7 -42  -5    0.00   19.32
  17  -5  -8  -11.16   26.41
 -29  13   3   40.48   20.19
 -35  16   3   19.06   23.80
 -19  -7   3  200.28   23.21
 -21  -9   3   15.05   23.33
 -28 -10   3    4.65   21.08
 -21  16   2   93.50   19.37
 -24 -20   2  -10.35   20.69
 -17 -27   1   -5.27   15.42
 -25  33  -1    6.67   21.98
   7 -13  -1  252.82   17.77
  13 -17  -3  266.42   26.63
  16 -30  -5   40.34   23.58
   4  16  -6   25.51   15.34
  18 -15  -6   36.73   19.23
   9  10  -7   49.71   21.53
  16  -4  -7   62.27   23.19
  18  -6  -9   20.13   19.54
 -23   7   3  138.24   22.15
 -31  14   3   17.19   23.75
 -33  15   3   25.32   26.44
 -19  -1   3   32.41   16.32
 -20  -8   3   37.34   19.04
 -25 -10   3   -5.80   20.49
 -30  -9   3    8.10   22.60
 -32  -8   3   -9.70   23.83
 -13   6   2  145.48   17.05
 -10   0   2 4777.92  244.05
 -25  25   1   27.70   18.11
 -23  28   0   24.03   15.64
   3 -18   0  196.78   13.60
   1   5  -1  704.58   36.78
   3   1  -1  568.39   31.23
   8 -29  -2   21.76   13.26
  10 -32  -3   14.44   15.84
  17 -17  -5  322.55   29.02
  14 -35  -5    0.00   19.62
  11   5  -6   93.19   17.86
  13   1  -6   96.53   19.37
  17 -10  -6  257.36   27.90
  16 -35  -6   -4.15   21.36
  17 -36  -7   23.30   23.33
 -26  10   3  159.24   24.39
 -19  -4   3   98.68   20.05
 -12   4   2  253.72   21.50
 -36  25   2   19.34   23.89
 -14 -19   2   65.66   20.21
 -20  21   1  111.24   19.51
 -37  31   1    4.57   20.77
 -18  24   0   90.72   16.85
  -3   6   0  191.76   12.31
  -1 -33  -1    0.67    8.33
  10 -12  -2  445.40   29.63
  13 -23  -3   10.77   15.59
  15 -26  -4   71.74   19.54
  14 -30  -4   19.62   20.77
  17 -26  -5   35.38   24.19
  20 -21  -7   21.45   25.20
  20 -24  -7   13.32   22.90
  19 -31  -7    6.90   23.19
   8  13  -8   28.99   21.42
 -22   5   3  191.48   23.89
 -21   3   3  165.83   21.73
 -20   1   3   21.19   19.37
 -24  -9   3    6.84   22.62
 -27  -9   3   -1.40   19.82
 -11   2   2  958.92   53.80
 -32  23   2  -14.05   25.29
 -34  24   2   -0.28   26.27
 -10 -15   2   71.57   13.60
 -18 -20   2   -3.17   17.13
 -21 -20   2    4.88   18.34
 -10  10   1  122.04   14.27
 -27  34  -1    7.68   24.17
  10 -24  -2  170.03   18.50
   3 -39  -3   16.51   15.22
  15 -14  -4   17.10   17.21
  10 -37  -4   14.47   16.99
   9 -38  -4   -9.50   15.81
  15  -7  -5   95.21   18.95
  10   7  -6  309.73   27.33
  14  -1  -6  110.35   19.82
  18 -30  -6    8.16   19.54
  19 -13  -7   -6.20   23.41
  20 -14  -8   28.46   24.11
  21 -22  -8    4.04   20.47
  19  -8  -9   11.97   21.64
 -25   8   3   62.32   18.87
 -28  11   3   60.75   19.68
 -30  12   3  132.24   25.34
 -32  13   3   23.83   26.80
 -34  14   3   -3.78   25.99
 -20  -5   3   50.44   17.80
 -29  -8   3   -5.64   20.41
 -17  11   2  196.47   22.96
 -23  17   2    9.90   16.96
 -13 -18   2   22.60   15.34
 -26 -19   2   16.34   20.35
 -27  26   1    7.60   16.04
 -35  30   1    4.51   24.92
   2 -22   0   96.64    9.08
  -9  19  -1  356.92   22.34
 -15  25  -1   92.49   14.75
  13 -14  -3  282.57   25.68
  14  -9  -4  186.01   25.23
  11 -36  -4    5.64   17.13
   8 -39  -4    7.18   16.93
  19 -20  -6    0.93   20.89
  19 -23  -6  102.39   26.35
   8  12  -7   33.05   19.96
  20 -18  -7   -3.42   26.41
  20 -27  -7   18.05   24.08
 -21  -6   3   37.65   19.32
 -23  -8   3   26.75   24.08
 -31  -7   3   -6.62   22.68
 -28 -18   2   -7.74   21.08
 -17  18   1  181.75   21.84
 -29  27   1    9.53   22.46
 -31  28   1    8.44   25.29
 -33  29   1   14.27   28.04
  -3  -4   1 2402.12  122.09
 -12  18   0  448.29   28.93
 -15  21   0  135.02   18.81
 -25  29   0   11.55   17.07
 -37  35   0   -1.79   22.54
   9  -7  -2  652.91   38.13
   0 -37  -2    2.24   11.61
  12  -9  -3  564.13   36.59
  11 -31  -3   63.19   18.95
   5  13  -5   93.47   16.12
  15 -34  -5    9.42   18.62
  19 -26  -6  100.53   30.03
  17 -34  -6    0.00   20.69
  18 -35  -7   -0.17   20.77
  19  -9  -8   23.10   26.83
  21 -19  -8   -2.02   22.34
 -24   6   3   95.46   20.30
 -27   9   3   64.71   19.15
 -35  13   3   11.83   23.33
 -22  -7   3   56.49   21.73
 -26  -8   3    9.22   21.64
  -9  -5   2   41.88   11.63
 -11 -16   2   30.17   12.78
 -12 -17   2  119.18   16.15
 -30 -17   2  -18.28   23.49
  -2 -15   1  273.68   16.04
 -20  29  -1   32.41   15.39
   5 -27  -1   50.04   11.21
  -2  20  -4   53.72    9.64
   7 -40  -4   13.01   18.11
  17 -14  -5  227.53   26.19
   9   9  -6   94.65   17.83
  18 -12  -6   19.93   18.78
 -23   4   3  123.10   20.75
 -29  10   3  117.83   23.35
 -22   2   3   82.03   18.64
 -21   0   3  216.04   24.95
 -33  12   3   -8.38   26.72
 -28  -7   3   15.64   21.22
 -25  18   2   27.00   18.05
  -9 -11   2   60.02   15.22
 -27  30   0    1.12   21.81
 -35  34   0    7.35   22.09
 -12  22  -1  196.95   17.30
   4  -1  -1  510.94   28.88
   9 -28  -2   28.12   13.48
  12 -35  -4   12.22   16.93
  17 -29  -5   34.40   24.70
  19 -17  -6   54.89   22.68
  18  -8  -7   28.06   22.06
 -31  11   3   30.17   25.54
 -21  -3   3  106.17   19.04
 -25  -7   3   10.79   23.02
 -30  -6   3   -3.36   21.28
 -32  -5   3   -8.75   22.62
 -17 -19   2   37.68   18.59
 -23 -19   2   -8.49   20.49
 -22  22   1  214.61   22.93
 -29  31   0   31.20   25.48
 -33  33   0   32.49   24.33
  13 -26  -3    7.46   15.92
   2  15  -4   70.37   12.20
   9   4  -4   65.97   17.91
  10   2  -4   37.79   17.83
  16 -19  -4  225.80   23.80
  16  -9  -5   65.55   17.97
  16  -5  -6  103.28   20.77
  20 -30  -7    8.41   19.37
  21 -16  -8  -16.62   24.03
 -26   7   3  194.93   24.76
 -34  11   3    2.41   23.10
 -22  -4   3  124.87   21.03
 -23  -5   3    3.92   17.49
 -24  -6   3    0.00   24.14
 -16   9   2  378.17   29.47
 -27  19   2   -4.85   17.75
  -2  -9   1  511.11   27.31
 -13 -26   1   11.94   13.04
 -20  25   0   82.70   17.97
 -31  32   0    3.53   25.74
   7 -22  -1  123.92   14.02
   7   4  -3  966.46   53.88
   9   0  -3  113.66   15.03
  15 -29  -4   20.97   22.71
  18 -22  -5   11.33   17.83
  16 -33  -5   -0.06   19.26
  19 -29  -6   24.17   23.49
   7  14  -7   58.96   22.90
  20 -15  -7   -0.34   25.74
  19 -34  -7    3.11   20.49
  15   2  -8    7.77   23.58
  20 -11  -8   28.79   23.77
  14   5  -9    8.33   19.68
  15   3  -9   16.48   22.62
  16   1  -9   -2.05   22.09
 -25   5   3   69.61   21.11
 -28   8   3   45.50   19.01
 -30   9   3   27.98   23.05
 -32  10   3   25.48   29.27
 -35  10   3   18.78   23.19
 -27  -6   3   -1.46   21.78
 -33  -3   3    2.30   22.79
 -22  15   2   97.70   19.18
 -29  20   2   43.54   21.53
 -20 -19   2    7.54   17.19
  -9   8   1   86.69   11.61
 -19 -26   1   -2.24   16.06
  11 -17  -2  210.52   21.08
   8   6  -4   -1.18   15.81
  16 -25  -4   23.10   17.69
  13 -34  -4   -0.81   17.89
   6 -41  -4    4.09   16.93
  18 -19  -5   39.92   18.84
  18 -25  -5   19.79   22.60
   8  11  -6   39.14   15.73
  18 -33  -6    6.00   21.48
  14 -40  -6    6.34   21.53
  13 -41  -6    0.45   21.81
  12 -42  -6    0.00   19.82
  21 -23  -7   -7.54   23.05
  14   4  -8   15.56   26.30
  16   0  -8   37.99   28.37
  17  -1  -9    4.54   19.82
 -24   3   3   96.69   20.21
 -23   1   3   67.26   18.50
 -23  -2   3   17.27   16.37
 -26  -5   3   14.94   24.98
 -29  -5   3    2.75   20.02
 -31  -4   3    0.67   19.26
 -19  12   2  309.34   29.27
 -25 -18   2  -14.97   22.93
 -24  23   1    9.95   17.72
 -36  29   1   28.51   21.95
  -8  13   0  437.49   25.74
 -14  27  -2   35.83   10.57
 -19  31  -2    4.32   15.20
   6   6  -3  393.84   26.10
  12 -30  -3   97.09   18.76
   2 -40  -3   -3.36   13.88
  12  -2  -4   25.01   17.19
  15 -11  -4   95.07   20.97
  16 -16  -4  210.77   22.71
   3  18  -6   42.39   16.71
  17  -7  -6  294.96   29.24
  15 -39  -6   34.32   23.83
  11 -43  -6    0.28   19.12
  19 -10  -7   34.93   22.68
  13   6  -8    1.54   25.51
  17  -2  -8   -5.47   27.11
  13   7  -9    9.73   20.97
  18  -3  -9   45.56   24.62
  15   4 -10   20.49   23.80
 -27   6   3   24.98   18.36
 -29   7   3   40.26   22.15
 -31   8   3   24.00   25.09
 -33   9   3   -9.11   24.42
 -24  -3   3   18.53   20.55
 -25  -4   3   10.68   24.98
 -28  -4   3   -0.42   20.27
 -32  -2   3  -10.35   20.13
 -15   7   2  244.02   22.48
 -10  -3   2  531.44   32.83
 -13  13   1  407.83   28.06
 -19  19   1  384.39   30.47
 -16 -26   1   -8.33   14.61
 -22  30  -1   13.71   17.61
   7 -10  -1 1537.68   80.43
   0  15  -3  246.46   17.38
  10  -2  -3  240.80   20.41
  14 -19  -3  209.31   23.38
  19 -14  -6  106.93   22.26
  21 -20  -7   21.14   26.19
  22 -21  -8    1.71   21.31
  14   6 -10   -0.17   22.90
 -26   4   3  126.69   21.87
 -25   2   3   13.96   19.29
 -34   8   3   -8.41   22.68
 -35   7   3    0.00   21.17
 -30  -3   3    0.14   22.32
 -33   0   3   12.56   20.05
 -36  22   2   32.66   24.33
 -16 -18   2    6.48   20.07
 -27 -17   2   -0.95   20.69
 -26  24   1   22.04   16.74
 -34  28   1   11.02   26.86
  -8 -24   1   31.40   13.68
  -2   4   0   49.43    4.09
 -38  34   0   23.21   20.63
  13 -11  -3   58.12   16.77
  14 -22  -3   55.99   16.51
   0  20  -5   28.62   11.10
  12   2  -5  181.95   23.19
  18 -16  -5   27.25   18.78
  20 -22  -6   21.33   24.33
  16 -38  -6   10.15   22.04
  14   3  -7  103.76   24.19
  15   1  -7   33.92   20.30
  20 -33  -7    1.26   23.24
  12   8  -8   17.27   24.78
  18  -4  -8   38.02   26.30
  12   9  -9    1.60   20.21
  19  -5  -9    8.94   23.27
 -28   5   3    6.31   20.16
 -30   6   3   -8.44   28.29
 -32   7   3    6.20   26.02
 -25  -1   3   13.06   19.93
 -33   6   3    3.59   23.13
 -26  -2   3   -0.53   24.25
 -34   5   3   -5.24   23.38
 -27  -3   3   -5.21   26.16
 -29  -2   3    6.42   23.24
 -31  -1   3   31.60   23.80
 -34   2   3    3.78   20.52
 -24  16   2    0.28   17.07
 -10 -12   2  130.28   15.50
 -29 -16   2   -9.84   22.20
 -31 -15   2  -13.01   24.47
 -32  27   1    8.24   25.23
  10  -9  -2   52.99   12.39
  11 -14  -2  518.46   33.64
   7   8  -4  104.96   17.41
  13  -4  -4   67.31   18.62
  14 -33  -4   29.21   19.04
   4  15  -5  120.08   16.12
  11   4  -5   31.74   17.33
  13   0  -5  179.62   21.59
  17 -11  -5   44.27   18.45
  18 -28  -5   12.59   21.11
  17 -32  -5   -4.35   20.49
  12 -40  -5    8.02   18.08
  20 -19  -6    8.35   20.89
  13   5  -7   26.38   20.83
  16  -1  -7   28.23   22.85
  21 -29  -7   -0.03   20.75
  21 -13  -8  -10.43   23.97
  22 -18  -8   -5.89   22.48
 -27   3   3   23.55   20.13
 -29   4   3    4.57   24.87
 -31   5   3   14.91   28.62
 -27   0   3   13.46   21.70
 -28  -1   3   -3.42   27.14
 -30   0   3   23.72   22.74
 -33   3   3   18.81   21.11
 -32   1   3    0.20   22.90
 -14   5   2   32.83   14.27
 -34  21   2   18.22   26.30
 -22 -18   2    3.53   18.81
 -28  25   1    9.22   16.65
 -30  26   1   23.66   23.21
  -4 -20   1   37.99    7.54
 -22  26   0   86.18   17.80
   5  -3  -1  621.60   36.03
   6 -26  -1   29.41   10.74
  11 -23  -2  162.27   18.31
  10 -27  -2   60.47   14.63
  11  -4  -3  960.88   54.87
  14 -16  -3   97.70   19.79
  10   6  -5   36.05   15.59
  13 -39  -5    0.56   18.31
  11 -41  -5   12.56   19.18
  18  -9  -6   96.39   22.48
  19 -32  -6   -4.09   21.31
  20 -12  -7   46.76   26.91
  21 -17  -7   68.46   26.83
  19  -6  -8   25.48   24.33
  20  -7  -9   14.47   20.63
 -29   1   3   -5.38   26.89
 -31   2   3   -1.88   21.62
 -18  10   2  121.36   20.24
 -21  13   2   12.42   17.24
 -26  17   2   50.24   18.56
 -11  -1   2  368.75   25.34
 -32  20   2   14.13   26.16
 -19 -18   2   11.66   18.25
  -8   6   1  691.77   38.86
 -21 -25   1    0.00   17.05
 -17  22   0  158.60   18.34
 -36  33   0   11.94   22.04
 -10 -31   0    3.84   10.15
  -5  14  -1   43.71    6.34
 -17  26  -1   49.96   14.44
 -24  31  -1   18.48   19.26
  16 -28  -4   -3.00   19.06
  14 -38  -5    6.31   18.56
   7  13  -6   62.66   17.63
  20 -28  -6   23.47   21.95
  12   7  -7   68.63   22.26
  17  -3  -7  103.00   22.82
  11  10  -8   34.96   23.38
 -28  18   2    4.49   18.08
 -12   1   2  364.66   26.47
 -30  19   2   39.78   20.13
 -37  21   2    1.40   22.23
 -15 -17   2   52.29   18.90
 -21  20   1   63.08   16.68
  -4  -2   1  475.45   27.11
  -6 -30   0    3.84    6.92
 -10  26  -3   49.68    7.18
   5   8  -3  192.35   17.05
  14 -25  -3   31.74   17.38
  13 -29  -3   31.93   15.87
  14  -6  -4   -9.45   20.49
  15  -4  -5   30.31   18.19
  10 -42  -5    6.20   17.66
 -10  -6   2  138.49   17.30
 -11 -13   2   47.63   14.10
 -24 -17   2   -6.45   22.01
 -37  28   1    0.00   20.75
  -7 -23   1   15.34   10.26
 -24  27   0   23.24   16.88
 -34  32   0    0.67   23.72
   3  -9   0  260.28   14.97
 -26  32  -1   26.21   24.36
 -32  35  -1   -4.68   22.90
  -1  13  -2  139.11    9.42
  16 -13  -4  105.08   19.76
  17 -21  -4  143.51   20.33
  15 -32  -4   27.17   19.68
  19 -21  -5   24.33   17.86
  20 -16  -6   38.74   19.82
  18  -5  -7   19.93   21.42
  21 -32  -7    9.20   23.47
 -35  20   2    6.28   25.20
 -10  -9   2  268.33   22.85
 -14 -16   2   36.81   16.04
 -28  33  -1    1.37   25.57
 -30  34  -1   -6.56   20.97
   8 -15  -1  137.88   14.10
  17 -24  -4   90.53   18.53
   9   8  -5    8.69   16.20
  18 -13  -5   89.01   20.13
  19 -11  -6   67.87   19.68
  18 -36  -6    0.08   21.36
  11   9  -7    3.08   19.93
  22 -22  -7   52.93   23.75
  22 -25  -7   12.48   21.00
  22 -15  -8   40.54   23.24
 -23  14   2   88.87   20.33
 -12 -14   2  102.39   16.62
 -26 -16   2   -5.02   21.36
 -28 -15   2   -3.92   22.65
 -30 -14   2  -15.28   23.86
  -7   4   1 2663.75  136.70
 -35  27   1   -5.13   25.48
 -12 -25   1   -4.18   12.87
 -23 -24   1    5.72   18.64
 -11  16   0  417.08   26.55
 -14  19   0  236.67   21.45
 -26  28   0   10.15   17.02
 -32  31   0    1.60   25.09
 -13 -31   0    5.02   12.84
 -11  24  -2   54.75    9.81
   6   2  -2  880.79   48.00
  12  -6  -3  379.68   27.81
   9 -36  -3    2.30   14.61
   8 -37  -3    5.16   14.10
   6  10  -4  133.78   18.08
  16  -6  -5   59.32   17.35
  18 -31  -5   36.73   21.39
  20 -31  -6   17.94   21.67
  21 -14  -7   54.61   26.47
  22 -28  -7   -5.64   20.52
  10  12  -8    7.04   20.21
  23 -20  -8    1.77   18.73
 -17   8   2   19.91   17.49
 -33  19   2   39.53   29.58
 -13 -15   2   18.73   13.32
 -18 -17   2    5.35   19.40
 -12  11   1   48.00   12.08
 -23  21   1   57.56   18.59
  -5 -21   1   18.78    7.54
 -18 -25   1    7.54   16.34
 -28  29   0   -1.18   21.33
 -30  30   0    7.99   25.54
   7   0  -2 6433.66  325.97
   6 -34  -2    0.45   12.59
  14 -13  -3  316.21   28.18
  19 -18  -5   43.71   18.03
  19 -27  -5    4.91   24.78
  16 -36  -5    4.07   20.07
  14   2  -6   16.60   18.14
  15   0  -6  121.45   21.36
  21 -24  -6   69.58   25.90
  22 -19  -7   89.71   26.63
  21 -10  -8   27.45   23.55
 -25  15   2   51.19   18.05
 -31  18   2   -0.90   20.38
  -6   2   1  492.75   29.10
  -5   0   1  133.84   13.65
 -33  26   1   51.11   29.13
  -6 -22   1   -0.67    8.27
   7 -33  -2   35.94   13.68
  -1 -38  -2    2.50    9.73
   7 -38  -3    0.20   14.47
  15  -8  -4  111.24   20.66
  13   4  -6   63.61   18.76
  16  -2  -6   10.68   16.88
  21 -21  -6   59.52   27.14
 -27  16   2   26.38   18.34
 -29  17   2   94.82   20.21
 -36  19   2   22.40   23.66
 -25  22   1   48.84   18.90
 -31  25   1   13.96   23.19
 -15 -25   1    6.84   13.77
 -25 -23   1   -6.11   20.61
 -19  23   0  167.68   20.77
   5   4  -2  964.22   51.81
   8  -2  -2  905.18   49.85
   8 -32  -2    5.27   14.41
   5 -35  -2   10.79   12.62
  11 -34  -3    8.89   16.06
  17 -27  -4   59.83   19.79
  21 -27  -6   15.31   21.92
  19 -35  -6   -7.51   21.08
  10  11  -7   55.01   22.57
 -16   6   2  113.12   20.91
 -11  -4   2  150.24   17.13
 -15  14   1   65.35   14.86
 -27  23   1    4.43   18.45
 -29  24   1   34.99   20.27
 -27 -22   1   -3.22   21.92
 -37  32   0   -6.34   21.25
 -19  27  -1   -1.21   13.63
   6  -5  -1  681.82   38.02
   8 -21  -1   54.14   13.32
  11 -11  -2  427.12   28.46
  12 -19  -2  305.45   26.04
  11 -26  -2  119.04   16.46
  14 -28  -3   46.20   15.05
  16 -31  -4   12.48   24.98
   8  10  -5  142.78   18.67
  17  -8  -5   29.13   20.13
  17 -35  -5    2.50   18.50
   6  15  -6   13.32   15.87
  12   6  -6   51.59   17.49
  20 -13  -6   38.52   18.53
  20  -9  -7   -0.70   23.27
  22 -31  -7    0.56   21.08
  23 -17  -8   17.61   22.06
  17   2  -9   22.48   22.85
  18   0  -9   19.23   21.25
 -22  12   2  108.75   18.98
 -34  18   2   21.48   30.19
 -11 -10   2  108.52   15.45
 -17 -16   2   42.84   22.48
  -1   2   0   -0.03    0.76
 -14  23  -1   36.36   12.34
   7 -25  -1   37.26   11.27
   4  10  -3  668.90   38.66
  13  -8  -3  211.41   21.45
  15 -18  -3   22.15   18.81
   1  17  -4   67.76   11.33
  17 -15  -4  102.02   21.59
  12 -38  -4    1.23   16.57
  11 -39  -4    0.00   16.43
  21 -18  -6   31.82   21.95
  22 -16  -7   41.77   26.86
  22 -12  -8   33.67   23.52
  16   4  -9   -3.34   21.33
  19  -2  -9    2.80   23.13
 -19   9   2  234.63   25.60
 -20 -16   2    2.33   18.39
 -31 -12   2   11.38   22.12
 -36  26   1   52.85   26.86
  -8  21  -2   14.07    7.04
 -16  28  -2   33.19   12.53
  15 -24  -3   -4.74   15.20
  12 -33  -3   23.24   17.21
   6 -39  -3    1.12   13.82
  13 -37  -4    4.88   17.80
  10 -40  -4    5.49   17.52
  19 -15  -5  118.23   21.50
  19 -30  -5   18.34   23.33
  18  -6  -6   14.16   17.86
  21 -30  -6   22.32   22.71
  16   3  -8   23.55   25.48
  17   1  -8   12.95   25.40
  18  -1  -8    5.61   26.49
  15   6  -9   23.41   20.94
  20  -4  -9    6.03   22.26
  16   5 -10   17.07   23.77
 -15   4   2  109.48   18.14
 -24  13   2   91.98   19.76
 -12  -2   2   97.34   16.40
 -32  17   2   20.13   23.41
 -27 -14   2    0.14   22.60
 -29 -13   2   -2.21   23.91
 -20 -24   1    4.04   17.19
 -35  31   0   15.25   23.07
   8 -12  -1  405.67   26.16
  -2 -34  -1    1.54    5.94
   9  -4  -2 1033.10   56.77
  12 -16  -2  227.03   21.05
  12 -22  -2  191.14   19.85
   9 -31  -2    7.26   13.60
  16 -10  -4  147.97   21.81
   3  17  -5   72.92   14.30
  11   8  -6   58.15   16.77
  20 -34  -6   -0.36   20.91
  15 -42  -6   -4.18   22.06
  21 -11  -7   28.18   26.19
  23 -24  -7  -10.93   22.74
  23 -27  -7    0.28   22.57
  15   5  -8    0.00   20.80
  19  -3  -8   14.41   25.76
 -14   2   2   98.10   17.89
 -26  14   2  117.41   20.97
 -13   0   2  461.97   30.70
 -30  16   2   31.06   19.43
 -35  17   2    5.13   24.92
 -21  24   0   69.58   17.35
 -35  35  -1    2.97   20.91
   4 -36  -2    8.49   11.89
  14 -36  -4   30.00   18.19
  18 -10  -5  131.21   20.80
  20 -23  -5   11.49   18.59
  18 -34  -5   10.32   19.74
  16 -41  -6   10.09   22.01
  14 -43  -6   -9.62   20.75
  23 -21  -7   52.12   22.68
  21  -6  -9    9.11   21.98
 -28  15   2   22.71   19.04
 -12 -11   2  136.62   16.88
 -16 -15   2    4.01   15.98
 -11   9   1  578.57   34.34
 -34  25   1    8.35   25.09
 -33  30   0    0.14   25.76
   5  12  -4   51.08   12.90
  18 -20  -4   70.06   18.36
   9 -41  -4    5.94   16.51
  20 -20  -5   77.32   18.67
  20 -26  -5    3.59   21.67
  19  -8  -6   65.94   18.90
  17 -40  -6    6.36   23.19
  20  -5  -8   33.08   22.60
  23 -14  -8   28.01   22.23
  14   8  -9   22.37   21.59
 -18   7   2  125.09   21.28
 -21  10   2   92.12   20.33
 -33  16   2    5.58   25.74
 -22 -15   2    3.98   19.09
 -21  28  -1   42.45   15.36
 -33  34  -1    1.79   20.77
  15 -15  -3  255.46   25.37
  13 -32  -3   27.78   15.84
  17 -30  -4    1.74   23.69
  21 -15  -6   -1.21   18.25
  22 -23  -6   21.28   24.00
  18 -39  -6   -4.29   22.82
  23 -30  -7    2.19   21.36
  14   7  -8   52.20   24.08
 -36  16   2    8.89   23.94
 -13 -12   2   50.88   13.93
 -15 -14   2   63.16   16.15
 -19 -15   2    1.71   23.27
 -17  15   1  248.42   23.52
 -22  19   1  217.78   23.30
 -32  24   1    5.49   24.17
 -37  25   1   -0.42   22.65
 -22 -23   1   21.19   18.45
 -16  20   0   25.23   15.76
 -23  25   0    9.39   15.73
 -31  29   0    0.28   26.66
 -38  31   0   -0.53   22.29
   3 -21   0   66.81    8.05
  10 -30  -2    1.43   13.06
  14 -10  -3  733.82   46.09
  18 -26  -4   20.86   17.52
  15 -35  -4    0.00   18.03
   7  12  -5  224.23   20.97
  10  10  -6  133.62   20.35
  16   2  -7    5.66   23.16
  17   0  -7   63.86   23.16
  18  -2  -7   23.63   22.23
  22 -13  -7   62.55   26.66
  23 -18  -7   11.13   24.50
  21  -7  -8   42.08   23.63
 -23  11   2  130.62   21.33
 -31  15   2    1.65   19.93
 -14 -13   2   14.10   14.41
 -24 -14   2   -4.65   19.09
 -26 -13   2   23.30   21.19
 -28 -12   2   -6.42   22.40
 -24  20   1   28.40   16.96
 -30  23   1   19.76   21.22
 -17 -24   1   -1.71   15.03
 -29  28   0   -2.66   21.76
 -11  20  -1  248.81   19.54
 -31  33  -1   -4.09   21.11
  10  -6  -2 1150.35   63.75
  15 -27  -3   17.52   16.12
   5 -40  -3  -10.71   14.35
  20 -17  -5  104.74   19.99
  20 -29  -5   28.76   24.78
  22 -20  -6   42.17   24.33
  21 -33  -6   -0.93   20.77
  15   4  -7   30.53   23.41
 -17   5   2   18.36   17.02
 -29  14   2   81.72   20.75
 -12  -5   2   36.45   15.95
 -34  15   2    9.25   26.24
 -12  -8   2   22.96   16.32
 -14  12   1  581.14   35.89
 -26  21   1   18.22   16.88
 -28  22   1    6.92   19.37
 -24 -22   1   22.06   19.06
 -30 -19   1   -4.21   23.49
 -25  26   0   22.32   15.28
 -27  27   0   19.32   17.77
 -23  29  -1   22.54   15.87
   7  -7  -1 1183.62   62.88
 -38  35  -1   -5.44   22.46
  12 -13  -2  161.37   18.36
  12 -25  -2   92.49   15.48
  12   1  -4   80.71   20.30
  17 -12  -4   47.69   17.41
  18 -17  -4   79.59   19.06
   8 -42  -4    0.08   15.84
  19 -12  -5  252.01   27.61
  19 -33  -5    3.64   20.35
  20 -10  -6  149.32   22.90
  22 -29  -6   14.05   20.72
  19  -4  -7    8.72   22.12
  13   9  -8   15.03   23.10
 -25  12   2   61.23   18.31
 -27  13   2   25.01   18.34
 -35  24   1    1.46   25.20
 -14 -24   1   -4.96   13.63
 -26 -21   1    0.31   20.21
 -28 -20   1    5.52   21.11
 -36  30   0   -0.59   20.75
 -15 -30   0   -4.74   14.52
  -8  17  -1   42.84    8.66
 -25  30  -1   13.60   17.58
 -27  31  -1   14.49   24.05
 -29  32  -1   20.66   26.77
  11   3  -4  215.68   23.86
  14  -3  -4  199.53   23.63
  16 -34  -4   23.49   18.90
  14   1  -5   21.31   15.73
  15  -1  -5   13.34   15.45
  15 -40  -5   -0.67   18.17
  14 -41  -5    4.99   17.66
  13 -42  -5    2.64   19.18
  14   6  -7   19.01   23.13
  20  -6  -7   44.44   24.90
  24 -16  -8    2.47   20.66
 -32  14   2    9.20   22.09
 -35  14   2   -7.40   25.48
 -18 -14   2    4.74   19.37
 -21 -14   2    3.76   19.65
 -31  -9   2   11.77   22.20
   4 -14   0  887.63   46.48
  14 -31  -3   27.00   16.60
  13   3  -5   12.78   16.48
  16 -39  -5    3.70   19.54
   5  17  -6   63.95   17.66
  24 -23  -7   13.82   22.60
 -16   3   2   37.46   17.07
 -13  -3   2   40.99   15.11
 -10   7   1 1596.67   84.16
  -3  -7   1 1509.62   77.32
 -13  17   0  391.68   26.80
 -16  24  -1   11.61   12.11
   8 -24  -1   25.06   10.51
 -18  29  -2    6.25   12.34
   3 -37  -2   -3.62   11.07
  16 -20  -3  114.16   17.72
  16 -23  -3   93.53   18.39
  15  -5  -4   41.16   18.59
  18 -29  -4   18.56   22.34
  12 -43  -5    8.02   18.03
  22 -17  -6   63.75   23.52
  20 -37  -6    2.50   22.54
  23 -15  -7   18.34   25.34
  24 -29  -7   12.20   22.48
 -22   9   2   61.29   19.37
 -15   1   2   64.23   17.80
 -14  -1   2   47.83   16.54
 -30  13   2    3.45   17.77
 -13  -9   2   73.23   14.94
 -36  13   2    0.36   23.07
 -23 -13   2   15.53   21.14
 -29 -10   2   18.05   21.56
 -19  16   1  245.06   25.26
 -33  23   1   19.34   25.48
  -3 -16   1  266.14   17.07
 -10  14   0  933.83   51.08
 -18  21   0   55.06   17.19
 -34  29   0    0.00   21.67
  11 -29  -2   17.10   12.64
  15 -12  -3  350.25   28.46
  10   5  -4   57.44   18.08
  17  -5  -5   92.91   19.20
  21 -22  -5    0.03   20.05
  17 -38  -5    1.77   21.14
   9  12  -6   11.86   16.20
  21 -12  -6   26.07   21.03
  22 -32  -6   15.14   20.91
  13   8  -7   10.91   22.09
  24 -20  -7   22.62   24.36
  12  11  -8   18.87   21.45
  23 -11  -8   10.23   22.04
 -19   6   2   61.54   20.77
 -24  10   2  109.28   20.91
 -28  12   2   29.21   17.91
 -33  13   2   10.15   25.54
 -17 -13   2    7.74   15.28
 -25 -12   2   -0.06   20.55
 -27 -11   2   -8.72   20.69
 -32  -7   2   -1.91   21.87
 -10 -23   1   35.72   15.64
 -19 -23   1    2.07   16.74
   4 -17   0  384.14   22.09
   9 -17  -1   40.45   11.86
  11  -8  -2  567.74   34.57
  10   1  -3   80.15   14.69
  11  -1  -3   84.95   16.71
  16 -17  -3    7.54   16.15
  12   5  -5  130.62   18.62
  20 -14  -5   46.71   18.42
  20 -32  -5    5.10   21.56
  23 -25  -6    6.78   25.74
 -26  11   2  119.23   20.63
 -34  12   2   30.73   25.71
 -16 -12   2   47.21   15.17
 -20 -13   2   18.87   22.40
 -31  22   1   -7.93   23.30
 -36  23   1    1.71   21.11
  -9 -30   0    0.39    9.95
   9 -20  -1  232.05   19.40
  13 -18  -2  306.57   25.71
  13 -21  -2   24.03   14.72
   3  12  -3  347.30   22.96
  12  -3  -3  369.25   26.89
  16  -7  -4  184.05   23.16
  19 -22  -4  143.57   21.84
  17 -33  -4   55.34   23.24
  21 -19  -5    4.40   16.37
  21 -28  -5   35.10   25.82
  18 -37  -5    2.38   19.12
  23 -22  -6   15.73   25.01
  23 -28  -6    3.59   20.91
  21 -36  -6   -8.66   21.62
  19   1  -9    0.00   21.62
  20  -1  -9    4.15   22.04
 -31  12   2  -16.91   21.67
 -14 -10   2  173.54   19.23
 -35  11   2    8.27   23.19
 -15 -11   2   80.71   16.32
 -30  -8   2   -0.59   20.58
 -33  -5   2    8.21   21.95
 -16  13   1  281.47   23.94
 -32  28   0   11.33   27.59
 -12 -30   0   15.73   12.84
 -34  33  -1    0.08   22.06
   3   8  -2  589.67   32.52
  16 -26  -3   69.16   16.74
  15 -30  -3   -5.30   16.68
  19 -25  -4   43.03   17.13
   6  14  -5   56.38   14.61
  18  -7  -5  199.70   23.49
  16   1  -6    6.39   17.97
  17  -1  -6    2.58   16.82
  18  -3  -6    1.04   16.82
  22 -10  -7   25.96   24.84
  24 -13  -8   15.67   21.22
  18   3  -9   15.73   22.29
  21  -3  -9   15.39   20.21
 -18   4   2   42.11   19.71
 -21   7   2  163.56   22.48
 -36  10   2   -6.87   22.32
 -22 -12   2   14.80   21.50
 -28  -9   2   -1.29   19.99
 -34  -3   2   -0.31   18.14
 -13  10   1  368.55   25.23
 -29  21   1   23.07   17.44
 -21 -22   1    1.85   17.97
 -37  29   0   -4.07   20.30
 -20  30  -2   -5.07   13.88
   9   7  -4  168.32   19.48
  19 -19  -4  212.31   23.47
  11   7  -5  165.58   20.02
  15   3  -6    5.72   17.35
  12  10  -7   26.10   22.62
  24 -17  -7   44.38   23.63
  17   5  -9   14.16   21.36
 -23   8   2   60.47   18.73
 -14  -4   2   38.18   17.27
 -29  11   2   32.44   17.89
 -32  11   2  -12.67   24.31
 -19 -12   2    4.88   16.54
 -24 -11   2   -3.39   19.23
 -26 -10   2    6.92   19.88
 -31  -6   2   11.49   19.48
 -16 -23   1  -11.66   15.50
 -29 -18   1   28.43   22.12
 -20  22   0  128.85   19.20
 -30  27   0   11.38   23.24
   9 -14  -1   77.77   12.28
   5 -30  -1   14.07   10.15
 -13  25  -2   87.50   12.17
  13  -5  -3  270.68   23.16
   4 -41  -3   -2.66   13.82
   4  14  -4  166.56   16.40
  19 -36  -5   13.01   19.15
  22 -14  -6   29.97   21.05
  23 -19  -6   88.48   26.35
  25 -25  -7   -3.39   20.72
  18   2  -8   17.13   23.27
  19   0  -8   54.70   22.71
  20  -2  -8    1.68   21.14
 -17   2   2   50.86   18.95
 -25   9   2   29.41   19.32
 -27  10   2   33.47   17.05
 -14  -7   2  132.80   17.44
 -33  10   2    4.49   25.57
  -9   5   1  940.25   51.36
 -23 -21   1    0.17   18.50
 -25 -20   1    0.45   19.40
 -27 -19   1   25.43   22.93
 -17 -29   0  -17.19   16.12
 -18  25  -1   47.91   14.21
 -32  32  -1   14.07   23.30
   8  -9  -1  118.95   12.42
   4 -31  -1    8.83   12.08
  13 -15  -2  494.07   33.53
  13 -24  -2   52.01   15.76
  12 -28  -2   40.68   13.71
  17  -9  -4   38.66   17.80
  19 -28  -4    7.68   21.03
  19  -9  -5  192.35   25.04
  14   5  -6   31.23   17.02
  23 -31  -6    2.24   18.42
  22 -35  -6   12.31   18.62
  23 -12  -7    8.27   23.91
  25 -22  -7   19.76   21.45
  25 -28  -7    3.17   20.19
  17   4  -8   44.44   24.17
  21  -4  -8   19.62   22.32
 -20   5   2   28.65   16.43
 -16   0   2  395.21   30.70
 -15  -2   2   47.27   18.17
 -30  10   2    0.06   21.22
 -34   9   2   11.02   23.86
 -35   8   2    2.72   22.12
 -18 -11   2   19.12   15.81
 -29  -7   2   35.04   21.28
 -32  -4   2    5.35   21.03
 -22  23   0   66.89   17.44
 -28  26   0    3.59   18.34
 -35  28   0   13.34   22.26
 -22  31  -2    5.58   17.52
   8   5  -3  243.49   21.14
  11 -37  -3   -0.53   14.66
  18 -32  -4   11.05   23.27
  21 -16  -5   11.58   18.84
  21 -31  -5   37.82   19.74
  20  -7  -6   29.61   18.62
  18 -42  -6    2.92   22.34
  17 -43  -6    0.98   22.68
  22  -6  -8    3.76   24.08
  16   7  -9   37.20   21.98
 -15  -8   2   53.38   16.48
 -21 -11   2   -3.00   23.49
 -34   0   2    8.94   21.36
 -33  -2   2    5.13   22.04
  -9 -22   1   13.74   12.48
 -24  24   0   86.21   18.81
 -26  25   0   26.55   17.16
 -37  33  -1    3.25   21.08
   6 -29  -1   20.58    9.81
 -24  32  -2    9.03   21.31
 -26  33  -2   56.74   24.90
  12 -10  -2  523.22   33.22
  14  -7  -3 1216.68   68.43
  16 -14  -3  109.09   21.36
  10 -38  -3   -1.40   14.19
  19 -16  -4  295.38   27.31
   2  19  -5   10.49   10.93
  22 -24  -5   35.04   22.04
   8  14  -6   29.58   16.57
  19 -41  -6    4.09   22.26
  16 -44  -6    1.77   20.30
  16   6  -8   24.73   21.03
 -22   6   2   49.43   19.68
 -28   9   2   12.81   16.96
 -31   9   2    6.87   21.73
 -32   8   2   14.02   25.06
 -16  -9   2   33.19   15.73
 -17 -10   2   33.56   15.28
 -34   6   2   -1.71   24.84
 -34   3   2   16.12   20.61
 -23 -10   2   14.63   22.71
 -25  -9   2   20.49   21.08
 -27  -8   2   -1.26   20.16
 -30  -5   2    5.94   21.00
 -18  14   1  263.98   24.84
 -35  21   1    5.13   25.26
  -6   9   0  313.83   18.81
 -15  18   0  237.63   21.76
 -38  28   0    4.51   22.34
  -5 -29   0    0.90    7.01
 -30  31  -1    9.59   24.33
  13 -35  -3    3.39   16.15
  14 -39  -4   14.44   16.65
  13 -40  -4    7.32   16.82
  10   9  -5  175.25   20.13
  20 -35  -5    5.41   18.70
  24 -24  -6   43.90   24.45
  23  -8  -8   22.12   23.91
 -19   3   2  148.59   21.42
 -24   7   2  119.32   20.21
 -26   8   2    6.67   17.44
 -33   7   2   36.75   24.62
 -20 -10   2    1.96   17.66
 -33   1   2   -2.41   20.27
 -31  -3   2   -1.82   19.06
 -20  26  -1   34.26   14.94
  -1  17  -3   11.77    7.29
  16 -29  -3   25.57   16.12
   8   9  -4   19.51   13.18
  15 -38  -4   -0.53   16.29
  20 -11  -5   20.52   18.03
  22 -21  -5    1.49   17.27
  22 -27  -5   13.74   22.71
  21  -9  -6   -5.05   18.59
  23 -16  -6   49.76   23.58
  24 -27  -6   13.88   20.86
  20 -40  -6   -1.49   20.33
  11  12  -7   18.76   21.95
  19  -1  -7    0.81   22.79
  24 -14  -7   53.60   25.71
  25 -19  -7   23.27   22.40
 -18   1   2   89.18   18.42
 -16  -3   2  127.81   18.56
 -29   8   2   14.05   18.11
 -32  -1   2   13.23   19.71
 -28  -6   2   17.94   22.34
  -8   3   1   71.63   10.88
 -18 -22   1   13.54   15.70
 -30 -16   1    7.91   22.46
 -33  27   0   -6.76   24.90
 -19 -28   0   -3.42   16.68
 -13  21  -1   56.83   13.65
 -28  30  -1   42.45   22.20
   9 -23  -1   66.50   11.94
  17 -19  -3   57.30   15.95
  17 -25  -3   57.19   17.33
   9 -39  -3    1.40   13.37
  18 -11  -4  146.09   20.07
  12 -41  -4   -5.72   17.05
  24 -21  -6   49.29   25.04
  23 -34  -6   -9.14   20.77
  18   1  -7   -0.90   22.26
  20  -3  -7   37.74   24.31
 -21   4   2  127.62   20.41
 -17  -1   2  107.12   20.52
 -27   7   2   15.87   19.46
 -16  -6   2   34.51   14.83
 -30   7   2   -5.27   19.91
 -31   6   2  -14.16   23.94
 -32   5   2    8.47   28.18
 -19  -9   2   19.93   16.57
 -32   2   2   11.24   21.48
 -22  -9   2   -5.80   19.74
 -26  -7   2   25.65   22.74
 -29  -4   2   10.65   19.43
 -12   8   1  350.58   24.50
 -15  11   1  103.73   15.90
 -20  15   1  131.29   20.47
  -4  -5   1  862.70   45.47
 -28  19   1    2.97   19.57
 -33  20   1    8.02   23.27
 -36  20   1   11.07   24.14
 -22  27  -1   53.94   16.62
 -26  29  -1  104.52   20.63
 -35  32  -1   -9.14   21.67
   7 -28  -1   60.64   11.35
  15  -9  -3  195.94   22.23
  14 -34  -3   13.51   16.99
  20 -21  -4   36.33   18.56
  19 -31  -4   -3.14   21.64
  24 -30  -6    7.51   21.56
  21 -39  -6   -1.18   21.56
  17   3  -7   33.25   25.37
  21  -5  -7   13.99   24.95
  15   8  -8   14.66   21.25
 -23   5   2   21.05   16.40
 -25   6   2   41.24   18.03
 -17  -7   2  111.66   18.95
 -31   0   2   26.47   24.36
 -24  -8   2   19.43   25.46
 -30  -2   2  -16.23   23.58
 -22  16   1  136.28   19.74
 -26  18   1   77.07   18.92
 -28 -17   1  -19.06   21.90
   4 -11   0  584.48   31.09
 -36  27   0   11.55   22.06
 -21 -27   0    6.67   18.17
 -24  28  -1   28.88   15.48
   2 -38  -2    9.17   10.51
   7   7  -3 1228.28   66.84
  11 -42  -4   -4.46   16.46
  22 -18  -5   25.99   17.05
  22 -30  -5   27.03   22.99
  21 -34  -5   14.02   20.16
  22 -11  -6   14.33   20.58
  22  -7  -7   48.19   24.81
  26 -24  -7    0.39   20.83
 -20   2   2   18.73   16.88
 -28   6   2   28.62   18.31
 -29   5   2   18.28   20.13
 -18  -8   2    1.65   16.09
 -30   4   2    4.71   23.77
 -21  -8   2   36.33   17.97
 -27  -5   2   16.40   24.59
 -24  17   1  163.47   21.45
  -4 -17   1  232.69   15.42
  -8 -21   1   16.51    9.70
 -20 -21   1    9.22   19.04
 -31  26   0   16.60   21.31
  13 -27  -2   35.44   13.82
  20 -27  -4   20.41   17.66
  17 -36  -4   13.96   17.72
  21 -13  -5   64.93   19.26
  12   9  -6    6.98   16.85
  16   5  -7   13.23   24.42
  25 -12  -8   33.05   20.66
 -19   0   2  251.84   24.47
 -22   3   2  165.27   20.77
 -18  -2   2   10.91   13.82
 -26   5   2   99.50   22.26
 -30   1   2   11.16   27.08
 -23  -7   2    9.95   19.15
 -29  -1   2    1.07   23.38
 -25  -6   2    1.57   23.41
 -28  -3   2    6.28   26.30
 -31  19   1   10.29   18.28
  -3 -10   1  332.36   19.09
 -37  19   1   14.38   25.43
 -12 -22   1   11.07   16.20
 -22 -20   1   -1.35   19.51
 -24 -19   1    1.79   18.42
 -26 -18   1    7.37   20.19
 -12  15   0  659.84   38.46
 -17  19   0  103.23   19.82
 -14 -29   0   -1.88   14.38
 -38  32  -1   15.20   22.34
  13 -12  -2  165.46   17.58
 -12  27  -3   12.87    8.55
  17 -16  -3    5.92   18.50
  15 -33  -3   18.56   16.09
  -3  22  -4  106.28    9.45
  19 -13  -4  126.78   20.24
  20 -18  -4   71.01   18.45
  17 -41  -5    2.07   18.59
  16 -42  -5    8.16   19.46
  24 -18  -6   55.85   26.04
  22 -38  -6   -4.09   21.84
  25 -16  -7    2.66   22.60
  26 -21  -7    3.70   20.61
 -24   4   2   70.73   18.36
 -18  -5   2   31.09   15.53
 -27   4   2   -5.97   19.01
 -28   3   2    3.28   18.36
 -20  -7   2   36.28   16.43
  -7   1   1  264.46   18.00
 -34  19   1   -0.56   25.54
  -3 -13   1  289.80   17.35
 -29  25   0   43.29   19.74
   9 -11  -1  592.61   34.32
 -33  31  -1    5.49   23.27
  14 -17  -2  545.74   36.50
  14 -23  -2  116.74   16.93
  10 -33  -2   26.44   13.93
   8 -35  -2    8.80   12.81
  17 -28  -3   13.06   15.87
   8 -40  -3   -4.37   14.10
   0  19  -4  168.74   13.99
   5  16  -5    7.96   12.45
   9  11  -5   22.37   14.61
  18 -40  -5    6.76   20.19
  15 -43  -5    1.74   18.45
  24 -33  -6   -2.78   21.08
  14  10  -8   23.86   20.69
  21   0  -9    0.00   19.68
 -21   1   2   93.02   18.84
 -25   3   2   66.53   18.78
 -22  -6   2   22.88   17.02
 -28   0   2   19.06   24.90
 -24  -5   2   22.09   19.74
 -27  -2   2   -7.91   23.63
 -26  -4   2   30.31   21.92
 -17  12   1  387.20   28.90
  -5  -3   1   89.35    9.36
 -31 -14   1    4.93   23.30
 -34  26   0  -16.74   28.37
 -15  26  -2  111.10   14.27
  16 -11  -3  191.48   24.03
  18 -35  -4   -5.38   17.77
  16   0  -5  175.78   22.20
  17  -2  -5   55.85   16.93
  23 -23  -5   62.43   22.32
  23 -26  -5   45.28   23.83
  19 -39  -5   -3.84   20.35
  23 -13  -6    3.34   20.80
  15   7  -7   39.11   24.36
  20   2  -9   13.09   22.37
 -20  -1   2  117.38   19.23
 -23   2   2   70.93   17.47
 -20  -4   2   65.15   16.32
 -26   2   2   13.04   18.84
 -21  -5   2   61.15   17.75
 -26  -1   2   -5.92   17.19
 -25  -3   2    0.81   19.01
  -6  -1   1  272.00   18.03
 -29  18   1   38.30   17.66
 -19  20   0   24.11   15.50
 -27  24   0   26.30   18.08
 -37  26   0   -1.77   24.70
   8 -27  -1   -6.70   10.74
   9  -1  -2 1638.24   86.55
 -31  34  -2   -1.68   18.31
  11 -32  -2   -3.14   13.82
  14   0  -4  529.00   37.01
  16  -4  -4  163.75   20.94
  20 -30  -4  -10.15   21.59
  10 -43  -4   -7.91   15.64
  15   2  -5   17.41   16.68
  22 -33  -5   32.46   20.21
  14 -44  -5   -8.27   17.97
  25 -23  -6    1.65   25.88
  25 -29  -6    7.57   19.79
  23 -37  -6    7.82   21.53
  24 -11  -7   34.48   24.84
 -22   0   2  256.80   25.01
 -24   1   2   28.96   16.88
 -22  -3   2  113.94   18.31
 -24  -2   2   18.81   17.94
 -23  -4   2   -1.93   16.34
 -35  18   1   20.55   28.57
  -7 -20   1   13.65    9.34
 -29 -15   1    6.22   21.73
   4 -20   0   22.74    7.79
 -31  30  -1   19.34   25.12
 -36  31  -1   14.41   19.20
  10 -16  -1    4.74   11.61
  10  -3  -2 3755.87  192.74
   7 -36  -2   19.29   12.64
  13   2  -4  111.38   18.08
  19  -6  -5   23.49   16.32
  22 -15  -5  120.30   22.82
  23 -29  -5    3.08   21.81
   7  16  -6   58.51   17.41
  26 -18  -7    5.49   21.84
  19   4  -9   -5.75   22.34
 -11   6   1  110.43   12.53
 -19  13   1   34.06   17.41
 -27  17   1   76.26   18.62
 -32  18   1    6.64   20.44
  -5 -18   1   52.90    9.36
 -17 -21   1    5.80   15.56
 -21  21   0  165.69   20.21
 -23  22   0   42.64   16.74
 -25  23   0   10.32   15.31
 -15  22  -1  138.30   16.54
   8   1  -2 1579.03   83.41
  11  -5  -2  690.43   40.29
  18 -21  -3   55.96   18.08
  18 -24  -3   32.10   14.80
  16 -32  -3    0.56   15.53
   7  11  -4  159.24   16.65
  17  -6  -4   81.95   19.93
  23 -20  -5    0.00   17.47
  11  11  -6   22.99   17.24
  18   0  -6   13.15   18.67
  19  -2  -6   22.01   19.34
  20  -4  -6    0.73   16.96
  20   1  -8   39.25   23.63
  21  -1  -8   43.06   20.83
  22  -3  -8   59.38   21.53
  23  -5  -8    0.78   19.40
 -14   9   1   61.26   14.13
 -25  16   1   16.65   16.65
 -36  17   1   44.52   23.94
  -6 -19   1   22.04    8.89
 -27 -16   1    1.37   20.69
 -32 -12   1    0.00   18.45
 -32  25   0   16.88   23.75
 -11 -29   0    7.15   12.11
 -29  33  -2   29.75   22.18
  20 -15  -4   87.50   20.63
  21 -23  -4   45.42   17.16
  21 -26  -4   30.81   17.83
  19 -34  -4   -1.82   18.36
  14   4  -5  146.57   19.15
  20  -8  -5   20.58   17.33
  17   2  -6  -11.10   15.78
  24 -15  -6  -14.94   23.16
  25 -20  -6    7.63   23.86
  14   9  -7   18.67   23.07
  27 -23  -7   12.34   20.97
  19   3  -8   47.10   20.52
  18   6  -9   -2.24   20.69
 -21  14   1  375.45   30.56
 -23  15   1   77.24   19.09
 -37  16   1   27.00   21.78
 -35  25   0   -0.22   24.59
 -38  25   0   -0.45   22.85
 -16 -28   0    1.88   14.21
 -10  18  -1   85.34   11.83
 -29  29  -1   87.67   24.22
   2 -33  -1   -6.45    4.46
  14 -26  -2  138.77   18.28
  12 -31  -2   -4.68   14.83
  17 -13  -3  274.89   26.35
  12   4  -4  195.15   21.03
  18  -8  -4  112.65   18.36
  25 -32  -6   20.69   19.34
  24 -36  -6   10.51   21.81
  25 -13  -7    2.21   22.96
  24  -7  -8   25.26   20.19
 -30  17   1   23.38   18.03
 -33  17   1   28.71   22.88
 -11 -21   1   20.63   15.14
 -14 -21   1    2.38   16.43
 -19 -20   1   16.51   18.84
 -25 -17   1    4.37   19.93
  -8 -29   0   -2.80    3.90
 -28 -22   0  -17.83   24.19
  10 -22  -1  212.40   19.65
   2  10  -2  468.83   26.21
 -17  27  -2   45.16   12.70
  14 -14  -2 1115.19   62.80
   6   9  -3  154.22   15.64
  18 -18  -3   33.03   15.00
   7 -41  -3    9.22   13.74
   3  16  -4  257.81   19.40
  21 -20  -4   32.63   17.07
  21 -37  -5    1.18   21.62
  22  -8  -6   30.42   19.99
  19 -44  -6   -8.24   22.65
  25  -9  -8   15.03   20.30
 -21 -19   1   14.41   18.28
 -23 -18   1  -11.97   19.01
 -30 -13   1    2.83   20.13
 -14  16   0  131.77   16.34
 -30  24   0  -10.88   20.05
 -34  30  -1    5.16   22.46
   7   3  -2 3769.63  192.41
  12  -7  -2  430.40   28.12
 -27  32  -2    8.89   21.03
 -34  34  -2    2.97   21.67
   2  14  -3  101.10   12.28
  18 -27  -3   10.99   14.91
  13   6  -5   24.59   15.98
  21 -10  -5  206.56   23.77
  23 -17  -5   25.74   16.57
  23 -32  -5    1.35   18.87
  16   4  -6   23.05   16.20
  21 -42  -6   -4.40   23.30
  20 -43  -6   -3.45   24.11
  18 -45  -6  -10.18   21.73
  18   5  -8    5.92   21.28
 -28  16   1    4.37   16.51
 -34  16   1    8.19   23.94
 -18 -27   0    0.00   14.97
 -26 -23   0  -17.91   21.73
 -17  23  -1    8.61   12.70
   6  -2  -1  444.39   26.49
 -27  28  -1   32.91   18.67
   9 -26  -1   58.31   11.69
 -10  22  -2  133.90   11.63
  13  -2  -3   28.65   15.62
  17 -31  -3    6.14   17.30
  21 -29  -4   -0.25   22.71
  20 -33  -4   12.25   19.79
  25 -17  -6   29.72   24.33
  26 -25  -6   24.50   21.59
  26 -28  -6  -13.26   19.23
  26 -15  -7   13.46   21.67
  27 -20  -7    9.45   20.07
 -16  10   1   -1.12   13.60
 -31  16   1   11.86   18.08
   7  -4  -1 2566.86  131.63
 -37  30  -1    2.64   18.03
 -25  31  -2    3.42   20.27
  13 -30  -2    9.14   12.53
   6 -37  -2    3.76   11.02
  12   0  -3  201.99   20.91
  14  -4  -3  498.78   34.01
  19 -10  -4  226.72   24.22
   8  13  -5   68.69   15.73
  24 -28  -5   20.16   21.70
  22 -36  -5   16.79   19.29
  23 -10  -6   -2.52   19.71
  22 -41  -6   -0.03   19.74
  20   0  -7   12.81   22.15
  21  -2  -7   23.05   25.79
  22  -4  -7   20.94   26.35
 -10   4   1 1179.73   63.39
 -26  15   1  153.27   21.84
 -35  15   1   26.47   24.47
 -28 -14   1    5.16   21.42
 -28  23   0    1.65   16.96
 -33  24   0   27.56   23.80
 -36  24   0   26.33   22.88
 -20 -26   0   -3.20   19.01
 -22 -25   0   -1.65   18.05
 -24 -24   0    0.00   19.74
   5   0  -1  157.50   14.33
 -25  27  -1   51.33   16.46
  10 -13  -1  362.33   23.63
 -19  28  -2   17.30   13.18
 -23  30  -2    4.51   16.43
  15 -19  -2  312.34   26.83
  15 -22  -2  109.87   17.21
  15  -6  -3  179.57   21.25
  11   6  -4  105.02   16.32
  21 -17  -4  199.39   22.93
  22 -12  -5  181.02   22.96
  24 -22  -5   42.22   21.67
  15   6  -6  -13.82   16.46
  26 -22  -6   27.22   23.61
  26 -31  -6    8.63   18.17
  25 -35  -6    1.88   21.50
  13  11  -7    4.85   21.14
  23  -6  -7   13.01   27.19
  17   7  -8   50.24   21.78
 -36  14   1   33.45   22.79
 -37  13   1   -3.64   21.03
 -16 -20   1   16.91   18.14
 -31 -11   1   -4.49   23.10
 -19  24  -1   35.91   13.46
 -32  29  -1   56.13   26.49
 -21  29  -2   35.35   14.89
  13  -9  -2   80.66   13.91
 -37  34  -2   -1.79   20.21
  16 -40  -4    2.86   15.73
  10  13  -6    8.78   16.82
  23 -40  -6    8.92   20.19
  19   2  -7   -6.39   22.20
 -13   7   1  234.01   19.06
 -18  11   1  295.41   24.92
 -24  14   1  261.37   27.00
 -32  15   1   35.55   20.30
 -16  17   0   44.21   15.00
 -26  22   0  130.03   19.32
 -21  25  -1  119.94   17.19
   8  -6  -1  621.21   35.07
 -32  33  -2   -8.38   19.60
 -14  28  -3   27.95   10.04
  18 -15  -3   24.39   16.54
  20 -12  -4   10.40   16.23
  17 -39  -4   10.09   16.32
  15 -41  -4  -10.15   16.43
  12   8  -5   21.25   15.67
  24 -31  -5   -3.81   18.73
  24 -12  -6  -10.49   21.81
  24  -8  -7    2.50   23.69
  27 -17  -7   18.76   21.05
 -20  12   1  157.90   21.81
 -22  13   1  102.61   19.12
 -29  15   1   97.59   20.07
 -10 -20   1    9.25   10.96
 -32  -9   1   21.05   21.78
  -5   7   0    6.73    8.07
 -37  23   0   -1.96   22.06
  15 -25  -2   76.20   15.25
  16  -8  -3  331.29   27.42
  14 -37  -3   10.71   14.44
  13 -38  -3    5.41   14.83
  22 -22  -4   90.69   18.98
  21 -32  -4    5.16   20.63
  24 -19  -5   15.50   20.86
  23 -35  -5    7.15   19.20
  18   4  -7   12.90   23.63
  -4  -8   1  379.68   22.06
 -33  14   1   72.16   23.83
 -13 -20   1   16.32   16.96
 -18 -19   1   10.29   16.79
 -29 -12   1    5.07   20.72
 -24  21   0   86.71   17.27
 -31  23   0    6.64   19.62
 -13 -28   0   -9.59   13.29
 -29 -20   0   14.49   21.70
 -35  29  -1  -14.02   21.22
 -38  29  -1   11.55   22.29
  15 -16  -2  332.64   27.31
  14 -29  -2   90.16   15.50
  19 -20  -3   19.68   17.27
  15 -36  -3    0.45   15.31
  14 -42  -4   -6.62   16.74
  23 -14  -5   54.16   17.97
  14   8  -6   10.63   18.14
  26 -19  -6  103.45   26.07
  16   9  -8   20.77   18.73
 -27  14   1   96.22   19.32
 -34  13   1   23.16   24.62
 -20 -18   1    3.36   18.56
 -22 -17   1   10.32   17.52
 -33  -7   1   19.23   22.01
 -18  18   0  190.81   22.46
 -22  20   0  165.46   19.48
 -34  23   0   10.51   24.28
  -7  15  -1  149.09   10.96
 -30  28  -1   60.81   24.76
  12 -39  -3   -1.96   15.25
   6  13  -4   85.12   13.37
  22 -28  -4    5.97   20.10
  19 -37  -4   12.56   17.47
  19 -42  -5    0.00   17.86
  18 -43  -5    8.10   17.19
  25 -14  -6   32.89   23.49
  26 -34  -6   -8.10   19.40
  -9   2   1  737.11   41.02
 -30  14   1   55.43   18.19
  -4 -14   1  245.17   16.20
 -35  12   1   -2.27   23.27
 -36  11   1    7.54   21.76
 -20  19   0   19.96   16.43
  10 -25  -1  115.81   13.79
  14 -11  -2  575.59   35.89
 -30  32  -2    4.57   21.70
 -35  33  -2    4.15   19.74
  10   4  -3  410.44   28.12
  17 -10  -3  377.33   30.50
  16 -35  -3   -0.98   17.19
  22 -19  -4  147.33   20.38
   4  18  -5    9.87   11.66
   1  21  -5   -0.25    9.67
  20 -41  -5    1.74   19.46
  17 -44  -5    4.12   17.35
  27 -24  -6   -1.68   19.91
  17   6  -7   30.31   23.38
  26 -12  -7   52.93   23.30
  21   3  -9   12.42   18.95
 -15   8   1  165.38   17.21
 -27 -13   1   20.41   21.08
 -30 -10   1    0.03   20.33
   3  -6   0  180.72   11.66
 -29  22   0   68.71   18.25
 -27 -21   0  -12.45   20.41
   4   2  -1  469.14   26.41
   9  -8  -1  101.29   12.00
 -38  33  -2    2.52   18.34
   6 -42  -3    2.02   12.56
  10   8  -4   85.68   15.22
  21 -14  -4  251.39   24.64
  13 -43  -4   -1.82   16.26
  19  -3  -5  167.82   21.17
  25 -24  -5   18.36   22.60
  25 -27  -5   17.58   22.65
  21 -40  -5   -1.40   19.57
  27 -30  -6   -5.72   17.72
  25 -38  -6    6.56   20.83
  28 -19  -7    2.05   22.09
  23  -2  -8   19.40   21.17
  24  -4  -8   17.33   21.64
  25  -6  -8    1.15   18.90
 -25  13   1   34.06   16.79
 -31  13   1   24.14   17.49
  -8  10   0   33.61    7.91
 -35  22   0    0.03   24.76
 -12  19  -1  514.87   31.20
  11 -21  -1  267.37   21.42
  19 -17  -3   78.47   16.74
  11 -40  -3    8.35   13.91
  20 -36  -4    5.47   16.88
  18  -1  -5   98.91   18.22
  24 -34  -5    7.43   19.29
  22   0  -8   85.70   21.48
 -12   5   1  873.72   49.20
 -17   9   1   33.95   14.44
 -23  12   1  181.47   21.05
 -28  13   1   21.76   15.59
  -9 -19   1   -1.26    9.87
 -36   8   1   24.56   20.80
 -15 -19   1    2.07   18.03
 -25 -14   1    3.48   16.77
 -31  -8   1    0.00   20.41
 -32  22   0   46.40   23.63
 -25 -22   0    0.50   17.94
 -28  27  -1   16.01   18.95
 -33  28  -1   10.79   22.82
 -36  28  -1   14.58   21.28
   5 -38  -2    2.92    9.92
 -16  29  -3   50.38   12.53
  19 -29  -3   80.60   18.34
  22 -31  -4   -3.42   21.59
  17   1  -5  107.09   18.90
  21  -7  -5  149.43   21.11
  24 -16  -5   14.61   17.10
  25 -21  -5   21.95   24.28
  25 -30  -5    0.00   18.78
  16 -45  -5    0.00   17.83
  20  -1  -6   15.36   17.72
  21  -3  -6    2.21   20.38
  22  -5  -6   15.67   18.59
  26 -16  -6   29.30   24.45
  27 -21  -6    8.27   23.94
  27 -14  -7    4.43   21.50
  21   2  -8   15.28   20.86
  -8   0   1  138.77   12.28
 -21  11   1  328.57   28.09
 -32  12   1    7.04   19.71
 -33  11   1   35.35   23.63
 -34  10   1   11.38   23.77
 -35   9   1   -3.17   21.31
 -32  -6   1    0.42   20.30
 -28 -11   1    2.66   17.91
 -15 -27   0   11.21   13.85
 -30 -18   0    5.49   20.07
  11 -15  -1  111.50   13.65
 -28  31  -2    7.32   23.52
   5  11  -3  112.65   13.79
  18 -12  -3   22.62   16.57
  18  -5  -4   72.25   17.07
  11  10  -5  149.18   19.12
  13  10  -6   15.64   18.34
  27 -33  -6  -18.22   22.04
  16   8  -7  -14.07   21.98
 -19  10   1  337.69   27.08
 -12 -19   1    7.60   12.64
 -34  -2   1    4.37   20.63
 -33  -4   1   11.47   20.61
 -23 -15   1   -3.22   16.23
 -27  21   0   49.20   16.34
   5 -13   0  403.51   22.65
 -23 -23   0    1.26   18.11
  -4  12  -1  456.30   24.11
 -33  32  -2   -5.64   20.80
  15 -28  -2   28.26   13.29
  16  -1  -4  131.21   17.58
  23 -24  -4    0.90   14.80
   7  15  -5   98.60   15.95
  22  -9  -5   64.23   17.21
   9  15  -6    6.36   17.66
  19   1  -6   11.61   17.10
  20   4  -8   16.54   20.05
  -5  -6   1   96.58    9.06
 -26  12   1  187.05   23.97
 -29  12   1  107.85   19.91
 -35   6   1  -10.63   20.86
 -35   3   1   -1.91   20.41
 -17 -18   1   27.28   19.32
 -21 -16   1   18.42   18.22
 -10 -28   0   -2.38   11.13
 -17 -26   0   24.53   16.34
 -26  26  -1  155.54   20.80
 -12  23  -2  173.59   14.77
  15 -13  -2  475.37   31.99
  16 -18  -2  236.37   22.46
  16 -24  -2   -0.31   13.20
 -18  30  -3   81.22   15.05
  15   1  -4  135.24   17.49
  22 -16  -4  119.26   19.74
  23 -27  -4   31.46   21.90
  21 -35  -4    9.17   19.57
  12 -44  -4   12.28   16.79
  16   3  -5  152.32   20.27
  23 -38  -5    6.39   19.20
  24  -9  -6   -5.69   21.59
  -8 -18   1   67.87   11.19
 -34   7   1   -3.50   22.18
 -19 -17   1   34.34   18.22
 -26 -12   1   -1.29   18.25
 -29  -9   1    7.57   19.12
 -25  20   0   46.93   15.17
 -30  21   0   33.45   17.41
 -19 -25   0    9.67   17.10
 -21 -24   0    3.45   16.57
  10 -10  -1   67.76   11.13
 -31  27  -1   17.05   23.10
 -36  32  -2    5.92   18.08
   9   6  -3  159.89   18.03
  20 -25  -3   31.12   16.71
  18 -33  -3    7.71   16.32
  10 -41  -3    1.18   13.04
  23 -21  -4   31.01   17.35
  23 -11  -5   44.49   17.61
  25 -18  -5   33.61   19.74
  25 -33  -5    5.27   20.10
  18   3  -6   23.33   19.48
  28 -26  -6   -4.43   19.20
  28 -29  -6  -19.99   19.20
  28 -16  -7    4.29   19.04
 -14   6   1  299.84   22.54
  -7  -2   1  666.04   36.53
  -6  -4   1 1037.28   54.75
 -30  11   1   22.82   17.63
  -5 -15   1   93.64   11.21
 -33   8   1   12.56   24.05
 -34   1   1   -1.32   18.98
 -30  -7   1    2.02   17.16
   5 -19   0  236.98   15.39
 -37  20   0    5.94   20.69
 -28 -19   0   -0.67   20.30
 -37  27  -1    4.09   22.01
  -8 -34  -1    2.47    9.81
 -26  30  -2   15.45   18.45
   1 -39  -2   -1.21    7.21
  20  -9  -4   85.68   17.89
  25 -11  -6   14.21   22.54
  27 -18  -6   21.39   23.38
  22  -1  -7   13.54   23.41
  23  -3  -7   -6.70   21.76
  24  -5  -7    1.88   20.69
  19   6  -8   10.29   19.68
 -11   3   1  209.34   16.48
 -24  11   1  120.61   19.93
 -27  11   1   17.69   16.68
 -31  10   1   53.10   20.07
 -32   9   1  -10.63   21.73
 -33  -1   1   12.59   20.77
 -32  -3   1   -4.12   18.25
 -31  -5   1   -7.43   18.98
 -14  20  -1  260.25   21.39
 -24  25  -1   19.40   14.66
 -34  27  -1    2.52   24.95
  11 -24  -1  139.31   15.25
  12 -34  -2   30.05   13.96
  19 -14  -3  232.36   22.88
  20 -19  -3   17.02   17.49
  14   3  -4  349.43   26.02
  23 -30  -4    5.24   22.62
  15   5  -5   67.42   16.54
  26 -29  -5    0.14   19.37
  24 -37  -5   -4.04   19.76
  28 -23  -6   -6.67   20.41
  28 -32  -6   -1.63   18.87
  25  -7  -7   21.78   21.31
 -22  10   1  209.90   22.43
  -7 -17   1  161.71   13.82
 -14 -18   1    9.95   15.11
 -24 -13   1   15.90   18.14
 -27 -10   1    0.00   18.42
 -23  19   0  291.46   25.79
  -7 -28   0   -0.53    9.11
  13 -33  -2    7.93   13.23
  20 -28  -3   54.00   17.02
   9  10  -4  229.47   20.30
  21 -11  -4  215.34   22.57
  22 -34  -4   14.89   18.59
  24 -13  -5   29.27   16.85
  26 -23  -5   19.76   23.21
  17   5  -6    6.06   17.05
  15  10  -7   34.03   22.85
  21   1  -7    1.60   21.33
  26  -9  -7   29.94   22.82
 -16   7   1  276.82   22.65
 -28  10   1   32.41   17.16
  -6 -16   1  109.42   11.13
 -33   5   1    9.31   22.62
 -33   2   1   18.56   20.05
 -28  20   0   27.05   15.98
 -34  20   0    8.07   22.82
 -26 -20   0    5.66   19.51
 -22  24  -1  146.85   18.64
   5   7  -2  377.41   22.51
 -24  29  -2   14.30   16.62
 -31  31  -2   18.48   21.67
  16 -27  -2   30.92   13.96
  10 -36  -2   -1.09   12.22
  19 -32  -3   19.34   15.64
  23 -18  -4   95.40   18.17
  26 -13  -6   10.06   22.37
 -18   8   1   70.42   16.29
 -20   9   1  236.42   24.19
 -25  10   1  106.11   18.53
 -32   6   1    4.09   23.16
 -11 -18   1   22.26   11.77
 -32   0   1   14.35   18.90
 -22 -14   1   19.54   20.02
 -28  -8   1    1.82   19.23
 -19  17   0  119.04   17.86
 -21  18   0   67.51   16.04
 -16  21  -1    4.60   13.12
 -29  26  -1  157.95   23.55
 -38  26  -1   -2.05   19.23
   8 -30  -1   12.45    9.14
  11  -2  -2  925.36   51.47
  12  -4  -2  275.08   21.08
  13  -6  -2  151.36   15.90
  16 -15  -2  321.87   26.72
  14 -32  -2    4.51   14.24
  26 -32  -5   12.87   20.13
  12  12  -6   10.12   17.89
  28 -20  -6    6.84   20.61
  20   3  -7    6.73   22.76
 -29   9   1   36.31   16.99
 -30   8   1   26.30   17.66
 -31   7   1    9.98   22.54
 -16 -17   1   18.98   18.17
 -31  -2   1   -9.78   18.76
 -20 -15   1   22.48   20.35
 -29  -6   1   -5.89   17.44
 -25 -11   1   13.20   21.05
   4  -8   0   63.95    7.23
 -35  19   0    1.15   23.75
 -18  22  -1   59.04   13.15
 -20  23  -1   92.54   16.15
   7 -31  -1    8.61    9.78
 -14  24  -2  132.89   14.10
 -34  31  -2    8.55   19.76
 -37  31  -2   -7.60   17.75
  15  -3  -3  245.03   22.60
  16  -5  -3   97.42   18.22
  10  12  -5  165.21   18.25
  26 -20  -5    5.07   21.31
  25 -36  -5    2.66   19.32
 -18 -16   1   26.02   19.54
 -30  -4   1   22.09   20.89
 -12 -27   0    2.27   11.97
 -24 -21   0    7.88   17.86
 -29 -17   0    3.20   20.63
  11 -12  -1   55.90   11.61
 -32  26  -1   15.48   25.15
  12 -20  -1  139.28   17.75
 -35  26  -1    8.02   23.94
   9 -29  -1   40.68   10.46
  14  -8  -2  203.96   18.67
 -22  28  -2   25.43   14.52
  17  -7  -3  425.91   32.02
  13   5  -4   70.45   14.97
  22 -13  -4  157.08   20.80
  24 -23  -4   -4.43   18.45
  24 -26  -4   12.45   18.67
  23 -33  -4   33.14   19.65
  19 -40  -4    0.39   16.46
  18 -41  -4   12.08   15.20
  25 -15  -5   50.02   18.92
  27 -15  -6    7.71   22.79
  28 -13  -7   11.44   18.62
 -10   1   1   11.80    8.41
 -13   4   1  157.28   16.01
 -23   9   1   55.51   15.95
 -26   9   1   59.63   19.34
 -31   4   1   16.93   21.90
 -31   1   1    3.98   21.53
 -10  11   0  386.35   23.55
 -36  18   0    7.60   22.79
  12 -17  -1  398.66   26.52
  10   0  -2 5103.83  259.83
  17 -20  -2  184.11   19.29
  17 -23  -2   13.46   13.68
   9 -37  -2    3.92   11.13
  14  -1  -3   77.71   15.59
  20 -16  -3  143.57   19.18
   9 -42  -3    3.39   12.42
  24 -29  -4   25.57   20.38
  20 -39  -4    6.08   16.82
  17 -42  -4    1.96   16.12
  14   7  -5  135.86   19.23
  16   7  -6   47.80   19.18
  29 -25  -6   10.09   20.49
  19   5  -7  -12.34   21.19
  24  -1  -8   17.58   18.56
  25  -3  -8    8.41   18.56
 -23 -12   1    9.08   18.95
 -26  -9   1   -1.88   19.37
 -32  19   0   32.18   19.37
 -37  17   0   -3.59   20.83
   3 -24   0   71.01    6.53
   3   4  -1 2430.89  123.30
 -27  25  -1   54.98   16.71
 -16  25  -2   41.97   11.27
 -20  27  -2   53.80   14.94
 -29  30  -2    9.56   23.47
  15 -31  -2    7.85   14.07
   8   8  -3  284.67   21.50
  18  -9  -3   16.85   16.32
  20 -31  -3    6.03   19.46
   5  15  -4   61.96   11.33
   2  18  -4   59.32    9.84
  27 -25  -5   12.31   21.05
  27 -28  -5    5.52   19.46
  22 -42  -5   -0.25   17.89
  21 -43  -5   -5.83   19.09
  20 -44  -5    1.29   18.98
  -5  -9   1   47.27    8.92
 -27   8   1    6.70   15.25
 -28   7   1   78.22   17.30
 -29   6   1   -1.79   15.92
 -30   5   1    6.20   18.53
 -10 -17   1   51.64   11.35
 -13 -17   1   12.42   11.97
 -30  -1   1   -4.54   24.33
 -27  -7   1   -6.39   21.22
 -22 -22   0    0.00   18.05
  10 -28  -1   27.67   10.09
   6 -32  -1    9.22   11.13
 -18  26  -2   -1.18   12.11
  21 -21  -3   94.06   17.05
  21 -27  -3   34.88   16.37
  16 -38  -3    8.21   14.24
  24 -20  -4   42.53   18.14
  16 -43  -4   -0.87   16.26
  26 -35  -5    0.59   18.08
  23 -41  -5    4.12   20.91
  19 -45  -5   -4.57   16.85
  23   1  -8    9.90   17.63
 -15   5   1  450.25   29.27
 -19   7   1  484.76   33.22
 -24   8   1   16.65   14.91
  -5 -12   1  347.30   20.97
 -29  -3   1   17.86   23.38
 -28  -5   1    0.11   21.48
 -21 -13   1   -4.71   20.86
 -14 -26   0    1.49   12.78
 -27 -18   0   14.89   19.37
 -30 -15   0    3.87   19.12
  12 -23  -1  174.44   16.62
 -36  25  -1   14.91   22.74
  15 -10  -2  563.37   35.38
 -38  30  -2    8.49   17.58
  15 -39  -3   14.75   14.10
  23 -15  -4   28.46   16.51
  20  -2  -5   46.54   17.47
  21  -4  -5  140.29   19.51
  26 -17  -5   33.84   20.91
  27 -22  -5   24.19   22.09
  27 -31  -5    4.96   19.71
  23  -4  -6   49.15   23.97
  24  -6  -6   17.27   21.17
  28 -17  -6   -6.56   21.45
  29 -22  -6   33.95   19.60
 -17   6   1  552.97   35.21
 -15 -16   1    7.71   13.20
 -24 -10   1   -2.66   20.55
 -33  18   0   -3.92   20.80
 -20 -23   0    5.52   16.29
  -9  16  -1  269.50   17.30
 -30  25  -1    1.26   18.11
  17 -17  -2  708.42   44.55
 -32  30  -2   -2.07   21.14
  17 -26  -2   76.48   16.32
  19 -11  -3   86.99   17.55
  18 -36  -3    5.78   14.55
  22 -37  -4    1.04   16.15
  23  -8  -5   49.48   16.29
  24 -40  -5    1.93   18.87
  22  -2  -6    9.76   20.30
  18   7  -7   16.93   20.13
  22   3  -8   25.62   20.10
  -9  -1   1    3.20    8.44
 -25   7   1   46.96   16.15
 -29   3   1   96.19   21.45
 -29   0   1   76.90   25.46
 -17 -15   1    9.92   16.68
 -19 -14   1   35.44   19.91
 -16 -25   0  -17.77   14.21
 -18 -24   0   -7.26   15.42
 -25  24  -1   28.54   15.50
 -33  25  -1    5.13   21.08
  -7  19  -2  298.18   17.86
   9   2  -2  992.82   54.08
 -27  29  -2    9.45   19.18
 -35  30  -2   22.34   19.99
  16 -30  -2   51.02   14.07
  21 -18  -3   83.60   17.38
  14 -40  -3   17.05   15.36
  24 -32  -4   10.93   17.86
  15 -44  -4   -4.63   16.09
  19   0  -5  301.35   26.21
  24 -10  -5   68.83   17.19
  21   0  -6   38.16   21.67
 -12   2   1  620.37   36.50
 -22   7   1  142.64   19.12
 -26   6   1   23.49   16.26
 -28   4   1   33.64   18.31
 -28  -2   1   25.26   21.70
 -25  -8   1   10.51   21.48
 -30  18   0   29.30   16.62
 -34  17   0    8.78   22.51
 -25 -19   0    4.15   17.44
 -31 -13   0    9.87   21.62
 -37  24  -1    0.00   22.62
 -10 -33  -1    7.77   11.19
  12   7  -4  297.51   24.39
  20  -6  -4   97.82   18.05
  13   9  -5   82.23   16.26
  15   9  -6    2.38   18.90
  26 -10  -6   26.72   22.29
 -27   5   1   38.83   16.20
  -9 -16   1   14.38    9.95
 -27  -4   1    6.98   22.04
 -26  -6   1   32.07   22.82
 -22 -11   1   48.25   20.75
  -4   5   0 1505.16   76.82
  -7   8   0  596.90   32.72
 -12  12   0  957.41   52.29
 -35  16   0    7.54   22.43
 -36  15   0    6.03   21.45
 -37  14   0    5.58   20.07
  12 -14  -1  772.54   43.71
  11 -27  -1   38.24   10.93
  -5 -34  -1   -1.23    7.46
  16 -12  -2  280.30   23.27
   4 -39  -2    0.17    8.38
  12   3  -3  207.32   20.44
  -9  24  -3    3.42    6.31
  21 -30  -3   16.06   19.71
  19 -35  -3   -0.11   15.56
   8  12  -4   23.83   11.86
  18  -2  -4  106.90   16.62
  21  -8  -4  114.27   18.76
  24 -17  -4   83.24   17.94
  25 -28  -4    9.39   23.38
  23 -36  -4   -1.43   18.05
   6  17  -5   28.54   11.55
  18   2  -5   68.01   17.27
  27 -34  -5    3.84   18.42
  11  14  -6   10.51   20.10
  20   2  -6    3.59   20.55
  29 -19  -6   43.43   22.46
  30 -27  -6   -7.51   17.49
  24  -2  -7   -1.91   19.04
  25  -4  -7   21.11   19.76
  26  -6  -7    4.79   19.32
  21   5  -8   10.15   19.15
  -8  -3   1  176.87   13.51
  -6  -7   1  232.16   15.25
 -20   6   1  272.87   26.66
 -23   6   1    5.72   15.48
  -6 -13   1   21.11    9.76
 -12 -16   1   12.87   11.75
   4 -23   0  184.58   12.06
  -9 -27   0    8.21   10.54
 -28 -16   0   -4.01   21.36
 -38  23  -1   16.12   19.40
   8 -38  -2    1.21   10.23
  20 -13  -3  222.35   21.90
  25 -22  -4   54.84   17.94
  25 -12  -5   18.05   16.74
  27 -19  -5    4.32   20.61
  27 -12  -6    3.20   22.96
  30 -24  -6   -3.03   17.72
  27  -8  -7    2.07   18.36
 -14   3   1 1300.73   70.62
  -7  -5   1  829.20   44.83
 -18   5   1   56.63   15.67
  -8 -15   1   83.99   11.27
 -27   2   1   54.64   18.53
 -27  -1   1   20.58   17.47
 -20 -12   1   36.89   17.21
 -23  -9   1   -0.62   19.68
   5 -10   0   86.49    7.63
 -31  17   0   30.22   18.53
 -23  23  -1  174.24   19.85
 -28  24  -1    9.53   14.61
 -34  24  -1   -1.68   25.09
   4  13  -3  216.94   16.71
  22 -23  -3   27.92   14.63
  13 -41  -3   10.43   13.74
  17   0  -4  310.49   25.74
  22 -10  -4  370.74   29.41
   3  20  -5   14.07    9.64
  28 -30  -5   -6.34   17.72
  17   9  -7   11.97   19.18
  23   0  -7   35.38   19.60
  28 -10  -7   26.94   19.37
 -16   4   1  598.75   36.98
 -24   5   1   30.67   18.05
  -7 -14   1  306.03   20.38
 -26   3   1   96.22   17.63
 -14 -15   1   96.61   14.97
 -26  -3   1   98.35   19.40
 -18 -13   1    6.73   14.21
 -14  13   0  310.18   21.87
 -25  17   0   41.60   17.58
 -23 -20   0   28.18   19.43
 -31  24  -1   31.34   18.56
 -27 -23  -1    9.34   19.91
 -25  28  -2   -3.25   15.11
 -30  29  -2    0.11   22.01
 -36  29  -2   24.62   20.77
  17 -29  -2  107.91   16.37
   1  16  -3    5.55    7.32
 -23  31  -3    8.07   20.49
  22 -26  -3   73.70   16.88
  20 -34  -3    0.00   15.14
  25 -31  -4   -2.78   19.65
   9  14  -5   53.80   13.68
  28 -24  -5   17.52   21.53
  26 -38  -5    1.54   19.29
  19   4  -6   59.13   19.62
  28 -14  -6   -2.05   21.48
 -11   0   1  726.17   40.88
 -21   5   1   15.14   14.83
 -25   4   1   85.79   17.10
 -16 -14   1   50.60   15.17
 -25  -5   1   14.41   18.36
 -24  -7   1   23.94   17.38
 -16  14   0  136.90   17.47
   6 -15   0  335.16   19.54
 -28  17   0    4.51   14.24
 -32  16   0    3.59   18.70
   9  -5  -1 1057.10   56.58
  10  -7  -1 1477.91   77.74
 -20 -28  -1   13.65   17.13
   1  12  -2  141.10    9.76
  17 -14  -2  548.20   35.46
 -33  29  -2   39.67   22.51
  18 -25  -2   38.60   14.52
 -33  33  -3   27.67   18.42
  24 -35  -4   -3.92   17.16
  17   4  -5  165.97   20.38
  26 -14  -5   66.42   19.26
  22   2  -7  -13.82   20.80
 -21 -10   1   44.13   16.91
   6 -18   0  496.20   27.81
 -26 -17   0   24.62   18.28
 -29 -14   0    7.54   22.60
   8  -3  -1   93.64   10.96
 -21  22  -1   24.47   13.96
   5 -33  -1    2.13    8.30
 -12 -32  -1    1.96   12.34
  18 -19  -2  197.48   20.07
  21 -15  -3   27.59   14.52
  22 -20  -3    4.54   14.52
 -36  33  -3    0.56   18.70
  16   2  -4   65.13   16.18
  23 -12  -4   27.92   16.60
  25 -19  -4   35.27   16.01
  28 -33  -5    2.30   19.12
  30 -21  -6   16.82   19.26
 -19   4   1  245.90   23.13
 -22   4   1   54.33   15.05
 -25   1   1   24.56   14.75
 -11 -15   1  156.21   16.04
 -25  -2   1   52.65   16.29
 -33  15   0    3.84   20.33
 -34  14   0    6.59   21.92
 -35  13   0    1.60   22.88
 -36  12   0   27.84   21.45
 -21 -21   0  -26.19   18.28
 -11  17  -1  565.58   32.69
  13 -22  -1   93.41   13.85
 -35  23  -1   22.65   23.33
  12 -26  -1  156.07   15.84
 -18 -29  -1    0.42   15.73
  11   5  -3   63.36   15.92
  22 -29  -3   76.03   20.38
  28 -21  -5    9.50   22.01
  27 -37  -5    9.22   18.03
  29 -16  -6   10.88   19.54
 -13   1   1  216.66   17.69
 -23   3   1   89.29   17.10
 -24   2   1  144.10   20.69
 -24  -4   1   31.37   14.89
 -19 -11   1   22.62   14.77
 -22  -8   1   11.89   15.76
 -23  16   0  206.54   21.67
 -29  16   0   41.77   16.93
  -3 -27   0   -2.24    6.39
 -11 -26   0   14.80   12.03
 -30 -12   0  -17.41   20.35
  11  -9  -1  562.73   33.17
 -26  23  -1  149.90   19.91
 -14 -31  -1   21.56   13.79
 -16 -30  -1   -8.80   14.80
 -21  30  -3   23.41   15.81
 -28  32  -3   -9.34   20.72
  21 -33  -3   12.39   17.86
  11   9  -4   72.58   13.99
  -1  21  -4   18.03    6.62
  26 -27  -4  -10.74   20.21
  27 -16  -5   36.73   20.66
  21   4  -7    2.66   19.88
  26  -2  -8   -8.44   17.61
 -10  -2   1  564.30   32.46
 -15   2   1  327.14   23.72
 -17   3   1  811.54   48.22
 -13 -14   1   38.10   11.94
 -23  -6   1    6.84   13.51
 -26  16   0  102.50   18.19
 -19 -22   0   11.86   16.01
 -19  21  -1    4.18   12.17
  13 -16  -1  295.32   21.87
 -32  23  -1   27.56   19.96
 -36  22  -1   45.33   22.12
 -25 -24  -1   -5.92   19.60
 -37  28  -2    1.63   17.83
   7  10  -3  337.74   23.16
  12 -42  -3   16.99   13.29
  24 -14  -4  112.20   18.81
  26 -24  -4   42.70   21.90
  25 -34  -4   17.97   18.45
  12  11  -5   36.53   14.05
  18   6  -6   -7.32   20.30
  25   0  -8   19.74   20.47
 -20   3   1   94.45   19.26
 -10 -14   1  205.22   17.91
 -15 -13   1   23.97   13.01
 -17 -12   1   91.06   16.34
 -36   9   0   23.97   20.10
 -31 -10   0   20.21   19.79
 -24 -18   0  -10.99   18.45
   7  -1  -1  260.90   17.24
 -29  23  -1   26.80   17.05
   4   9  -2   61.57    8.72
 -28  28  -2   26.52   19.29
  18 -28  -2   36.75   14.44
  14 -35  -2   -2.83   12.78
  26 -30  -4   30.73   21.28
  21 -41  -4   -1.46   15.50
  20 -42  -4   -2.16   16.88
  16   6  -5   50.24   15.17
  29 -26  -5   20.69   21.42
  29 -29  -5   20.55   19.82
  23 -44  -5   -6.53   18.92
  -7  -8   1   86.83   10.06
 -21   2   1   16.20   13.34
 -23   0   1  173.99   21.11
 -23  -3   1   95.43   18.62
 -20  -9   1   19.46   14.86
 -21  15   0  138.83   19.01
 -30  15   0   -1.01   14.89
   5 -22   0  175.30   11.92
 -13 -25   0    5.97   12.31
 -17 -23   0    9.95   13.48
 -13  18  -1   72.89   12.45
 -15  19  -1  215.23   19.09
 -17  20  -1   78.27   15.78
 -28 -21  -1    1.71   19.76
  18 -16  -2  220.69   22.34
 -34  28  -2   -4.04   20.91
  15 -34  -2    9.64   13.51
  17  -4  -3  253.07   23.80
  18  -6  -3   39.81   16.48
  19  -8  -3   70.23   17.07
 -19  29  -3  106.87   15.70
  22 -17  -3   72.19   16.62
  15   4  -4  140.68   18.11
  22 -40  -4   -3.22   16.54
  19 -43  -4   -1.04   14.75
  28 -36  -5   -5.61   18.78
  24 -43  -5   -1.43   19.68
  22 -45  -5    5.89   18.00
  25  -5  -6   14.80   22.01
  26  -7  -6   49.20   22.32
  30 -18  -6   23.75   20.16
  31 -23  -6    3.06   17.35
  24   2  -8   -4.09   19.40
  -9  -4   1  162.55   13.60
 -18   2   1   96.22   17.10
  -7 -11   1  264.63   18.28
 -22   1   1    8.94   14.27
 -22  -5   1   66.50   16.43
 -21  -7   1   74.43   16.29
  -9   9   0 1217.77   64.06
 -35  10   0   18.76   21.03
 -15 -24   0   11.16   13.37
 -33  -6   0   15.92   20.41
 -32  -8   0   -3.31   17.69
  12 -11  -1   82.40   12.22
  14  -5  -2   39.87   13.77
  15  -7  -2  220.67   19.48
 -31  28  -2   -0.25   21.87
 -38  27  -2    0.22   18.11
  16 -33  -2   36.11   14.77
  16  -2  -3  119.46   18.76
 -11  25  -3   18.67    7.88
  23 -22  -3   23.19   14.16
 -31  32  -3   -2.07   18.87
  23 -25  -3   18.17   14.58
 -37  32  -3    2.19   18.98
  22 -32  -3   34.12   21.78
  25 -16  -4   17.16   15.14
  26 -21  -4   40.34   17.38
  22  -3  -5  116.40   18.50
  23  -5  -5   44.63   16.40
  28 -18  -5    3.78   21.33
  29 -23  -5   -0.11   22.88
  29 -32  -5   16.06   18.76
  25 -42  -5    0.45   20.13
  21 -46  -5  -11.07   17.10
  24  -3  -6   26.24   24.03
  20   6  -7   16.60   19.46
 -12  -1   1  224.51   18.53
  -8  -6   1  297.62   19.32
  -8 -12   1  123.66   13.65
  -9 -13   1   74.38   12.08
 -18 -10   1   35.72   13.68
 -31  14   0   21.78   16.12
 -32  13   0   17.19   17.80
 -34  11   0    2.89   25.09
 -24  22  -1  147.27   19.43
 -33  22  -1   42.28   25.71
  13 -25  -1   40.03   11.94
 -23 -25  -1   -2.92   18.08
  13  -3  -2  545.68   33.31
 -21  26  -2   61.12   14.72
  19 -24  -2   14.86   14.16
  20 -10  -3   14.69   13.93
 -34  32  -3   10.91   18.11
  23 -28  -3    7.12   18.05
  18 -44  -4    3.28   14.97
  25  -9  -5    3.70   17.16
  26 -41  -5   -4.99   17.89
  23  -1  -6   31.71   21.25
 -14   0   1 1131.95   62.49
 -16   1   1  230.79   20.55
 -19   1   1    6.08   15.22
 -12 -13   1   49.82   12.25
 -16 -11   1   24.14   13.29
 -24  15   0   33.45   17.35
 -27  15   0   16.77   14.91
 -33  12   0   45.25   21.28
 -35   7   0   23.52   19.46
 -22 -19   0   11.21   18.14
 -28 -13   0    0.50   18.76
  16  -9  -2  427.23   29.49
  19 -21  -2   51.44   14.66
  12 -37  -2    6.08   11.47
 -17  28  -3   61.17   12.22
 -26  31  -3   12.11   20.94
  26 -33  -4   54.70   19.91
  24 -38  -4  -10.88   18.14
  21  -1  -5   58.12   17.27
  26 -11  -5   21.59   18.00
  28 -11  -6    8.61   21.08
  27  -5  -7   -3.45   17.38
  28  -7  -7    5.24   18.25
  23   4  -8   18.17   19.37
 -21  -1   1   28.85   13.65
 -21  -4   1  106.90   17.55
 -14 -12   1  205.75   18.78
 -20  -6   1   37.12   14.97
 -19  -8   1    4.37   12.31
 -19  14   0  226.19   21.31
   6 -12   0  123.47    9.56
 -30  22  -1    4.29   15.36
 -26  27  -2   -3.11   15.17
  17 -32  -2   25.34   14.83
   7 -39  -2    9.20    9.45
  18 -39  -3   -5.69   13.91
  17   8  -6    9.11   21.84
  29 -13  -6    5.30   19.82
  31 -20  -6   18.62   18.11
  26  -3  -7   18.76   19.40
  29  -9  -7    8.86   18.08
 -11  -3   1 1241.83   66.58
 -17   0   1  373.85   27.45
 -28  14   0   20.07   15.84
 -34  -1   0   21.22   18.70
 -29 -11   0    2.86   18.67
 -27  22  -1   57.02   15.90
 -34  21  -1   -2.75   24.47
 -26 -22  -1    4.99   18.22
  12  -1  -2  317.67   21.90
  -9  20  -2   79.70   10.18
  17 -11  -2  213.04   22.62
 -19  25  -2   29.94   12.56
 -35  27  -2   16.09   21.22
 -13  26  -3    7.15    8.44
 -15  27  -3   19.88   10.12
  23 -19  -3   86.88   18.14
  20 -37  -3   -2.41   15.25
  17 -40  -3    4.96   13.40
  21  -5  -4   38.27   15.64
  22  -7  -4  181.50   21.08
  26 -18  -4    1.07   15.17
  15   8  -5   15.81   14.24
  20   1  -5   56.55   15.62
  27 -13  -5   40.31   21.08
  29 -20  -5   15.78   24.70
  29 -35  -5   17.49   19.18
  13  13  -6   -5.86   18.76
  22   1  -6   18.67   19.68
  25  -1  -7   -5.16   19.18
 -11 -12   1  160.19   15.70
 -17  -9   1   55.09   14.21
 -11  10   0  365.10   22.88
 -17  13   0  390.73   28.15
 -34   8   0    3.50   21.25
 -33  -3   0   11.49   19.46
 -30  -9   0    3.06   18.53
  13 -13  -1  412.68   26.63
  14 -21  -1  304.80   23.66
  -2 -34  -1   -1.91    4.99
 -21 -26  -1   -3.59   16.51
  19 -18  -2  155.26   18.98
  19 -27  -2    8.72   13.85
  10   7  -3  351.11   25.37
  23 -31  -3    7.96   19.65
  11 -43  -3    6.06   12.42
   7  14  -4  201.91   17.44
  14   6  -4   89.69   15.22
  23  -9  -4  146.04   21.28
  27 -23  -4    3.53   18.76
  27 -29  -4    2.55   19.62
  25 -37  -4   -6.14   16.82
  17 -45  -4    0.67   14.58
  30 -28  -5   -4.63   20.21
  19   8  -7   -0.06   17.47
 -10  -5   1  347.61   22.99
 -13  -2   1  334.10   23.58
 -15  -1   1  239.03   21.19
 -18  -1   1    3.03   14.27
 -19  -2   1   14.63   12.45
 -13 -11   1  145.03   16.60
 -19  -5   1   52.06   15.50
 -15 -10   1   91.00   14.38
 -18  -7   1   28.18   13.57
 -22  14   0  139.00   18.42
 -29  13   0   39.17   15.87
 -33   9   0   -6.08   21.95
 -34   5   0  -10.23   19.01
 -34   2   0   -0.67   20.44
 -32  -5   0    7.32   18.67
 -31  -7   0   -4.04   18.64
 -20 -20   0  -11.52   15.90
 -22  21  -1   23.13   13.74
  14 -18  -1  285.40   22.23
  -7 -33  -1   13.60   10.01
 -29  27  -2    7.15   18.76
 -32  27  -2   14.13   24.33
  22 -14  -3   41.46   15.28
  21 -36  -3    1.35   15.87
  16 -41  -3   13.85   13.91
  30 -25  -5   -4.88   19.20
  30 -31  -5   12.87   16.93
  28 -39  -5   -1.21   18.98
  30 -15  -6    3.28   19.46
  24   1  -7   17.86   19.93
  -9  -7   1  167.34   14.61
  -9 -10   1  314.75   22.09
 -10 -11   1  266.64   20.91
 -13  11   0   90.05   12.42
 -15  12   0  694.35   40.15
 -25  14   0    3.14   14.63
 -32  10   0   21.59   19.65
 -26 -14   0    2.33   16.15
   6   1  -1  239.76   16.06
 -36  19  -1    6.53   20.97
   7   6  -2  115.00   12.00
 -17  24  -2  103.53   13.68
  18 -13  -2  270.48   23.52
  18 -31  -2    7.23   13.79
 -29  31  -3   -0.84   19.62
 -35  31  -3    0.53   17.27
   4  17  -4  142.20   13.09
  19  -1  -4   32.52   14.91
  24 -11  -4   47.77   16.85
  27 -32  -4   18.34   17.16
   8  16  -5   11.41   11.19
  28 -15  -5   -1.37   20.02
  21   3  -6   23.97   21.73
 -16  -2   1   88.37   15.22
 -17  -3   1   60.33   16.77
 -17  -6   1   -4.65   13.85
 -16  -8   1   11.35   12.03
   6 -21   0  114.22   10.29
 -30  12   0   26.10   15.28
 -31  11   0   31.90   17.10
 -33   0   0    7.26   18.39
 -23 -17   0    7.57   17.44
  14 -24  -1  236.42   19.40
 -31  21  -1   16.26   16.99
  11 -30  -1   18.50    9.87
 -37  18  -1    4.93   19.23
  10 -31  -1   24.28   10.49
 -36  26  -2   22.40   19.29
  11 -38  -2   -2.27   10.99
  14   2  -3  114.19   17.30
 -24  30  -3   23.97   18.34
 -32  31  -3   14.83   18.76
  24 -27  -3   23.05   17.72
  10  11  -4  209.37   18.14
  19   3  -5  130.17   19.04
 -12  -4   1  486.72   30.19
 -14  -3   1  830.27   47.97
 -12 -10   1  182.34   17.33
 -14  -9   1   55.29   12.81
 -33   6   0    4.21   24.05
 -25  21  -1   92.18   16.37
 -19 -27  -1   -1.63   14.97
  11   1  -2  399.42   25.90
 -11  21  -2  119.07   12.00
 -24  26  -2    5.10   13.32
  22 -35  -3    0.48   15.95
  25 -13  -4   18.45   14.97
  27 -20  -4    4.79   17.49
  26 -36  -4   23.86   17.58
  11  13  -5   50.32   13.15
  30 -22  -5    4.43   19.68
  30 -34  -5   -2.13   17.02
  31 -17  -6   23.41   19.20
  23   3  -7   14.33   19.68
 -11  -6   1  446.21   28.01
 -15  -4   1  208.08   20.47
 -11  -9   1  203.00   18.81
 -15  -7   1  123.55   15.67
 -26  13   0  111.30   17.55
 -33   3   0    4.21   16.91
 -32  -2   0    4.88   16.57
 -27 -12   0    7.71   18.34
  -6  13  -1  268.86   15.81
 -20  20  -1    8.05   12.92
 -28  21  -1   84.86   16.43
  12 -29  -1  101.46   13.26
 -24 -23  -1   -5.47   16.88
 -15  23  -2   54.61   11.97
 -37  25  -2   11.80   18.31
  23 -16  -3   74.60   16.34
  24 -21  -3   62.07   15.53
  18   1  -4   27.00   14.30
  29 -17  -5   28.01   25.34
  29 -38  -5    0.62   19.04
  16  10  -6   34.76   21.50
 -13  -5   1   50.58   13.57
 -13  -8   1   41.69   14.55
 -20  13   0  323.19   25.48
 -32   7   0   18.14   21.22
 -28 -10   0    1.54   16.88
  14 -15  -1  107.12   14.75
   9 -32  -1    2.02    9.31
 -27 -20  -1   -2.55   19.46
 -13  22  -2   63.39   10.79
  19 -15  -2  262.89   23.83
  20 -26  -2   34.57   14.52
 -33  26  -2   33.33   25.09
  19 -30  -2   20.21   12.56
  24 -30  -3   16.48   20.86
  15 -42  -3    9.08   13.54
  28 -28  -4  -13.96   20.19
   5  19  -5   16.01   11.16
  20   5  -6   12.76   21.50
  -6   6   0 2171.65  110.88
 -23  13   0   37.12   15.17
 -27  12   0   27.33   14.86
 -31  -4   0   -3.08   17.58
 -30  -6   0    6.14   18.08
 -29  -8   0    0.62   17.47
 -21 -18   0   -0.87   17.13
 -24 -15   0   20.35   16.20
 -17 -28  -1   10.01   15.17
  20 -20  -2  214.55   21.00
 -36  30  -3    5.64   16.57
  23 -34  -3   -3.50   18.56
  26 -15  -4   61.73   16.99
  28 -25  -4    3.14   21.31
  31 -30  -5    2.07   19.12
  26   1  -8   -8.69   16.82
 -31   8   0   -5.41   17.44
 -32   4   0    0.00   24.45
 -32   1   0   -5.02   19.15
   2   6  -1  616.75   32.27
  13 -28  -1   15.70   10.29
  -9 -32  -1    4.57   11.30
 -27  26  -2    0.00   15.22
 -30  26  -2   30.50   20.77
  13   8  -4   95.26   15.59
  28 -31  -4   10.79   19.54
  27 -35  -4    5.13   15.87
  14  10  -5   55.85   13.96
  18   5  -5   47.49   15.39
  30 -37  -5    0.00   17.10
  26 -44  -5   14.69   20.97
  25 -45  -5    5.75   19.71
  26  -4  -6   13.04   21.25
  27  -6  -6    0.78   19.48
  28  -8  -6   -3.53   19.34
  22   5  -7    8.55   17.89
 -18  12   0  489.92   32.10
 -28  11   0    6.39   14.19
 -29  10   0   57.36   16.88
 -30   9   0   28.65   16.57
 -18  19  -1   18.22   14.10
 -29  20  -1   21.84   14.63
 -15 -29  -1   -0.93   13.71
 -22 -24  -1  -13.65   17.75
  13   4  -3  220.97   20.77
 -22  29  -3   80.01   17.83
  24 -18  -3   30.64   15.39
 -27  30  -3   -5.58   19.34
  28 -22  -4   -5.05   19.48
  24 -41  -4    0.28   18.08
  23 -42  -4   -7.96   15.90
  22 -43  -4    8.10   16.62
  24  -4  -5   47.72   17.44
  25  -6  -5   22.93   17.91
  30 -19  -5   30.03   21.19
  31 -24  -5    0.00   20.02
  31 -33  -5   -3.11   19.06
  27 -43  -5   -2.75   18.31
  24 -46  -5   -5.49   20.19
  25   3  -8   -2.16   17.72
   7 -14   0 1492.29   77.07
 -31  -1   0   -8.86   20.41
 -25 -13   0    4.29   16.06
 -23  20  -1  118.00   17.55
 -34  18  -1   -2.61   22.06
 -35  17  -1   35.04   22.60
 -36  16  -1    5.27   20.89
 -37  15  -1    1.21   18.90
 -11 -31  -1    0.67   11.80
 -13 -30  -1    5.69   12.81
 -28 -18  -1   -9.03   20.55
 -22  25  -2   80.55   15.14
 -34  25  -2   -5.94   24.45
   6  12  -3   17.69   10.77
  19  -5  -3  180.74   19.91
  20  -7  -3   98.32   16.96
  21  -9  -3    7.04   13.68
  25 -26  -3   22.23   17.83
 -33  30  -3   15.81   19.96
  17   3  -4  112.34   17.21
  27 -17  -4   48.11   16.71
  25 -40  -4    1.32   19.18
  21 -44  -4    8.47   16.40
  27 -10  -5    3.36   20.33
  25  -2  -6   -8.63   20.80
  30 -12  -6    9.81   18.50
  29  -6  -7    7.49   19.01
 -24  12   0   61.00   16.12
 -31   5   0    2.75   20.58
 -31   2   0    7.65   21.76
  -5 -26   0    0.00   10.71
 -19 -19   0  -10.51   17.41
 -26  20  -1   31.76   16.23
  15 -23  -1   61.37   13.18
 -25 -21  -1    4.51   18.03
  20 -17  -2  211.08   20.72
  20 -29  -2   52.20   14.21
  10 -39  -2    7.54   10.35
  25 -23  -3    8.75   15.73
 -30  30  -3   22.06   20.21
 -37  29  -3   -1.37   16.32
  24 -33  -3   11.63   20.07
  23  -2  -5   29.61   18.11
  28 -12  -5  -12.03   21.62
  28 -42  -5   -1.35   18.53
  19   7  -6   47.91   21.31
  28  -4  -7    9.84   17.44
 -21  12   0  234.01   23.61
 -30  -3   0   -0.90   20.10
 -26 -11   0   25.74   18.14
 -22 -16   0   14.07   17.02
  11  -6  -1   94.14   11.19
  12  -8  -1  357.96   23.75
  14 -27  -1   72.58   12.39
   9   9  -3   -3.14   12.48
  18  -3  -3   71.10   15.64
  22 -11  -3   75.19   16.29
  25 -29  -3   17.94   20.30
  14 -43  -3    0.00   13.29
  28 -34  -4   19.93   18.48
  26 -39  -4    0.17   19.32
  24   0  -6   42.70   24.19
  31 -14  -6    0.06   17.89
  27  -2  -7    5.44   18.14
 -16  11   0  437.27   28.32
 -25  11   0  -13.04   13.96
 -30   6   0   -0.84   16.51
 -29  -5   0   -1.29   19.71
 -28  -7   0   -4.29   17.66
 -27  -9   0   11.63   18.70
  13 -10  -1  375.42   24.36
 -16  18  -1  100.48   16.40
  15 -17  -1  280.86   22.12
   8 -33  -1   14.35   10.63
   4 -34  -1    1.82    5.78
  16  -6  -2  182.99   18.84
  17  -8  -2   54.42   15.87
 -35  24  -2    7.99   19.82
  17 -35  -2    3.98   13.06
  16 -36  -2    0.03   13.68
  20 -45  -4    0.81   14.86
  22   0  -5   60.50   16.96
  29 -14  -5   16.82   21.59
  31 -21  -5   39.75   19.48
  21   7  -7    4.51   17.33
   7 -20   0  279.74   17.91
 -29   7   0   66.47   16.85
 -30   0   0   28.04   20.86
  10  -4  -1 1156.77   61.68
 -20 -25  -1   -5.75   15.50
 -29 -16  -1   -8.30   18.70
  18 -10  -2  110.09   17.27
 -25  25  -2   18.76   13.82
  21 -22  -2    5.78   13.68
  21 -25  -2   18.56   14.33
 -31  25  -2    2.58   19.43
  18 -34  -2   49.76   15.31
  23 -13  -3   24.98   14.35
  25 -20  -3   56.66   15.90
  23  -6  -4   35.69   17.63
  24  -8  -4    8.97   14.63
  25 -10  -4   87.72   17.47
  28 -19  -4   -5.61   17.72
  29 -30  -4   -2.50   18.87
  17   7  -5   56.88   15.45
  32 -26  -5    4.49   17.86
  32 -29  -5   22.37   17.72
  32 -32  -5    7.06   17.27
  15  12  -6  -12.98   19.74
  26   0  -7   51.64   20.58
  -8   7   0  592.05   33.00
 -14  10   0  925.95   51.39
 -26  10   0  120.66   18.34
 -28   8   0    9.48   15.31
 -30   3   0   13.43   19.12
 -17 -20   0   -1.46   14.89
 -23 -14   0   -0.11   18.05
  -8  14  -1  300.99   18.64
 -31  18  -1   23.10   16.15
  15  -4  -2  123.50   16.26
 -20  24  -2   67.99   14.69
 -28  25  -2    6.25   16.46
 -36  23  -2    0.34   18.87
  15 -37  -2    9.31   12.62
 -20  28  -3   26.02   13.34
  21 -39  -3    2.44   15.17
  20 -40  -3   -1.71   14.91
  29 -24  -4   38.74   21.64
  27 -38  -4   -2.05   18.00
  30 -16  -5   46.99   23.07
  23   2  -6    6.31   22.57
 -19  11   0  269.14   22.79
 -22  11   0    6.42   15.70
 -27   9   0   37.06   15.98
   5   3  -1   57.56    8.21
 -14  17  -1  833.43   47.13
  14 -12  -1  768.42   44.18
 -21  19  -1   16.71   12.08
 -27  19  -1    2.80   15.84
 -36  13  -1   -4.71   19.32
  19 -12  -2  334.27   27.59
  19 -33  -2   57.25   16.18
   3  15  -3   11.52    8.16
 -25  29  -3   21.67   16.37
 -34  29  -3   -8.66   17.63
  25 -32  -3   19.12   19.76
  22 -38  -3    2.97   15.14
  16   5  -4   53.88   14.89
  26 -12  -4   62.97   16.34
 -10   8   0   23.27    8.41
 -12   9   0  458.10   28.43
 -29   4   0   30.67   16.48
 -29  -2   0    3.00   20.10
 -20 -17   0   -0.03   16.23
 -24  19  -1   26.75   14.07
  15 -26  -1  120.64   15.42
 -32  17  -1   11.38   19.88
 -35  14  -1   24.50   22.15
 -30 -14  -1   13.01   19.54
 -23 -22  -1    0.81   17.44
 -26 -19  -1   -5.13   19.18
  21 -19  -2   43.09   15.05
  21 -28  -2   45.81   14.69
 -37  22  -2    1.01   19.01
  12   6  -3   49.23   15.31
  24 -15  -3    6.81   14.63
  23 -37  -3    2.72   15.11
  19 -41  -3   12.64   15.17
   9  13  -4  113.07   14.41
  21  -2  -4   47.32   16.68
  29 -33  -4   39.19   19.40
  19 -46  -4  -13.18   16.79
  21   2  -5   16.57   17.21
  32 -23  -5    1.99   17.77
  25   2  -7    5.10   18.95
  -3   3   0 9252.42  464.63
  -2 -26   0    6.08    5.66
 -29   1   0    4.12   20.52
 -28  -4   0   -1.49   19.74
 -15 -21   0   27.08   16.60
 -24 -12   0   13.04   18.00
 -10  15  -1  452.46   26.49
 -12  16  -1  597.57   34.48
 -33  16  -1   27.28   20.30
 -34  15  -1   15.36   22.51
 -18 -26  -1   -5.10   16.48
  14  -2  -2   85.87   13.93
 -32  24  -2    7.43   23.27
  14 -38  -2    1.65   11.77
  26 -28  -3   -1.01   20.21
 -31  29  -3   17.55   21.42
  27 -14  -4   24.67   16.09
  29 -21  -4   12.53   20.83
  28 -37  -4   32.38   18.19
  13  12  -5   24.45   13.09
  10  15  -5   26.33   13.09
  31 -18  -5   13.01   20.52
  18   9  -6   12.14   20.47
 -23  10   0   30.95   15.22
  -7 -25   0   21.90   12.50
 -27  -6   0    4.68   19.46
 -25 -10   0   22.06   19.26
   9  -2  -1  755.02   41.44
   6   8  -2  180.97   13.74
  20 -14  -2  190.89   21.11
  20 -32  -2   41.69   15.76
  16   1  -3   17.83   15.28
 -28  29  -3    2.58   22.12
  18 -42  -3    0.00   14.52
  12  10  -4  351.65   25.85
   1  20  -4   26.19    7.29
  22   4  -6   49.45   23.02
   5  -7   0    3.28    7.18
   6  -9   0  279.32   16.71
 -28   5   0   18.84   15.17
 -26  -8   0   10.46   20.05
 -13 -22   0    9.59   16.85
  15 -14  -1  106.09   15.08
  16 -19  -1  268.77   22.99
  16 -22  -1  112.98   15.84
 -36  10  -1   39.73   20.24
  25 -17  -3   68.18   16.82
  26 -22  -3   98.01   17.63
 -35  28  -3    3.50   19.88
  24 -36  -3   -0.87   17.38
  20   0  -4   22.96   15.78
  28 -16  -4    1.65   18.05
  30 -29  -4    3.14   17.77
 -17  10   0 1032.35   58.34
 -24   9   0   30.39   14.52
 -27   6   0   53.77   15.22
 -28   2   0    3.56   15.22
  -9 -24   0    9.73   13.91
 -18 -18   0    1.77   17.69
 -21 -15   0   26.02   18.84
 -19  18  -1   25.12   15.34
 -27 -17  -1   -0.81   20.19
 -18  23  -2   29.32   12.17
 -23  24  -2   34.90   14.16
  22 -24  -2  109.14   17.63
 -29  24  -2    5.72   17.61
 -33  23  -2   21.95   22.60
 -18  27  -3   61.23   12.59
  26 -31  -3    1.49   20.47
  13 -44  -3    1.93   12.73
   6  16  -4  120.30   13.32
  30 -26  -4   -3.59   20.72
 -35  32  -4    5.89   18.17
  28  -5  -6    9.06   18.76
  29  -7  -6   32.04   19.93
  30  -9  -6   -1.71   18.03
  24   4  -7   19.65   16.71
   8 -16   0  446.41   25.71
 -20  10   0  552.66   36.45
 -25   8   0   54.19   17.72
 -26   7   0  209.34   23.05
 -11 -23   0   14.75   16.71
 -35  11  -1    1.68   20.80
 -16 -27  -1    3.20   14.86
 -21 -23  -1    3.31   17.10
   6 -40  -2    9.28    8.10
  30 -32  -4   12.78   19.68
  29 -36  -4   38.86   18.87
  16   9  -5   21.48   13.99
   7  18  -5   10.23   11.33
  20   4  -5   49.01   16.26
  27  -7  -5   26.80   22.82
  32 -20  -5  -11.30   18.36
  33 -25  -5   15.05   17.80
 -27  -3   0    2.86   18.00
 -25  18  -1   54.67   16.60
  16 -25  -1   20.27   12.39
 -29  17  -1  111.52   17.94
 -24 -20  -1   -3.95   18.22
   9   5  -2   39.84   10.57
  13   0  -2  493.23   30.89
  21 -16  -2  122.49   16.85
  22 -21  -2   -1.51   13.12
 -26  24  -2   20.02   14.49
  21 -31  -2    2.47   13.60
 -23  28  -3    8.19   15.00
 -36  27  -3    6.78   17.21
  25 -35  -3   -7.23   17.13
  15   7  -4  175.67   18.90
  30 -23  -4    5.55   23.02
  26  -5  -5   27.36   19.65
  29 -11  -5    4.09   21.22
  27  -3  -6   16.65   18.56
  32 -13  -6    6.25   17.63
   7 -11   0  598.05   32.61
   8 -19   0  252.54   16.79
 -27   3   0    1.63   15.03
 -22 -13   0    2.75   20.30
 -22  18  -1   47.46   14.69
 -34  12  -1    9.03   21.81
  -4 -33  -1    0.93    7.54
   3  11  -2  507.41   27.95
 -34  22  -2   41.72   23.21
  13 -39  -2   -2.16   11.10
  26 -19  -3  141.61   20.61
 -32  28  -3  -12.39   21.00
  17 -43  -3    6.81   12.28
  19   2  -4   37.99   14.75
  29 -18  -4   10.68   20.02
  26 -42  -4    4.32   16.15
  25 -43  -4  -11.24   17.30
  24 -44  -4    8.05   16.09
  25  -3  -5   18.25   19.29
  30 -13  -5   -1.15   24.39
  26 -47  -5    1.29   19.54
  21   6  -6   -4.60   21.11
  29  -3  -7   21.19   20.47
   4  -5   0 1564.15   79.70
 -15   9   0  341.50   23.55
 -21   9   0  248.39   24.00
 -27   0   0   36.67   17.91
 -26  -5   0    6.06   21.11
 -23 -11   0   19.62   20.41
 -16 -19   0   -3.00   18.48
  16 -16  -1  287.64   23.63
 -30  16  -1   53.91   16.71
 -33  13  -1    1.65   21.31
 -35  21  -2    6.11   22.51
  15   3  -3   41.18   14.63
  21  -6  -3   36.81   17.75
  22  -8  -3  130.90   18.45
  23 -10  -3   31.65   15.39
  27 -24  -3   26.66   16.93
  27 -27  -3   12.42   21.73
 -36  31  -4    2.33   16.99
  27 -41  -4   15.05   18.19
  26  -1  -6   15.81   19.06
  23   6  -7    8.58   17.77
 -26   4   0   96.19   17.41
 -25  -7   0    1.77   20.47
 -24  -9   0   10.85   21.78
 -19 -16   0  -11.02   19.43
  14 -30  -1   44.07   11.52
 -31  15  -1   37.12   17.77
  13 -31  -1   16.62   10.60
 -32  14  -1    0.22   17.49
 -35   8  -1   20.02   20.16
 -14 -28  -1    0.73   13.29
 -29 -13  -1  -12.17   19.93
 -30  23  -2   29.13   19.23
 -37  19  -2   18.36   19.62
   9 -40  -2   10.93    9.70
  24 -12  -3   71.88   17.58
 -29  28  -3   -4.82   21.33
  27 -30  -3   -3.59   19.01
  26 -34  -3   -0.76   17.75
 -37  26  -3   18.19   17.89
  30 -35  -4    4.85   17.89
  23 -45  -4    1.99   16.65
  31 -15  -5   15.03   20.97
  33 -22  -5   10.88   18.22
  28  -1  -7   17.33   19.65
 -18   9   0  272.20   22.99
   8   0  -1  141.49   11.94
 -17  17  -1  434.46   29.86
  12 -32  -1   21.59   10.91
   7 -34  -1    1.21    7.74
 -35   5  -1   -5.24   19.12
 -30 -11  -1   10.57   18.98
 -25 -18  -1   -4.68   18.92
 -16  22  -2   54.30   12.39
  22 -18  -2   28.71   15.05
  22 -30  -2   12.53   16.37
  20  -4  -3   31.15   14.38
 -16  26  -3  133.64   14.86
 -26  28  -3    2.61   19.12
  26  -9  -4   26.97   15.67
  30 -20  -4   10.85   21.45
  31 -28  -4   13.71   20.38
  19   6  -5   27.90   16.74
  24  -1  -5   10.23   18.03
  17  11  -6   18.78   21.19
 -22   8   0  151.70   19.32
 -25   5   0   58.09   17.91
 -26   1   0   14.49   15.03
  15 -29  -1   99.05   13.88
 -34   9  -1    6.00   23.13
 -32  -7  -1    4.46   17.66
 -31  -9  -1   14.33   19.74
 -19 -24  -1   -1.09   16.32
 -21  23  -2   96.95   15.50
 -24 -25  -2    8.33   18.36
   8  11  -3   70.09   12.78
  25 -14  -3   20.02   15.00
  27 -21  -3   35.66   15.84
  25  -7  -4    6.56   15.05
  27 -11  -4    2.30   17.61
  31 -25  -4  -15.17   19.88
  31 -31  -4   -2.38   16.65
  22 -46  -4   -3.06   16.51
  32 -17  -5    9.70   18.87
  25   1  -6   16.57   18.11
 -13   8   0  406.29   25.76
 -23   7   0  198.27   20.91
 -24   6   0   57.19   15.84
 -14 -20   0    5.61   16.74
 -20 -14   0    4.93   19.88
 -34   0  -1   -3.36   19.37
 -12 -29  -1   14.24   13.09
 -22 -21  -1  -15.70   17.89
  18  -7  -2  131.12   18.00
  19  -9  -2  247.52   23.66
  23 -26  -2  174.80   20.63
 -27  23  -2   -1.51   15.50
  11   8  -3   61.82   14.33
 -33  27  -3    7.40   18.92
  28 -13  -4    5.69   17.41
  29 -39  -4    0.78   19.32
  27   1  -7   25.68   19.40
   8 -13   0  425.38   24.53
 -25  -4   0   22.29   16.46
  14  -9  -1   36.17   12.28
  17 -18  -1  178.92   19.06
 -20  17  -1   78.30   16.09
  17 -24  -1  227.48   20.47
 -27  16  -1   24.95   15.34
 -34   6  -1    6.03   19.93
  20 -11  -2   93.72   18.50
 -24  23  -2   39.53   14.91
 -31  22  -2    0.00   17.55
  19 -36  -2   28.71   15.28
  27 -33  -3   -0.64   17.97
  23 -40  -3    7.96   14.94
  16 -44  -3    0.87   13.04
  18   4  -4   62.72   15.81
  23  -3  -4   14.58   15.03
 -33  31  -4   15.14   18.90
  31 -34  -4   11.38   16.65
  23   1  -5    7.93   20.47
 -19   8   0  280.55   23.91
 -25   2   0   18.53   14.33
 -21 -12   0   44.16   21.76
 -17 -17   0   -3.20   20.52
  13  -7  -1  215.17   17.38
  15 -11  -1  109.79   14.41
  16 -28  -1    7.82   11.92
  11 -33  -1   27.92   10.46
 -33  10  -1   34.76   23.27
 -34   3  -1   10.06   18.76
 -33  -2  -1    2.07   16.91
  -6 -32  -1    0.50    9.56
 -10 -30  -1   12.39   11.83
  17  -5  -2   26.52   14.86
  21 -13  -2   28.90   15.53
  20 -35  -2    8.83   15.95
  26 -16  -3   56.60   16.29
 -21  27  -3   61.93   14.21
  22 -41  -3    4.85   16.26
  29 -15  -4   67.26   20.49
  31 -22  -4  -13.93   21.03
  33 -19  -5    1.57   19.26
  20   8  -6   21.48   20.07
  24   3  -6   -8.30   17.44
 -25  -1   0   19.79   16.18
 -24  -6   0   24.17   18.28
 -22 -10   0   34.88   20.30
 -15  16  -1  251.90   20.52
 -28  15  -1   31.09   15.50
 -32  11  -1   21.95   19.68
  -8 -31  -1   -2.05   10.71
 -14  21  -2  161.76   15.70
  23 -20  -2    1.12   13.54
  23 -29  -2   40.74   17.05
 -32  21  -2    3.62   21.64
  21 -34  -2   16.20   13.48
 -19 -29  -2   -0.20   15.56
  28 -29  -3   16.01   22.37
 -34  26  -3    2.24   20.61
  25 -38  -3    7.09   16.54
  11  12  -4   38.04   13.29
 -30  31  -4   18.39   18.48
  30 -38  -4   13.63   19.12
  15  11  -5   29.80   16.43
  12  14  -5   53.63   15.48
  26   3  -7   37.76   18.34
  -5   4   0 1391.62   71.57
 -11   7   0  574.05   32.89
 -16   8   0  462.70   29.75
   7 -23   0  179.73   12.90
  -4 -25   0   20.80    8.35
 -23  -8   0    2.16   15.36
 -12 -21   0   40.85   16.18
  12  -5  -1  890.79   50.10
  16 -13  -1  315.51   23.69
 -31  12  -1    5.44   17.30
 -32  -4  -1   -7.82   17.30
 -27 -14  -1   -4.26   19.12
 -17 -25  -1    6.20   15.25
  16  -3  -2   56.72   14.86
  17 -38  -2  -16.06   13.82
  12 -40  -2   -2.80   10.49
  14   5  -3  144.49   17.52
  18   0  -3  135.92   17.24
 -14  25  -3   75.47   11.97
  28 -23  -3   20.49   18.00
 -30  27  -3   17.27   22.68
  21 -42  -3    7.77   15.53
  14   9  -4  136.17   16.54
  22  -1  -4   -4.46   15.90
 -27  31  -4   -1.49   18.45
  30  -6  -6    5.49   17.19
  31  -8  -6   19.88   18.25
  32 -10  -6   22.18   18.25
 -20   7   0  275.78   24.73
   6 -24   0   72.53    7.32
 -24   3   0  108.33   17.94
 -29  14  -1   61.87   17.77
 -30  13  -1   20.27   16.20
 -33   7  -1   60.95   24.70
 -33   1  -1    0.00   14.61
 -23 -19  -1    5.38   17.49
  22 -15  -2  104.10   16.71
 -28  22  -2   23.61   14.80
 -33  20  -2   23.94   23.27
 -36  17  -2   17.75   20.72
  27 -18  -3   17.19   15.31
  26 -37  -3    9.59   17.66
  30 -17  -4  -25.18   21.81
  32 -30  -4    7.68   17.05
  22   3  -5   29.07   19.68
  34 -21  -5    3.59   17.77
  -9   6   0  295.41   19.09
   9 -18   0  210.69   15.73
 -23   4   0  234.85   24.19
 -10 -22   0   18.73   13.65
 -18 -15   0   16.60   17.24
 -24  16  -1   21.42   16.15
  17 -27  -1   52.99   13.46
 -33   4  -1   31.06   23.72
 -31  -6  -1   -4.15   16.20
 -30  -8  -1   -2.05   16.79
 -29 -10  -1    4.68   18.34
 -28 -12  -1   13.09   19.37
 -20 -22  -1    2.21   18.05
  22 -33  -2   38.52   15.48
 -35  18  -2    9.03   21.92
 -22 -26  -2    0.45   18.84
 -25 -23  -2    0.00   18.81
 -24  27  -3   39.17   15.14
 -27  27  -3    1.65   17.47
  28 -32  -3    0.53   19.46
 -35  25  -3   17.33   21.45
  20 -43  -3    6.17   15.22
  32 -33  -4   -2.13   16.99
 -34  30  -4   -3.14   18.19
  31 -37  -4  -14.07   19.76
  18   8  -5    4.60   16.18
  28  -6  -5   -4.68   20.66
  29  -8  -5   22.34   22.04
  31 -12  -5   -0.78   20.41
  29  -4  -6    9.22   17.52
  -7   5   0    3.67    9.48
   8 -22   0  164.48   13.20
 -22   5   0  218.54   21.11
 -24   0   0  119.12   18.64
 -15 -18   0   12.50   17.07
  18 -23  -1   46.57   15.48
 -19  22  -2  184.08   19.01
  24 -25  -2   27.22   15.87
   5  14  -3  187.36   14.69
  32 -24  -4   37.57   23.13
   9  17  -5   34.74   13.63
  32 -14  -5    9.76   19.62
  23   5  -6   -0.73   19.74
   9 -15   0  311.11   19.76
 -23  -5   0   12.76   15.50
  -6 -24   0    4.40   10.01
  -8 -23   0    7.63   11.52
  11  -3  -1  207.94   16.09
  17 -15  -1  277.49   23.13
  18 -20  -1  151.14   18.45
 -18  16  -1  113.04   16.60
 -32   8  -1   34.18   22.40
 -32  -1  -1   -2.61   21.05
  23 -17  -2    5.52   15.39
  24 -22  -2  100.73   19.76
 -25  22  -2   77.01   15.73
  16 -39  -2   -1.18   12.92
  28 -20  -3   46.34   17.44
  27 -36  -3   -1.96   16.43
 -36  24  -3   33.08   19.93
  17   6  -4   33.00   14.38
   8  15  -4   19.79   10.88
  21   1  -4    1.40   15.34
   3  19  -4   91.23   10.51
  31 -19  -4   12.00   22.32
  27  -4  -5   14.35   21.73
  28  -2  -6    4.65   17.30
  25   5  -7   -6.00   18.28
 -14   7   0 1451.45   77.60
 -17   7   0 1094.02   61.31
 -23   1   0   66.05   15.59
 -19 -13   0   11.80   17.80
 -13  15  -1  340.15   23.35
 -25  15  -1   70.82   16.29
 -15 -26  -1   19.82   15.42
   8   7  -2  225.88   17.21
  15  -1  -2   63.84   16.32
 -12  20  -2   22.20   11.10
 -22  22  -2  328.41   26.02
  24 -28  -2   26.07   15.08
 -29  21  -2   22.20   17.24
  23 -32  -2    4.01   17.83
 -17 -30  -2    4.79   16.62
  24  -9  -3   18.03   18.00
  25 -11  -3   60.72   16.85
  29 -28  -3   17.35   20.41
 -31  26  -3    6.22   20.49
 -37  23  -3    7.01   16.79
  28 -43  -4    0.45   17.61
  27 -44  -4   10.99   18.84
  33 -16  -5   10.82   19.82
 -23  -2   0   11.83   15.59
 -22  -7   0   96.30   18.03
 -21  -9   0   21.70   15.14
 -20 -11   0   12.45   14.63
   7   2  -1  774.73   42.00
 -31   9  -1   -1.82   17.63
 -32   5  -1   55.82   23.91
 -32   2  -1   -2.52   23.58
  11   4  -2  139.03   15.20
  17   2  -3  118.28   17.02
  23  -7  -3  160.78   20.07
  26 -13  -3    3.78   15.50
 -19  26  -3  228.40   20.97
  29 -25  -3   46.23   23.91
  15 -45  -3    4.07   13.51
 -22  30  -4    3.20   17.83
 -31  30  -4    4.51   19.29
  32 -36  -4    6.62   19.34
 -35  29  -4    3.17   19.18
  29 -42  -4    4.15   18.45
  26 -45  -4   15.81   17.07
  26  -2  -5   29.80   24.22
  19  10  -6   40.74   21.36
  27   0  -6    8.55   18.67
  18 -26  -1   65.52   13.88
 -31  -3  -1   -5.44   18.19
 -26 -21  -2    4.99   20.77
  22  -5  -3  240.63   24.19
 -12  24  -3   53.77   10.15
  29 -31  -3   -0.64   19.62
  28 -35  -3    0.73   17.83
  19 -44  -3   -7.77   16.46
  27  -8  -4    0.14   16.65
  28 -10  -4   15.95   18.95
  32 -21  -4    0.00   23.21
  33 -29  -4   52.90   21.81
  30 -41  -4   -7.60   19.62
  25 -46  -4    0.22   17.02
  21   5  -5   28.20   20.44
  34 -18  -5   11.83   17.86
  29   0  -7   34.46   19.74
   3  -3   0 9832.61  493.73
   9 -21   0  254.28   18.11
 -18   6   0  461.01   31.48
 -22   2   0  134.18   19.04
 -13 -19   0   34.01   15.00
 -16 -16   0   19.54   14.91
   4   5  -1  843.33   44.30
  18 -17  -1  169.75   21.59
 -26  14  -1  206.48   22.20
 -30  10  -1   11.97   15.31
 -30  -5  -1  -14.97   18.14
 -25 -15  -1   -3.76   18.53
 -18 -23  -1   23.19   17.97
 -21 -20  -1   -4.37   17.21
  24 -19  -2   18.73   16.32
 -30  20  -2    3.39   17.58
 -36  14  -2   58.54   21.45
  27 -15  -3   16.46   15.81
 -32  25  -3   25.88   22.40
  29 -12  -4   37.40   20.77
  33 -26  -4   66.42   22.99
  33 -32  -4   -6.22   17.61
 -19   5   0  244.16   23.13
 -21   3   0   87.47   16.68
 -27  13  -1   61.73   17.41
 -28  12  -1    4.37   15.03
 -29  11  -1   37.62   16.65
 -31   6  -1    7.99   20.69
 -26 -13  -1    9.64   17.44
  24 -31  -2   26.55   20.02
 -35  15  -2   14.33   22.71
 -20 -27  -2   10.77   18.17
 -23 -24  -2   -3.50   19.91
  29 -22  -3  102.61   21.84
 -28  26  -3    6.84   19.23
  20   3  -4  -10.23   15.42
  30 -14  -4    8.35   21.28
 -25  30  -4   -8.78   20.86
 -28  30  -4   15.53   19.79
 -36  28  -4   -6.20   19.51
  25   0  -5   28.65   22.90
  22   7  -6   24.50   21.50
 -20   4   0   22.88   16.34
 -22  -1   0   75.70   18.17
 -11  14  -1 1280.57   67.96
 -31   3  -1    1.60   22.60
 -29  -7  -1   34.09   19.91
 -28  -9  -1   -2.72   19.18
 -27 -11  -1    0.08   17.27
 -13 -27  -1   15.76   14.61
  20  -8  -2   24.78   17.38
  21 -10  -2  117.97   18.67
 -17  21  -2  150.05   16.34
  25 -27  -2   39.81   17.24
 -26  21  -2  104.71   18.84
 -31  19  -2   -6.50   18.11
  15 -40  -2    1.57   11.75
 -15 -31  -2   -0.53   15.95
  13   7  -3  102.89   15.81
  10  10  -3   27.90   12.59
  25  -4  -4    6.73   17.19
  33 -35  -4    0.34   17.52
  24 -47  -4   -0.11   16.88
  26   2  -6   -0.90   18.95
 -12   6   0  113.01   12.62
 -15   6   0  343.40   25.01
 -21  -6   0   40.90   15.73
 -17 -14   0   22.96   14.72
  16 -31  -1    1.74   11.44
  15 -32  -1   80.49   14.72
   5  10  -2  472.59   27.61
  22 -12  -2  125.46   18.59
 -10  19  -2  262.47   19.32
 -33  17  -2   44.77   26.19
 -34  16  -2    7.60   22.48
 -27 -19  -2   13.74   19.23
  28 -17  -3   22.32   16.23
 -22  26  -3  119.40   17.94
 -25  26  -3   19.88   15.64
  29 -34  -3    3.28   17.91
 -33  24  -3   13.82   21.90
  31 -16  -4    3.73   21.76
  33 -23  -4   27.75   22.65
 -32  29  -4   14.49   18.28
  14  13  -5   15.36   17.91
  28   2  -7    5.72   20.69
   8 -10   0   41.32    8.05
 -11 -20   0   11.24   12.62
  10  -1  -1    3.87    8.41
 -16  15  -1  231.68   19.79
  19 -25  -1   20.97   14.97
  17 -30  -1   19.76   12.95
 -30   7  -1   12.59   17.63
 -22 -18  -1   -1.63   16.29
  19  -6  -2   78.78   19.12
  23 -14  -2  102.64   20.27
  25 -21  -2   11.83   14.94
 -36  11  -2   23.19   20.47
  30 -27  -3    0.06   24.11
  30 -30  -3   36.45   19.91
  26 -40  -3    5.52   18.67
  25 -41  -3   15.11   16.48
  13  11  -4   45.98   14.44
  32 -39  -4   11.33   20.35
  32  -7  -6    0.00   19.20
 -21   0   0  178.53   21.98
 -20  -8   0    7.91   14.16
 -19 -10   0   81.86   16.54
 -18 -12   0   22.71   14.72
 -14 -17   0    9.87   13.29
  15  -8  -1  113.82   14.63
  16 -10  -1   -6.73   12.53
  17 -12  -1  362.89   27.08
  19 -19  -1  411.90   30.61
  14 -33  -1   46.12   12.78
 -30  -2  -1   24.59   20.83
 -23  21  -2  105.86   18.08
  25 -30  -2    9.70   19.68
  22 -36  -2   37.90   17.38
  16   4  -3   33.08   14.72
  20  -1  -3   43.96   15.34
  30 -24  -3    6.31   22.48
 -34  23  -3   13.12   23.19
  27 -39  -3   13.74   16.96
  24 -42  -3   -1.49   15.28
  16   8  -4   15.76   14.91
  24  -2  -4    9.22   15.28
  32 -18  -4   19.76   22.71
  34 -31  -4   26.19   18.08
  24   2  -5    9.11   22.54
  31  -9  -5   -3.48   20.35
  31  -5  -6   19.79   17.89
   7  -8   0  517.42   28.99
   9 -12   0  448.20   26.69
  10 -20   0  543.97   32.10
 -21  -3   0   76.82   15.67
 -23  14  -1   70.23   16.04
  18 -29  -1   37.74   13.34
 -30   4  -1   25.76   20.30
  18  -4  -2   37.01   17.02
  24 -16  -2   19.60   15.05
 -20  21  -2  110.71   16.12
 -27  20  -2   45.73   17.38
  23 -35  -2  -10.65   17.07
 -28 -17  -2   -0.59   18.03
 -10  23  -3   23.30    8.72
  29 -19  -3   53.21   19.40
 -29  25  -3   14.86   21.11
 -35  22  -3   12.03   20.91
  23 -43  -3    5.52   16.71
  18 -45  -3    1.21   12.70
 -15  28  -4   14.77   11.44
  20   7  -5   22.76   20.27
  30  -7  -5   51.87   23.38
  33 -13  -5  -11.41   19.91
 -16   5   0  481.48   31.18
 -20   1   0   34.79   15.50
  18 -14  -1  286.89   24.33
 -29   8  -1   -1.91   15.62
 -30   1  -1   -0.67   22.68
 -29  -4  -1   21.22   22.54
 -11 -28  -1    2.92   12.59
 -23 -16  -1  -18.90   17.97
 -16 -24  -1    5.80   16.57
 -19 -21  -1   -3.53   16.96
 -35  12  -2   12.03   23.55
  11 -41  -2    0.08   10.65
 -18 -28  -2    4.65   16.51
 -24 -22  -2   -6.22   19.48
 -17  25  -3   57.86   13.40
  30 -33  -3    6.42   19.32
  28 -38  -3   -2.05   17.44
 -36  21  -3   36.47   22.06
  34 -25  -4    8.72   19.04
  34 -34  -4   15.25   20.66
  33 -38  -4   15.81   19.91
  11  16  -5    7.79   13.88
  29  -5  -5   22.90   21.76
  34 -15  -5  -11.44   18.25
  25   4  -6   -0.42   18.92
  30  -3  -6    5.30   20.38
 -10   5   0   75.81   11.72
  -9 -21   0   14.07   11.19
  14  -6  -1  304.46   22.48
  -9  13  -1  169.81   13.40
 -24  13  -1  157.22   20.55
 -28   9  -1   14.66   16.62
  -8  18  -2  109.20   10.91
  24 -34  -2    5.80   18.08
  19 -39  -2    0.81   13.57
 -13 -32  -2   -8.66   15.31
 -21 -25  -2   -6.34   19.04
  19   5  -4    8.16   13.29
  10  14  -4  113.68   15.39
  23   0  -4    4.96   14.44
  33 -20  -4   24.76   20.27
 -20  29  -4    0.03   16.77
 -29  29  -4   21.05   20.97
 -33  28  -4   16.06   19.96
  10 -14   0  942.74   51.14
 -17   4   0  423.84   29.86
 -18   3   0  208.11   21.73
 -19   2   0  132.10   20.75
  -1 -25   0   18.78    5.86
 -15 -15   0  -12.11   13.34
 -28  -6  -1    2.44   20.38
 -24 -14  -1   -2.47   17.97
  25 -18  -2   31.96   15.87
  26 -23  -2  134.85   20.05
  26 -26  -2  128.88   19.57
 -28  19  -2   11.27   17.38
 -34  13  -2    7.09   23.77
   7  13  -3  189.24   15.73
  30 -21  -3   32.75   23.75
  29 -37  -3   -0.95   17.44
  22 -44  -3   -1.60   16.60
  21   9  -6   16.29   18.67
 -13   5   0  409.74   26.38
 -20  -2   0  155.90   19.46
  19 -16  -1  285.20   26.38
  20 -21  -1   82.31   14.83
  20 -24  -1   33.25   14.55
 -20  14  -1  262.19   24.76
  19 -28  -1   -6.06   13.40
 -25  12  -1   58.26   17.44
 -26  11  -1  149.43   21.70
 -27  10  -1   50.27   16.40
  13 -34  -1   16.62   11.66
 -29   5  -1   12.42   19.34
 -27  -8  -1   10.09   19.96
 -25 -12  -1    3.53   18.78
  17  -2  -2   47.35   16.51
  26 -29  -2   87.55   23.02
 -35   9  -2   -3.62   22.15
   8 -41  -2   -6.87    8.78
  19   1  -3   28.01   14.61
  25  -8  -3   36.11   18.56
  26 -10  -3  153.21   20.58
  27 -12  -3   42.45   17.02
  31 -29  -3   19.57   20.49
 -26  25  -3   16.48   16.43
 -30  24  -3    0.81   23.21
   5  18  -4   69.53   11.33
  30 -44  -4    0.00   20.41
  29 -45  -4   -1.18   20.63
  23   4  -5    3.62   22.82
  28  -3  -5    7.96   22.01
  29  -1  -6   11.89   20.41
   6  -6   0 2462.57  125.63
 -19  -7   0  170.68   20.13
 -12 -18   0   29.72   12.34
 -29   2  -1    8.38   19.62
 -26 -10  -1    9.76   20.19
  -9 -29  -1    3.11   12.48
 -20 -19  -1   -8.78   16.48
  10   6  -2  141.55   16.34
 -15  20  -2    5.13   12.67
 -24  20  -2   57.39   17.44
  25 -33  -2   -7.43   20.19
 -33  14  -2   51.81   24.73
  14 -41  -2   10.49   11.89
 -25 -20  -2  -16.04   20.13
  24  -6  -3  123.64   19.04
  28 -14  -3   37.48   16.43
  29  -9  -4   -9.36   21.03
  30 -11  -4    0.67   25.76
  34 -22  -4    3.87   19.68
 -23  29  -4   -9.70   21.17
  35 -30  -4    8.10   17.83
 -26  29  -4   13.09   22.71
 -34  27  -4    6.59   19.79
  31 -43  -4    6.28   19.09
  28 -46  -4   -0.20   19.46
 -18  -9   0   58.17   15.95
 -17 -11   0   20.21   14.75
  -7 -22   0   64.79   11.19
 -16 -13   0   47.13   15.39
  13  -4  -1  153.13   15.45
   9 -35  -1    4.79    9.03
  13   3  -2   54.00   14.63
 -30  17  -2   18.62   17.10
 -31  16  -2    3.11   18.53
 -32  15  -2   20.83   20.89
  18 -40  -2   12.31   14.10
  29 -16  -3   22.99   17.83
 -20  25  -3   54.78   14.75
  31 -32  -3   25.01   20.05
  30 -36  -3    8.94   18.00
  31 -13  -4    3.56   22.79
  35 -27  -4    2.44   18.19
  32 -42  -4   -0.76   19.79
  -8   4   0   50.30   10.04
  11 -19   0  262.80   19.68
 -19  -1   0   16.46   16.85
 -19  -4   0  222.68   21.11
  -7  12  -1  804.70   42.98
 -28   6  -1   -8.10   16.29
 -28  -3  -1   12.28   24.19
  26 -20  -2   39.11   18.78
 -11 -33  -2   13.40   15.08
   0  18  -3   29.27    5.72
  31 -23  -3    9.53   22.26
 -23  25  -3    9.84   14.41
 -31  23  -3   18.90   24.05
  22   2  -4   -5.86   16.06
  32 -15  -4   33.67   23.66
 -35  26  -4    1.51   20.61
  27 -47  -4   -3.56   19.43
  27  -1  -5   -5.35   21.81
  24   6  -6    9.08   19.43
  28   1  -6   11.13   19.65
 -14   4   0  907.45   51.50
  -3 -24   0   22.48    8.05
  -5 -23   0   12.62    9.00
   9   1  -1    6.39    7.93
  20 -18  -1  154.08   20.80
  20 -27  -1    8.69   14.27
  -6  17  -2  174.55   12.06
 -21  20  -2   90.92   15.25
  26 -32  -2   11.94   21.45
 -34  10  -2    1.40   23.80
 -26 -18  -2    9.84   20.13
 -16 -29  -2   -0.45   17.52
 -22 -23  -2  -11.02   18.90
  15   6  -3   38.10   14.72
  -8  22  -3   48.92    7.82
  21 -45  -3   14.89   16.40
  27  -5  -4  -20.07   19.82
  33 -17  -4   33.61   22.62
 -30  28  -4   24.59   22.29
  19   9  -5   -9.53   20.49
  16  12  -5   -0.03   19.96
 -35  30  -5   -1.54   20.97
  11 -16   0  396.06   25.01
 -18   0   0  157.42   21.14
 -21  13  -1   64.14   18.28
 -28   3  -1   10.93   16.74
 -28   0  -1    2.27   19.54
  -7 -30  -1    2.92   11.52
 -21 -17  -1    2.78   16.85
  22  -9  -2   60.98   16.88
  23 -11  -2  154.03   21.28
  24 -13  -2   54.64   17.05
 -18  20  -2    9.14   12.45
  27 -28  -2   44.27   19.79
  12   9  -3    0.34   12.06
  30 -18  -3   23.86   20.33
 -32  22  -3   13.77   26.02
  35 -24  -4    7.54   18.87
 -36  25  -4   -0.42   18.98
  10 -23   0   39.64    9.67
   9 -24   0   26.89    9.17
 -13 -16   0   39.08   14.02
 -27   7  -1   -9.62   16.46
   6 -35  -1    3.67    6.36
 -27  -5  -1   24.14   22.48
  21  -7  -2  185.82   21.50
 -25  19  -2   36.25   16.23
 -34   7  -2   14.66   21.00
 -19 -26  -2    0.00   18.22
  32 -28  -3  -17.19   20.52
 -27  24  -3   37.37   18.76
  31 -35  -3   -3.08   18.48
 -33  21  -3   33.25   24.45
 -35  19  -3    8.33   20.13
  18   7  -4   13.65   14.21
  15  10  -4   83.57   16.82
  26  -3  -4   15.17   20.47
  26   1  -5   20.52   22.18
 -11   4   0  617.45   35.60
 -15   3   0  669.23   40.03
 -16   2   0  113.52   16.26
 -17   1   0   45.87   17.24
 -10 -19   0   64.23   13.23
   6   4  -1 1083.65   57.08
  21 -23  -1   78.56   16.74
 -22  12  -1  197.82   22.15
 -22 -15  -1   -2.89   19.40
   7   9  -2  366.37   23.63
  25 -15  -2   83.46   18.98
  27 -22  -2   28.37   17.72
 -33  11  -2   48.98   25.06
 -34   4  -2    5.47   24.17
  18   3  -3  204.41   22.04
  22  -2  -3  102.47   18.05
 -15  24  -3   24.73   12.48
  32 -31  -3    5.58   21.08
  28 -41  -3    4.37   19.96
 -34  20  -3    1.91   23.83
  27 -42  -3    1.71   18.19
  34 -19  -4   23.49   21.53
 -13  27  -4   18.73   10.23
  22   6  -5   13.20   23.10
  32  -8  -5   31.29   21.28
  33 -10  -5   25.71   19.26
 -18  -3   0   57.14   15.59
  12  -2  -1  671.31   39.00
  18 -11  -1  335.67   26.69
  21 -20  -1   99.67   16.34
  21 -26  -1   38.18   14.91
  18 -32  -1    9.73   14.47
 -26   8  -1   54.19   17.35
 -26  -7  -1   41.69   22.85
  -1 -33  -1    3.17    7.49
  -5 -31  -1    1.82   10.43
  27 -31  -2   -0.08   22.26
  17 -41  -2    4.23   13.20
 -31  -8  -2    0.00   18.95
 -28 -14  -2   12.48   20.27
  31 -20  -3    7.74   22.32
  32 -25  -3   12.36   22.65
  26 -43  -3    5.80   17.02
 -18  28  -4    9.31   13.37
 -27  28  -4   21.42   22.54
 -31  27  -4   13.26   22.26
  13  15  -5    2.52   18.14
  27   3  -6   -7.79   19.62
  -6   3   0  167.26   13.77
  11 -22   0   19.34   12.00
   8 -25   0   44.97    8.78
 -17  -8   0   85.73   16.18
 -14 -14   0   28.82   14.02
  17  -9  -1   38.21   14.63
  19 -13  -1   26.61   17.13
  -5  11  -1   83.15    7.06
 -18  13  -1   94.76   16.93
  19 -31  -1   10.74   14.89
 -23  11  -1  179.62   20.52
 -24  10  -1  224.65   23.83
  17 -33  -1   27.39   13.91
 -25   9  -1   18.31   16.32
 -27   4  -1    9.84   16.01
 -25  -9  -1   32.18   22.68
 -24 -11  -1   22.62   21.45
 -23 -13  -1   -7.99   19.34
 -12 -26  -1    5.52   13.85
 -18 -20  -1   18.34   17.63
  20  -5  -2   18.19   16.46
  26 -17  -2   99.02   18.70
 -26  18  -2   -0.48   17.52
  24 -37  -2   17.44   17.10
 -32  12  -2   25.60   22.40
 -33  -1  -2  -14.89   21.98
 -30 -10  -2   23.75   21.42
 -29 -12  -2    0.25   20.89
  -9 -34  -2    1.49   13.77
 -23 -21  -2   -3.22   21.00
  21   4  -4    4.21   16.23
  12  13  -4   30.84   13.34
  35 -21  -4    4.12   19.46
  31  -6  -5   20.89   20.27
 -16 -10   0   98.85   16.29
 -15 -12   0   27.47   13.60
  20 -15  -1   96.83   19.54
 -27   1  -1   16.40   16.37
  -3 -32  -1    7.23    9.03
 -13  19  -2   63.89   14.61
  25 -36  -2   -8.10   16.60
  22 -39  -2    2.10   15.45
 -33   8  -2   17.47   23.91
  32 -34  -3   14.86   19.99
 -28  23  -3   -1.18   19.23
  30 -39  -3   -9.67   20.21
  25 -44  -3    3.36   16.62
  25  -1  -4    6.14   17.72
  23   8  -6    5.94   19.71
  10 -11   0  395.05   24.36
 -17  -2   0  103.70   20.86
  16  -7  -1  263.62   22.09
  20 -30  -1    4.79   13.71
  16 -34  -1   -0.03   12.92
  -4  16  -2  248.34   14.10
  28 -27  -2   32.72   22.51
 -22  19  -2  165.04   20.16
  26 -35  -2    0.95   19.96
 -31  13  -2   25.65   20.07
 -33   2  -2    8.78   21.28
 -14 -30  -2   12.64   17.10
   9  12  -3   21.19   10.65
  28 -11  -3   58.71   19.12
  29 -13  -3   32.94   18.25
  32 -22  -3   48.11   28.09
 -24  24  -3   88.09   17.77
  20 -46  -3   -2.41   16.34
 -23 -26  -3  -16.99   23.83
   7  17  -4   94.37   12.81
 -24  28  -4    7.74   20.94
 -32  26  -4    6.90   21.98
  25   3  -5    1.29   23.77
  30  -4  -5   31.96   20.86
 -32  30  -5    7.99   18.56
  31  -2  -6   19.34   19.29
  11 -13   0  108.10   12.25
 -12   3   0  406.93   26.83
 -17  -5   0  169.47   20.02
 -26   5  -1   30.39   17.44
 -26  -4  -1   32.46   21.11
  19  -3  -2  136.98   20.72
  27 -19  -2    0.00   15.20
  28 -24  -2   30.95   19.79
 -28  16  -2   34.82   18.64
 -29  15  -2  143.34   21.81
 -30  14  -2   54.75   19.04
  21 -40  -2   13.09   16.54
 -33   5  -2    8.83   22.01
 -32  -3  -2  -15.34   21.87
 -20 -24  -2    7.57   18.50
  27  -9  -3   54.78   18.22
  30 -15  -3    4.74   19.99
  33 -30  -3   17.47   20.19
  31 -38  -3   13.91   20.80
  31 -10  -4    6.34   23.63
  32 -12  -4    3.64   24.11
 -21  28  -4   27.75   18.67
   5  -4   0 1514.86   77.91
   9  -9   0 1197.25   63.50
  12 -21   0  253.07   20.41
  -8 -20   0   11.63   10.79
 -11 -17   0   13.68   13.18
  21 -17  -1  291.90   27.14
  21 -29  -1   11.97   15.20
 -19 -18  -1    9.62   18.81
  12   5  -2   19.60   13.65
  28 -30  -2   21.73   23.89
 -24 -19  -2    7.26   21.00
 -17 -27  -2    0.00   19.20
  26  -7  -3  196.72   23.33
 -18  24  -3  102.08   16.01
 -21  24  -3  135.38   17.97
 -29  22  -3   50.02   19.62
  24 -45  -3   -4.26   16.88
  33 -14  -4   41.60   23.77
  31 -46  -4   -9.00   21.67
  29  -2  -5   14.13   20.10
  26   5  -6    2.66   19.26
  -4   2   0   38.72    5.21
 -16  -1   0   64.96   17.89
  15  -5  -1  422.52   28.74
  22 -25  -1   87.44   17.63
 -19  12  -1  576.04   39.28
  15   2  -2   63.81   17.63
  27 -34  -2    0.98   19.20
 -32   9  -2   -4.12   24.33
 -31  -5  -2   -7.49   18.39
  -7 -35  -2   -1.74   13.01
   2  17  -3   56.91    8.16
  -6  21  -3   23.55    6.25
  31 -17  -3    7.40   22.74
  33 -33  -3   19.43   20.13
 -35  16  -3   -4.37   21.98
  24   1  -4   11.27   19.40
  34 -16  -4   20.61   21.42
 -28  27  -4   24.45   23.83
 -33  25  -4    5.66   20.55
  30 -47  -4   14.21   22.12
  30   0  -6    7.57   20.61
  12 -15   0  671.81   38.83
  -9   3   0  267.37   18.53
 -13   2   0   82.70   12.78
 -25   6  -1   32.58   16.77
 -26   2  -1   15.36   16.46
 -26  -1  -1   20.19   16.65
 -25  -6  -1   27.25   23.44
  28 -21  -2   38.63   19.12
 -16  19  -2  173.43   18.76
 -19  19  -2  331.46   25.90
  17   5  -3  217.30   21.95
  33 -24  -3    0.00   22.85
  32 -37  -3   -6.00   20.27
 -30  21  -3   32.21   20.41
  29  -6  -4   14.55   22.40
 -34  24  -4   -9.67   23.63
  21   8  -5    3.08   23.10
  18  11  -5    4.37   22.96
 -33  29  -5    3.92   20.13
 -14   1   0  313.88   24.22
 -15   0   0  419.44   29.18
 -16  -4   0   23.07   17.19
 -12 -15   0   28.01   13.43
  22 -19  -1  292.41   25.93
  15 -35  -1   10.18   12.56
 -20 -16  -1    2.41   18.95
 -10 -27  -1   -4.57   13.51
  25 -12  -2  129.38   20.41
 -23  18  -2   18.92   16.71
  20 -41  -2    0.81   14.66
 -31  10  -2    8.83   20.75
 -32   6  -2   -1.26   24.45
  13 -42  -2    1.26   11.89
 -30  -7  -2   15.22   19.68
  14   8  -3  154.59   18.98
  32 -19  -3   25.37   23.61
 -34  17  -3    7.57   24.87
  17   9  -4   43.62   17.13
  35 -18  -4   -3.98   19.99
 -35  23  -4   -7.96   22.88
  29 -48  -4   -3.84   20.89
   8  -7   0  656.98   36.42
 -15  -9   0   38.16   14.21
  11   0  -1  854.99   48.11
  22 -28  -1    2.94   13.54
 -20  11  -1  246.94   25.18
 -24   7  -1  182.65   21.76
 -24  -8  -1   11.72   23.41
 -21 -14  -1   22.48   23.24
 -16 -21  -1    8.30   18.14
  24 -10  -2  155.46   21.62
   0  14  -2  824.55   42.53
  26 -14  -2  149.46   22.26
  29 -26  -2   96.53   24.56
  28 -33  -2   12.70   20.49
  16 -42  -2   -9.81   12.42
 -32   3  -2   24.98   23.49
 -29  -9  -2    9.70   18.70
 -26 -15  -2   -4.18   20.86
 -25  23  -3    1.57   14.13
 -31  20  -3   32.04   23.49
 -32  19  -3   28.29   28.15
  20   6  -4    0.93   15.45
  28  -4  -4   17.94   25.43
  24   5  -5   38.24   23.44
  28   0  -5   10.32   23.02
 -29  30  -5    2.38   18.78
  13 -20   0  307.91   22.96
 -14 -11   0    0.70   12.03
 -13 -13   0   89.01   15.92
  -6 -21   0   43.93   10.82
 -23 -10  -1   60.95   24.95
 -22 -12  -1    0.00   22.34
   9   8  -2   27.98   12.53
  23  -8  -2   80.29   18.78
  27 -16  -2   13.15   16.82
  29 -29  -2   46.48   22.85
 -28 -11  -2    2.58   20.16
 -27 -13  -2  -15.45   21.05
  -5 -36  -2    5.72   12.03
 -12 -31  -2   12.67   16.34
 -21 -22  -2    6.00   19.62
  20   2  -3  126.97   20.21
  24  -3  -3  126.80   20.47
 -13  23  -3   33.84   11.52
  34 -29  -3   17.05   22.26
  33 -36  -3    1.77   19.88
  23 -46  -3    6.76   16.18
  36 -20  -4   12.73   21.03
  15  14  -5   22.90   20.83
  34  -9  -5   19.34   20.63
 -34  28  -5   33.22   21.59
  29   2  -6   17.63   20.72
  13 -17   0  439.20   28.48
   7 -26   0  155.71   11.69
   8   3  -1  202.47   15.50
  23 -24  -1   19.82   16.91
 -16  12  -1  577.53   36.19
 -21  10  -1  262.35   26.04
 -22   9  -1  109.11   19.54
 -23   8  -1   97.25   18.28
 -25   3  -1   53.41   17.33
  29 -23  -2   94.39   23.27
 -24  17  -2  121.70   18.81
 -30  11  -2    6.56   18.73
 -31  -2  -2    5.27   20.58
  33 -21  -3   26.52   26.80
  34 -26  -3   -0.78   20.61
  34 -32  -3   23.86   21.90
 -21 -27  -3   -0.78   20.35
  14  12  -4   35.02   14.52
 -11  26  -4   54.58   10.63
 -25  27  -4   17.83   22.85
 -29  26  -4   28.46   25.57
  33  -7  -5   16.06   19.62
  -2   1   0   -0.08    1.12
 -15  -3   0  223.72   22.32
 -15  -6   0  137.65   19.96
  -9 -18   0   40.65   13.15
  14  -3  -1 1265.21   69.39
  20 -12  -1  152.04   21.53
 -25   0  -1   22.71   18.22
  22  -6  -2   50.35   18.67
  28 -18  -2   35.49   17.30
 -31   7  -2    6.34   23.94
  30 -42  -3   -6.11   19.88
  29 -43  -3    9.76   20.24
 -35  13  -3    1.35   22.74
  23   3  -4   18.67   20.52
  27  -2  -4   26.86   23.07
   9  16  -4   10.29   11.30
 -16  27  -4    2.92   12.36
 -10   2   0   20.86    9.90
  19 -10  -1  363.70   28.76
  21 -14  -1  387.31   31.04
  23 -21  -1   72.28   16.74
  23 -27  -1   16.57   15.53
 -11  18  -2  163.19   15.78
  29 -32  -2    8.35   21.62
 -29  12  -2  145.98   21.98
 -31   1  -2   -7.09   22.96
 -15 -28  -2   -6.95   17.52
 -18 -25  -2   -5.19   18.98
  11  11  -3   39.56   13.68
 -26  22  -3  105.86   19.82
  31 -41  -3    5.66   19.93
  28 -44  -3    0.00   18.17
  32  -5  -5   20.35   19.93
  12 -24   0   47.72   12.20
  18  -8  -1   87.33   18.84
  22 -16  -1  141.16   19.12
 -13  12  -1  277.05   21.17
  21 -32  -1    8.92   15.70
  20 -33  -1   14.77   15.34
 -24   4  -1   37.12   17.30
  11 -36  -1    4.04   10.09
 -24  -5  -1   37.54   19.12
 -17 -19  -1    9.98   19.34
 -20  18  -2   11.35   15.45
  27 -37  -2    6.98   18.95
  26 -38  -2    5.75   16.99
 -28  13  -2   26.69   17.89
 -31   4  -2   11.21   24.33
 -30  -4  -2  -15.31   20.77
  -3 -37  -2   -5.19   11.13
 -22 -20  -2   -2.10   21.25
  23  -1  -3   46.12   16.77
   4  16  -3  104.07   11.21
  30 -12  -3   41.46   21.64
  34 -23  -3  -16.54   22.57
 -22  23  -3   41.32   17.21
  34 -35  -3    7.29   18.98
 -30  25  -4   -1.21   25.29
  27   2  -5    3.90   19.99
 -30  29  -5   -3.50   18.87
  11 -25   0    1.68    9.73
 -14  -2   0  135.86   18.48
  19 -34  -1   20.61   15.08
  -8 -28  -1    0.17   12.42
  21  -4  -2  143.51   19.65
  29 -20  -2   73.82   20.75
  30 -28  -2    0.67   24.98
 -26  15  -2   70.40   18.84
 -27  14  -2   36.92   17.27
  24 -40  -2   11.44   17.77
  19 -42  -2   -0.36   14.97
  10 -42  -2    2.78    9.34
  29 -10  -3   91.34   21.36
  31 -14  -3   33.36   23.97
  27 -45  -3    0.59   19.20
 -34  14  -3   12.78   25.37
  33 -11  -4   23.10   22.74
  34 -13  -4   18.78   22.18
 -22  27  -4   11.47   17.07
  28   4  -6   -9.17   20.89
  12 -12   0  908.23   50.52
  -7   2   0    6.59   10.57
  13 -23   0   42.50   12.87
  -4 -22   0   87.27   11.05
 -10 -16   0   84.89   13.71
  22 -31  -1    2.52   16.93
 -24  -2  -1   23.19   16.51
 -23  -7  -1   24.25   19.09
  17   1  -2  112.45   18.62
  14   4  -2   17.52   16.68
   2  13  -2  406.57   22.96
  28 -36  -2   -5.89   18.36
 -30   8  -2   12.45   19.91
 -29  -6  -2    4.85   22.40
  28  -8  -3   23.89   18.22
  32 -16  -3  -12.03   24.17
  35 -28  -3   11.07   20.52
 -16  23  -3  151.05   17.89
  35 -31  -3    9.11   21.84
  33 -39  -3    2.41   20.52
 -27  21  -3   44.60   17.30
  26   0  -4   33.67   21.42
  35 -15  -4   -4.04   21.05
 -19  27  -4    9.81   13.51
  20  10  -5    8.10   24.08
  31  -3  -5   19.88   20.44
  11 -10   0  329.25   21.76
  13 -14   0  301.30   21.98
 -11   1   0  321.31   21.92
 -13  -1   0  252.18   21.17
  17  -6  -1  553.64   36.45
  23 -18  -1   48.92   16.71
 -17  11  -1  494.96   33.56
  18 -35  -1    3.20   14.75
 -23   5  -1   61.90   18.25
 -24   1  -1    8.30   16.32
 -18 -17  -1   25.60   21.87
  30 -31  -2   13.04   23.19
 -23 -18  -2    3.92   21.28
  19   4  -3  107.15   19.09
  16   7  -3  165.80   20.75
  33 -18  -3   -4.46   24.36
 -19  23  -3   94.82   17.05
 -33  15  -3    8.02   25.09
 -22 -25  -3    3.22   20.35
  31  -7  -4    8.41   23.97
  36 -17  -4   35.32   21.31
 -31  24  -4   26.24   24.73
  23   7  -5   19.04   23.44
   7  -5   0    3.70   10.18
 -12   0   0  952.50   53.10
  10 -26   0   81.30   11.16
 -14  -5   0  248.17   21.76
 -13 -10   0   36.64   13.20
  24 -26  -1   11.49   15.39
  23 -30  -1   30.95   15.78
 -22  -9  -1   -0.64   19.18
 -14 -22  -1   37.82   18.56
  30 -22  -2    7.09   19.85
 -17  18  -2  155.04   19.79
  29 -35  -2   11.92   19.40
  23 -41  -2    2.19   15.87
 -30   5  -2    4.93   23.19
 -28  -8  -2    5.58   21.39
   1 -39  -2    0.00    7.37
  -1 -38  -2    5.10    9.67
 -24 -16  -2    8.24   21.25
 -10 -32  -2   -4.57   15.00
  35 -25  -3    5.33   22.96
  35 -34  -3    0.11   19.20
 -28  20  -3   20.66   17.49
  26 -46  -3   -4.23   17.49
 -26  26  -4   47.46   22.60
 -32  23  -4    4.07   25.15
 -35  20  -4   10.32   22.29
 -31  28  -5   20.89   20.72
  14 -16   0  164.74   17.41
  14 -22   0  180.01   18.17
 -12 -12   0   52.03   13.93
 -11 -14   0  -11.02   12.06
  13  -1  -1  236.70   20.05
 -21 -11  -1   10.26   20.61
 -20 -13  -1   19.18   23.52
 -19 -15  -1   13.57   24.22
  26 -11  -2  134.32   21.17
  27 -13  -2   27.61   17.58
 -14  18  -2   37.06   14.80
 -21  17  -2  160.03   20.75
 -29   9  -2   54.25   19.91
 -30   2  -2   11.63   24.64
 -27 -10  -2    4.01   20.63
 -25 -14  -2    5.86   21.70
 -19 -23  -2   -7.37   18.50
  34 -20  -3   13.91   23.27
  34 -38  -3   -6.76   19.57
 -32  16  -3   11.55   25.48
  22   5  -4   -9.22   19.20
  30  -5  -4   -4.51   23.49
 -33  22  -4   52.17   25.54
 -34  21  -4    0.25   24.22
  26   4  -5   10.99   22.74
  17  13  -5  -17.75   24.64
  30  -1  -5   16.91   21.70
  -7 -19   0  182.54   16.15
 -18  10  -1   64.51   16.71
 -22   6  -1  119.71   19.62
  11   7  -2  120.86   16.43
  25  -9  -2   16.40   17.47
  28 -15  -2   30.03   17.89
 -26 -12  -2    7.93   19.62
  22   1  -3   40.71   18.53
 -23  22  -3   40.85   17.35
 -29  19  -3   63.16   20.19
 -30  18  -3   59.04   24.39
 -34  11  -3    8.52   23.21
 -19 -28  -3    0.00   21.50
  31   1  -6   16.68   22.60
  10  -8   0   49.79   10.91
  10   2  -1  670.72   38.80
  24 -29  -1   25.34   17.75
 -19   9  -1  373.32   29.24
 -21   7  -1  325.52   29.02
 -23   2  -1   84.47   19.96
  29 -17  -2  114.36   21.17
  31 -27  -2   23.94   23.49
  31 -30  -2    5.86   24.00
  30 -34  -2   13.32   20.83
 -29  -3  -2   15.39   25.40
  26  -4  -3  129.92   21.08
   6  15  -3   24.17   10.74
  36 -30  -3    5.13   19.18
  35 -37  -3   -6.14   19.12
  16  11  -4    8.07   15.98
  11  15  -4   69.95   15.00
 -27  29  -5   -0.08   19.51
 -32  27  -5    3.08   20.47
 -13  -4   0  383.97   28.01
 -13  -7   0  255.77   23.49
  16  -4  -1  535.19   35.18
 -20   8  -1  153.52   22.40
  17 -36  -1   32.38   14.52
 -23  -1  -1   29.07   19.29
  -6 -29  -1    8.97   11.35
  24  -7  -2   81.55   18.78
   4  12  -2  241.83   16.62
  31 -24  -2   28.68   26.02
 -22  16  -2   21.42   14.35
 -28  10  -2   30.98   17.97
  22 -42  -2   -9.95   16.26
 -13 -29  -2   -0.03   17.41
 -16 -26  -2   -2.78   18.53
  13  10  -3   24.33   15.73
  35 -22  -3   15.42   24.05
  36 -27  -3   18.08   18.59
  36 -33  -3   19.68   21.90
 -34   8  -3   17.19   22.09
 -23 -23  -3   -3.84   19.76
  25   2  -4   24.08   21.90
  29  -3  -4   -0.98   22.40
 -27  25  -4   27.22   24.03
  15 -18   0  213.04   20.66
  15 -21   0  120.02   17.19
  -2 -23   0    8.97    7.65
  21 -11  -1  328.18   28.71
  22 -13  -1   85.12   21.42
  25 -25  -1   32.55   17.61
 -14  11  -1 1212.47   66.44
 -15 -20  -1    8.10   21.33
  30 -19  -2   36.05   19.20
 -29   6  -2   48.28   20.58
  15 -43  -2   -5.69   12.31
 -20 -21  -2   -4.65   20.33
 -11  22  -3   54.87   10.82
 -33  12  -3   11.13   25.99
  25 -47  -3    6.22   17.05
 -23  26  -4   21.87   19.40
  29   1  -5   -1.07   19.29
 -33  26  -5   31.54   21.25
  -8   1   0  480.75   28.79
  23 -15  -1   73.48   17.75
  25 -22  -1   60.92   17.38
  25 -28  -1   11.41   16.91
   8 -36  -1    4.96    7.51
 -22  -6  -1   -3.11   17.19
  31 -33  -2    0.87   21.14
 -27  11  -2   13.15   16.65
  18 -43  -2   12.70   13.91
 -29   3  -2   77.32   23.86
 -29   0  -2   20.19   25.85
 -28  -5  -2    9.59   23.69
  25  -2  -3    9.08   16.43
  33 -42  -3    8.92   22.65
  32 -43  -3    9.03   19.82
  31 -44  -3    6.70   21.05
 -34  25  -5   -1.91   19.01
 -12  -3   0  551.68   33.64
  -8 -17   0   42.87   11.61
  20  -9  -1  234.91   25.18
 -22   3  -1  286.49   28.74
  16   3  -2  120.02   20.38
  23  -5  -2   27.42   17.05
 -26  12  -2  143.71   21.87
  31 -11  -3   39.39   24.14
  32 -13  -3   35.58   25.23
  33 -15  -3   21.87   28.37
  36 -24  -3   10.04   20.27
  36 -36  -3   -1.15   22.01
 -24  21  -3  131.82   20.44
  30 -45  -3    8.07   20.33
 -14  26  -4   57.81   12.95
  22   9  -5   20.86   23.10
  30   3  -6   -3.06   21.70
 -11  11  -1  742.85   41.97
  23 -33  -1   56.80   18.28
  22 -34  -1    3.17   16.32
 -21  -8  -1    3.67   15.00
 -16 -18  -1    1.35   21.76
  19   0  -2  256.75   25.06
  31 -21  -2    9.95   21.25
  32 -29  -2   28.90   24.64
 -18  17  -2  138.33   19.06
  29 -38  -2    5.07   17.02
 -24  14  -2  185.90   22.60
  28 -39  -2   -3.22   17.21
 -25  13  -2  114.52   19.57
  27 -40  -2    5.27   16.85
 -27  -7  -2    9.28   20.69
 -21 -19  -2   13.46   18.34
  -8 -33  -2   -4.85   14.47
  30  -9  -3   29.63   23.05
  34 -17  -3    1.99   24.14
 -20  22  -3   84.98   18.45
 -32  13  -3   27.39   25.74
 -24 -21  -3    7.21   23.33
  28  -1  -4    3.95   26.63
  35 -12  -4   18.42   21.31
  36 -14  -4   24.78   20.97
  -9  25  -4   13.91    8.75
 -28  24  -4   18.34   25.15
  25   6  -5   36.03   22.68
  33  -4  -5   21.67   19.74
 -28  28  -5  -10.09   22.18
  14 -13   0  364.07   25.93
  14 -25   0   12.42   12.62
  13 -26   0   93.19   13.09
   9 -27   0   32.10    8.44
  19  -7  -1  490.81   35.60
  25 -19  -1   26.72   17.61
  24 -32  -1   29.55   18.14
  21 -35  -1    1.82   16.15
 -22   0  -1  161.79   22.37
 -22  -3  -1   81.64   19.93
 -12 -23  -1    2.02   18.19
   6  11  -2  169.14   14.91
  -9  17  -2   58.17   11.41
  30 -37  -2   -2.47   20.89
  26 -41  -2   -0.06   15.87
 -28   7  -2   34.88   17.52
  21   3  -3   95.91   19.32
  18   6  -3   87.22   18.28
  37 -29  -3   -4.40   22.96
  35 -40  -3   10.54   21.39
  29 -46  -3    8.58   17.63
 -33   9  -3   15.81   24.90
 -20 -26  -3    7.18   19.88
  21   7  -4   26.61   20.72
  33  -8  -4    3.70   21.53
 -20  26  -4   -1.68   14.97
 -24  29  -5   22.68   23.49
   9  -6   0  246.21   17.80
  13 -11   0   96.97   13.18
   4  -2   0   48.28    5.72
  15 -15   0  443.72   30.17
  -5   1   0 1444.86   74.69
  15 -24   0   32.41   12.84
  -9   0   0 1022.14   55.45
 -11  -2   0   80.15   12.78
 -12  -6   0  385.21   27.87
 -11 -11   0   15.25   15.00
  -9 -15   0   32.27   12.11
  -5 -20   0   45.53   10.71
 -15  10  -1  439.57   29.41
 -21   4  -1  244.22   25.15
 -20 -10  -1    1.85   16.54
 -17 -16  -1   21.08   21.78
  13   6  -2   72.53   16.93
  32 -32  -2   26.55   21.92
  21 -43  -2    2.55   15.28
 -26  -9  -2   -7.96   22.54
 -22 -17  -2    8.49   19.23
 -17 -24  -2    6.20   19.71
   8  14  -3   48.25   12.17
  35 -19  -3   -5.80   21.90
 -25  20  -3   78.89   19.76
 -31  14  -3    0.00   25.82
 -25 -19  -3   -9.59   21.70
  24   4  -4   -4.07   23.47
  13  14  -4   14.86   14.83
 -29  23  -4    0.84   22.04
 -34  18  -4    4.60   22.79
 -10  -1   0  353.44   23.63
 -10 -13   0   33.59   13.12
   0 -24   0   70.42    7.93
  15  -2  -1  299.14   23.91
  26 -27  -1    8.97   17.66
  25 -31  -1   11.07   20.07
  16 -37  -1   10.09   12.53
  13 -37  -1    2.47   11.19
 -19 -12  -1   16.88   17.05
 -18 -14  -1    0.42   18.98
  29 -14  -2  122.77   20.89
  32 -23  -2    6.39   26.77
  31 -36  -2   31.32   19.62
 -28   4  -2   39.73   19.93
 -25 -11  -2    0.06   21.28
 -23 -15  -2   -6.31   21.14
  24   0  -3   52.71   17.52
  -4  20  -3   74.74    6.11
  37 -26  -3    7.91   19.57
 -17  22  -3  241.30   22.01
 -33   6  -3    9.25   22.74
 -33   3  -3   27.67   21.00
 -17 -29  -3  -12.50   20.77
  18  10  -4    9.95   17.47
  32  -6  -4   18.31   21.98
 -17  26  -4   48.11   14.75
  28   3  -5   18.56   20.77
  32  -2  -5    1.71   21.53
  16 -17   0   46.29   16.26
  16 -23   0  212.76   19.37
  12   1  -1  229.86   19.93
  26 -21  -1   29.75   17.44
  20 -36  -1    3.50   15.48
  -4 -30  -1    0.81   11.24
  27 -10  -2   30.59   17.72
  28 -12  -2   34.88   18.45
  30 -16  -2   62.29   20.35
 -15  17  -2   61.20   16.29
  25 -42  -2    4.29   16.74
 -27   8  -2   11.86   19.29
 -28   1  -2   23.80   22.09
 -24 -13  -2   15.92   20.47
  15   9  -3   22.93   15.48
  28  -5  -3    6.34   19.71
  36 -21  -3    2.66   20.94
 -14  22  -3  154.87   16.15
 -26  19  -3  191.23   24.03
 -30  15  -3    3.53   20.07
  28 -47  -3   -3.39   17.61
 -14 -32  -3  -12.45   18.70
 -24  25  -4   15.87   17.91
 -30  22  -4   15.28   27.00
 -31  21  -4   11.38   24.95
 -32  20  -4   -4.54   25.76
 -33  19  -4   53.66   24.95
 -29  27  -5   16.29   21.42
  12  -9   0  448.76   28.57
  12 -27   0   19.91   10.85
 -20   5  -1   84.02   20.33
  31 -18  -2    4.99   20.44
  33 -28  -2   17.55   21.70
 -19  16  -2  149.74   21.70
 -27  -4  -2   10.35   24.39
 -11 -30  -2   -2.72   16.23
 -14 -27  -2   11.24   17.02
 -27  18  -3   57.67   18.48
 -28  17  -3   68.18   19.85
 -32  10  -3   19.04   26.49
 -27 -15  -3   15.95   22.71
  27   1  -4    0.90   25.76
  18  -5  -1   64.96   17.86
  26 -30  -1   30.17   21.98
 -16   9  -1  239.98   21.81
 -21   1  -1  101.74   20.33
 -13 -21  -1   17.49   21.53
  26  -8  -2    7.57   16.60
 -12  17  -2   27.78   12.14
  33 -31  -2    7.79   21.64
  32 -35  -2   -1.88   19.51
  12 -43  -2    9.08   10.57
  37 -23  -3    3.03   20.21
 -21  21  -3  243.43   23.69
 -21 -24  -3    9.34   21.78
  31  -4  -4    1.74   24.47
   6  -3   0  185.31   15.48
  17 -19   0  102.69   19.51
  17 -22   0  249.54   22.60
 -11  -5   0  419.07   27.75
 -11  -8   0  223.86   20.44
  23 -12  -1  162.86   21.67
  24 -14  -1  233.62   24.19
  27 -26  -1    0.81   15.25
 -17   8  -1   53.24   16.88
 -19   6  -1   35.55   18.78
 -21  -2  -1   66.89   18.92
   8  10  -2   87.78   14.24
  32 -20  -2   17.27   23.55
  33 -25  -2  -14.41   23.72
 -26   9  -2   87.83   20.38
 -18 -22  -2    3.08   19.65
 -32   1  -3   -4.77   21.62
  31   0  -5   12.90   21.78
 -30  26  -5   28.85   23.55
  22 -10  -1  193.89   23.52
  25 -16  -1    7.06   17.10
  27 -23  -1    4.37   18.59
 -18   7  -1  287.39   25.88
  18   2  -2    5.35   16.43
  24 -43  -2   22.71   16.57
 -27   5  -2   20.47   17.19
 -27  -1  -2   -0.11   21.14
  -6 -34  -2    5.38   13.71
  27  -3  -3   16.40   18.48
  10  13  -3   25.88   12.34
 -31  11  -3    2.30   23.75
 -32   7  -3   -3.11   26.10
 -32   4  -3  -25.85   23.24
 -31  -4  -3   -0.64   20.63
  24   8  -5   17.16   20.77
 -25  28  -5   11.41   25.82
 -31  29  -6   -6.36   20.72
  26 -18  -1   58.31   19.20
  27 -29  -1    3.11   21.19
 -20  -7  -1    6.59   15.28
  21  -1  -2   89.52   19.18
  25  -6  -2   31.60   17.91
  33 -34  -2    8.61   20.38
 -25  10  -2   89.94   19.79
 -27   2  -2    9.81   18.42
 -26  -6  -2   21.84   23.86
  20   5  -3   58.85   17.49
  33 -12  -3   50.74   25.68
  34 -14  -3    6.56   24.36
  35 -16  -3   18.17   22.37
  34 -44  -3   -9.06   22.96
 -25  24  -4    2.13   18.90
  27   5  -5   -4.29   20.86
 -31  25  -5   39.53   24.31
  11  -7   0  430.31   26.89
  16 -14   0  148.48   18.50
  -6 -18   0   63.33   11.63
 -12  10  -1  713.25   41.16
 -20   2  -1  111.36   20.27
 -14 -19  -1   50.60   20.27
 -10 -24  -1    0.31   17.58
  15   5  -2   28.12   16.40
  33 -22  -2   38.66   27.33
  20 -44  -2   -7.99   14.77
 -19 -20  -2   -7.63   19.15
  23   2  -3    6.81   15.20
  32 -10  -3   20.21   24.98
  36 -18  -3   14.89   22.48
  33 -45  -3    1.18   23.07
 -22 -22  -3   -7.01   22.20
 -18 -27  -3    2.41   18.14
  23   6  -4   21.92   23.94
  30  -2  -4   -3.22   22.68
  15  13  -4   23.44   15.84
   4  20  -4   36.19    9.53
 -21  25  -4    4.91   15.70
 -34  15  -4   -0.31   23.27
 -32  24  -5   10.09   21.00
 -34  22  -5   -6.06   20.24
 -32  28  -6   -8.44   20.75
  15 -12   0  722.02   42.89
  17 -16   0   65.04   17.83
  16 -26   0  111.33   16.15
  17  -3  -1  805.74   49.06
  21  -8  -1   25.18   18.45
  27 -20  -1   -5.80   16.62
  25 -34  -1   13.82   16.51
  24 -35  -1   13.18   16.93
 -19  -9  -1   10.09   16.57
  34 -30  -2    9.50   19.32
 -21  14  -2  149.29   20.94
  31 -39  -2    3.25   19.79
  29 -41  -2   -1.01   18.76
 -24  11  -2   65.66   19.85
  17 -44  -2    1.49   13.40
 -25  -8  -2    8.58   25.93
 -22  20  -3  146.68   20.91
  32 -46  -3    9.67   22.71
 -30  12  -3   10.82   20.19
 -30  -6  -3   22.88   19.79
  26   3  -4   21.62   25.18
  20   9  -4   -0.59   20.89
  35  -9  -4   -5.02   22.60
   2  21  -4   33.05    8.02
 -33  23  -5   37.99   20.63
  -6   0   0 2290.68  117.66
  17 -25   0   68.71   15.95
  15 -27   0   34.76   12.64
 -10  -4   0  884.46   49.65
  11 -28   0    9.22    9.11
   6 -27   0   32.86    5.94
  14   0  -1 1162.85   64.82
  28 -25  -1   18.62   16.85
  26 -33  -1   70.51   22.76
  23 -36  -1   -5.38   17.16
 -20  -4  -1   54.36   18.48
  -2 -31  -1    3.73   10.12
  34 -33  -2    5.21   18.53
  32 -38  -2   -4.99   20.10
 -22  13  -2   82.20   19.32
 -23  12  -2  206.12   23.80
 -26   6  -2   42.42   20.35
 -15 -25  -2   -0.53   18.36
  26  -1  -3    8.92   17.47
  17   8  -3   61.99   16.18
  37 -20  -3    7.18   20.80
 -31   8  -3  -12.90   25.90
 -23 -20  -3   -2.52   22.62
   6  19  -4   30.67   10.29
 -26  23  -4    9.92   20.24
 -33  16  -4   10.99   23.75
  30   2  -5    8.97   21.31
 -33  27  -6    3.73   21.28
  14 -10   0  927.72   53.01
   8  -4   0   65.15   11.13
  18 -18   0  206.65   23.89
   2 -25   0    9.48    4.21
  -7 -16   0  175.75   16.12
  -3 -21   0   78.50   10.12
  28 -28  -1   30.89   22.26
 -20  -1  -1  114.83   18.92
  10 -37  -1   -0.11    8.49
 -18 -11  -1   38.77   16.65
 -15 -17  -1    1.29   17.55
  10   9  -2  237.54   20.97
  30 -13  -2    2.72   18.00
  31 -15  -2    6.39   20.44
  34 -24  -2    7.37   23.77
 -16  16  -2  441.84   31.32
  28 -42  -2   -2.47   16.46
 -24 -10  -2   -1.74   23.69
 -20 -18  -2  -11.80   20.47
 -18  21  -3  180.66   19.37
  31 -47  -3  -14.55   19.12
 -29  -8  -3   -7.18   21.14
 -12 -33  -3    2.89   18.08
 -15 -30  -3   -7.99   18.14
  34  -7  -4   -6.11   19.88
 -26  27  -5   18.22   23.97
  18 -24   0   75.05   15.92
 -10  -7   0  982.50   54.78
  -9 -12   0  203.70   19.71
  -8 -14   0  155.32   17.41
  20  -6  -1  220.33   25.88
  28 -22  -1   -0.20   16.51
  27 -32  -1   21.84   23.07
 -19   3  -1  238.78   26.35
 -17 -13  -1   26.58   16.26
 -16 -15  -1   13.57   16.68
  29 -11  -2   35.27   19.12
  32 -17  -2   24.76   22.96
  33 -37  -2    0.84   20.52
  23 -44  -2   -5.64   15.28
 -23 -12  -2   -2.83   22.74
 -22 -14  -2   33.22   21.53
 -21 -16  -2  -10.51   19.74
  -9 -31  -2    8.89   15.14
  30  -6  -3   -8.78   24.14
  12  12  -3   62.86   15.20
 -29  13  -3   27.53   19.32
 -31   5  -3   16.34   26.35
 -31   2  -3   -1.04   22.71
 -28 -10  -3   16.93   19.51
  29   0  -4   31.43   24.31
 -22  28  -5   12.70   22.79
  -9  -3   0  385.77   25.20
  14 -28   0   21.00   11.30
  22 -37  -1    0.06   15.90
  18 -38  -1   12.62   13.26
  15 -38  -1   -4.04   12.28
  28  -9  -2   17.16   17.55
  33 -19  -2   68.66   25.57
  27 -43  -2    1.82   17.83
 -26   3  -2  123.92   20.97
 -26   0  -2   99.61   20.75
 -12 -28  -2   -4.79   15.17
  -9  21  -3   16.99    8.94
 -23  19  -3  178.19   21.36
 -27 -12  -3  -13.09   20.19
 -25 -16  -3    4.71   21.03
  33  -5  -4   -2.44   20.05
   8  18  -4   11.92   12.00
 -12  25  -4   27.98   11.33
 -18  25  -4    9.00   13.37
 -27  22  -4   14.91   21.33
 -34  12  -4   16.68   20.97
  -7  -1   0  611.34   34.60
  25 -13  -1   48.22   18.03
  26 -15  -1  135.24   21.17
  -9  10  -1    0.39    8.94
  28 -31  -1   40.31   24.42
 -13   9  -1  181.98   17.69
  20   1  -2   81.92   18.59
  35 -29  -2    5.75   20.05
  35 -32  -2    8.78   18.76
  34 -36  -2    0.14   17.72
 -25   7  -2   23.41   17.83
 -28  14  -3   37.51   18.70
  30 -48  -3   -1.88   20.10
 -30   9  -3   58.09   23.41
 -30  -3  -3   40.15   21.64
 -26 -14  -3    9.56   21.92
 -19 -25  -3   -1.93   19.54
 -28  21  -4   24.59   22.26
 -30  19  -4   23.89   24.84
 -31  18  -4  -24.03   26.35
  33  -1  -5   -3.39   21.73
  13  -8   0  485.63   31.09
  19 -23   0  254.11   22.93
  -8  -2   0   39.36    9.06
  24 -11  -1  139.42   21.11
  27 -17  -1   52.26   20.19
  29 -27  -1    6.34   19.93
 -18   4  -1  228.32   23.58
 -11 -22  -1   34.48   19.48
  23  -2  -2   60.39   17.55
  17   4  -2  138.05   18.17
  34 -21  -2    9.36   25.04
  35 -26  -2    2.52   21.14
 -25  -5  -2   10.26   21.73
  -4 -35  -2   -3.06   12.64
  22   4  -3  100.03   19.74
  29  -4  -3   11.75   22.34
 -24  18  -3  111.44   19.37
 -27  15  -3   43.99   17.86
  17  12  -4   33.33   18.78
 -22  24  -4   -0.17   15.31
 -29  20  -4   22.96   22.74
  26   7  -5   47.16   21.48
 -27  26  -5    4.57   25.15
  10  -5   0   94.42   13.04
 -19   0  -1  403.23   32.66
  27  -7  -2   33.03   17.61
  12   8  -2   22.71   15.59
  25   1  -3   10.65   19.88
  35 -13  -3    4.65   21.84
  36 -15  -3   -0.22   20.55
 -15  21  -3   46.43   15.20
 -25  17  -3   27.87   17.66
  25   5  -4   -1.82   24.47
 -15  25  -4   73.34   14.10
 -33  13  -4   34.68   24.08
  29   4  -5   11.10   20.80
  17 -13   0  360.95   28.90
  18 -15   0  264.93   25.34
  19  -4  -1  236.23   25.18
  16  -1  -1  190.98   21.33
  23  -9  -1   48.14   16.71
  28 -19  -1    0.90   16.62
  29 -30  -1    4.40   24.31
 -14   8  -1  303.40   23.24
 -17   5  -1  342.73   27.22
  21 -38  -1    8.07   13.15
 -19  -3  -1  245.95   26.07
 -13  16  -2   57.61   14.41
  35 -35  -2   16.65   21.08
 -17  15  -2   52.23   17.44
 -24   8  -2   -1.18   16.57
  26 -44  -2    6.90   16.99
  19   7  -3  194.48   22.51
  34 -11  -3   14.44   25.57
  37 -17  -3   -1.63   20.52
 -30   6  -3   12.81   25.34
 -30   0  -3   18.81   22.99
 -29  -5  -3    6.84   21.81
  22   8  -4    8.19   22.96
  32  -3  -4   12.98   20.55
  10  17  -4   27.42   13.63
 -19  28  -5   -4.68   21.62
  19 -17   0  102.36   21.64
  -9  -9   0  219.91   18.92
   8 -28   0   17.24    6.95
 -18  -8  -1   40.15   16.96
  35 -23  -2   12.73   22.32
  -7  16  -2  385.01   23.02
 -25   4  -2   23.94   16.68
 -25  -2  -2   29.02   20.24
  14 -44  -2   -8.44   11.21
 -24  -7  -2    8.72   24.14
  14  11  -3   73.45   16.09
 -12  21  -3    4.21   10.93
 -19  20  -3   17.19   15.05
 -29  10  -3   54.78   23.69
 -30   3  -3  -11.47   26.38
 -20 -23  -3    5.21   21.03
 -16 -28  -3  -17.69   18.56
  28   2  -4   -1.88   21.17
 -28  25  -5   -5.38   25.71
 -29  28  -6   -3.87   19.82
  16 -11   0  434.18   29.69
  20 -22   0  129.10   19.76
  19 -26   0  217.64   21.39
  18 -27   0   42.59   13.54
  17 -28   0   10.51   12.92
  -9  -6   0  286.30   21.03
  13 -29   0   28.62   10.85
  29 -21  -1    9.06   18.08
  27 -35  -1   15.81   19.46
 -15   7  -1  179.40   18.39
  26 -36  -1   32.30   18.84
 -16   6  -1    5.86   14.30
  -8 -25  -1   -6.34   17.35
  36 -28  -2    3.36   21.45
  36 -31  -2   19.12   19.85
  32 -41  -2    1.60   21.84
 -25   1  -2   32.44   19.46
 -17 -21  -2    0.00   18.17
  28  -2  -3  -11.41   23.63
 -32  14  -4   -4.18   25.71
  32   1  -5   -0.17   18.48
 -23  27  -5   18.03   23.75
  20 -19   0   37.65   17.35
  -3   0   0 9009.27  452.77
  -4 -19   0  212.68   16.37
  22  -7  -1  131.82   20.52
  30 -26  -1   32.04   24.78
  28 -34  -1   13.99   19.88
 -12 -20  -1   25.34   18.19
  32 -14  -2   16.01   23.21
  33 -16  -2   35.35   25.43
  31 -42  -2   -8.49   19.09
 -23   9  -2  110.49   20.30
  22 -45  -2    9.84   14.69
  19 -45  -2   22.68   14.35
 -23  -9  -2    1.43   24.62
 -13 -26  -2    3.00   16.79
  32  -7  -3   13.60   24.45
 -28  -7  -3    2.64   19.57
   0  22  -4   44.07    6.00
 -23  23  -4    3.59   16.40
 -33  10  -4   15.87   22.74
 -29  24  -5   29.94   25.68
 -33  20  -5    3.64   21.28
  12  -6   0  119.79   13.88
  20 -25   0   77.46   16.12
  30 -29  -1    8.35   24.08
  25 -37  -1    4.29   16.40
 -18   1  -1  182.43   25.15
 -17 -10  -1   45.59   14.91
   0 -32  -1    8.41    9.00
  31 -12  -2    3.34   20.63
  34 -18  -2   30.70   24.47
  36 -25  -2   -7.60   21.08
 -10  16  -2  175.47   16.32
  36 -34  -2    5.66   19.15
  34 -39  -2    9.84   21.48
  30 -43  -2  -12.53   18.14
 -28  11  -3   28.15   18.64
 -21 -21  -3   16.01   20.35
 -10 -34  -3   15.78   17.97
 -13 -31  -3   18.67   18.42
  31  -1  -4    8.38   20.63
  12  16  -4    3.45   14.77
  -7  24  -4   93.72    9.59
 -30  23  -5   19.34   24.98
 -31  22  -5   35.13   24.05
 -32  21  -5   -5.02   20.21
 -30  27  -6   41.07   20.44
  15  -9   0  356.86   25.48
  16 -29   0   32.91   13.09
  -8 -11   0  243.66   19.26
  30 -23  -1   32.16   19.62
  29 -33  -1    0.00   21.25
 -18  -5  -1   56.66   18.36
  12 -38  -1    5.05    9.36
  19   3  -2  121.98   18.62
  14   7  -2  179.43   20.21
  30 -10  -2   -0.67   16.99
  35 -38  -2    4.37   19.79
 -22  10  -2  140.57   19.88
 -24   5  -2   46.48   17.75
 -22 -11  -2   34.68   24.67
 -18 -19  -2   -1.26   20.30
  -7 -32  -2   27.70   14.61
  33 -48  -3    9.98   21.81
 -29   7  -3   79.51   25.82
 -27  -9  -3  -12.48   21.90
  35  -6  -4   -6.56   19.46
 -31  15  -4   -6.06   26.02
 -31  26  -6   24.64   18.87
  27 -14  -1   25.96   19.93
  28 -16  -1    7.93   17.30
  20 -39  -1   19.93   14.05
 -18  -2  -1  138.58   19.46
  17 -39  -1   16.57   12.67
 -16 -12  -1   28.85   15.28
 -13 -18  -1   14.41   15.14
  25  -3  -2   93.39   19.71
  35 -20  -2   15.22   24.31
  37 -30  -2    2.55   19.15
 -19  13  -2  108.44   20.66
 -20  12  -2   39.47   18.48
 -21  11  -2  121.14   22.09
  25 -45  -2   -3.53   16.96
 -21 -13  -2   19.23   23.44
 -19 -17  -2   57.30   21.11
 -10 -29  -2  -24.84   15.76
  24   3  -3   15.76   19.06
  31  -5  -3   26.97   24.08
 -20  19  -3   24.25   15.64
 -29   1  -3   11.10   25.43
 -19  24  -4   15.05   14.83
  28   6  -5   13.74   19.60
 -32  25  -6   29.69   19.23
  21 -24   0  119.15   18.22
  -8  -5   0  401.63   25.46
  10 -29   0   46.03    9.20
  18  -2  -1   87.02   19.57
  26 -12  -1  200.06   23.72
  29 -18  -1   29.80   20.02
 -10   9  -1    3.17    9.03
  30 -32  -1    0.90   22.26
 -15 -14  -1  118.98   17.91
 -14 -16  -1   50.55   15.95
  29  -8  -2   26.35   17.66
  37 -33  -2   -9.87   19.62
  29 -44  -2   13.77   17.89
 -20 -15  -2   15.03   21.50
  27   0  -3  -13.93   23.16
  21   6  -3   52.65   17.86
  16  10  -3  110.71   18.31
 -27  12  -3    0.17   16.79
 -29   4  -3   42.33   24.84
 -26 -11  -3  -13.20   19.29
 -23 -17  -3    2.21   20.94
 -17 -26  -3   18.90   18.31
  27   4  -4    8.10   22.71
 -24  22  -4   16.18   17.05
  31   3  -5    6.70   21.00
  19 -14   0  261.35   24.98
  20 -16   0   19.43   17.58
  -7 -13   0  284.36   21.64
  -5 -17   0  198.43   15.67
  21  -5  -1   28.51   17.30
  25 -10  -1   89.57   19.48
  31 -28  -1   25.32   25.06
 -17   2  -1  297.34   26.02
  36 -22  -2   41.02   22.40
  36 -37  -2   -6.31   21.48
 -24   2  -2  114.10   20.52
 -24  -1  -2   28.43   16.93
  -2 -36  -2    3.34   11.89
  37 -14  -3    9.22   20.75
 -28  -4  -3    7.21   24.78
 -25 -13  -3   10.40   18.76
 -24 -15  -3    7.18   20.16
  24   7  -4   14.86   24.67
  34  -4  -4   16.43   19.57
 -32  11  -4   -2.35   24.53
 -18 -29  -4   11.97   21.19
 -24  26  -5   21.70   22.88
  18 -12   0  475.98   33.47
  21 -18   0   79.28   18.95
  -6 -15   0  118.90   14.47
  -1 -22   0   52.12    8.21
  30 -20  -1    5.75   16.48
 -14  15  -2   75.72   16.15
 -23  -6  -2   47.49   18.36
  36 -12  -3    8.97   23.47
 -16  20  -3   45.95   14.21
 -21  18  -3  189.13   21.03
 -28   8  -3   36.87   19.09
  30   1  -4   -6.08   21.92
  14  15  -4   11.21   16.51
 -25  21  -4    5.49   16.79
 -29  17  -4  -13.93   21.78
 -20  27  -5    8.44   20.05
  14  -7   0 1569.19   84.36
   7  -2   0    2.02   10.40
  22 -23   0   74.83   16.85
  20 -28   0   28.43   14.35
  15 -30   0    5.89   11.27
  -8  -8   0  398.52   25.68
  31 -31  -1   26.97   22.85
  23 -39  -1    0.00   14.52
  -9 -23  -1    8.58   17.89
  16   6  -2   43.82   15.45
  37 -24  -2    2.02   21.05
  37 -36  -2  -11.66   21.11
 -23   6  -2    3.95   16.37
  30  -3  -3    1.71   23.49
 -26  13  -3   16.40   17.86
 -26  20  -4    5.55   16.12
 -28  18  -4   13.12   19.57
  17 -10   0 1043.90   59.77
   9  -3   0  300.03   20.44
  22 -20   0  177.38   21.92
  21 -27   0   86.29   16.85
  19 -29   0   66.58   15.67
  24  -8  -1   40.45   18.62
  31 -22  -1    5.64   19.20
  38 -29  -2    5.78   19.51
  38 -32  -2    8.21   19.48
  28 -45  -2   -2.50   17.58
 -22  17  -3  263.67   24.90
 -25  14  -3   75.75   19.04
 -27  -6  -3    4.15   20.77
  21  10  -4   -0.70   22.43
 -27  19  -4    8.10   18.22
 -31  12  -4   16.82   25.51
 -32   8  -4   17.02   22.88
 -33  17  -5   38.27   23.69
 -26  28  -6   -6.62   19.57
   5  -1   0 1460.47   75.47
  22 -26   0  122.85   18.73
  -7  -4   0  581.54   32.91
  32 -27  -1   28.29   22.06
  29 -36  -1   45.67   19.71
  28 -37  -1   22.18   18.25
 -16   3  -1  291.01   24.92
 -17  -1  -1  136.14   21.17
  24  -1  -2   34.03   19.26
  21   2  -2   79.96   19.51
  33 -13  -2    8.69   23.75
  34 -15  -2   18.62   24.62
  35 -17  -2    6.87   24.64
  16 -45  -2    0.81   11.58
  18   9  -3   54.02   16.85
  34  -8  -3   -0.81   22.99
 -23  16  -3  136.31   19.82
 -28   5  -3   15.05   20.86
 -28  -1  -3    0.00   24.92
 -18 -24  -3    8.80   20.49
 -14 -29  -3    9.59   17.94
  33  -2  -4    8.63   21.25
 -16  24  -4   14.66   13.74
 -32   5  -4   -0.84   24.76
 -25  25  -5   14.13   22.48
  18 -30   0   26.55   12.81
  12 -30   0   24.08    9.45
  20  -3  -1   73.90   18.84
  32 -30  -1   18.48   23.21
 -11   8  -1  226.22   17.27
  30 -35  -1   12.73   18.67
  27 -38  -1    0.14   17.49
 -17  -4  -1  267.91   25.65
  36 -19  -2   27.14   22.60
  38 -26  -2   18.17   20.24
  35 -41  -2   -1.82   19.93
  34 -42  -2    8.66   21.78
  33 -43  -2   17.72   20.47
 -22   7  -2  116.54   19.43
 -23   3  -2   12.98   16.26
  24 -46  -2    6.17   15.39
 -23  -3  -2  144.69   21.17
 -22  -8  -2   -6.34   20.02
 -15 -22  -2   19.26   17.66
  26   2  -3    0.11   19.26
 -28   2  -3   10.12   25.68
 -20  23  -4   -1.51   12.78
 -32  18  -5   -0.36   21.56
  11  -4   0  631.13   36.67
  29 -15  -1  101.26   20.55
  32 -24  -1   34.06   24.45
  31 -34  -1   -2.13   19.12
  14 -39  -1    9.31   10.37
 -16  -9  -1    6.98   15.34
  27  -4  -2    2.55   18.36
  32 -11  -2   19.12   23.19
  36 -40  -2    0.00   20.94
  21 -46  -2    2.38   13.96
  23   5  -3    2.13   18.28
 -27   9  -3    9.20   16.79
 -26  -8  -3   -1.96   19.99
  -8 -35  -3   12.34   15.70
  16  14  -4   11.38   20.27
 -19 -27  -4    2.89   20.77
  16  -8   0  531.13   34.32
  21 -15   0  150.83   21.81
  22 -17   0  206.73   23.47
  23 -25   0   23.05   15.81
  -4  -1   0 1455.34   74.83
  23  -6  -1   -1.57   16.51
  28 -13  -1   16.20   17.63
   8   6  -1  242.51   18.25
  30 -17  -1   21.64   17.16
 -15   4  -1  101.91   17.30
 -10 -21  -1   38.46   15.45
  -6 -26  -1   22.37   16.65
  31  -9  -2   25.15   21.50
  37 -21  -2   18.56   21.45
 -15  14  -2   80.49   16.96
  37 -39  -2    6.95   20.69
  32 -44  -2   -1.51   19.09
 -23   0  -2   77.55   18.87
 -21 -10  -2   21.87   19.34
 -11 -27  -2  -12.50   16.12
  29  -1  -3    7.29   26.21
  33  -6  -3   -0.64   21.03
   9  15  -3    4.93   11.19
   7  16  -3   72.08   11.86
 -19 -22  -3    9.56   20.80
 -11 -32  -3    0.08   16.34
  29   3  -4   27.90   21.73
  26   6  -4   -4.18   21.67
 -30  13  -4   -8.19   28.12
 -26  24  -5   16.93   22.37
 -31  19  -5   24.00   23.10
 -27  27  -6    5.55   19.65
  20 -13   0  266.95   26.47
  -6  -3   0  261.96   17.27
  27 -11  -1   26.13   17.55
  10   5  -1  357.62   24.05
   6   7  -1  254.11   17.27
  31 -19  -1    2.75   18.39
  32 -33  -1   -4.07   19.74
  22 -40  -1   -6.20   15.31
  19 -40  -1   13.93   12.70
  18   5  -2   22.48   15.67
 -21   8  -2   19.93   17.07
  27 -46  -2  -16.77   16.37
 -16 -20  -2   -0.11   18.98
 -31   9  -4    0.00   24.98
 -17  27  -5   17.86   15.78
 -27  23  -5    8.83   23.86
  19 -11   0  250.72   24.03
  13  -5   0  473.24   30.17
  23 -19   0  247.36   24.33
  -5  -2   0    8.10    9.17
  32 -21  -1    6.36   21.73
  33 -29  -1   21.42   23.35
 -12   7  -1  853.37   48.30
 -14   5  -1   43.93   13.99
 -15 -11  -1  133.14   18.90
   9  11  -2   92.46   16.04
  38 -23  -2    6.34   19.60
  31 -45  -2    5.27   18.84
 -20 -12  -2   11.61   22.71
  -5 -33  -2   11.97   12.90
  11  14  -3   15.81   12.00
 -13  20  -3  107.54   14.24
 -17  19  -3  141.69   18.48
 -26  10  -3   53.13   18.70
 -25 -10  -3   -6.00   18.84
 -20 -20  -3  -14.49   21.81
  32   0  -4   22.82   22.01
 -10  24  -4  120.64   13.04
 -13  24  -4   46.54   12.36
 -21  26  -5   37.12   19.26
 -28  22  -5  -12.03   26.27
 -29  21  -5   22.37   27.53
 -30  20  -5    3.03   23.75
 -28  26  -6   10.18   20.19
  24 -24   0  104.99   19.65
  22 -29   0  109.34   17.97
  17 -31   0   21.64   12.25
  -7  -7   0 1362.66   72.05
  26  -9  -1   78.72   19.01
  12   4  -1  517.78   33.00
  -7   9  -1  755.38   40.88
 -13   6  -1  226.50   19.15
 -16   0  -1  243.23   24.53
 -11 -19  -1   13.85   13.99
   2 -33  -1   11.16    5.80
   7  12  -2  290.59   21.76
 -19 -14  -2   54.30   25.96
 -17 -18  -2   18.45   19.32
  -8 -30  -2    4.43   13.71
  32  -4  -3  -13.23   21.64
  20   8  -3   27.70   15.78
 -27   6  -3   25.54   17.83
 -24 -12  -3   22.57   20.94
 -15 -27  -3   16.20   18.73
  23   9  -4    5.19   21.92
 -21  22  -4    2.50   14.49
 -29  14  -4   43.48   25.04
 -31   6  -4   -7.46   23.49
 -31   3  -4    5.02   21.70
 -20 -25  -4    0.00   21.81
  24 -21   0  113.66   20.33
  23 -28   0   23.30   14.35
  21 -30   0   28.48   14.41
  14 -31   0   18.25   10.23
  33 -23  -1   41.91   24.62
  33 -32  -1   -1.96   20.33
  25 -40  -1    7.99   15.64
 -16  -6  -1  115.00   18.25
 -14 -13  -1   63.05   15.28
  26  -2  -2    5.16   18.39
  23   1  -2   22.06   16.79
  11  10  -2  103.70   16.04
 -11  15  -2  185.73   16.77
 -20   9  -2   67.14   20.19
 -22   4  -2   17.27   16.51
 -18 -16  -2   39.89   22.57
   5  17  -3   63.70   10.04
 -27   3  -3   23.27   20.07
 -27   0  -3    5.07   22.68
 -23 -14  -3   16.85   19.60
 -22 -16  -3   -1.57   20.52
 -21 -18  -3    2.16   18.36
  18  13  -4   -3.73   23.21
 -16 -30  -4   26.30   21.98
 -29  25  -6    1.29   21.00
 -30  24  -6    1.79   19.04
 -31  23  -6    0.00   18.76
 -32  22  -6   32.55   19.74
  24 -27   0   33.95   15.70
  22  -4  -1   40.17   16.09
 -16  -3  -1  226.05   25.23
 -13 -15  -1   22.06   14.19
 -12 -17  -1  107.43   17.83
   0 -37  -2    9.22    8.41
  36  -9  -3   -3.64   19.82
  13  13  -3   -2.75   13.37
  -7  20  -3  197.93   14.10
 -26  -5  -3  -15.76   26.19
 -30  10  -4   -2.92   24.31
  18  -9   0  241.86   23.47
  15  -6   0  335.98   24.62
  20 -31   0    5.64   13.82
  -2 -20   0  102.97   10.74
  34 -28  -1   17.35   23.77
  31 -37  -1   -0.39   17.47
  30 -38  -1    2.89   19.09
  20   4  -2   60.86   17.52
  13   9  -2   56.21   14.35
  35 -14  -2    0.00   24.50
  36 -16  -2    5.64   21.98
  37 -18  -2   25.60   24.36
 -17  12  -2   30.81   17.10
 -18  11  -2  151.14   20.61
 -19  10  -2  251.28   25.51
  30 -46  -2    9.11   18.31
 -22   1  -2    6.90   18.25
 -22  -2  -2   94.70   18.76
  28   1  -3    4.01   21.05
  25   4  -3   40.09   22.57
 -10  20  -3   24.59   10.01
 -25  11  -3   30.42   16.93
 -22  21  -4    0.73   15.39
 -21 -23  -4    4.63   20.47
  22 -14   0  248.56   24.70
  23 -16   0  263.50   24.17
  24 -18   0  103.53   18.56
  -6 -12   0  440.10   27.39
  25  -7  -1   34.12   17.24
  14   3  -1  772.60   46.17
  31 -16  -1   15.56   18.14
  34 -25  -1   10.96   22.93
  34 -31  -1    4.04   21.59
  32 -36  -1   17.19   19.01
  16 -40  -1    7.06   11.35
  29  -5  -2    9.98   19.68
  34 -12  -2   16.62   24.03
  38 -20  -2   -3.22   21.95
   5  13  -2  251.00   17.86
  36 -43  -2   -2.69   21.95
 -21  -7  -2   37.40   18.50
  31  -2  -3    7.01   22.23
 -18  18  -3  201.91   20.52
  31   2  -4   19.46   18.53
  28   5  -4   14.47   21.14
 -17  23  -4   49.23   16.20
 -22  25  -5    9.48   20.41
   3   0   0 8933.54  448.93
  30 -14  -1   30.81   17.75
  32 -18  -1   22.65   20.41
   4   8  -1  463.34   26.30
  33 -35  -1   -0.98   19.34
 -15   1  -1   90.95   16.48
  -7 -24  -1   13.26   16.01
  33 -10  -2   18.25   23.13
  35 -44  -2  -16.62   19.62
 -21   5  -2   83.46   17.55
  26 -47  -2    6.39   15.17
  35  -7  -3   -0.59   19.06
  15  12  -3   20.16   13.79
 -24  12  -3   73.37   18.70
 -26   7  -3  111.61   21.31
 -16 -25  -3  -10.96   19.37
 -12 -30  -3   -2.92   19.09
 -23  20  -4   -0.87   14.77
 -27  16  -4    1.49   17.52
 -30   7  -4   -9.81   25.37
 -30   1  -4    2.58   21.45
 -22 -21  -4    2.05   22.79
  21 -12   0  274.66   26.91
  25 -20   0   79.40   19.51
  29 -12  -1  117.24   21.05
  33 -20  -1   12.25   22.60
  21 -41  -1    5.30   12.92
  34 -45  -2    1.29   19.82
  23 -47  -2    1.40   14.52
  22   7  -3   53.94   19.48
 -26  -2  -3    6.11   25.79
 -25  -7  -3   -0.81   22.46
  25   8  -4   -1.60   20.61
  20  12  -4   11.75   22.96
 -26  17  -4   60.36   19.57
 -29  11  -4   33.73   23.10
 -30   4  -4   10.77   23.77
 -31  16  -5   16.99   25.88
  19 -32   0   26.24   14.10
  16 -32   0   15.17   12.34
  16   2  -1   66.75   19.23
  34 -34  -1    0.28   18.90
  28 -40  -1   -2.02   15.90
  24 -41  -1   -2.21   15.48
  25   0  -2    9.06   17.58
  15   8  -2   68.94   17.07
 -19  17  -3  122.79   18.39
 -23  13  -3   44.83   16.99
 -26   4  -3   86.29   20.24
  -6 -36  -3   11.58   14.52
  34  -1  -4   -5.69   18.95
 -24  19  -4   22.34   14.69
 -25  18  -4    2.58   14.83
 -29  -4  -4   50.94   21.33
 -17 -28  -4   -3.84   19.51
  20 -10   0  488.91   35.38
  17  -7   0  969.29   56.18
  10  -2   0   31.15    9.98
  26 -22   0  127.76   21.11
  26 -25   0   45.64   15.64
  24 -30   0    4.85   15.56
  23 -31   0    9.70   15.87
  -5 -14   0  220.92   17.05
  -3 -18   0   56.63    9.67
  24  -5  -1   52.31   19.12
  28 -10  -1   38.52   17.86
  34 -22  -1   13.43   24.62
  35 -27  -1   -2.27   19.74
  35 -30  -1   15.17   19.40
  28  -3  -2    5.49   20.13
  29 -47  -2    7.09   15.98
 -21  -4  -2   16.26   16.12
 -20  -9  -2   68.18   17.33
 -13 -23  -2    7.04   17.66
  34  -5  -3    9.28   21.64
 -26   1  -3    5.35   18.14
  -9 -33  -3    8.49   16.62
 -25 -15  -4    2.27   19.23
 -24 -17  -4   10.71   21.50
 -18  26  -5   10.35   16.29
 -23  24  -5  -10.18   21.53
 -32  12  -5    5.35   22.15
 -24  27  -6    1.60   19.29
  12  -3   0  452.60   29.30
  -6  -6   0  125.91   11.24
 -15  -2  -1  263.98   23.69
 -15  -5  -1   89.88   18.19
  22   3  -2   78.41   18.34
  33 -46  -2    8.47   19.29
 -21   2  -2   32.94   17.13
  -9 -28  -2    6.20   16.20
  17  11  -3   54.44   15.31
 -14  19  -3  169.03   18.17
 -20  16  -3   24.36   14.86
 -21  15  -3   83.77   19.15
 -25   8  -3   59.15   18.92
 -24  -9  -3   10.01   21.33
 -17 -23  -3    0.70   19.93
 -30  17  -5   15.31   25.04
  25 -17   0   61.76   17.86
   8  -1   0  592.44   33.87
  26 -28   0   -4.49   16.09
  22 -32   0   15.28   16.32
  -6  -9   0  326.30   20.83
  -4 -16   0   22.01   10.60
  27  -8  -1   11.86   17.13
  35 -24  -1   15.00   22.37
  35 -33  -1   -3.62   20.10
 -14   2  -1  753.39   44.86
  27 -41  -1   -6.03   15.95
 -14 -10  -1  239.48   22.68
  17   7  -2  116.35   17.94
  -8  15  -2  234.49   16.60
 -12  14  -2   87.16   13.29
 -20   6  -2  177.27   22.43
 -21  -1  -2   13.40   17.72
 -19 -11  -2   20.75   17.33
  30   0  -3   50.46   23.05
  27   3  -3  -14.97   23.05
 -28  12  -4    0.08   19.32
 -28  -6  -4   22.62   19.79
  14  -4   0  904.22   51.78
  24 -15   0   23.69   16.77
  26 -19   0  225.54   23.63
  27 -24   0   31.85   18.28
  18   1  -1   21.59   17.10
  -8   8  -1  155.57   13.18
  18 -41  -1   11.83   11.63
  -8 -22  -1    2.44   13.37
  -4 -27  -1   17.83   15.50
  31  -6  -2    1.29   22.79
  37 -15  -2   -3.81   23.97
  38 -17  -2   11.58   19.51
 -14 -21  -2    0.50   20.58
   3  18  -3   54.56    8.33
 -23 -11  -3    5.97   21.73
 -18 -21  -3   17.30   19.54
  30   4  -4   10.82   20.21
 -18  22  -4   53.04   14.72
 -29   8  -4   13.82   24.39
 -29  -1  -4    6.56   20.27
 -18 -26  -4    8.72   20.38
 -24  23  -5   -1.79   19.71
 -29  18  -5   -2.16   24.53
 -25  26  -6   11.77   20.41
  19  -8   0  274.13   25.46
  23 -13   0   33.17   16.62
  27 -27   0   18.64   18.17
  32 -15  -1   27.90   21.59
  33 -17  -1   23.44   24.87
  36 -29  -1   25.06   19.82
  33 -38  -1    7.23   19.23
  32 -39  -1   15.03   20.61
  36 -13  -2    1.46   21.78
  32 -47  -2    0.39   17.21
 -18 -13  -2   -4.26   17.86
  -3 -34  -2    2.94   11.69
  -6 -31  -2   -6.64   13.20
  33  -3  -3   24.62   23.69
  24   6  -3   14.55   21.73
 -13 -28  -3    0.28   18.25
  33   1  -4   -3.06   20.33
  22  11  -4   33.95   22.71
 -14 -31  -4   -1.09   19.46
 -28  19  -5    0.11   23.61
 -31  13  -5    4.96   23.38
 -28  27  -7   13.54   17.72
  27 -21   0   60.39   19.76
  21 -33   0   47.27   15.62
  18 -33   0   28.71   14.91
  31 -13  -1   11.24   20.75
  34 -19  -1    6.56   22.65
  36 -32  -1    4.23   21.00
  34 -37  -1    0.00   18.90
  31 -40  -1    5.89   19.62
  35 -11  -2    7.26   24.81
 -19   7  -2  292.30   27.59
 -17 -15  -2   33.17   22.68
 -15 -19  -2    2.02   22.18
  19  10  -3   93.86   18.98
 -24   9  -3   -0.64   16.43
 -25   5  -3   53.77   17.61
 -22 -13  -3   -1.93   20.16
 -19 -19  -3   -7.71   17.66
  27   7  -4   -3.48   21.73
 -14  23  -4  168.63   17.33
 -29   5  -4   21.76   25.01
 -29   2  -4   51.14   24.84
 -27  -8  -4   12.81   19.20
 -25  22  -5   31.01   21.33
 -26  21  -5   11.27   23.38
 -27  20  -5   10.68   25.96
 -31  20  -6   31.29   20.44
 -29  26  -7   48.36   21.28
  22 -11   0   13.48   17.83
  16  -5   0  391.06   27.92
  26  -6  -1   40.06   17.75
  23  -3  -1   89.24   17.10
  35 -21  -1    4.40   24.42
  35 -36  -1   -5.80   19.48
 -13   3  -1  349.35   25.37
  23 -42  -1    0.25   13.96
 -13 -12  -1   49.93   16.01
  27  -1  -2    2.92   16.68
  19   6  -2   39.31   16.23
 -16 -17  -2   44.88   23.89
 -25  -1  -3   21.08   18.81
 -21 -15  -3    8.24   19.85
 -20 -17  -3    4.79   18.39
 -27  13  -4   14.77   18.11
 -26  25  -6   42.36   22.34
 -30  21  -6    9.08   22.90
 -30  25  -7    7.35   20.41
   6   0   0 2275.96  116.77
  28 -26   0   -2.83   17.77
  26 -31   0   38.04   18.50
  11 -31   0    3.20    8.19
  30 -11  -1   37.23   18.14
  30 -41  -1   29.52   17.38
  26 -42  -1   -1.93   14.72
  -9 -20  -1   37.71   13.12
  30  -4  -2   44.16   22.23
  24   2  -2   17.21   15.76
 -20   3  -2  211.41   23.97
 -25   2  -3   10.85   16.54
 -24  -6  -3    7.32   26.19
 -28   9  -4    4.77   19.48
 -19 -24  -4    8.21   21.73
 -19  25  -5   30.73   16.62
 -27  24  -6   17.94   22.43
 -28  23  -6   11.66   21.98
 -29  22  -6   19.82   23.27
  27 -30   0  -19.46   20.72
  25 -32   0   15.34   15.64
  13 -32   0   22.74   10.35
   1 -23   0   47.69    6.70
  20   0  -1   11.61   12.48
  36 -23  -1   -9.28   21.36
  37 -28  -1   10.32   20.63
  37 -31  -1    0.00   20.66
  36 -35  -1   11.66   19.93
 -14  -1  -1   70.09   15.90
 -14  -7  -1  363.14   28.54
 -12 -14  -1  172.45   19.15
   3  14  -2  455.52   25.85
  -5  15  -2  494.32   27.19
 -13  13  -2  566.31   35.04
  36 -46  -2   -0.22   20.49
 -18   8  -2  114.05   19.79
   2 -38  -2    3.78    9.45
  29   2  -3    1.04   23.63
  36  -6  -3    8.80   18.56
 -19  21  -4   54.75   15.20
 -26 -10  -4    3.20   20.66
 -15  26  -5   25.37   14.80
  21  -9   0  270.96   26.63
  26 -16   0  127.11   21.08
  27 -18   0   33.28   18.64
  28 -29   0   -8.80   20.83
  24 -33   0   25.01   16.06
  29  -9  -1   37.51   19.09
  -9   7  -1  778.35   42.92
 -12   4  -1  360.81   25.88
 -11 -16  -1   20.58   14.86
 -10 -18  -1   25.34   13.34
  31 -48  -2   -7.06   17.66
 -20   0  -2  187.05   22.04
 -20  -3  -2    4.43   15.67
  32  -1  -3   -1.26   19.76
 -15  18  -3   53.13   15.87
 -23  10  -3   17.91   18.48
 -14 -26  -3   13.57   17.27
 -10 -31  -3    0.34   16.12
  24  10  -4    4.74   18.76
 -20 -22  -4   -7.99   20.10
 -31  10  -5   17.58   22.37
  18  -6   0  459.95   32.63
  25 -14   0    8.33   15.25
  28 -20   0   47.10   19.48
  29 -25   0   24.36   17.05
  -5  -5   0   73.37    8.44
   9 -30   0   12.20    6.76
  11   6  -1  472.37   30.61
  37 -25  -1    7.21   22.90
  37 -34  -1   -1.04   19.96
 -14  -4  -1  301.69   25.96
  20 -42  -1    5.19   12.42
  33  -7  -2   46.76   26.83
  35 -47  -2    4.37   20.91
 -19  -8  -2   -2.75   16.40
  26   5  -3   19.91   23.35
  21   9  -3   20.19   19.74
  32   3  -4   15.73   20.07
 -28   6  -4    4.18   22.29
 -28   0  -4   28.90   24.11
 -25 -12  -4    4.01   21.00
 -15 -29  -4    8.86   18.05
  24 -12   0   68.94   16.09
  29 -28   0    1.43   22.04
  20 -34   0   17.55   13.37
  15 -33   0    9.87   10.65
  25  -4  -1  100.48   21.19
  34 -16  -1   -7.04   23.69
  13   5  -1   58.06   15.84
 -10   6  -1 1150.04   62.01
 -11   5  -1  101.99   12.45
  29 -42  -1    7.09   16.32
  21   5  -2   73.99   17.91
  38 -14  -2    0.81   18.70
 -17   9  -2   50.69   17.02
  35  -4  -3    0.00   18.73
 -24   6  -3   28.68   17.41
 -24  -3  -3    9.25   18.84
 -23  -8  -3   11.49   22.68
  29   6  -4   14.80   19.60
 -20  20  -4   53.74   16.40
 -25  15  -4   72.67   19.93
 -28   3  -4   -4.01   23.94
 -27  -5  -4   18.53   20.69
 -24 -14  -4   -1.21   20.47
 -31   7  -5    4.91   20.55
 -21  27  -6   30.22   23.41
  29 -22   0  109.70   19.96
  23 -34   0    7.04   15.48
  28  -7  -1   54.84   17.63
  33 -14  -1   44.32   23.91
  15   4  -1  225.71   22.99
  35 -18  -1    7.06   24.42
  36 -20  -1   -3.08   22.09
   9   7  -1  216.15   17.69
  38 -30  -1   27.75   21.45
  29  -2  -2    2.27   20.91
  26   1  -2   -8.58   18.81
 -15  11  -2  164.65   18.39
 -16  10  -2  155.29   19.15
 -11  19  -3   87.05   13.06
 -22  11  -3   53.07   16.79
  -4 -37  -3   20.75   14.44
  -7 -34  -3    5.27   15.34
 -11  23  -4   32.63   11.19
 -27  10  -4   55.48   20.24
 -23 -16  -4   -2.21   20.10
 -22 -18  -4    1.68   20.52
  32 -12  -1   -0.14   20.89
  38 -33  -1   -3.90   20.80
  36 -38  -1    0.28   20.30
  35 -39  -1  -12.20   19.74
  -5 -25  -1    7.46   13.34
  37 -12  -2   -3.70   19.91
 -18 -10  -2   22.29   15.08
 -11 -24  -2    0.00   16.91
 -16  17  -3   19.99   14.97
 -24   3  -3   88.51   19.12
 -24   0  -3  114.72   20.30
 -15 -24  -3    8.75   18.19
 -21  19  -4   72.92   17.86
 -24  16  -4    4.88   16.12
 -20  24  -5   49.15   17.94
 -31  17  -6   20.55   20.13
  23 -10   0   34.12   15.70
  20  -7   0  339.51   28.34
  13  -2   0   88.17   14.44
  30 -27   0   -7.85   22.62
  28 -32   0    1.18   21.25
  17   3  -1   57.53   17.72
  37 -22  -1    2.94   19.88
  37 -37  -1    9.00   18.19
  33 -41  -1    9.11   20.72
  25 -43  -1    3.87   15.08
  32  -5  -2    0.00   22.51
  34 -48  -2  -14.21   17.77
  31   1  -3   -0.08   19.46
  23   8  -3    1.40   21.25
 -22 -10  -3   36.81   22.62
 -22  18  -4   62.27   17.80
 -23  17  -4   30.92   16.65
 -12  26  -5   57.98   13.29
 -28  16  -5    7.49   23.49
 -30  11  -5   19.12   24.03
  15  -3   0  626.34   38.46
  28 -17   0    9.92   16.68
  11  -1   0  349.38   23.33
  29 -31   0   20.49   21.48
  27 -33   0    1.77   18.56
  -5  -8   0  402.05   23.86
  17 -34   0    1.07   11.61
  38 -24  -1    4.60   19.06
 -13   0  -1  398.07   27.25
  28 -43  -1   -7.99   16.65
   4 -34  -1   -0.73    6.20
  23   4  -2   -2.89   16.20
 -19  -5  -2   29.47   15.64
  -7 -29  -2   19.12   14.35
  28   4  -3  -14.69   21.05
 -21  12  -3    9.14   15.42
  -5  23  -4   55.62    7.77
 -15  22  -4  219.35   20.30
 -26  -7  -4   61.06   23.30
 -16 -27  -4    0.00   19.01
 -22  26  -6   26.41   23.86
  27 -15   0   51.92   17.16
  29 -19   0   70.62   18.08
  30 -30   0    8.86   23.13
  26 -34   0   -0.90   16.60
  31 -10  -1   20.89   19.76
  39 -29  -1   26.21   19.32
  39 -32  -1    8.49   18.73
  38 -36  -1    5.16   20.05
  32 -42  -1   -4.01   17.83
  14  10  -2  128.23   15.92
  12  11  -2  154.87   17.77
 -19   1  -2  180.69   21.25
 -17 -12  -2   94.34   18.62
  34  -2  -3   13.06   19.01
 -17  16  -3   14.77   15.73
 -23   7  -3   73.31   18.17
 -21 -12  -3   30.14   24.14
 -16 -22  -3    3.67   18.00
 -26  11  -4   51.87   18.25
 -27   7  -4    9.25   18.95
 -27  -2  -4   14.07   23.05
 -12 -32  -4    4.77   17.47
 -21  23  -5   29.02   17.77
 -30  18  -6    6.00   20.61
  26 -13   0  119.71   20.02
  17  -4   0  393.78   28.88
  30 -21   0   27.22   17.35
   9   0   0 1103.58   59.29
  31 -26   0    8.49   20.55
  22 -35   0   18.53   15.14
  27  -5  -1   35.24   17.02
  19   2  -1   -7.15   13.26
  22 -43  -1   -4.74   12.90
  35  -8  -2   19.48   23.41
  16   9  -2   28.68   15.56
  -9  14  -2   47.94   10.37
 -19  -2  -2   14.75   17.49
 -12 -22  -2   20.07   19.68
  14  14  -3   43.90   13.63
  12  15  -3    8.92   12.50
 -18  15  -3   68.85   16.46
 -11 -29  -3    0.00   16.71
  34   2  -4   20.97   21.19
  31   5  -4    2.33   19.65
 -27  17  -5   -5.92   23.83
 -30   8  -5   36.08   22.93
  22  -8   0  175.75   22.32
  31 -29   0    3.00   20.16
  -4  -4   0   61.26    8.44
  25 -35   0   -1.04   15.64
  30  -8  -1   37.79   18.08
   7   8  -1  123.24   12.56
  39 -26  -1   -5.49   18.53
 -13  -6  -1   29.83   16.62
 -12 -11  -1  179.85   19.26
  31  -3  -2   38.58   25.65
  28   0  -2    5.66   22.29
  10  12  -2  145.31   15.42
 -18   5  -2  257.03   24.81
 -16 -14  -2   46.12   17.75
  -1 -35  -2  -10.12   11.35
  16  13  -3   35.86   15.00
 -19  14  -3  129.41   17.52
 -20 -14  -3   -4.68   20.55
 -17 -20  -3   -2.33   17.02
  -8  23  -4   21.36    9.14
 -27   4  -4   17.30   24.31
 -27   1  -4   -0.34   24.19
 -25  -9  -4   22.99   21.84
 -16  25  -5   18.50   14.35
 -29  12  -5   38.18   28.90
 -30   5  -5    1.77   20.52
 -26  26  -7   57.30   20.47
  25 -11   0    0.53   15.17
  31 -23   0    9.84   19.46
  19 -35   0   -0.22   12.14
  -4 -13   0  369.48   22.68
  35 -15  -1   35.24   23.89
  36 -17  -1   30.14   22.88
  37 -19  -1    8.89   21.48
   2   9  -1  453.47   24.39
  31 -43  -1    3.06   16.06
 -13  -3  -1  323.30   24.39
 -13 -20  -2   13.37   20.38
  -4 -32  -2    5.69   12.25
  25   7  -3   -9.76   22.82
  10  16  -3   63.61   12.98
 -19 -16  -3    0.93   18.87
 -18 -18  -3    4.88   18.05
 -17 -25  -4    5.61   19.76
 -22  22  -5   62.91   18.92
 -26  18  -5    3.31   19.46
 -23  25  -6   13.77   24.53
 -29  19  -6   37.76   21.73
 -29  23  -7   20.69   18.45
  19  -5   0  259.05   26.27
  34 -13  -1   37.68   23.89
  38 -21  -1    8.27   19.34
  -6 -23  -1   -2.97   11.24
  34  -6  -2   14.19   20.30
  25   3  -2   -9.73   18.70
  18   8  -2    6.98   15.22
 -15 -16  -2    7.21   17.61
 -14 -18  -2   -7.12   19.23
 -22   8  -3   30.50   16.04
 -23   4  -3   52.76   17.72
 -23  -2  -3   29.55   17.02
 -25  12  -4   23.55   17.05
 -23  21  -5   23.21   18.42
 -24  20  -5   27.05   17.55
 -25  19  -5   42.14   20.86
 -28  20  -6   18.84   21.81
 -27  25  -7    2.55   17.52
 -28  24  -7   37.01   20.16
  30 -18   0   16.60   16.23
  32 -28   0   17.66   24.25
  30 -33   0    5.16   19.71
  29 -34   0    1.35   19.79
  21   1  -1    1.32   14.35
  39 -23  -1   -1.88   19.01
  36 -41  -1   -2.27   19.12
 -12   1  -1   51.53   12.14
  -2 -28  -1   29.27   14.19
  33   0  -3   19.91   21.19
  30   3  -3   13.54   21.78
  18  12  -3   74.18   18.78
 -23   1  -3   36.89   17.21
 -22  -7  -3   72.84   21.00
 -24 -11  -4  -10.93   18.08
 -18 -23  -4   -4.63   20.97
 -24  24  -6   49.82   24.53
 -27  21  -6    0.39   21.39
  24  -9   0   34.68   16.96
  29 -16   0   27.61   16.74
  31 -20   0   28.29   19.85
   4   1   0 1531.82   78.58
  31 -32   0    8.92   19.85
   0 -21   0  135.80   10.57
  29  -6  -1   12.59   16.79
  33 -11  -1   22.04   25.43
  38 -39  -1   32.55   20.94
  35 -42  -1   -7.12   19.40
  27 -44  -1   -1.21   14.49
 -11 -13  -1  151.08   17.05
  15 -41  -1    7.88    9.39
  13 -40  -1    2.33    7.82
  20   7  -2   35.07   15.92
   8  13  -2   12.34   10.23
 -17   6  -2  208.84   22.29
 -16  21  -4   49.82   14.91
 -26   8  -4    2.89   16.51
 -23 -13  -4    4.49   18.05
 -13 -30  -4  -15.08   17.86
 -28  13  -5    2.75   23.30
 -29   9  -5    9.45   24.22
 -25  23  -6   28.71   24.03
 -26  22  -6   21.84   24.90
  21  -6   0  116.66   20.55
  28 -14   0   18.56   17.16
  32 -22   0   28.60   20.89
  32 -31   0   14.21   20.30
  28 -35   0   10.93   18.25
  24 -36   0   24.81   14.89
  30 -44  -1   -7.12   16.71
 -18   2  -2  214.05   25.79
  20  11  -3   45.61   20.19
  -8  19  -3   78.75   11.02
 -12  18  -3   57.05   15.03
 -12 -27  -3   -0.98   17.58
  -8 -32  -3   -0.67   15.62
  33   4  -4    7.54   19.26
  27 -12   0   23.86   16.04
  33 -27   0    9.87   24.73
  21 -36   0   16.37   13.77
  34 -43  -1    4.91   18.84
  24 -44  -1   -3.31   13.54
  -7 -21  -1   53.72   12.90
  33  -4  -2   23.07   21.39
  30  -1  -2   13.88   22.37
  37  -9  -2    5.21   19.91
 -18  -4  -2   16.43   16.96
  27   6  -3   -4.63   21.36
   8  17  -3   68.07   11.77
 -21  -9  -3   11.92   20.33
 -24  13  -4   50.30   17.47
 -26   5  -4   33.25   19.09
 -26  -1  -4   10.49   24.39
 -22 -15  -4    1.43   18.92
 -21 -17  -4   -4.12   19.54
 -20 -19  -4    2.97   19.01
 -30  15  -6   -3.87   23.61
   7   1   0  612.91   34.29
  33 -30   0   27.78   21.76
  27 -36   0    7.29   16.12
  -3 -15   0  184.98   14.47
  32  -9  -1    8.72   22.54
  23   0  -1  149.40   19.99
 -12  -8  -1  146.06   19.62
  17 -42  -1    0.81   10.23
 -10 -15  -1   89.18   14.69
  27   2  -2  -14.21   22.26
 -18  -1  -2  169.81   22.65
 -17  -9  -2   67.26   17.75
 -21   9  -3   20.97   15.36
 -22  -4  -3   76.34   18.34
  -2 -38  -3   14.49   13.82
 -26   2  -4   25.90   20.63
 -25  -6  -4   -3.00   21.00
 -17  24  -5   41.35   14.47
 -29   6  -5    3.70   24.98
 -29   3  -5   24.17   21.95
  16  -2   0  157.95   18.28
  14  -1   0  292.60   22.34
  37 -16  -1   27.87   23.02
  38 -18  -1   19.60   20.80
  39 -20  -1   -2.21   19.23
  -5   8  -1   86.49    8.33
 -11   2  -1  537.97   32.61
  -9 -17  -1   59.41   14.33
  -8 -19  -1    1.57   12.64
  22   6  -2   38.30   15.87
 -10  13  -2  556.11   32.58
 -16   7  -2  388.54   28.93
   4 -39  -2    1.21    8.86
 -22   5  -3   70.65   18.08
  -5 -35  -3   -4.12   13.96
 -17  20  -4  105.58   17.55
  26 -10   0  103.11   18.59
  23  -7   0  182.34   21.48
  31 -17   0    8.21   17.69
  -3  -3   0  127.59   10.68
  36 -14  -1   58.93   23.41
  14   6  -1  219.54   23.24
  33 -44  -1    7.40   17.05
 -12  -2  -1  722.02   42.64
  36  -7  -2    0.03   16.74
  35  -1  -3    9.50   17.66
  32   2  -3   18.67   20.24
  22  10  -3    0.11   23.33
 -20 -11  -3   -5.94   20.24
 -12  22  -4  337.52   24.36
 -25   9  -4   13.40   16.32
 -29  16  -6   18.22   22.20
  30 -15   0   -9.81   16.74
  18  -3   0  210.60   22.20
  32 -19   0   20.89   19.68
  33 -21   0   36.70   23.02
  12   0   0  905.54   50.60
  34 -26   0    4.15   22.20
  34 -29   0   -2.75   21.42
  32 -34   0   19.71   18.56
  31 -35   0    4.37   17.63
  26 -37   0   10.88   14.86
  -2 -17   0  103.37   11.55
  -1 -19   0   25.12    7.43
  31  -7  -1    4.99   23.41
  35 -12  -1   -0.39   23.66
  16   5  -1    4.12   13.96
 -12  -5  -1  372.81   27.36
  19 -43  -1   -1.46   11.41
  -9 -25  -2    4.21   16.71
 -22   2  -3    4.57   17.89
 -22  -1  -3   33.73   18.56
 -24  -8  -4   12.17   20.69
 -14 -28  -4    2.41   18.45
 -10 -33  -4   -9.28   18.56
 -28  10  -5   -6.39   23.55
 -28  -2  -5   25.09   19.34
 -19  26  -6   26.77   22.65
  33 -33   0   15.11   19.71
  30 -36   0    2.05   16.65
  23 -37   0   20.30   13.63
  -4 -10   0  802.71   43.29
  16 -35   0    3.42   10.93
  25  -1  -1   29.02   16.01
  18   4  -1   37.65   15.73
  12   7  -1  446.29   29.75
  38 -42  -1    3.48   19.15
  29 -45  -1   -0.90   15.08
  11 -39  -1    1.23    5.52
  32  -2  -2   -9.00   21.33
  24   5  -2   20.47   16.37
 -16 -11  -2    4.96   15.39
  29   5  -3   -9.64   20.41
 -20  10  -3   18.67   15.20
 -18  19  -4   48.39   15.31
 -22  15  -4  207.27   22.99
 -25  -3  -4   -1.71   24.11
 -13  25  -5   22.90   13.20
 -26  15  -5    2.19   19.12
 -30  12  -6    7.12   21.70
  29 -13   0   17.44   16.91
  20  -4   0   40.15   18.11
  34 -23   0   12.42   22.96
  34 -32   0   15.73   20.38
  -4  -7   0  549.04   30.14
  14 -34   0    5.89    9.73
   5   9  -1   46.79    8.41
  37 -43  -1    8.94   18.98
  35  -5  -2   14.07   19.46
  29   1  -2   20.16   25.26
 -15   8  -2  240.12   21.14
 -17   3  -2  553.59   37.79
 -17  -6  -2   12.36   13.82
  -5 -30  -2    4.01   12.64
  24   9  -3    0.20   22.20
 -13  17  -3  266.36   22.62
 -19 -13  -3   45.11   23.80
 -14 -23  -3    2.10   17.21
  -9 -30  -3   -7.82   17.44
 -21  16  -4   49.68   17.63
  25  -8   0   61.79   17.77
  10   1   0  379.35   24.03
  35 -28   0    2.21   21.81
  29 -37   0   10.32   16.12
  34 -10  -1    7.88   23.86
  20   3  -1   86.29   17.80
 -10   3  -1 1503.51   79.59
  32 -45  -1   -1.37   16.12
  26 -45  -1    4.21   14.33
 -21   6  -3   27.73   18.25
 -19  18  -4   45.39   15.03
 -20  17  -4   94.62   18.08
 -24  10  -4  109.59   20.13
 -25   6  -4   42.50   17.75
 -23 -10  -4   23.77   20.58
 -28   7  -5   28.57   25.12
 -28   1  -5  -26.02   24.64
 -28  17  -6   23.94   22.88
 -29  20  -7   27.28   21.31
  28 -11   0   26.21   16.40
  35 -31   0   15.36   19.79
  36 -44  -1  -15.08   21.03
  -3 -26  -1  110.94   15.17
 -14   9  -2   51.56   14.41
 -15 -13  -2   25.79   14.80
 -10 -23  -2   19.85   20.13
 -19  11  -3   67.45   16.79
 -18 -15  -3   14.52   23.19
 -15 -21  -3    4.32   18.48
 -25   3  -4   18.56   17.86
 -25   0  -4   23.75   20.41
 -15 -26  -4  -10.79   19.57
  -7 -36  -4    2.92   14.35
 -25  16  -5   29.58   20.21
 -27  11  -5   -0.25   21.48
 -28   4  -5   -5.52   23.63
 -20  25  -6   16.26   22.68
 -23  26  -7    0.59   18.84
  16 -18   1   92.99   14.75
  22  -5   0  192.38   21.05
  33 -18   0   40.62   21.62
  27  -2  -1   67.40   19.71
  22   2  -1  131.18   19.15
  10   8  -1   56.38   13.68
  21 -44  -1    8.94   12.78
  26   4  -2   26.69   19.79
   6  14  -2  194.90   15.70
 -13  10  -2  556.36   33.95
 -17   0  -2  653.76   43.71
 -17  -3  -2  164.01   19.96
  34   1  -3   17.72   20.75
 -17 -17  -3   15.17   23.13
 -16 -19  -3    0.00   19.26
 -27  18  -6   18.73   26.24
 -28  21  -7    3.45   17.10
  17 -17   1  390.06   28.62
  15 -16   1  245.11   20.63
  17 -20   1   94.20   17.38
  14 -17   1  904.20   51.08
  32 -16   0   -0.03   18.67
  34 -20   0   -5.21   22.74
  36 -27   0   19.26   19.26
  28 -38   0   -1.91   14.38
  12 -33   0   21.17   11.05
  33  -8  -1   10.91   22.12
  38 -15  -1    9.62   19.88
  35 -45  -1   14.30   19.48
 -14 -15  -2  123.89   17.97
 -11 -21  -2    7.06   19.82
  31   4  -3   20.83   18.31
  26   8  -3    1.93   19.43
 -14  16  -3  110.82   17.55
 -18  12  -3   44.74   17.72
 -22 -12  -4    8.38   20.30
 -16 -24  -4   -2.58   20.19
 -19  22  -5  118.53   18.14
 -24  17  -5   81.02   18.95
 -13 -32  -5   -9.31   19.96
 -24  25  -7    4.09   18.81
 -27  22  -7   -8.35   19.74
  19 -18   1   27.25   16.93
  19 -21   1    7.77   13.06
  16 -21   1    9.76   13.37
  27  -9   0   25.20   16.79
  31 -14   0   11.21   17.75
  35 -22   0   16.77   22.51
  36 -30   0    6.90   18.64
  34 -35   0    8.21   18.48
  33 -36   0   18.81   18.42
  -2  -2   0   28.93    3.92
  37 -13  -1   -1.46   20.21
  -6   7  -1  262.21   16.79
  -9   4  -1 1056.51   56.88
 -11  -1  -1   57.14   11.75
  34  -3  -2   10.77   21.78
  31   0  -2   13.82   23.63
  17  10  -2   54.53   14.77
  15  11  -2   94.87   15.87
 -13 -17  -2   12.11   13.79
 -12 -19  -2   -8.69   15.53
  -2 -33  -2   -9.45   12.11
   6  18  -3   26.19    9.17
  -5  19  -3  197.42   13.34
 -21   3  -3   58.73   17.61
 -21  -3  -3   85.23   18.45
 -20  -8  -3   30.67   18.95
 -11 -31  -4  -10.37   18.62
 -21  24  -6   24.62   21.53
 -26  19  -6   25.60   25.85
 -25  24  -7   27.28   20.30
 -26  23  -7    1.21   19.37
  18 -16   1  102.08   18.50
  16 -15   1  221.54   19.91
  13 -15   1  368.13   24.62
  18 -22   1   49.43   13.93
  14 -20   1  222.12   19.96
  24  -6   0  107.46   18.81
  36 -24   0   20.21   21.33
  35 -34   0    4.57   18.70
  32 -37   0    5.78   18.34
  24   1  -1   30.08   15.87
  31 -46  -1   -7.23   16.62
  19   9  -2   23.19   13.91
 -16   4  -2  296.98   24.98
   1 -36  -2   -0.14   10.40
 -15  15  -3  159.10   20.47
 -21   0  -3   64.09   17.83
 -13  21  -4   71.94   13.57
 -23  11  -4   49.48   17.13
 -21 -14  -4    8.38   19.46
 -17 -22  -4   12.03   21.31
 -20  21  -5   52.03   16.32
 -23  18  -5   63.36   18.53
  20 -17   1   60.61   17.02
  21 -19   1    0.00   14.97
  14 -14   1 1331.48   72.19
  21 -22   1   11.61   14.30
  20 -23   1  115.56   18.03
  12 -16   1  610.89   36.05
  30 -12   0   18.64   16.46
  17  -1   0   35.16   15.84
  36 -33   0   13.32   19.57
  31 -38   0    7.18   18.42
  22 -38   0   11.16   13.40
  29  -3  -1   94.34   21.56
  36 -11  -1    6.56   21.17
  28 -46  -1    3.28   15.39
 -11  -7  -1  274.41   23.16
 -10 -12  -1  196.44   18.73
  37  -6  -2    3.67   18.81
  13  12  -2   80.43   15.14
  -6  14  -2  170.76   12.36
 -16  14  -3   96.75   18.62
 -20   7  -3  188.43   21.33
 -10 -28  -3   -0.48   16.60
  -6 -33  -3    2.47   14.63
 -24   7  -4   73.93   18.45
 -20 -16  -4   -6.48   18.73
 -18 -20  -4  -11.61   20.55
 -21  20  -5   69.84   17.63
 -22  19  -5  129.05   20.69
 -26  12  -5   53.60   23.38
 -27   8  -5   -0.34   23.27
 -27  -1  -5   -1.79   21.62
 -26  -6  -5   16.18   19.01
 -22  23  -6   19.99   22.65
 -25  20  -6    6.42   24.45
  17 -14   1  852.19   50.58
  17 -23   1    6.87   13.23
  19  -2   0  100.39   21.19
  15   0   0  345.93   25.57
  37 -29   0  -11.30   18.28
  -7   6  -1  304.21   19.09
  -8   5  -1   89.18   10.79
  34 -46  -1    5.80   17.24
  23 -45  -1   -5.55   13.04
  28   3  -2    5.13   21.73
  28   7  -3   -0.56   19.04
 -24  -2  -4   41.41   24.19
 -23  -7  -4   19.65   23.94
 -19 -18  -4   -4.57   18.28
 -23  22  -6  -14.21   22.54
 -24  21  -6   40.71   21.81
 -28  14  -6   28.29   23.63
 -29  10  -6   52.51   22.37
  19 -15   1  297.57   27.25
  15 -13   1  379.71   26.66
  19 -24   1   32.94   14.19
  15 -22   1  152.99   16.18
  26  -7   0  205.02   23.69
  34 -17   0    7.40   22.43
  35 -19   0    3.06   23.66
   8   2   0   27.64    8.30
  37 -32   0   11.97   20.21
  27 -39   0   28.57   16.65
  35  -9  -1   -3.11   21.39
 -11  -4  -1   82.84   14.02
  -4 -24  -1   31.74   11.97
  19  13  -3   18.34   20.66
  17  14  -3   23.27   16.57
  15  15  -3   19.01   15.34
 -19 -10  -3   85.87   21.28
 -24   4  -4   33.81   18.11
 -10  25  -5   22.71   11.38
 -14  24  -5   50.80   14.35
 -27   5  -5  -10.54   24.70
 -27   2  -5   16.91   23.97
 -14 -30  -5   -4.23   19.93
  22 -18   1   67.26   17.24
  23 -20   1  100.70   17.91
  23 -23   1  191.14   21.53
  12 -13   1  241.92   18.48
  22 -24   1  145.90   18.19
  12 -19   1  532.53   32.07
  29 -10   0   53.94   18.08
  33 -15   0   25.37   21.56
  21  -3   0   53.72   16.68
  36 -21   0   30.11   21.95
  13   1   0  321.76   23.66
   5   2   0    7.18    8.86
  26   0  -1  175.08   22.93
  38 -45  -1  -11.24   21.17
  33  -1  -2    0.64   18.67
  23   7  -2   23.02   18.34
  33   3  -3   13.77   20.10
  -9  18  -3    3.31   10.32
   0 -39  -3    9.08   13.23
  -3 -36  -3    5.69   13.54
  -9  22  -4  118.11   12.95
 -22  12  -4  348.14   29.47
 -24   1  -4    3.56   18.14
  21 -16   1   22.60   15.53
  13 -12   1  256.30   20.24
  11 -14   1 1238.52   66.14
  21 -25   1  118.42   17.72
  37 -23   0   -1.63   18.59
  38 -28   0   -2.50   20.58
  38 -31   0   14.05   17.66
  35 -37   0    8.16   21.28
  24 -39   0    9.92   14.55
   8   9  -1   35.13   10.91
  -9 -14  -1   77.27   13.65
  36  -4  -2   -0.67   17.75
  11  13  -2   58.51   12.73
 -15   5  -2  476.88   32.13
 -16   1  -2  267.04   26.13
 -16  -5  -2   92.77   18.34
  21  12  -3   10.85   22.82
 -20  -5  -3   47.86   16.60
 -12 -29  -4   10.85   17.69
  -8 -34  -4   -4.12   18.59
 -25  -8  -5    1.82   20.86
  18 -13   1   73.65   16.43
  16 -12   1  627.51   38.89
  18 -25   1   37.85   13.82
  13 -21   1   73.40   13.54
  32 -13   0   21.64   19.71
  37 -35   0    3.50   19.23
  36 -36   0    1.12   18.70
  34 -38   0   -1.23   18.67
  31  -4  -1   12.11   22.18
  17   6  -1   10.37   14.30
  37 -46  -1    7.01   19.51
  30   2  -2   16.65   23.30
  13  16  -3   19.62   13.15
 -19   8  -3  101.52   20.21
 -20   4  -3  108.72   21.19
 -18 -12  -3    9.00   18.78
 -23   8  -4   13.65   16.29
 -22  -9  -4   13.32   21.87
 -26   9  -5   52.01   22.26
 -26  -3  -5   20.89   24.08
 -27  15  -6  -12.62   27.33
  23 -17   1   10.04   17.38
  20 -14   1  229.75   23.89
  24 -19   1   41.18   15.81
  25 -24   1   24.17   15.73
  24 -25   1   29.83   14.97
  23 -26   1   90.78   17.38
  20 -26   1   67.28   14.91
  16 -24   1   10.57   11.27
  28  -8   0   29.69   16.37
  38 -25   0    7.04   19.43
  34  -7  -1   -6.90   19.99
  38 -12  -1    5.21   19.20
  19   5  -1   36.67   14.35
  15   7  -1  132.69   17.21
  33 -47  -1    0.00   16.77
  25 -46  -1   -5.69   14.07
   0 -29  -1   76.48   14.19
  25   6  -2    8.92   20.91
 -16  -2  -2  219.74   23.52
  30   6  -3    8.24   18.59
  23  11  -3   -8.86   21.36
 -14  20  -4   88.51   14.86
 -15 -28  -5    9.84   21.22
 -28  18  -7   36.98   21.81
 -27  23  -8   -7.96   19.76
  22 -15   1  156.75   19.82
  14 -11   1 1283.65   69.75
  10 -15   1  452.35   27.05
  31 -11   0    0.11   17.27
  11   2   0   70.31   11.21
  39 -30   0    0.17   17.72
  38 -34   0    6.78   20.44
  28  -1  -1   23.66   18.53
  21   4  -1  110.07   18.90
 -10   0  -1   55.62   10.77
  30 -47  -1  -11.10   15.73
  -8 -16  -1   23.38   12.45
  -5 -22  -1   51.25   11.58
  -7 -26  -2   41.80   17.97
 -20   1  -3   13.99   16.23
 -20  -2  -3   18.08   15.81
 -12 -24  -3   28.71   17.66
 -23  -4  -4   13.60   21.05
 -24 -10  -5   -5.61   20.52
 -28  11  -6   -6.42   22.82
 -26  24  -8   13.29   19.54
  26 -23   1  101.40   19.46
  22 -27   1   57.11   13.99
  14 -23   1   78.70   12.08
  25  -5   0   71.13   17.77
  36 -18   0    0.34   21.59
  37 -20   0   17.41   20.41
  39 -27   0   -4.85   18.70
  29 -40   0    0.17   14.58
  37 -10  -1   14.75   19.60
 -14 -12  -2  138.47   18.87
  35   2  -3   -9.90   21.42
 -17 -14  -3    4.63   21.19
  -7 -31  -3   -9.56   14.91
 -21 -11  -4  -14.30   21.33
 -13 -27  -4    5.38   19.04
 -24  14  -5   64.76   19.82
 -26   6  -5   11.55   21.81
 -26   0  -5   15.92   27.14
  25 -18   1   53.91   18.36
  19 -12   1  540.10   37.29
  26 -20   1   33.98   17.24
  17 -11   1  575.76   37.17
  26 -26   1  131.77   19.29
  35 -16   0   -0.48   23.30
  38 -22   0   -1.49   19.01
  39 -33   0    4.09   18.87
  32 -40   0    7.63   18.42
  23   3  -1  138.83   18.87
  13   8  -1   33.25   14.07
  36 -47  -1    7.63   18.42
 -10  -9  -1  306.51   24.47
  -7 -18  -1   37.34   12.20
  -6 -20  -1   32.10   11.30
  35  -2  -2   -6.59   18.70
  25  10  -3   -2.38   19.26
 -13 -22  -3    5.55   18.62
 -20  14  -4   97.84   18.73
 -23   5  -4   73.59   18.31
  -5 -37  -4   -0.78   15.14
 -15  23  -5   14.24   12.73
 -26   3  -5   49.03   25.18
 -16 -26  -5    6.42   21.36
 -11 -33  -5    3.31   19.15
 -26  16  -6   18.84   23.24
 -27  19  -7   -5.16   19.71
  24 -16   1   31.29   15.31
  21 -13   1   71.97   20.47
  27 -25   1   49.73   16.91
  11 -11   1  835.73   46.20
  25 -27   1   47.86   16.88
  10 -12   1  621.88   35.35
  19 -27   1    6.34   12.00
  30  -9   0   36.87   17.44
  34 -14   0    4.60   25.34
  39 -24   0    1.23   18.17
  33  -5  -1    0.00   26.02
  32   1  -2   -0.08   19.51
  27   5  -2   26.33   21.39
 -14   6  -2  170.74   17.69
  32   5  -3   -7.04   17.80
  11  17  -3   27.08   11.05
 -18   9  -3    4.74   17.41
 -16 -16  -3    3.62   23.16
 -15 -18  -3    8.86   23.47
 -14 -20  -3    2.61   20.86
 -15  19  -4  151.64   17.05
 -23  -1  -4   21.67   17.38
 -23 -12  -5   -2.92   17.21
 -17  25  -6   16.06   19.79
 -28   8  -6   15.00   22.34
  15 -10   1  431.13   28.43
  12 -10   1  675.57   38.66
  24 -28   1   49.45   14.72
  21 -28   1   81.33   15.08
  17 -26   1   71.99   14.21
  27  -6   0   31.43   18.98
  20  -1   0   19.74   14.52
  18   0   0  218.59   24.53
  38 -37   0   -7.74   21.28
  37 -38   0    0.62   20.19
  -3  -6   0  240.80   14.69
  19 -38   0    1.35   12.11
  36  -8  -1    0.48   19.48
  30  -2  -1   41.55   22.40
  25   2  -1   80.69   18.92
  27 -47  -1   -4.32   14.80
 -15  -7  -2  107.66   17.89
  -3 -31  -2    1.99   12.14
 -19  15  -4  168.58   21.17
 -22   9  -4  131.93   20.30
 -23   2  -4   53.07   17.24
 -20 -13  -4   20.72   22.12
 -14 -25  -4    6.28   18.34
 -23  15  -5   24.25   16.37
 -25  10  -5   22.93   19.34
 -28   5  -6    4.43   21.08
 -26  20  -7    7.46   22.51
  23 -14   1   58.87   15.92
  27 -19   1   12.84   15.78
  28 -24   1   27.87   15.84
  10 -18   1   65.01   10.63
  11 -20   1  233.23   17.94
  33 -12   0   35.89   24.95
  22  -2   0  110.43   18.19
  16   1   0   45.14   16.23
  39 -36   0   -1.09   19.96
  36 -39   0   18.34   20.47
  21 -39   0   12.73   12.03
  17 -37   0    0.00   10.40
  10 -32   0   14.55    6.48
   9  14  -2   88.79   12.45
 -15   2  -2  457.23   31.71
 -13 -14  -2   56.94   16.51
  -8 -24  -2   22.40   18.08
  27   9  -3    0.81   18.28
 -19   5  -3  233.00   23.89
 -16  18  -4  109.25   15.53
  -9 -32  -4    1.23   17.69
 -22 -14  -5   28.37   19.23
 -17 -24  -5    0.00   21.70
 -25  17  -6    9.25   22.40
 -21  25  -7    1.91   19.23
 -25  21  -7   12.22   19.18
  26 -17   1   74.88   17.21
  28 -21   1   84.55   17.91
  28 -27   1   39.42   19.65
  27 -28   1   15.53   18.28
  23 -29   1   20.21   14.35
  15 -25   1  116.46   13.77
  35 -40   0  -11.72   19.74
  31 -41   0   -2.97   15.81
 -10  -3  -1  320.89   22.71
  32 -48  -1   -8.61   17.97
 -10  -6  -1    3.90   12.20
  29   4  -2   37.74   23.24
   6 -40  -2   -2.58    8.47
 -10  17  -3  372.56   25.65
 -17  17  -4  329.58   26.27
 -18  16  -4   99.86   16.34
 -19 -15  -4    0.08   20.10
 -15 -23  -4   13.46   18.36
 -16  22  -5   54.19   15.22
 -21 -16  -5   10.54   20.30
 -22  24  -7    0.00   19.37
 -24  22  -7    8.02   19.12
  25 -15   1  121.22   18.90
  20 -11   1  221.76   24.08
  18 -10   1   51.39   16.09
  13  -9   1  172.64   15.62
  29 -26   1  119.09   23.63
  26 -29   1  113.88   20.55
   9 -13   1  177.16   13.77
  12 -22   1  221.11   17.19
  24  -3   0   96.67   18.19
  37 -17   0   -1.40   20.33
  38 -19   0    8.38   20.77
  39 -21   0   -2.02   19.65
  -3  -9   0  417.08   23.80
  28 -41   0   -0.25   15.25
  27   1  -1   27.67   20.05
  11   9  -1  227.14   20.05
  35 -48  -1   -1.49   16.71
  -7  13  -2  139.31   11.77
 -15  -4  -2  235.72   23.19
 -12 -16  -2   40.23   14.44
  -9 -22  -2   18.62   17.47
 -17  10  -3  421.32   31.71
 -19  -4  -3   67.59   18.31
 -18  -9  -3   18.42   17.05
 -18 -17  -4    4.82   19.06
 -16 -21  -4   -3.84   19.04
 -22  16  -5   55.85   18.25
 -25  -2  -5   12.87   24.17
 -24  -7  -5   -8.16   22.96
 -20 -18  -5   -3.64   20.05
 -19 -20  -5    1.43   20.33
 -18  24  -6   -4.21   19.99
 -24  18  -6   13.91   24.92
 -23  23  -7   19.32   21.05
 -28  15  -7   -5.92   20.02
  22 -12   1  246.65   23.72
  16  -9   1  276.85   23.30
  32 -10   0   35.04   21.84
  29  -7   0  103.90   19.29
  36 -15   0   13.63   22.54
  14   2   0  130.22   16.09
  34 -41   0   -4.18   20.21
  23 -40   0    5.30   13.99
  35  -6  -1    0.06   22.34
  32  -3  -1   54.39   26.41
  -9   1  -1   93.72   11.58
  34   0  -2   14.07   18.28
  20  10  -2    5.92   14.41
  18  11  -2   19.85   14.91
 -13   7  -2  123.08   15.20
 -15  -1  -2  263.34   24.92
 -11 -18  -2    7.54   14.07
 -10 -20  -2  -10.12   14.63
  34   4  -3    3.87   20.72
  -2  19  -3   40.88    4.32
 -19   2  -3   72.36   17.10
  -8 -29  -3    2.66   16.37
 -17 -19  -4   16.68   18.64
 -25   7  -5   13.77   19.20
 -12 -31  -5   -0.78   19.57
  28 -18   1   33.11   18.62
  29 -20   1   32.07   18.11
  30 -25   1   29.47   22.18
  25 -30   1    6.06   14.47
   9   3   0  452.85   27.73
  15 -36   0   15.87   10.32
  22   9  -2    4.91   17.97
 -19  -1  -3   18.36   16.37
 -21  10  -4  210.21   23.05
 -22   6  -4  120.47   19.46
 -22  -3  -4   38.55   20.19
 -21  -8  -4   17.55   24.22
 -11  24  -5   45.39   12.56
 -17  21  -5  106.39   17.97
 -21  17  -5   99.86   19.37
 -24  11  -5   76.65   19.34
 -25   4  -5    8.61   20.52
 -25   1  -5   18.17   24.28
 -19  23  -6   52.54   20.58
 -23  19  -6   16.57   22.99
 -26  13  -6    7.26   24.31
 -27   9  -6    7.96   26.86
  27 -16   1   18.08   18.14
  30 -22   1   12.42   16.79
  30 -28   1   24.47   20.27
  29 -29   1  142.48   24.70
  20 -29   1   20.86   12.62
  18 -28   1   30.00   12.28
  35 -13   0   -0.20   23.16
  26  -4   0  115.73   19.79
  -2 -14   0  109.39   10.23
  29   0  -1   96.16   23.47
  31   3  -2    9.70   21.22
  16  12  -2   43.17   14.07
   0 -34  -2   -7.15   11.49
 -16  11  -3   74.29   17.05
 -10  21  -4  245.23   19.09
 -22  20  -6    9.42   21.42
  31 -24   1   11.61   21.59
  14  -8   1  313.10   22.96
  31 -27   1   39.31   21.28
  28 -30   1   39.50   22.12
  22 -30   1   10.29   13.26
  31  -8   0    6.28   19.88
   6   3   0  286.69   18.08
  39 -39   0   13.77   20.44
  25 -41   0   -2.16   14.30
   6 -35  -1    6.73    6.25
  24   8  -2   17.16   23.89
   4  15  -2  247.94   16.40
   1  15  -2  219.97   12.48
 -17 -11  -3   23.75   16.99
  -6  22  -4  111.13   11.21
 -22   3  -4  120.94   19.93
 -22   0  -4   42.33   17.02
 -10 -30  -4   15.20   17.10
  -6 -35  -4    3.08   16.79
 -18  20  -5   74.52   15.95
 -19  19  -5  271.30   24.90
 -20  18  -5   34.26   15.05
 -23  -9  -5   -1.91   19.46
 -20  22  -6   12.59   20.91
 -21  21  -6   45.16   21.25
 -27   6  -6   19.82   22.18
 -27  16  -7   17.72   20.86
  26 -14   1  207.27   22.82
  21 -10   1  238.69   26.21
  19  -9   1  428.60   31.40
  27 -31   1   25.82   18.56
  24 -31   1   13.32   14.69
  16 -27   1   26.10   11.19
  13 -24   1  159.80   14.61
  34 -11   0   34.65   24.45
  37 -41   0  -11.41   21.00
  33 -42   0    5.75   17.21
  30 -42   0   -4.74   15.20
  22   5  -1   58.03   16.04
  20   6  -1   40.45   15.98
  18   7  -1   46.59   15.73
   6  10  -1   10.18    8.72
  20 -45  -1    4.71   11.13
  -1 -27  -1   39.17   11.77
  36  -1  -2   11.44   18.56
 -12   8  -2  284.61   21.33
 -14   3  -2  475.70   31.34
   9  18  -3   12.34    9.90
 -11  16  -3   92.43   14.27
  -1 -37  -3    0.00   13.12
 -24  -4  -5    8.80   22.74
 -13 -29  -5   31.26   21.76
 -27   3  -6   13.04   20.91
  29 -17   1   96.05   19.32
  23 -11   1  187.11   22.54
  30 -19   1   34.09   17.05
  31 -21   1   27.78   21.67
  17  -8   1   43.20   14.47
  32 -26   1   11.41   24.36
  10  -9   1    0.00    8.44
  28  -5   0   15.87   16.32
  39 -18   0    3.73   19.91
  37  -7  -1   -0.67   20.75
  34  -4  -1    0.31   20.44
  22 -46  -1   -0.53   12.48
  26   7  -2   28.43   24.45
  14  13  -2   22.60   13.18
   3 -37  -2   -1.43   10.23
 -18  -6  -3   11.07   16.54
   2 -40  -3   -3.11   12.62
 -20  11  -4  104.80   18.39
 -20 -10  -4   -2.30   24.00
 -26  21  -8   14.63   20.63
  11  -8   1  178.81   14.77
  31 -30   1   -3.98   21.19
   9 -10   1    3.95    8.30
  38 -16   0   -0.25   20.52
  31  -1  -1   20.24   25.60
  24   4  -1   19.37   16.77
  16   8  -1   20.24   13.60
  18 -44  -1   -1.51    9.87
  33   2  -2    1.77   20.27
  -8  12  -2  306.29   19.62
 -16 -13  -3   31.01   17.07
 -24   8  -5    8.44   16.74
 -22 -11  -5    7.18   20.94
 -25  14  -6    0.42   23.33
 -26  17  -7   28.68   22.71
 -25  22  -8    3.64   19.68
  28 -15   1   26.38   16.54
  25 -12   1   43.37   16.54
  32 -29   1   22.96   22.51
  30 -31   1   -6.36   21.03
  26 -32   1   33.67   15.87
   8 -14   1  344.64   21.08
  37 -14   0   16.85   23.63
  36 -42   0    1.54   19.93
  27 -42   0   -2.78   15.14
   3  10  -1  332.05   18.90
  -8 -13  -1   38.94   14.47
  28   6  -2   18.90   19.32
 -11   9  -2 1022.48   55.90
 -13 -11  -2   42.14   14.86
 -12  15  -3  222.49   20.44
 -13  14  -3   64.29   16.32
 -14  13  -3   66.05   15.78
 -21   7  -4  214.64   24.00
 -21  -5  -4   41.86   21.14
 -11 -28  -4   11.52   18.76
  -9 -34  -5   -2.33   19.29
 -26  10  -6   71.71   26.21
 -24  23  -8    9.67   18.87
  33 -25   1   24.92   21.28
  15  -7   1  136.00   15.62
  33 -28   1    7.43   22.88
  29 -32   1   52.76   20.58
  33  -9   0   37.20   23.91
  30  -6   0    0.98   18.92
  26   3  -1   90.44   21.25
  -8   2  -1  696.43   38.94
  24 -47  -1   -0.28   13.51
 -10  10  -2 4931.92  250.92
 -14  -6  -2  155.57   21.50
   4  19  -3   56.88    7.99
 -18   3  -3   20.24   15.31
 -10 -25  -3   10.91   17.97
 -19 -12  -4    6.92   21.59
  -3 -38  -4    0.00   14.75
 -24  -1  -5   17.13   23.49
 -14 -27  -5   -1.07   20.58
 -23  24  -8   32.41   19.57
  27 -13   1   56.88   19.18
  31 -18   1   31.37   19.85
  32 -20   1   12.62   20.38
  33 -22   1   36.25   23.35
  12  -7   1  859.00   48.25
  21 -31   1   53.21   14.69
  19 -30   1   21.73   12.28
  36 -12   0   13.20   24.81
  32 -43   0   11.77   16.04
   3 -24   0   60.67    6.31
  36  -5  -1    0.45   18.64
   9  10  -1  343.97   23.44
  -9  -2  -1  510.58   30.92
  -9  -8  -1   29.44   13.06
 -14   0  -2  878.43   51.64
 -17   7  -3  363.45   29.30
 -18  -3  -3   49.68   16.54
 -15 -15  -3   11.24   17.47
  -5 -32  -3   -3.48   15.67
 -24   5  -5    0.00   18.00
 -24   2  -5   20.69   20.49
 -21 -13  -5   -8.30   18.19
 -25  18  -7    2.24   23.47
 -27  13  -7    1.99   20.77
  30 -16   1   53.91   19.40
  22  -9   1   65.04   17.58
  20  -8   1  141.35   21.28
  34 -27   1   11.92   23.44
   8 -11   1  198.07   13.77
  28 -33   1   23.69   17.66
  23 -32   1    9.39   14.27
  14 -26   1  176.59   15.45
  35 -43   0    7.68   19.76
  33  -2  -1   16.46   23.30
  28   2  -1   34.46   24.81
  14   9  -1   52.93   12.98
 -14  -3  -2  478.82   33.31
 -18   0  -3   44.49   16.12
 -11 -23  -3    1.01   17.83
 -11  20  -4   77.60   13.96
 -21  -2  -4   25.88   16.57
 -12 -26  -4   -4.51   18.56
 -22  13  -5   89.43   18.73
 -15 -25  -5    9.59   19.82
 -14  25  -6    9.20   15.00
 -24  15  -6  -12.20   21.31
 -26   7  -6   88.26   26.38
 -26   1  -6    4.15   21.25
  24 -10   1  205.89   22.46
  18  -7   1  290.22   24.39
  34 -30   1   -0.17   18.00
  33 -31   1    6.25   20.02
  32 -32   1   12.59   19.34
  25 -33   1    4.51   14.49
   9 -19   1  372.42   22.60
  32  -7   0   17.72   23.35
  39 -42   0    7.35   20.80
  29 -43   0   15.28   16.40
  -2 -25  -1   70.73   11.83
  35   1  -2  -24.64   19.74
  30   5  -2    2.44   18.05
  12  14  -2  136.25   16.46
   7  15  -2   96.22   11.38
  -5 -27  -2   28.26   18.76
  -6  18  -3   18.08    8.33
 -14 -17  -3   27.42   19.76
 -12 -21  -3   28.90   22.12
 -21   4  -4  157.08   21.08
 -18 -14  -4   -2.89   22.85
  -7 -33  -4   -6.78   17.58
 -12  23  -5   39.78   13.23
 -20 -15  -5   16.71   18.14
 -26   4  -6   46.17   26.55
  29 -14   1   98.24   18.19
  26 -11   1  124.08   19.15
  35 -26   1   -0.03   21.92
  31 -33   1    4.88   18.42
  10 -21   1  306.73   20.10
  17 -29   1  112.48   13.91
  35 -10   0    1.26   22.54
  -1 -16   0   36.19    7.65
  -9  -5  -1   29.16   10.37
  -7 -15  -1  117.22   14.27
  16 -43  -1    2.89    8.44
 -13   4  -2   80.07   13.77
 -12 -13  -2   94.65   16.51
 -13 -19  -3   30.00   23.05
 -21   1  -4   20.19   16.82
 -23   9  -5   67.20   18.87
 -19 -17  -5   20.61   20.63
 -17 -21  -5   -0.98   22.40
 -25  11  -6   -7.29   24.11
 -24  19  -7    3.81   20.89
  33 -19   1   41.52   22.48
  34 -21   1   22.18   26.07
  16  -6   1    8.49   13.32
  13  -6   1  258.37   19.57
  35 -29   1    1.85   18.90
  38 -43   0   25.46   21.67
  30   1  -1    4.26   24.81
  14  17  -3    1.99   13.12
 -18  13  -4   77.04   16.04
 -20   8  -4   16.01   15.95
 -17 -16  -4    8.97   21.42
 -13 -24  -4   13.68   18.98
 -18 -19  -5   16.60   18.11
 -10 -32  -5    9.53   19.34
 -23  16  -6   14.97   22.23
  32 -17   1   43.06   20.72
  35 -23   1   15.20   22.65
  30 -34   1   -4.01   17.94
  27 -34   1    1.79   16.37
  38 -13   0   31.32   19.79
  34 -44   0    5.30   18.59
  22 -41   0    8.41   12.20
  35  -3  -1   -3.62   18.67
  32   4  -2   12.87   19.85
 -16 -18  -4    4.40   19.62
 -14 -22  -4    8.97   17.35
 -21  14  -5  149.20   20.30
 -23  -3  -5    8.19   23.58
 -22  -8  -5   41.91   22.01
 -23  20  -7   -2.58   20.13
 -26  14  -7   50.07   22.48
  31 -15   1   10.43   20.13
  28 -12   1    2.55   15.81
  36 -28   1   23.89   19.96
  35 -32   1   -1.46   17.66
  34 -33   1    2.44   19.32
   8 -17   1   48.50    8.27
  11 -23   1  177.97   13.79
  34  -8   0   16.23   23.07
  31 -44   0    1.01   16.09
  24 -42   0    1.96   12.98
  20 -40   0   -3.20   11.41
  21  11  -2    0.93   19.99
 -13  -8  -2    9.36   15.03
 -11 -15  -2  100.73   17.05
  -1 -32  -2    5.66   12.20
 -16   8  -3  325.63   27.45
 -15 -20  -4   16.54   20.19
 -15  24  -6   -8.33   16.32
 -19  24  -7   13.74   21.64
 -22  21  -7    4.74   22.34
  23  -8   1   85.26   17.21
  21  -7   1  314.89   27.00
  36 -31   1    1.88   20.10
  33 -34   1   -5.49   18.22
  37 -11   0    1.40   20.72
  22   1   0   41.27   15.25
   7   4   0  524.65   29.75
  37 -44   0   -2.94   20.94
  32   0  -1    2.27   20.52
  12  10  -1  179.20   17.69
  -6 -17  -1   13.15   12.11
  -3 -23  -1   87.19   12.39
  25   9  -2    1.54   22.99
  23  10  -2   39.89   23.27
  19  12  -2  -14.30   16.96
  -6 -25  -2   -7.23   18.31
 -17   4  -3  266.25   26.16
 -17  -5  -3   52.85   17.61
 -16 -10  -3   47.13   17.33
  -6 -30  -3    8.02   14.86
 -12  19  -4  320.19   24.08
 -17  14  -4  393.17   29.44
 -23   6  -5   11.72   17.16
 -23   0  -5   44.55   21.08
 -22  17  -6    6.28   19.99
 -25   8  -6   21.19   24.25
 -25  -1  -6   -4.04   21.36
 -20  23  -7    0.00   20.75
 -21  22  -7   12.00   22.15
  30 -13   1   22.76   16.79
  34 -18   1    6.90   22.76
  25  -9   1    2.83   15.70
  35 -20   1   -0.28   25.74
  36 -22   1   43.29   22.79
  19  -6   1   21.48   16.29
  37 -27   1    0.48   20.80
  29 -35   1    4.51   16.96
  22 -33   1   39.33   14.69
  15 -28   1   30.11   10.35
  24   0   0  115.73   19.18
  20   2   0  155.88   20.58
   2   2   0   44.55    4.37
  26 -43   0   16.46   14.66
  23   6  -1   15.48   16.32
  21   7  -1   82.87   17.16
  -7   3  -1 2639.67  135.16
  -2 -35  -3    0.73   14.44
 -20  -4  -4   19.82   15.95
 -19  -9  -4    9.17   20.69
  -8 -31  -4   -6.48   18.98
 -13  22  -5   80.63   14.69
 -20  15  -5   53.66   17.75
 -22  10  -5  173.06   22.20
 -23   3  -5    1.88   17.97
 -21 -10  -5   23.35   20.24
  27 -10   1   62.55   17.27
  37 -24   1   17.27   19.96
  14  -5   1   47.94   14.13
  37 -30   1   -3.28   18.50
  32 -35   1  -10.49   17.38
  24 -34   1    0.56   14.38
  20 -32   1   34.12   14.05
  26  -1   0   13.04   17.47
  18 -39   0   -1.93   10.37
  25   5  -1   11.44   18.67
  19   8  -1    6.11   13.93
  -8 -10  -1   69.14   12.84
  -5 -19  -1   23.69   10.91
  -4 -21  -1   67.99   12.31
  34   3  -2    3.17   21.08
  27   8  -2    8.49   20.49
 -10 -17  -2   59.63   13.82
  -7 -23  -2   24.08   15.45
 -20   5  -4   74.38   17.66
  -4 -36  -4    0.36   16.65
  -8  24  -5    2.33    9.62
 -11 -30  -5   -5.47   20.19
 -21  18  -6   21.08   16.68
 -25   5  -6   42.00   25.29
 -25   2  -6    7.60   23.30
[truncated: 704,893 more chars]
