# Supplementary material for: In situ single-crystal synchrotron X-ray diffraction studies of biologically active gases in metal-organic frameworks
Source: Commun Chem. 2023 Mar 1;6:44. doi: 10.1038/s42004-023-00845-1 (PMC9977776; doi:10.1038/s42004-023-00845-1)
Supplement: Supplementary file 5 — Supplementary Data 2 [file 42004_2023_845_MOESM5_ESM.cif]

data_shelxt
_audit_creation_date               2022-05-13
_audit_creation_method
# start Validation Reply Form
_vrf_PLAT602_shelxt
;
PROBLEM: Solvent Accessible VOID(S) in Structure ........          ! Check 
RESPONSE: Expected in this metal organic framework
;
# end Validation Reply Form
;
Olex2 1.5
(compiled 2022.04.07 svn.rca3783a0 for OlexSys, GUI svn.r6498)
;
_shelx_SHELXL_version_number       '2018/3'
_audit_contact_author_address      ?
_audit_contact_author_email        ?
_audit_contact_author_name         ''
_audit_contact_author_phone        ?
_publ_contact_author_id_orcid      ?
_publ_section_references
;
Dolomanov, O.V., Bourhis, L.J., Gildea, R.J, Howard, J.A.K. & Puschmann, H.
 (2009), J. Appl. Cryst. 42, 339-341.

Sheldrick, G.M. (2015). Acta Cryst. C71, 3-8.
;
_chemical_name_common              ?
_chemical_name_systematic          Co-4,6-dhip
_chemical_formula_moiety           'C2 H0.5 Co0.5 O1.545'
_chemical_formula_sum              'C2 H0.50 Co0.50 O1.54'
_chemical_formula_weight           78.71
_chemical_absolute_configuration   ?
_chemical_melting_point            ?
loop_
  _atom_type_symbol
  _atom_type_description
  _atom_type_scat_dispersion_real
  _atom_type_scat_dispersion_imag
  _atom_type_scat_source
 'C' 'C' 0.0007 0.0007 'International Tables Vol C Tables 4.2.6.8 and 6.1.1.4'
 'H' 'H' 0.0000 0.0000 'International Tables Vol C Tables 4.2.6.8 and 6.1.1.4'
 'Co' 'Co' 0.2663 0.4748 'International Tables Vol C Tables 4.2.6.8 and 6.1.1.4'
 'O' 'O' 0.0040 0.0026 'International Tables Vol C Tables 4.2.6.8 and 6.1.1.4'

_shelx_space_group_comment
;
The symmetry employed for this shelxl refinement is uniquely defined
by the following loop, which should always be used as a source of
symmetry information in preference to the above space-group names.
They are only intended as comments.
;
_space_group_crystal_system        'trigonal'
_space_group_IT_number             160
_space_group_name_H-M_alt          'R 3 m'
_space_group_name_Hall             'R 3 -2"'
loop_
  _space_group_symop_operation_xyz
 'x, y, z'
 '-y, x-y, z'
 '-x+y, -x, z'
 '-y, -x, z'
 '-x+y, y, z'
 'x, x-y, z'
 'x+2/3, y+1/3, z+1/3'
 '-y+2/3, x-y+1/3, z+1/3'
 '-x+y+2/3, -x+1/3, z+1/3'
 '-y+2/3, -x+1/3, z+1/3'
 '-x+y+2/3, y+1/3, z+1/3'
 'x+2/3, x-y+1/3, z+1/3'
 'x+1/3, y+2/3, z+2/3'
 '-y+1/3, x-y+2/3, z+2/3'
 '-x+y+1/3, -x+2/3, z+2/3'
 '-y+1/3, -x+2/3, z+2/3'
 '-x+y+1/3, y+2/3, z+2/3'
 'x+1/3, x-y+2/3, z+2/3'

_cell_length_a                     25.8980(2)
_cell_length_b                     25.8980(2)
_cell_length_c                     6.80770(10)
_cell_angle_alpha                  90
_cell_angle_beta                   90
_cell_angle_gamma                  120
_cell_volume                       3954.24(8)
_cell_formula_units_Z              36
_cell_measurement_reflns_used      7657
_cell_measurement_temperature      500
_cell_measurement_theta_max        22.808853605227963
_cell_measurement_theta_min        1.8448535859372877
_shelx_estimated_absorpt_T_max     0.994
_shelx_estimated_absorpt_T_min     0.956
_exptl_absorpt_coefficient_mu      0.649
_exptl_absorpt_correction_T_max    1.0
_exptl_absorpt_correction_T_min    0.9125249378284622
_exptl_absorpt_correction_type     empirical
_exptl_absorpt_process_details     
;
DIALS 3.6.2-g16e93f55b-release
Scaling & analysis of unmerged intensities, absorption correction using spherical harmonics
;

_exptl_absorpt_special_details     ?
_exptl_crystal_colour              ?
_exptl_crystal_density_diffrn      1.190
_exptl_crystal_density_meas        ?
_exptl_crystal_density_method      ?
_exptl_crystal_description         needle
_exptl_crystal_F_000               1381
_exptl_crystal_size_max            0.07
_exptl_crystal_size_mid            0.03
_exptl_crystal_size_min            0.01
_exptl_transmission_factor_max     ?
_exptl_transmission_factor_min     ?
_diffrn_reflns_av_R_equivalents    0.1023
_diffrn_reflns_av_unetI/netI       0.1079
_diffrn_reflns_Laue_measured_fraction_full  0.997
_diffrn_reflns_Laue_measured_fraction_max  0.837
_diffrn_reflns_limit_h_max         37
_diffrn_reflns_limit_h_min         -48
_diffrn_reflns_limit_k_max         50
_diffrn_reflns_limit_k_min         -41
_diffrn_reflns_limit_l_max         11
_diffrn_reflns_limit_l_min         -11
_diffrn_reflns_number              37339
_diffrn_reflns_point_group_measured_fraction_full  0.998
_diffrn_reflns_point_group_measured_fraction_max  0.756
_diffrn_reflns_theta_full          16.950
_diffrn_reflns_theta_max           28.604
_diffrn_reflns_theta_min           1.862
_diffrn_ambient_temperature        500
_diffrn_detector_area_resol_mean   ?
_diffrn_measured_fraction_theta_full  0.997
_diffrn_measured_fraction_theta_max  0.837

_diffrn_measurement_specimen_support  'MiTeGen loop'
_diffrn_measurement_device_type    'Eiger 4M CdTe'
_diffrn_measurement_device         'Newport IS4CCD (4 circle)'
_diffrn_measurement_method         'phi scan'
_diffrn_radiation_source           'Diamond Light Source Beamline I19'
_diffrn_radiation_monochromator    'double crystal Silicon 111'
_diffrn_radiation_type             'Synchrotron'
_diffrn_radiation_wavelength       0.4859
_diffrn_source                     ?
_reflns_Friedel_coverage           0.799
_reflns_Friedel_fraction_full      1.000
_reflns_Friedel_fraction_max       0.674
_reflns_number_gt                  2611
_reflns_number_total               5556
_reflns_special_details
;
 Reflections were merged by SHELXL according to the crystal
 class for the calculation of statistics and refinement.
 
 _reflns_Friedel_fraction is defined as the number of unique
 Friedel pairs measured divided by the number that would be
 possible theoretically, ignoring centric projections and
 systematic absences.
;
_reflns_threshold_expression       'I > 2\s(I)'
_computing_cell_refinement         
;
DIALS 3.10.2-1-g02720afcd-release (Winter, G. et al., 2018)
XIA2 3.10.1 (Winter, G., 2010)
;
_computing_data_collection         'GDA 9.20; generic data acquisition software' 
_computing_data_reduction          
;
DIALS 3.10.2-1-g02720afcd-release (Winter, G. et al., 2018)
dials.scale (Beilsten-Edmands, J. et al., 2020)
XIA2 3.10.1 (Winter, G., 2010)
;
_computing_molecular_graphics      'Olex2 1.5 (Dolomanov et al., 2009)'
_computing_publication_material    'Olex2 1.5 (Dolomanov et al., 2009)'
_computing_structure_refinement    'SHELXL 2018/3 (Sheldrick, 2015)'
_computing_structure_solution      'SHELXT 2014/4 (Sheldrick, 2014)'
_refine_diff_density_max           0.342
_refine_diff_density_min           -0.421
_refine_diff_density_rms           0.061
_refine_ls_abs_structure_details
;
 Flack x determined using 1024 quotients [(I+)-(I-)]/[(I+)+(I-)]
 (Parsons, Flack and Wagner, Acta Cryst. B69 (2013) 249-259).
;
_refine_ls_abs_structure_Flack     0.02(2)
_refine_ls_extinction_coef         .
_refine_ls_extinction_method       none
_refine_ls_goodness_of_fit_ref     0.750
_refine_ls_hydrogen_treatment      constr
_refine_ls_matrix_type             full
_refine_ls_number_parameters       80
_refine_ls_number_reflns           5556
_refine_ls_number_restraints       1
_refine_ls_R_factor_all            0.1071
_refine_ls_R_factor_gt             0.0322
_refine_ls_restrained_S_all        0.750
_refine_ls_shift/su_max            0.000
_refine_ls_shift/su_mean           0.000
_refine_ls_structure_factor_coef   Fsqd
_refine_ls_weighting_details      
 'w=1/[\s^2^(Fo^2^)+(0.0200P)^2^] where P=(Fo^2^+2Fc^2^)/3'
_refine_ls_weighting_scheme        calc
_refine_ls_wR_factor_gt            0.0524
_refine_ls_wR_factor_ref           0.0601
_refine_special_details            ?
_olex2_refinement_description
;
1. Fixed Uiso
 At 1.2 times of:
  All C(H) groups
2. Others
 Fixed Uiso: O4(0.038)
3.a Aromatic/amide H refined with riding coordinates:
 C4(H4), C5(H5)
;
_atom_sites_solution_hydrogens     geom
_atom_sites_solution_primary       dual
_atom_sites_solution_secondary     ?
loop_
  _atom_site_label
  _atom_site_type_symbol
  _atom_site_fract_x
  _atom_site_fract_y
  _atom_site_fract_z
  _atom_site_U_iso_or_equiv
  _atom_site_adp_type
  _atom_site_occupancy
  _atom_site_site_symmetry_order
  _atom_site_calc_flag
  _atom_site_refinement_flags_posn
  _atom_site_refinement_flags_adp
  _atom_site_refinement_flags_occupancy
  _atom_site_disorder_assembly
  _atom_site_disorder_group
 Co1 Co 0.32394(2) 0.37116(2) 0.90242(5) 0.02967(7) Uani 1 1 d . . . . .
 O1 O 0.28291(8) 0.38795(8) 0.6876(2) 0.0387(4) Uani 1 1 d . . . . .
 O2 O 0.30989(7) 0.34759(8) 0.4512(2) 0.0362(4) Uani 1 1 d . . . . .
 O3 O 0.25573(7) 0.32875(8) 0.0983(2) 0.0332(4) Uani 1 1 d . . . . .
 O4 O 0.3432(8) 0.4598(8) 1.027(3) 0.038 Uiso 0.090(4) 1 d . U . . .
 C1 C 0.27599(10) 0.36606(10) 0.5180(3) 0.0302(5) Uani 1 1 d . . . . .
 C2 C 0.22694(10) 0.36006(11) 0.3935(3) 0.0317(5) Uani 1 1 d . . . . .
 C3 C 0.21811(10) 0.34170(10) 0.1937(3) 0.0299(5) Uani 1 1 d . . . . .
 C4 C 0.16740(8) 0.33481(16) 0.0981(5) 0.0329(7) Uani 1 2 d S T P . .
 H4 H 0.162607 0.325215 -0.034812 0.039 Uiso 1 2 calc R U P . .
 C5 C 0.18476(8) 0.36953(16) 0.4856(5) 0.0355(7) Uani 1 2 d S T P . .
 H5 H 0.191419 0.382838 0.614938 0.043 Uiso 1 2 calc R U P . .

loop_
  _atom_site_aniso_label
  _atom_site_aniso_U_11
  _atom_site_aniso_U_22
  _atom_site_aniso_U_33
  _atom_site_aniso_U_23
  _atom_site_aniso_U_13
  _atom_site_aniso_U_12
 Co1 0.03463(17) 0.03725(16) 0.01833(11) -0.00070(13) -0.00147(13) 0.01887(15)
 O1 0.0493(10) 0.0587(11) 0.0200(8) -0.0100(8) -0.0088(7) 0.0361(9)
 O2 0.0416(10) 0.0514(9) 0.0242(9) -0.0100(7) -0.0069(7) 0.0297(9)
 O3 0.0339(9) 0.0505(10) 0.0208(9) -0.0024(7) 0.0005(6) 0.0254(8)
 C1 0.0363(12) 0.0383(12) 0.0193(10) -0.0009(9) -0.0010(9) 0.0211(10)
 C2 0.0372(12) 0.0469(14) 0.0174(9) -0.0033(10) -0.0022(9) 0.0259(11)
 C3 0.0356(12) 0.0397(12) 0.0176(10) -0.0013(9) 0.0019(8) 0.0211(10)
 C4 0.0366(12) 0.050(2) 0.0168(16) -0.0054(13) -0.0027(7) 0.0248(10)
 C5 0.0384(12) 0.056(2) 0.0179(14) -0.0078(14) -0.0039(7) 0.0280(11)

_geom_special_details
;
 All esds (except the esd in the dihedral angle between two l.s. planes)
 are estimated using the full covariance matrix.  The cell esds are taken
 into account individually in the estimation of esds in distances, angles
 and torsion angles; correlations between esds in cell parameters are only
 used when they are defined by crystal symmetry.  An approximate (isotropic)
 treatment of cell esds is used for estimating esds involving l.s. planes.
;
loop_
  _geom_bond_atom_site_label_1
  _geom_bond_atom_site_label_2
  _geom_bond_distance
  _geom_bond_site_symmetry_2
  _geom_bond_publ_flag
 Co1 Co1 2.9868(4) 15_554 ?
 Co1 Co1 2.9867(4) 8 ?
 Co1 O1 1.9796(16) . ?
 Co1 O2 2.0571(16) 15 ?
 Co1 O2 2.0590(15) 8 ?
 Co1 O3 2.0720(17) 15 ?
 Co1 O3 2.0410(16) 1_556 ?
 Co1 O4 2.255(18) . ?
 O1 C1 1.259(3) . ?
 O2 C1 1.275(3) . ?
 O3 C3 1.345(3) . ?
 C1 C2 1.470(3) . ?
 C2 C3 1.421(3) . ?
 C2 C5 1.383(3) . ?
 C3 C4 1.395(3) . ?
 C4 H4 0.9300 . ?
 C5 H5 0.9300 . ?

loop_
  _geom_angle_atom_site_label_1
  _geom_angle_atom_site_label_2
  _geom_angle_atom_site_label_3
  _geom_angle
  _geom_angle_site_symmetry_1
  _geom_angle_site_symmetry_3
  _geom_angle_publ_flag
 Co1 Co1 Co1 111.464(13) 8 15_554 ?
 O1 Co1 Co1 82.91(5) . 15_554 ?
 O1 Co1 Co1 139.61(6) . 8 ?
 O1 Co1 O2 176.79(8) . 15 ?
 O1 Co1 O2 97.82(7) . 8 ?
 O1 Co1 O3 100.70(7) . 1_556 ?
 O1 Co1 O3 95.16(7) . 15 ?
 O1 Co1 O4 85.6(5) . . ?
 O2 Co1 Co1 43.45(4) 8 15_554 ?
 O2 Co1 Co1 95.07(5) 15 15_554 ?
 O2 Co1 Co1 73.76(4) 8 8 ?
 O2 Co1 Co1 43.51(4) 15 8 ?
 O2 Co1 O2 82.30(2) 15 8 ?
 O2 Co1 O3 81.68(6) 15 15 ?
 O2 Co1 O3 81.65(7) 8 15 ?
 O2 Co1 O4 93.9(5) 15 . ?
 O2 Co1 O4 172.0(5) 8 . ?
 O3 Co1 Co1 121.50(5) 15 8 ?
 O3 Co1 Co1 139.76(5) 1_556 15_554 ?
 O3 Co1 Co1 43.84(5) 1_556 8 ?
 O3 Co1 Co1 43.02(5) 15 15_554 ?
 O3 Co1 O2 82.45(6) 1_556 15 ?
 O3 Co1 O2 96.78(7) 1_556 8 ?
 O3 Co1 O3 164.12(8) 1_556 15 ?
 O3 Co1 O4 89.7(5) 1_556 . ?
 O3 Co1 O4 90.9(5) 15 . ?
 O4 Co1 Co1 108.3(5) . 8 ?
 O4 Co1 Co1 130.5(5) . 15_554 ?
 C1 O1 Co1 123.34(15) . . ?
 Co1 O2 Co1 93.05(6) 8_554 15_554 ?
 C1 O2 Co1 133.12(14) . 15_554 ?
 C1 O2 Co1 130.72(15) . 8_554 ?
 Co1 O3 Co1 93.14(6) 1_554 8_554 ?
 C3 O3 Co1 122.02(14) . 8_554 ?
 C3 O3 Co1 136.12(16) . 1_554 ?
 O1 C1 O2 121.8(2) . . ?
 O1 C1 C2 119.8(2) . . ?
 O2 C1 C2 118.39(19) . . ?
 C3 C2 C1 125.0(2) . . ?
 C5 C2 C1 115.9(2) . . ?
 C5 C2 C3 118.9(2) . . ?
 O3 C3 C2 122.0(2) . . ?
 O3 C3 C4 119.7(2) . . ?
 C4 C3 C2 118.2(2) . . ?
 C3 C4 C3 122.7(3) 5 . ?
 C3 C4 H4 118.7 5 . ?
 C3 C4 H4 118.7 . . ?
 C2 C5 C2 122.8(3) . 5 ?
 C2 C5 H5 118.6 5 . ?
 C2 C5 H5 118.6 . . ?

loop_
  _geom_torsion_atom_site_label_1
  _geom_torsion_atom_site_label_2
  _geom_torsion_atom_site_label_3
  _geom_torsion_atom_site_label_4
  _geom_torsion
  _geom_torsion_site_symmetry_1
  _geom_torsion_site_symmetry_2
  _geom_torsion_site_symmetry_3
  _geom_torsion_site_symmetry_4
  _geom_torsion_publ_flag
 Co1 O1 C1 O2 -23.0(3) . . . . ?
 Co1 O1 C1 C2 155.64(17) . . . . ?
 Co1 O2 C1 O1 1.6(4) 15_554 . . . ?
 Co1 O2 C1 O1 156.05(17) 8_554 . . . ?
 Co1 O2 C1 C2 -176.97(15) 15_554 . . . ?
 Co1 O2 C1 C2 -22.6(3) 8_554 . . . ?
 Co1 O3 C3 C2 37.0(3) 8_554 . . . ?
 Co1 O3 C3 C2 -101.0(3) 1_554 . . . ?
 Co1 O3 C3 C4 -140.3(2) 8_554 . . . ?
 Co1 O3 C3 C4 81.7(3) 1_554 . . . ?
 O1 C1 C2 C3 173.4(2) . . . . ?
 O1 C1 C2 C5 -11.0(4) . . . . ?
 O2 C1 C2 C3 -8.0(4) . . . . ?
 O2 C1 C2 C5 167.6(3) . . . . ?
 O3 C3 C4 C3 173.5(2) . . . 5 ?
 C1 C2 C3 O3 -1.0(4) . . . . ?
 C1 C2 C3 C4 176.3(3) . . . . ?
 C1 C2 C5 C2 -173.7(2) . . . 5 ?
 C2 C3 C4 C3 -3.9(5) . . . 5 ?
 C3 C2 C5 C2 2.2(5) . . . 5 ?
 C5 C2 C3 O3 -176.5(3) . . . . ?
 C5 C2 C3 C4 0.8(4) . . . . ?

_mask_special_details
;
unused in refinement
_smtbx_masks_special_details       unused in refinement
loop_
  _smtbx_masks_void_nr
  _smtbx_masks_void_average_x
  _smtbx_masks_void_average_y
  _smtbx_masks_void_average_z
  _smtbx_masks_void_volume
  _smtbx_masks_void_count_electrons
  _smtbx_masks_void_content
 1 0.000 0.000 -0.617 686.9 389.8 ?
 2 0.333 0.667 -0.005 686.9 389.8 ?
 3 0.667 0.333 -0.338 686.9 389.8 ?

_smtbx_masks_void_probe_radius     1.2
_smtbx_masks_void_truncation_radius  1.2
;

_shelx_res_file
;
TITL shelxt_a.res in R3m
    shelxt.res
    created by SHELXL-2018/3 at 13:03:04 on 13-May-2022
REM Old TITL shelxt in R -3 m :H
REM SHELXT solution in R3m
REM R1 0.090, Rweak 0.038, Alpha 0.002, Orientation as input
REM Flack x = 0.141 ( 0.017 ) from Parsons' quotients
REM Formula found by SHELXT: C4 O3 Co
CELL 0.4859 25.898 25.898 6.8077 90 90 120
ZERR 36 0.0002 0.0002 0.0001 0 0 0
LATT -3
SYMM -Y,+X-Y,+Z
SYMM +Y-X,-X,+Z
SYMM -Y,-X,+Z
SYMM +Y-X,+Y,+Z
SYMM +X,+X-Y,+Z
SFAC C H Co O
DISP C 0.0007 0.0007 6.0677
DISP Co 0.2663 0.4748 1359.6524
DISP H -0 0 0.6065
DISP O 0.004 0.0026 13.3363
UNIT 72 18 18 55.62

L.S. 10
PLAN  8
SIZE 0.01 0.03 0.07
TEMP 226.85
CONF
BOND $H
list 4
MORE -1
fmap 2 53
acta
OMIT -1 2 0
OMIT -5 10 0
OMIT -2 4 0
REM <olex2.extras>
REM <HklSrc "%.\\shelxt.hkl">
REM </olex2.extras>

WGHT    0.020000
FVAR       0.17643
CO1   3    0.323941    0.371160    0.902420    11.00000    0.03463    0.03725 =
         0.01833   -0.00070   -0.00147    0.01887
O1    4    0.282907    0.387952    0.687628    11.00000    0.04933    0.05872 =
         0.02000   -0.01003   -0.00877    0.03606
O2    4    0.309890    0.347594    0.451176    11.00000    0.04163    0.05142 =
         0.02424   -0.00999   -0.00688    0.02970
O3    4    0.255730    0.328749    0.098349    11.00000    0.03392    0.05051 =
         0.02078   -0.00245    0.00048    0.02542
O4    4    0.343159    0.459753    1.026505     0.09019   10.03800
C1    1    0.275995    0.366056    0.517992    11.00000    0.03629    0.03831 =
         0.01928   -0.00090   -0.00097    0.02111
C2    1    0.226935    0.360057    0.393464    11.00000    0.03716    0.04689 =
         0.01744   -0.00330   -0.00222    0.02589
C3    1    0.218108    0.341705    0.193652    11.00000    0.03564    0.03969 =
         0.01759   -0.00134    0.00190    0.02115
C4    1    0.167403    0.334807    0.098092    10.50000    0.03660    0.04951 =
         0.01682   -0.00541   -0.00271    0.02476
AFIX  43
H4    2    0.162607    0.325215   -0.034812    10.50000   -1.20000
AFIX   0
C5    1    0.184765    0.369530    0.485555    10.50000    0.03844    0.05604 =
         0.01787   -0.00778   -0.00389    0.02802
AFIX  43
H5    2    0.191419    0.382838    0.614938    10.50000   -1.20000
AFIX   0
HKLF 4


REM  shelxt_a.res in R3m
REM wR2 = 0.0601, GooF = S = 0.750, Restrained GooF = 0.750 for all data
REM R1 = 0.0322 for 2611 Fo > 4sig(Fo) and 0.1071 for all 5556 data
REM 80 parameters refined using 1 restraints

END

WGHT      0.0200      0.0000

REM Highest difference peak  0.342,  deepest hole -0.421,  1-sigma level  0.061
Q1    1   0.3333  0.6667  1.3294  10.16667  0.05    0.34
Q2    1   0.3333  0.6667  0.7878  10.16667  0.05    0.30
Q3    1   0.1533  0.3065  0.4366  10.50000  0.05    0.27
Q4    1   0.2785  0.3381  0.0037  11.00000  0.05    0.27
Q5    1   0.0940  0.1880  0.0463  10.50000  0.05    0.27
Q6    1   0.2948  0.3494  0.2396  11.00000  0.05    0.23
Q7    1   0.1132  0.2264 -0.1944  10.50000  0.05    0.23
Q8    1   0.3136  0.6272  0.4610  10.50000  0.05    0.23
;
_shelx_res_checksum                45903
_shelx_hkl_file
;
  11  -5   7   72.13   46.37
  21   0  -9   43.78   42.66
   4  13  -9  -19.46   50.44
 -16  29  -6   83.40   45.17
 -17  31  -6   92.03   47.65
  24 -11   8    7.26   23.77
  22 -10   8   24.51   23.85
  20  -9   8   10.34   21.31
  15  -9   6  216.72   22.41
  19  -9  -5  178.43   17.49
   3   0   6  535.17   34.96
  14   1  -8   20.63   17.99
  19   1  -9    0.76   20.66
   1   5   8   60.37   17.90
  -6   6   3  534.13   27.62
   0  10  -7  295.46   29.53
   7  10  -9   95.55   21.83
 -11  18  -5  166.40   19.51
 -16  19   4  260.99   17.63
 -18  21   0   67.41    9.06
 -19  26  -3  236.02   22.65
 -15  27  -6    1.88   25.49
 -18  33  -6    1.80   16.35
 -23  34  -3  -27.48   14.74
  29 -16   6    1.97   26.53
  13  -9  -2   66.81    6.90
  12  -8   5  314.65   28.90
   8  -4   6   14.52   17.60
   6  -1   7   21.34   22.82
  -3   3   3 1287.36   59.69
   3   7  -7  322.23   30.24
   4   9  -8   28.33   25.49
   1  12  -8   39.52   28.52
  -9  14   7   36.95   16.48
  -6  15   9   42.06   22.30
   1  16  -9   10.34   22.52
  -8  21  10   -1.99   25.79
  -7  22  -8   11.38   24.02
 -15  25   8   28.30   20.00
 -18  29  -5   -1.28   26.31
 -14  29  -7   47.21   26.42
 -19  31  -5    9.74   24.15
 -15  31  -7    6.25   25.00
 -19  35  -6   -2.40   25.03
 -26  39  -2   12.85   16.87
 -27  40  -1   -1.69   13.81
 -28  46  -2   -5.62   16.18
 -26  47  -4   15.91   24.62
  17 -10   6  324.88   31.99
  11  -8   4   26.91   21.37
  11  -1   9   24.15   26.72
   7   1  -6   23.44   19.60
  17   2  -9    6.85   21.62
   6   3   9   -3.19   30.68
  10   7  -9   99.26   29.34
  -3  13  -7  118.91   25.22
  -7  18  -7   10.78   27.10
 -11  22   9   -0.03   22.38
 -14  25  -6    6.14   25.46
 -17  27  -5   25.41   27.16
 -13  27  -7   13.70   23.74
 -20  33  -5    4.23   22.46
 -20  35   8   16.76   21.62
 -24  36  -3   51.36   21.23
 -29  47  -1   15.26   17.00
  32 -18   5    3.08   27.05
  27 -15   6    2.10   30.59
  17  -8  -5    9.99   15.09
  13  -6   7  114.43   25.03
   7  -6   1  288.50   17.28
  11  -3   8   12.17   26.83
   6  -3  -3  674.49   34.74
   1  -1   2   17.47   11.79
  12   2  -8    0.00   29.17
   7   6  -8   16.89   23.36
  -2  15  -8  -11.14   26.99
  -4  16  10   21.12   25.95
 -14  19   6  121.78   19.90
  -6  20  -8   -5.95   27.76
 -14  21   7   68.69   27.48
 -17  21  -2  133.70   17.90
 -18  24  -3   86.82   17.90
 -16  27   8    8.21   20.82
 -21  35  -5   -4.56   24.78
 -20  37  -6   -3.66   25.41
 -27  45  -3   -1.80   22.02
  19 -11   6   71.89   22.22
   5  -4   3  253.81   19.65
  12  -3  -6  215.96   24.54
   2   0   5  285.39   26.72
   1   0   4  199.29   19.40
  11   0  -7  149.53   23.88
   6   1   8   24.24   21.40
   0   3   6  787.70   46.12
  -2   3  -2  144.65   15.72
  15   3  -9   46.04   23.14
  -5   6  -2 1051.58   49.70
  -8   9   4  581.10   33.95
  -3  12   9   51.09   27.76
  -9  13  -4   55.24   21.21
  -8  16  -6   66.87   20.44
 -17  20  -1   73.20   15.23
 -16  25  -5   -1.56   21.59
 -19  33   8   23.99   21.07
 -25  42  -4   -0.35   21.72
  33 -19   4   67.79   29.61
  30 -19   1   28.25   14.22
  31 -15   7   36.11   22.82
  25 -14   6   21.12   28.79
  23 -13   6   24.70   24.07
  21 -12   6   14.57   21.04
  13  -7  -4  206.27   20.82
   6  -4  -2   95.28   10.51
  13  -2   9    3.11   25.19
  -2   4  -3  618.57   33.90
   0   5  -5  693.16   42.00
   3   6   9   10.70   26.53
  -3   6   6  196.80   22.24
  -5   7  -3  231.33   20.31
  -3   8  -5  318.14   29.56
  -1   8  -6   36.93   18.97
  -6  13   8   13.86   25.44
 -12  14  -2   87.93   16.76
   2  14  -9   26.66   27.16
 -10  18   8   11.08   28.98
 -15  19   5  116.02   17.47
 -12  24   9   -8.11   25.98
 -17  29   8   30.70   24.54
 -18  31   8  -10.56   20.91
 -22  37  -5   -2.37   24.18
 -27  38   1    4.59    9.58
  24  -8  -7   -6.85   26.83
  22  -7  -7   76.20   26.66
  20  -6  -7   18.83   23.53
  23  -5  -8   24.18   24.37
  13  -4   8   37.17   25.95
   7  -4   5 1008.13   55.10
  21  -4  -8   49.48   25.76
   8  -2  -5  290.11   28.33
   3   2   7   88.15   23.01
   2   5  -6    5.92   16.54
   0   9   9   39.79   29.34
  -7   9   5  162.82   22.43
 -10  16  -5   41.70   17.82
  -7  17   9   70.19   25.00
 -13  18  -4   90.20   19.73
 -11  23  -7   29.58   31.25
 -23  39   7   -4.42   18.72
  30 -17   5    1.80   28.85
  15  -7   7   93.20   24.15
  10  -5   6   72.98   20.58
  19  -3  -8   29.88   27.10
   8   2   9   11.79   30.81
   3   4   8  167.35   28.47
  13   4  -9    4.64   22.08
   8   8  -9  -15.69   26.64
  -6  11   7   94.10   21.51
  -4  11  -6  290.63   29.39
 -10  14   6  222.13   24.92
  -6  16  -7    9.33   22.87
  -1  17  -9    8.71   26.09
  -5  18  -8   36.11   27.32
 -15  23  -5    1.56   19.95
 -13  26   9    9.74   22.60
 -18  36   9    8.92   25.93
 -28  41   0   -1.31   13.73
 -27  41  -2   -1.91   18.50
  29 -14   7   31.74   26.75
  15  -7  -5  121.83   18.86
   6  -5   2 1013.87   48.17
  18  -5  -7   31.55   24.02
   6  -4   4  120.11   18.78
   8  -2   7  212.14   28.41
   3   2  -5  521.11   36.41
  -1   3   5   69.38   21.78
  10   3  -8   53.85   27.51
  -8   8   2  612.40   28.85
  -3  10   8  101.91   26.06
   2  10  -8  130.13   28.41
  -6  11  -5   25.65   20.03
 -12  15  -3  265.93   25.24
 -10  16   7   -4.89   17.60
 -12  21  -6    0.87   21.78
 -17  22  -3  240.00   24.34
 -15  23   7   13.10   23.14
 -10  25  -8   17.41   22.76
 -20  29  -4   -8.82   26.83
 -21  31  -4   10.59   24.73
 -22  33  -4   44.51   23.03
 -28  42  -1    9.52   16.73
  34 -17   6    6.39   23.25
  16 -10   5   38.45   16.78
  13 -10   2  513.85   29.31
  15  -5   8   31.41   28.93
  17  -2  -8   15.17   28.25
   5  -1   6   30.79   18.29
   8   0   8   -5.70   21.01
   1   1  -3  395.49   24.51
   9   1  -7    9.01   17.60
  -2   3   4   89.82   16.73
   0   5   7  105.48   20.58
  -4   6   5  167.38   23.74
  -5   6   4  439.78   27.81
   0   7   8  294.04   29.99
  -3   8   7  136.92   24.02
   1   8  -7   68.09   20.93
  -2  11  -7  140.94   25.03
  -1  13  -8   44.76   28.52
 -10  21  -7   85.70   33.60
 -19  27  -4    6.74   20.09
 -14  28   9   -8.62   25.93
 -17  34   9   -2.48   24.56
 -27  41   4    2.62    7.75
 -26  44  -4   -4.67   24.84
  32 -19   3   53.74   25.74
  31 -18   4    6.88   28.14
  28 -16   5   -3.14   26.53
  27 -13   7   29.34   28.03
  16 -12   1  621.90   31.99
  16  -4  -7   42.19   20.11
  10  -2  -6   10.78   18.34
  -2   5  -4  454.76   29.75
  11   5  -9   13.10   26.17
 -12  14   4   50.33   16.76
 -11  20   8   -3.71   25.33
 -15  21   6    7.15   16.24
  -9  23  -8    9.36   22.22
 -15  30   9   16.57   24.51
 -16  32   9    5.19   24.40
 -23  35  -4   -0.90   22.13
 -26  40  -3   16.21   18.89
  31 -19   2    2.95   17.06
  28 -18   1   49.18   13.32
  25 -12   7   36.65   26.34
  23 -11   7    9.36   32.26
  18 -11   5  176.61   24.64
  21 -10   7   51.83   32.42
  19  -9   7   37.74   27.97
  17  -6   8  102.45   30.46
  15  -1  -8   -8.16   28.68
  20  -1  -9    0.00   23.69
   5   5   9   24.34   27.92
   4   5  -7   70.06   22.22
  -5   8  -4  151.93   19.92
  -8   9  -2 1781.39   80.21
  -8  10  -3  266.81   22.16
   3  12  -9   66.40   29.48
 -12  13  -1  232.09   16.57
  -4  14   9   77.95   26.88
 -11  14   5   64.87   16.40
  -7  14  -6  294.89   29.39
  -8  19   9   13.40   22.30
 -19  23   3   67.66    9.31
 -16  25   7   19.10   22.93
 -22  37   7    0.41   19.65
 -28  47  -3    5.32   21.56
  26 -15   5   25.16   22.27
  23 -10  -6   18.50   18.50
  21  -9  -6    1.94   17.03
  11  -7  -3  918.84   44.13
  12  -6   6  149.59   23.03
  18   0  -9   31.96   24.18
  10   1   9    0.00   28.74
   8   4  -8   52.10   26.55
   6   9  -9   56.49   28.22
  -5  14  -7   41.76   22.11
  -7  15   8    0.74   26.53
   0  15  -9   56.03   25.33
  -4  16  -8   71.01   33.38
 -16  19  -2  108.84   18.75
 -11  19  -6  123.60   23.03
  -9  19  -7   40.28   28.77
 -18  25  -4   20.47   17.99
 -24  37  -4   16.78   22.71
 -24  41  -5   -4.07   22.49
  29 -18  -1   27.59    7.45
  32 -16   6    3.93   23.55
  24 -14   5  104.99   22.76
  22 -13   5   79.77   21.97
  20 -12   5   11.90   16.89
  25 -11  -6   16.07   21.31
  23  -9   8   22.35   24.29
  21  -8   8   20.69   25.74
  19  -8  -6  107.78   19.98
  10  -3   7  366.72   31.96
   1   0  -2    8.76   11.98
   1   2  -4  102.21   16.81
   2   8   9   23.93   25.19
  -1  11   9   12.64   23.17
  -9  14  -5   36.90   20.55
 -17  21   4  160.37   16.70
  -8  21  -8   11.63   28.55
 -16  30  -7   10.51   24.15
 -17  32  -7   10.18   26.12
 -26  41   5  -11.57   13.26
 -28  43  -2   -3.68   18.56
  29 -17   4   26.23   23.12
  15 -10   4   57.50   22.68
  11  -6  -4  347.26   25.68
  13  -6  -5  246.77   22.65
   9  -5   5  333.18   31.60
  14  -3  -7  148.17   22.82
  10  -1   8  -12.75   22.30
   5   1   7   43.18   19.73
  16   1  -9    2.10   23.66
  -2   2   2   23.17   10.78
   5   3   8   24.97   21.21
   9   6  -9   34.39   28.49
  -7  11   6  337.82   28.03
 -12  16  -4  158.21   22.98
 -16  20  -3   22.93   15.61
 -16  21   5   27.10   13.73
 -17  28  -6    5.73   26.66
 -15  28  -7   31.00   22.02
 -18  30  -6    0.82   23.69
 -19  32  -6   -2.65   23.85
 -20  34  -6   -5.32   23.74
 -21  35   7   13.40   18.75
 -27  46  -4    1.36   21.42
  30 -18   3   71.37   21.81
  14 -10   3  403.37   29.04
   4  -1   5  343.69   29.12
  12   0   9   76.47   26.36
  13   0  -8   67.55   29.31
   2   2   6  122.73   23.20
   7   2  -7  100.19   21.01
   3   8  -8   11.95   25.11
  -8  11  -4   14.96   20.99
   0  11  -8  121.83   27.54
  -7  13   7   68.91   20.66
 -11  18   7    4.97   18.72
 -13  19  -5   27.95   20.00
  -9  21   9   -4.37   22.16
 -12  22   8    8.90   20.61
 -17  23  -4   30.13   19.00
 -14  26  -7   32.86   26.31
 -25  39  -4    0.00   22.13
 -27  42  -3   -3.68   18.94
 -29  44   2    2.67    9.31
  26 -17   1   73.91   14.46
  30 -15   6   26.47   26.83
  18 -13   1   72.24   13.24
  14  -7   6  396.99   32.67
  17  -7  -6  303.10   26.01
  14   2  -9   37.47   25.55
   7   4   9   47.52   30.29
   0   6  -6   25.57   17.03
  -9   9   0 1193.23   51.53
  -3   9  -6   36.33   18.83
  -4  12   8   43.48   26.64
  -5  16   9   17.22   24.43
  -7  19  -8   53.44   26.72
 -16  23   6  114.87   22.35
 -16  26  -6   35.92   29.04
 -18  29   7    7.64   19.30
 -19  31   7    2.54   18.07
 -20  33   7   22.27   19.90
 -21  36  -6   17.08   24.54
 -24  39   6   -6.52   15.80
 -25  43  -5   -2.24   23.55
  29 -18   2   34.39   16.38
  27 -16   4   15.75   19.60
  17 -11   4  106.63   19.35
  15 -11   2  159.47   17.28
  12  -4   7  112.42   22.32
   7  -2   6   12.55   19.70
   2  -1   3  317.21   21.01
   8  -1  -6   14.27   18.23
  -5   5   2  171.80   12.69
   2   6   8   32.70   20.91
   1  13  -9   36.08   24.18
  -3  14  -8   82.99   29.23
 -11  16   6  135.70   19.46
 -10  17  -6  290.63   28.27
  -8  17  -7    7.70   20.55
 -28  40   1    3.96   10.73
 -29  44  -1    1.06   16.32
   8  -5   4  207.55   21.53
   7  -5   3  216.10   18.64
  12  -2   8   93.69   26.36
  12  -2  -7  135.29   22.71
  14  -1   9   23.23   23.53
  11   1  -8   18.75   26.42
   2   4   7   -3.36   18.01
  -1   5   6  101.91   21.12
  -5   5  -1  129.83   13.10
   6   5  -8   25.52   21.86
  -2   6  -5  154.88   24.97
   2   6  -7  246.61   29.12
  -4   8   6   18.20   18.56
  -1   9  -7  101.53   25.00
  -6  12  -6  152.18   25.44
  -8  17   8   -7.26   26.80
 -16  18  -1   94.29   14.74
 -10  23   9   10.67   23.50
 -13  24   8   13.45   22.54
 -15  24  -6   11.87   24.45
 -20  30  -5   -6.55   25.93
 -21  32  -5    4.28   24.94
 -22  38  -6  -14.22   25.22
 -29  43   0   13.40   14.68
  33 -17   5   18.83   26.99
  28 -17   3   85.26   19.38
  25 -15   4   92.14   22.00
  28 -14   6   16.18   29.48
  19 -12   4  357.47   29.12
  15  -6  -6  154.14   22.68
   3  -1   4  100.22   18.69
   3   3  -6  189.95   25.11
  12   3  -9   49.45   27.05
   4   7   9   27.02   29.28
   7   7  -9  146.48   28.96
  -5   9  -5  272.18   30.18
  -4  12  -7  143.06   24.24
  -2  13   9    4.80   25.22
 -14  16   3   94.98   13.10
  -2  16  -9    9.39   27.51
 -16  18   2  169.35   10.29
 -19  28  -5   13.35   26.45
 -23  30  -2    8.21   14.55
 -24  32  -2   23.03   16.48
 -22  34  -5   10.86   21.21
 -20  38   8    5.21   21.01
 -26  41  -4    4.23   21.23
  24 -16   1   33.00   13.29
  23 -14   4  177.18   23.55
  20 -14   1  261.76   21.42
  30 -13   7    0.00   21.26
  21 -13   4   90.88   20.20
  16 -11   3  115.69   20.47
   7   0   7  436.92   36.13
   7   2   8   34.93   20.96
   1   3  -5  314.87   27.59
  -1   7   7   32.42   18.94
   1  10   9   30.79   25.49
 -11  13  -3   45.88   18.01
  -6  17  -8   95.71   32.83
 -17  19   0   89.63   11.98
 -16  21  -4   46.97   18.31
 -19  22   1  231.27   12.75
 -12  22  -7   25.93   27.56
 -11  24  -8  -15.45   22.19
 -24  31  -1    6.77   13.67
 -25  34  -2   -0.05   17.88
 -23  36  -5   31.39   22.76
  27 -17   2   66.40   17.08
  22 -15   1  156.79   16.48
  26 -13   6   23.99   29.99
  18  -9   6   97.68   20.91
  22  -6  -8   20.00   23.72
  14  -5   7   39.49   23.01
  11  -5  -5   15.34   17.88
  14  -3   8  111.57   30.81
   4  -2  -3  661.66   34.33
   4  -1  -4  406.32   27.40
   9   3   9   23.88   25.30
  -6  18   9   21.70   23.69
 -11  25   9   18.31   26.31
 -17  25   6    5.51   23.03
 -14  26   8   43.15   22.95
 -18  26  -5   13.48   24.56
 -22  28  -2   48.36   16.76
 -23  29  -1   13.51   12.91
 -25  33  -1   -1.99   15.72
 -28  44  -3   -9.20   22.05
 -29  45  -2   -4.69   19.51
 -28  48  -4   14.27   21.21
  35 -16   6   -7.12   23.47
  26 -16   3  141.48   21.62
  28 -12   7   12.09   25.08
  24 -12   6    2.54   22.41
  17 -12   2   33.46   15.86
  22 -11   6   39.60   23.12
  20 -10   6  134.33   22.82
  20  -5  -8   10.78   25.57
   1   2   5   46.81   21.34
   1   9  -8   -0.55   26.28
 -11  12  -2  437.08   26.15
  -8  12  -5  284.27   29.50
 -12  17  -5   82.37   22.41
 -12  20   7   36.33   23.47
 -10  22  -8   61.76   27.73
 -17  23   5   30.79   14.79
 -23  31  -3   20.39   18.78
 -19  36   8    2.70   21.86
 -17  37   9   -9.03   24.32
 -23  37   6    2.02   15.34
  31 -16   5   26.39   26.66
  18 -12   3   62.66   21.37
  16  -6   7   -0.38   19.76
  13  -5  -6   -2.02   17.00
  16  -4   8   88.40   29.83
  18  -4  -8   32.70   27.73
   9  -3   6   29.88   17.99
  21  -3  -9   18.42   22.84
  19  -2  -9    4.99   23.12
  10  -1  -7   13.18   19.84
   9   2  -8   22.87   22.00
  10   4  -9   51.34   24.62
   2  11  -9   19.70   24.86
  -2  12  -8  121.29   28.66
 -11  14  -4  181.95   23.31
  -9  15  -6  153.57   25.08
  -7  15  -7   55.54   23.85
 -12  16   5  127.23   17.79
 -17  24  -5   49.04   21.92
 -12  27   9    0.00   25.71
 -15  28   8    3.96   21.92
 -22  29  -3   89.33   20.39
 -24  33  -3    0.41   17.77
 -18  34   8   15.75   23.39
  24 -15   3   36.63   15.99
  26 -11   7   24.29   27.86
  18  -5   8   -1.31   31.74
   6  -2   5  125.87   24.70
   4   1   6   26.96   19.68
  11   2   9   15.15   29.12
  -2   2  -1  588.22   27.32
   4   5   8   68.42   21.70
   5   8  -9   29.75   24.97
  -5  14   8   -3.30   27.35
  -1  14  -9   22.32   28.19
  -8  15   7   63.62   19.81
  -9  19   8   27.59   28.14
 -11  20  -7   14.55   25.27
 -18  23   4   61.30   12.31
 -21  26  -2   65.99   17.14
 -18  27   6   17.30   20.22
 -22  27  -1   41.48   13.13
 -13  29   9   30.13   23.77
 -16  30   8   -2.57   21.45
 -17  32   8   10.23   21.10
 -16  35   9   20.58   24.84
 -25  35  -3    0.66   17.88
 -27  43  -4    7.48   20.80
  25 -16   2   18.48   15.64
  22 -14   3  181.46   20.66
  20 -13   3  114.27   20.74
  19 -13   2   54.26   18.12
  24 -10   7   59.85   32.70
  23  -9  -7   20.36   26.42
  21  -8  -7   25.71   26.42
  13  -7   5  259.68   27.18
   9  -5  -4  274.39   22.05
  16  -3  -8  -12.61   28.08
  17  -1  -9   11.11   24.48
   6   0  -6  335.42   27.89
   9   1   8    6.39   22.30
  -2   5   5  485.06   32.59
   6   6   9    0.00   24.13
  -5   8   5  319.56   27.89
  -8   8  -1  142.30   12.04
  -8  13   6  105.73   19.73
  -5  15  -8   71.50   32.50
 -12  18   6   29.69   17.25
 -13  20  -6   29.67   21.70
 -21  27  -3   78.96   18.89
 -14  31   9    7.12   24.81
 -15  33   9    3.79   25.38
 -25  39   5    0.00   13.37
  33 -15   6   -3.38   23.03
  23 -15   2   65.42   16.62
  22  -9   7   37.25   28.74
  20  -8   7   43.80   30.05
  11  -8  -2  617.45   29.07
  22  -7   8   26.94   27.24
  19  -7  -7   95.96   25.71
  10  -6   4  254.80   24.75
   8  -6   2  952.65   45.82
   9  -1   7   85.94   21.10
   4   0  -5 1175.68   60.34
  -1   1   1  118.17    7.94
   0   2   4  548.92   32.23
  -1   2   3  353.40   22.52
   4   3   7  329.58   29.91
  -2   7  -6   23.50   19.79
   1   8   8   56.14   22.68
  -2  11   8   40.83   22.76
  -3  15   9   45.69   26.47
 -13  16   4  111.00   16.29
  -4  17  -9    6.28   22.32
  -7  20   9    1.61   22.60
  -9  20  -8   34.28   25.24
 -18  31  -7    0.38   20.25
 -19  33  -7   38.54   25.79
 -22  35   6    0.66   15.01
 -27  38  -2   -5.38   16.84
 -25  40  -5  -13.65   23.93
  29 -15   5   28.06   28.30
  21 -14   2  163.86   19.49
   9  -6  -3   18.75   11.41
  14  -2  -8   14.41   27.54
  15   0  -9    7.26   25.22
  13   1   9   45.30   29.97
  -4   5  -3  266.86   21.07
   8   5  -9   30.46   25.30
  -4   6  -4  127.89   20.66
   0   7  -7  540.32   38.51
   3   9   9   33.24   24.04
  -5  10  -6  100.65   21.18
  -3  10  -7  378.35   32.50
   0  12   9   -2.59   26.25
 -13  22   7   63.78   27.35
 -16  22  -5   59.01   19.90
 -17  29  -7   45.22   25.05
 -27  37  -1    0.27   14.52
 -30  46  -1   -6.71   17.28
 -29  46  -3    3.41   20.91
  17  -6  -7   79.17   20.96
  11  -4   6  320.30   29.12
   9  -4  -5  289.73   26.86
   8   0  -7   57.97   21.56
   7   3  -8   97.40   24.10
   1   4   6  105.24   21.83
   1   4  -6   22.05   17.60
  -7   8   3  106.47   13.26
  -7   8  -3   36.54   14.52
  -5  12   7  181.08   24.45
 -10  18  -7   16.59   21.86
 -20  25  -3   60.56   17.66
 -16  27  -7   10.04   25.19
 -20  31   6   15.72   16.40
 -23  32  -4   -2.02   22.08
 -21  33   6   14.03   17.36
  32 -17   4   52.21   29.48
  22 -13  -4  128.22   15.09
  20 -12  -4   33.95   12.20
   9  -7   1  747.77   35.37
   9  -6   3  142.16   16.38
  11  -4  -6  286.89   26.04
  11   0   8  164.71   28.11
  13   1  -9    6.36   24.97
  -1   3  -4   91.92   18.31
   3   4  -7  321.39   31.36
   8   5   9   27.95   29.12
   1   6   7   40.12   20.74
  -6   8   4  495.87   30.38
  -7   9  -4   68.45   20.36
   0  12  -9   91.18   26.15
  -6  13  -7   65.39   21.07
 -11  15  -5   20.80   16.46
 -10  21   8   44.62   26.06
 -20  24  -2   87.77   17.36
 -18  25   5   31.66   16.59
 -20  25   3   55.84    8.68
 -21  25  -1   77.40   13.97
 -14  27  -8   18.04   26.04
 -19  29  -6   53.08   25.49
 -22  30  -4    3.06   20.55
 -20  31  -6   28.14   23.47
 -21  33  -6   20.03   22.71
 -24  34  -4    6.71   21.04
 -26  42  -5   20.41   25.65
 -28  45  -4   14.68   20.71
 -30  47  -2    3.11   17.96
  31 -14   6    3.33   24.75
  27 -14   5   45.09   25.03
  15  -5  -7  118.80   21.42
  11  -2   7  107.61   24.48
   3  -2   2  180.48   15.34
  -1   2  -3  334.87   21.81
   6   4   8   54.39   22.79
  -3   5   4  476.65   28.71
  -2   9   7   74.78   21.59
  -1  10  -8  -12.12   21.62
  -6  16   8  -12.09   27.46
 -12  18  -6   43.26   21.83
  -8  18  -8   20.17   26.42
  -8  22   9    8.62   24.29
 -15  25  -7    8.90   26.86
 -18  27  -6   12.55   26.45
 -21  28  -4   40.12   21.51
 -22  35  -6   -7.97   24.51
 -26  39   4    0.35    9.74
 -27  39  -3   13.45   18.07
 -22  40   7    1.20   19.98
  24 -14  -4  120.22   14.27
  22 -12  -5  167.84   18.69
  17  -9   5   17.44   17.77
   5  -2   4  447.78   29.53
  12  -1  -8   20.77   26.39
   6   0   6   22.02   19.84
  -4   5   3  158.37   15.17
  -2   7   6   56.38   19.21
  -4   7  -5  905.98   51.14
   2   7  -8   -3.47   21.04
  -8  13  -6   42.44   19.79
  -4  13  -8   57.89   29.42
  -3  15  -9   88.21   25.90
  -4  17   9    7.48   20.00
  -9  17   7   15.23   18.80
 -14  24   7   39.55   23.83
 -25  32   0   22.13   12.34
 -25  36  -4    1.15   17.79
 -23  37  -6  -14.71   24.24
 -28  40  -2    0.00   18.50
 -30  45   0    0.33   14.46
  33 -18   3    7.42   25.52
  25 -13   5   30.24   20.66
  31 -12   7    7.56   23.44
  18 -11  -4  190.12   16.89
  20 -11  -5   14.41   14.63
  12  -7   4  150.43   23.96
  13  -5   6  129.36   21.92
   8  -3   5  245.46   27.24
  13  -1   8   31.00   26.80
  14   3 -10   18.09   22.22
  -1   4  -5  322.45   27.76
   6   6  -9  -10.62   26.20
 -14  16  -3  112.28   20.39
 -20  26  -4    4.61   19.60
 -24  30   0    3.93   10.62
 -24  37   5    0.00   13.13
 -28  39  -1   15.09   14.76
  27 -17  -1   44.92    7.59
  29 -13   6   25.41   23.91
  24 -13  -5   68.42   16.16
  23 -12   5   25.98   20.36
  21 -11   5  182.96   26.06
  19 -10   5  185.26   25.33
  18 -10  -5  141.62   19.00
   3   1   5  329.85   27.43
   6   2   7  232.39   28.11
  11   2  -9   27.46   28.03
  10   4   9   26.86   29.31
   3   7   8  131.44   27.67
   5   8   9    5.21   28.08
  -7  10  -5  560.36   38.51
 -14  17  -4  331.00   27.54
 -13  20   6   67.68   18.94
 -11  23   8   12.55   23.42
 -19  23  -3  145.77   21.18
 -12  23  -8   38.97   26.53
  -9  24   9   -1.01   26.09
 -17  25  -6    0.35   28.22
 -26  38  -4    3.00   19.98
 -24  39  -6   -7.18   23.28
 -29  42   1   -6.11   10.86
  34 -16   5   32.01   23.17
  30 -16   4    1.15   23.63
  29 -11   7    5.70   25.08
  13  -4  -7   10.89   18.50
  13  -3   7  108.59   22.19
  15  -2   8   17.85   32.61
   4  -2   3  680.66   35.86
   5   4  -8  115.80   23.99
 -10  11  -3  105.48   18.23
 -10  12  -4   40.99   18.39
  -3  13   8   41.07   28.82
  -9  13   5   10.07   15.77
  -1  14   9   -9.72   25.11
  -9  16  -7  133.89   26.17
 -13  18   5   62.47   15.64
  -6  18  -9   45.17   22.95
 -19  25   4   51.04   12.09
 -19  27   5   -2.54   18.39
 -21  38   7    1.12   19.76
 -28  41  -3   10.62   20.14
 -27  44  -5   -7.10   24.02
  26 -15  -4   94.24   12.64
  15  -6   6  155.29   23.39
   4  -3  -2   84.41   10.73
   9  -3  -6    0.00   16.98
  10   0  -8  191.29   29.23
   6   1  -7   30.68   21.81
   8   3   8   20.99   22.76
  12   4 -10   35.10   25.60
  -9  15   6  118.09   21.92
  -7  16  -8    7.97   30.10
 -19  22  -2  155.51   18.67
 -19  24  -4    9.28   16.16
 -15  26   7    3.63   20.80
 -29  47  -4   -9.99   22.02
  26 -14  -5   55.29   14.03
  27 -12   6    3.19   29.61
  16 -10  -4  152.23   18.09
   7  -4  -4  953.06   48.20
  20  -4  -9    5.21   22.35
  17  -3   8  106.03   29.99
   2   0  -4  552.25   33.08
  12   3   9   41.54   26.86
   9   3  -9   56.41   29.56
  -4   4  -2 1823.67   81.47
  -2   8  -7  215.36   26.34
   1  10  -9   45.17   26.61
  -2  13  -9   25.22   24.54
 -15  16  -1  240.82   18.50
 -11  16  -6   99.67   24.10
  -7  18   8   19.62   25.71
  -5  19   9   16.10   22.52
 -13  21  -7    6.77   30.18
 -11  21  -8   42.96   25.16
 -16  23  -6   10.56   26.61
 -12  25   8   -9.50   20.17
 -10  26   9   18.94   24.94
 -23  28   0   19.68    9.96
 -21  29  -5   18.53   25.30
 -22  31  -5   11.27   23.01
 -23  33  -5   22.02   21.04
 -27  40  -4    9.77   19.84
  28 -15   4   15.01   19.87
  25 -11   6   -6.44   30.35
  27 -10   7   19.92   26.94
  16  -9  -5   64.30   15.69
  19  -4   8   30.79   26.12
  15  -4   7    5.51   22.84
   7  -3  -5  988.89   52.10
  18  -3  -9   44.24   26.69
   2   1  -5   71.07   18.59
   3   5   7   92.79   24.59
   1   5  -7   50.05   22.00
  -7   7  -2 6331.74  269.18
   4   7  -9   33.27   30.38
  -4   8  -6   17.06   21.23
  -5  11  -7  124.45   23.14
  -6  14   7   18.29   17.71
 -14  15  -2   79.69   15.47
 -11  28   9    5.70   24.15
 -20  29   5    2.84   17.69
 -23  35   5    3.47   14.44
 -24  35  -5   -3.47   20.06
 -20  36   7    2.16   19.13
 -27  36   0    7.07   11.68
  31 -17   3   16.02   21.21
  34 -14   6   -5.40   22.52
  22 -14  -3   60.21    9.20
  20 -13  -3  217.54   15.01
  22 -11  -6   29.37   16.81
  20 -10  -6  125.65   19.57
  25  -9   7   13.84   29.26
  19  -8   6   60.12   22.87
  11  -7   3 1031.66   51.66
  21  -7  -8   47.62   26.17
  19  -6  -8    7.89   26.09
  17  -5   7   -0.25   23.85
  11  -3  -7  129.23   20.88
  16  -2  -9   44.79   26.17
   8  -1   6   29.42   17.60
   8   1   7   65.04   23.77
   3   3   6  180.97   23.28
   0   4   5 1087.36   58.02
  -1   5  -6   27.10   20.82
  10   5 -10  -13.67   23.50
   7   7   9  112.88   30.73
   0   8  -8    8.68   21.18
  -3  11  -8   42.47   22.95
 -10  13  -5  227.59   25.74
  -5  16  -9   54.75   28.68
 -14  18  -5  123.22   21.04
 -10  19   7   49.53   24.78
 -20  23  -1   73.20   13.40
 -20  27  -5    6.22   25.90
 -12  30   9   -4.39   23.12
 -14  34   9    4.18   25.14
  32 -18   2   14.06   18.69
  32 -15   5   14.46   25.33
  24 -12  -6   12.28   19.68
  23 -10   6   -2.97   23.91
  21  -9   6    5.73   18.72
  18  -9  -6   64.60   18.18
  23  -8   7    4.12   32.15
  10  -7   2 3695.78  159.85
  10  -4   5  234.30   27.62
  19  -1 -10    9.50   22.79
  10   2   8   99.40   27.76
 -11  11  -1  755.06   36.35
  -7  11  -6  279.58   29.07
  -2  16   9   43.86   25.08
 -18  21  -3  174.64   21.83
 -13  27   8    5.81   23.23
 -17  30   7   -2.29   19.32
 -21  31   5   28.96   16.18
 -13  32   9    6.55   24.73
 -20  32  -7   15.15   24.54
 -22  33   5   11.46   14.22
 -19  34   7   12.17   21.34
 -18  37   8    9.42   23.09
 -29  41  -1   12.20   15.75
  26 -14   4   43.04   19.54
  21  -7   7   41.73   28.25
  17  -5  -8    9.03   26.53
  17   0 -10   15.31   20.99
   8   1  -8   40.69   24.15
   5   6   8   25.63   24.70
   0   8   7   35.29   18.20
   4  10   9   56.82   25.27
  -6  10   5  214.62   24.13
  -8  14  -7   45.93   19.13
  -6  14  -8    1.64   25.87
 -12  19  -7   81.66   24.81
 -10  19  -8   30.89   30.08
  -6  21   9   -1.04   21.64
 -14  22   6   15.75   19.98
 -18  22  -4   89.74   19.43
 -19  30  -7   19.62   24.67
 -18  32   7   26.42   21.45
 -21  34  -7    1.53   25.30
 -28  42  -4   -9.99   19.54
 -29  43  -3   15.97   18.89
  16  -9   4  137.69   23.91
  14  -8  -5   12.55   15.15
   7  -3   4 1009.20   52.35
   2  -1  -3  382.74   23.69
  14  -1  -9    4.18   25.82
   2   1   4   74.34   14.96
   7   4  -9    8.19   25.82
   8   6 -10  -14.68   24.15
  -3   7   5  883.06   49.23
  -6  12   6  132.83   20.96
   1  13   9    8.71   24.75
 -10  13   4  470.81   29.86
  -4  15   8    6.09   27.56
 -14  18   4  115.77   14.85
 -19  25  -5   36.76   22.22
 -15  26  -8   14.87   21.37
 -20  27   4   31.58   12.69
 -18  28  -7    0.71   23.53
 -14  29   8    5.38   23.36
 -17  35   8   -6.93   21.64
 -25  37   4    1.20   10.23
 -26  39  -5   10.86   25.19
  30 -18   0   21.81   11.35
  32 -13   6   27.40   23.96
  18 -12  -3   28.03   11.46
  14  -9  -4  178.41   19.19
  16  -8  -6  114.76   18.80
  15  -4  -8    7.75   26.09
   7  -2  -6   55.16   16.87
   5   0   5  532.93   37.06
  15   1 -10   50.08   25.87
   2   2  -6  129.01   21.07
   9   6   9   56.17   29.04
   0   6   6  297.86   27.81
   2   9   8    4.28   22.32
  -1  11  -9   57.09   29.88
 -13  15  -4   98.36   21.18
  -8  19  -9   -6.90   21.70
  -8  20   8   33.16   23.69
 -17  26  -7   18.94   25.63
 -15  31   8    5.21   22.49
 -16  33   8   12.36   21.70
  29 -16   3   24.15   17.25
  24 -15  -3    0.22    8.00
  30 -14   5   32.12   29.37
  24 -13   4   48.25   19.05
  18 -10   4   84.66   19.62
  10  -2   6   46.72   18.39
   9  -2  -7  115.06   20.63
  10   0   7  317.70   30.16
  12   0  -9   -1.97   26.69
  12   1   8   52.73   31.66
   2   8  -9    0.00   26.04
  -3   9   6    8.32   18.42
 -10  10  -2 5072.71  217.30
  -1  12   8   12.53   26.99
 -21  27   3   24.78    8.30
 -26  37   3    3.38    6.69
 -28  38   0   -4.28   12.17
  31 -18   1    7.89   13.73
  22 -12   4  372.29   30.43
  20 -11   4   72.21   19.98
  12  -5   5  134.28   24.67
   4  -3   1  513.33   25.76
  13  -3  -8    8.82   25.14
  -1   1  -2    6.39   12.91
  13   2 -10   11.60   23.42
   5   4   7   24.04   22.41
  -6   7  -4  105.48   18.42
 -13  14  -3   69.51   18.61
 -10  14  -6  342.46   31.17
  -4  14  -9  101.39   30.29
 -10  17   6  279.00   25.19
  -9  17  -8    0.90   25.30
 -15  18   3   17.41   10.67
 -14  19  -6   37.39   21.29
 -14  20   5   65.69   15.47
 -18  20  -2    9.83   15.01
 -11  21   7   45.69   27.78
  -7  23   9    8.41   23.42
 -18  23  -5   59.06   21.26
 -22  26   0   97.51   11.84
 -21  30  -6    8.19   22.13
 -22  32  -6   30.65   23.12
 -23  34  -6   -8.65   22.46
 -27  41  -5   -1.80   24.54
 -30  44  -2   -3.88   18.26
  14  -7  -6  402.86   31.14
  14   0   8  159.79   31.14
   6   2  -8   49.02   20.71
  -3   4  -4  369.91   26.47
   7   5   8  114.57   25.87
  -3   5  -5  500.94   34.47
  -6   8  -5  325.84   28.68
   6   9   9   10.89   23.23
  -4   9  -7   38.81   23.31
 -11  13   3   51.50   12.96
  -7  16   7  113.56   24.78
 -13  16  -5   35.32   17.38
 -11  17  -7   33.62   21.34
  -3  18   9   14.00   23.12
 -15  24   6   -0.71   20.63
 -16  24  -7    9.28   28.06
 -24  36  -6    6.28   23.47
 -29  44  -4    1.88   20.55
  30 -17   2   12.34   14.74
  33 -16   4   29.88   27.07
  28 -13   5   31.74   27.05
  30 -12   6    8.73   26.15
  30 -10   7   -0.46   23.03
  22 -10  -7   33.79   25.16
  12  -9   0  398.90   19.40
  20  -9  -7    8.73   23.06
   5   2   6    7.26   17.55
  11   3 -10   64.00   26.23
   5   5  -9    4.89   26.66
  -1   6  -7   47.32   19.35
   6   7 -10    7.51   23.53
  -2   9  -8   16.29   20.44
 -17  20  -4  116.97   22.35
  -9  22   8   19.05   22.38
 -13  22  -8    5.51   26.80
 -20  28  -6   -3.55   24.07
 -23  40   6   17.58   17.85
 -30  45  -3    0.14   17.49
  35 -15   5   18.94   22.19
  18  -8  -7   47.02   21.10
  12  -7  -5  106.52   18.61
  14  -6   5   17.49   18.72
  12  -3   6  103.49   22.82
  16  -1   8   53.57   28.27
  12  -1   7   23.74   22.43
   1   1   3  262.22   18.72
  10   1  -9    0.00   24.43
  -4   4   1 2564.64  108.49
   1   6  -8   30.10   20.09
  -9  10  -4   10.83   18.01
  -7  12  -7  172.51   24.45
  -5  12  -8  112.74   26.83
   0  15   9   24.21   25.00
 -10  15   5   26.06   16.18
  -5  17   8  -10.53   28.08
  -7  17  -9   98.52   29.64
 -17  19  -3  125.76   19.92
  -8  25   9  -28.47   25.27
 -21  29   4    0.00   15.01
 -24  35   4    3.33   11.22
 -30  43  -1    0.00   14.63
  27 -15   3   21.67   16.16
  16 -11  -3  118.67   13.67
  28  -9   7   17.06   24.48
   6  -3   3  707.49   37.53
  18  -2   8   22.00   26.12
  11  -2  -8   18.34   19.13
   0   1   2    9.42   10.40
  -1   4   4  379.38   25.33
   2   7   7   66.21   22.11
  -9  11  -5   16.29   19.08
 -19  26  -6   33.57   28.27
 -25  32  -3    2.57   16.48
 -28  43  -5    8.52   23.74
  35 -13   6    7.10   23.58
  26 -12   5   56.44   23.66
  28 -11   6  -15.77   29.53
  15  -9   3  188.72   22.19
  16  -7  -7  153.49   24.21
  12  -6  -6  134.25   20.31
   9  -4   4  343.90   27.35
  20  -3   8   24.13   27.13
  14  -2   7   28.60   22.68
   7  -1  -7   43.72   20.31
   0   2  -5  315.66   27.21
   2   3  -7   68.09   19.76
   9   4   8   61.71   26.04
  -6   6  -3  218.20   18.29
  -3   6  -6  170.19   22.71
   8   8   9   17.17   26.23
   4   8   8   46.15   27.21
  -6   9  -6    4.53   16.87
   0   9  -9   47.02   30.76
  -7  10   4 1559.59   73.25
  -4  13   7   13.78   19.16
 -16  17   0   42.14    9.50
  -4  20   9    0.00   21.75
 -19  21  -1    7.59   11.00
 -17  21  -5  139.32   23.39
 -12  23   7    2.07   25.71
 -24  30  -3   27.07   18.20
 -26  34  -3   -4.39   19.24
  25 -16  -1   13.02    6.52
  26  -8   7   25.60   27.02
  12  -8  -4  118.12   17.66
   7  -1   5   99.26   25.57
   0   1  -4  135.20   17.08
   7   3   7  350.40   30.35
   2   3   5  491.77   33.95
   9   4 -10   -4.26   23.99
   4   8 -10    9.01   20.82
  -1  10   7   10.34   19.98
  -3  12  -9   33.11   29.20
  -2  14   8   -9.14   24.18
  -8  15  -8   -3.82   30.95
 -13  17  -6   68.61   19.70
 -12  20  -8   12.09   24.45
 -10  24   8   30.68   23.39
 -18  24  -6  -13.67   27.89
 -16  26   6   25.46   23.91
 -10  29   9   -1.31   23.83
 -24  31  -4   12.47   20.55
 -23  33   4   36.65   12.55
 -25  33  -4    0.35   19.02
 -26  40  -6   -5.46   22.65
  25 -14   3   89.46   19.84
  24 -11   5   79.31   22.08
  19  -5  -9   13.18   22.71
  14  -4   6  266.91   29.07
  16  -3   7   22.19   23.66
  18  -2 -10    4.15   23.69
   8   2  -9   45.52   27.07
  -3   3  -3 1469.53   68.48
   4   3  -8  256.76   28.14
   2   5   6   49.48   19.68
  -4   7   4  930.41   47.73
  -7   7   1 1023.09   43.75
  -7  14   6  386.43   30.40
 -10  15  -7  113.23   21.92
  -6  15  -9   50.46   28.57
 -23  28  -3    3.52   16.89
 -23  29  -4    9.33   20.77
 -11  31   9   15.67   23.58
 -25  31  -2    2.65   16.05
 -26  33  -2   50.54   19.00
 -26  35  -4   -2.48   19.46
 -22  38   6    1.66   15.97
 -29  40   0    4.64   12.64
 -30  46  -4   15.28   20.09
  34 -17   3   17.28   26.69
  29 -17   1  106.87   16.51
  28 -16   2   52.65   15.88
  31 -15   4   26.45   25.93
  26 -10   6   34.85   30.59
  22 -10   5  174.94   23.14
  17 -10   3  381.65   28.98
  20  -9   5   17.25   20.20
  18  -8   5  132.58   23.33
  24  -7   7   33.71   26.94
   9  -7  -2  675.04   31.55
  14  -6  -7   26.04   15.80
  17  -4  -9   25.46   24.54
   5  -3   2  217.35   17.28
   1  -1  -1  108.05    7.70
   9  -1  -8   57.29   24.26
  16  -1 -10   18.01   21.15
   7   1   6   24.07   20.33
   0   3  -6  523.81   35.51
  -9   9  -3  108.98   17.47
   5  11   9   -4.64   25.71
 -12  12   0  911.74   40.47
  -9  12  -6  228.71   25.49
  -1  17   9    1.75   23.09
  -8  18   7   23.85   22.35
 -14  20  -7   46.15   26.61
 -27  37  -4   -1.72   19.46
 -29  45  -5  -17.22   22.79
 -31  46  -2   -1.69   17.49
  28 -17   0   20.55   10.32
  33 -14   5   11.71   23.47
  23 -13   3   42.63   18.09
  24  -9   6   -7.83   26.75
  22  -6   7   31.60   27.86
  10  -6  -5  259.19   24.97
  16  -5   6  177.59   24.43
  18  -4   7   19.05   26.04
  15  -3  -9   74.67   26.69
   4   0   4 1109.71   55.46
  11   3   8   51.64   27.16
 -12  13  -4  109.28   21.12
   2  14   9   34.31   25.46
 -12  14  -5  174.94   23.91
  -6  19   8   13.45   24.92
 -11  19   6   60.64   16.87
  -5  22   9   24.81   23.61
 -15  22   5   88.37   16.76
 -13  25   7   12.39   23.01
 -11  26   8   35.23   23.83
 -17  27  -8    0.30   23.93
 -17  28   6   20.31   20.61
 -22  29   3   94.73   10.92
 -24  29  -2   22.98   15.47
 -21  31  -7    8.65   24.43
 -22  33  -7    6.93   23.31
 -28  38  -3   -3.25   18.50
 -30  44   1    7.01   10.18
  26 -16  -3   50.44    7.64
  33 -12   6   26.72   20.82
  21 -12   3   -0.71   14.55
  19 -11   3  110.31   21.59
  22  -8   6   17.99   23.25
  14   0 -10   81.19   26.64
   7   5 -10   26.12   25.00
   6   7   8   15.17   24.10
  -1   8   6   14.19   18.72
  -4  10  -8   45.11   22.93
 -11  18  -8   36.41   26.58
 -17  22  -6   42.47   21.45
 -22  26  -3  126.93   19.68
 -20  29  -7   24.34   20.91
 -24  32  -5   24.18   23.42
 -25  34  -5   20.99   20.50
 -23  35  -7    8.38   20.74
 -21  36   6   24.21   16.98
 -17  38   8   31.39   23.61
 -20  39   7   -3.22   19.98
  20  -7   6   68.26   22.57
  11  -5   4  346.03   29.48
  10  -5  -6  105.97   19.70
  12  -5  -7  141.40   20.50
  13  -2  -9   -3.38   25.65
   5   0  -7   76.80   21.81
   9   2   7  158.40   23.31
   6   3  -9   22.84   30.29
   4   6   7  159.28   24.97
  -1   6   5  351.87   29.75
  -3   7  -7  340.96   30.43
  -1   7  -8   24.10   23.53
  -6  10  -7  124.97   25.38
 -13  13  -2  555.69   31.00
  -9  18  -9   58.21   23.36
 -15  20   4   86.57   14.71
 -16  25  -8  -14.90   24.48
 -23  30  -5   26.04   22.60
 -26  36  -5   11.84   18.53
 -28  37  -2   14.08   15.72
 -28  39  -4   -3.06   18.91
  29 -14   4   45.33   22.57
  14 -10  -3  716.96   35.51
  20  -8  -8   20.17   24.51
  18  -7  -8   42.71   29.88
  12   1 -10   15.53   20.31
  13   2   8   17.28   32.18
  -2   4   3  696.22   35.42
  -4   9   5  285.85   27.40
  -2  10  -9    4.61   31.96
  -7  13  -8   23.01   25.00
 -17  18  -2  132.01   18.67
  -6  24   9   19.57   24.24
 -21  24   0   73.22   10.73
 -14  27   7    5.02   20.52
 -23  27  -2    0.44   13.40
 -19  27  -7   10.34   24.07
 -22  28  -5   25.85   25.24
 -19  32   6    4.99   16.65
 -20  34   6  -10.23   18.53
 -25  35   3   -0.93    8.00
 -16  36   8  -19.81   23.28
 -29  40  -3  -12.50   18.80
 -25  42   5    1.17   14.85
  26 -15   2  143.77   19.38
  31 -13   5   48.66   28.11
  14  -9   2   44.32   13.24
  16  -6  -8   33.92   25.95
   9  -2   5  146.97   24.04
   3  -1  -5   65.06   21.92
   7   0  -8  250.35   27.81
   0   4  -7  137.93   25.52
   1   7  -9    4.69   30.81
   7  10   9   67.33   26.72
   3  10   8   25.55   24.75
  -8  10   3  108.32   12.83
  -5  13  -9   18.80   24.29
  -5  15   7   95.33   22.05
 -12  15  -6  196.26   24.13
  -3  16   8   25.08   28.17
 -13  18  -7   13.73   22.76
  -2  19   9   16.16   19.08
 -21  25  -4   16.87   16.16
 -13  30   8    6.50   23.69
 -14  32   8   19.98   23.47
 -15  34   8    3.14   22.41
 -19  37   7   -4.89   20.31
 -27  38  -5    5.59   23.14
 -31  45  -1   -5.38   15.53
  31 -11   6   15.01   24.92
  10  -7  -4 1573.59   73.66
  11  -1  -9   14.46   28.14
   9   0   6   80.05   19.57
   3   0  -6  749.54   43.72
  15   1   8   62.09   32.50
   5   6 -10   -4.09   21.01
   1   9   7   20.14   19.92
 -12  12  -3  249.75   22.71
   0  13   8   68.91   25.41
  -9  13  -7   18.34   18.23
 -11  15   4   88.89   17.49
 -11  17   5   39.82   15.58
  -9  20   7   12.17   23.74
  -7  21   8   68.15   25.30
 -18  25  -7    8.57   25.74
 -29  39  -2   -0.03   15.01
  32 -16   3    0.35   24.43
   8  -4   3  174.94   17.19
  10  -4  -7  141.29   22.79
  19  -1   8    8.41   27.76
  17   0   8   79.20   28.06
  11   1   7   33.35   19.02
  10   2 -10   35.59   21.04
   8   6   8    5.40   29.37
  -5   6  -5  364.62   32.31
  -8   9  -5  194.15   27.70
   1  16   9   -2.18   20.61
 -10  16  -8   21.40   29.34
 -21  24  -3  118.23   19.27
  -7  26   9   13.89   24.73
 -21  26  -5   10.67   25.60
 -23  31   3   -0.14    9.36
 -18  35   7   -3.19   20.50
 -29  41  -4   -7.72   20.39
  27 -16   1   30.24   13.48
  27 -13   4   16.54   20.36
  13  -9   1  177.40   13.92
  13  -6   4  222.40   26.39
  14  -5  -8   -8.87   24.59
   5  -4  -3  167.98   15.37
   0   0  -3 1320.03   61.41
   4   2   5  136.95   22.60
   4   4   6   25.44   20.47
  -5   7   3  500.18   27.21
  -9  10   2   42.63    7.64
  -8  16  -9   22.41   23.14
 -12  21   6   13.02   17.49
 -16  24   5    8.71   14.71
 -16  31   7   24.64   20.88
 -23  31  -6   16.35   21.62
 -17  33   7   42.14   21.34
 -24  33   3    4.39    8.38
 -24  33  -6   44.13   23.99
 -28  40  -5  -19.38   23.53
  24 -14   2  186.95   19.92
  29 -12   5   34.06   28.93
  16 -10   2  156.98   18.15
  27  -7   7   26.39   25.55
   8  -5  -5  304.44   27.37
   8  -4  -6    6.17   18.15
   3  -2  -4   80.76   14.60
  -2   3  -5   63.92   19.87
  -3   4   2  101.33   12.09
   4   4  -9  -26.36   31.03
   6   5   7   64.35   21.97
  -5   5  -4  447.89   30.49
  -8   8  -4   19.35   19.10
  -8  10  -6    8.87   19.40
  -8  16   6   88.48   19.46
 -15  17  -5   42.85   20.41
  -3  21   9   30.35   24.78
 -14  21  -8   76.69   28.36
 -20  23  -4    3.47   18.15
 -17  23  -7   23.58   25.16
 -22  25  -2   72.65   16.18
 -22  29  -6   32.80   23.17
 -25  35  -6   32.64   23.36
 -30  42  -3   -2.40   16.70
  34 -15   4   23.17   25.74
  29 -10   6   19.02   26.69
   5  -4   0 1568.44   66.32
  11  -3   5    3.03   19.68
  11  -1   6   31.66   18.80
  13   0   7   31.82   19.70
   9   0  -9   24.34   25.38
   5   1  -8   71.18   22.95
   8   3 -10   11.05   24.64
  -2   4  -6  103.82   20.63
  10   5   8   52.10   32.56
 -15  16  -4  135.97   18.80
  -8  23   8   47.19   22.11
 -20  24  -5   29.34   22.02
 -30  42   0    2.07   12.06
  26 -16   0  114.08   12.96
  23 -15  -1   68.31    7.48
  22 -13   2   72.81   16.05
  25 -12   4   30.49   20.69
  25  -6   7   11.30   27.70
  12  -4  -8   23.80   22.79
   6  -1   4  466.55   31.44
   1   3   4  416.36   28.38
   3   7 -10   44.79   22.71
  -3   8  -8   16.57   23.88
   5   9   8  -10.48   29.23
  -6  11  -8    7.45   22.30
 -11  12  -5   50.76   17.90
 -12  16  -7   75.93   25.14
  -4  18   8   10.83   25.82
 -21  27  -6    9.69   24.04
 -26  32  -1   21.81   14.33
 -29  42  -5   -6.60   22.30
 -30  43  -4   -2.70   18.94
  33 -17   2   36.22   22.84
  20 -12   2   40.64   17.66
  34 -11   6   -7.23   24.64
  18 -11   2  133.87   20.00
  17  -3 -10   35.18   24.24
   2  -2  -2   22.95   10.75
  15  -1   7   -3.19   20.39
   3   0   3 1324.17   61.95
   0   5  -8   23.99   19.02
   1   7   6   17.19   16.98
  -1   8  -9   20.99   26.20
  -4  11  -9   44.68   30.10
  -6  17   7   49.92   21.94
   0  18   9   10.53   20.63
 -15  18  -6   15.77   21.21
 -18  19  -1   28.74   13.51
 -11  19  -9   -4.26   22.19
 -10  22   7   23.14   28.36
 -19  28  -8    1.17   24.78
 -25  30  -1    7.37   13.21
 -27  39  -6  -16.87   25.85
 -24  40   5    0.00   14.96
 -30  41  -2   -0.79   16.87
  30 -15   3   16.89   19.98
  34 -13   5   -5.19   23.50
  27 -11   5    6.20   25.16
  23 -11   4   29.69   18.80
  27  -9   6   33.21   31.44
  23  -5   7    0.03   26.53
   8  -3  -7   95.55   21.81
  17  -2   7   21.01   22.76
  15  -2 -10   22.49   23.55
  -2   2  -4  618.46   36.19
  12   4   8   62.96   28.22
  -5   8  -7  106.87   20.85
 -11  11  -4  162.66   23.03
  -5  13   6   27.21   17.60
 -11  13  -6  147.29   22.35
  -9  14  -8   -1.83   28.63
  -7  14  -9   66.62   25.76
   3  15   9   28.93   25.14
  -1  15   8   10.51   28.74
 -13  19  -8   19.68   25.08
 -20  22  -3  111.76   19.08
  -4  23   9    2.65   24.32
  -9  25   8   21.48   20.93
 -28  36  -1    1.06   13.86
  25 -15   1   96.39   14.63
  21 -12  -6   18.26   16.05
  19 -11  -6   43.59   16.46
  21 -10   4  192.46   24.07
  17  -8   4   22.65   19.38
  18  -6  -9   22.38   22.54
  13  -4   5    3.44   17.06
  19  -3   7   56.66   27.16
  10  -3  -8  107.12   24.67
  13  -2   6   77.70   23.50
   7   1  -9   12.42   24.29
   6   3   6   15.67   19.35
   8   4   7  110.40   23.99
   6   4 -10   11.57   24.07
   1   5   5  342.38   30.68
  -2   5  -7   88.73   21.07
  -6   7   2  245.68   14.76
   3   8   7  129.85   24.70
  -2  10   6   15.58   18.09
  -8  11  -7  133.32   22.73
 -16  20   3  100.38   11.54
 -19  22  -5  129.91   22.41
 -13  23   6  -10.83   19.49
 -20  25  -6   46.12   27.67
 -17  26   5   42.44   17.52
 -18  26  -8   -8.62   23.72
  25 -10   5   38.02   21.37
  14 -10   0  899.29   40.36
  17 -10  -6  269.23   24.48
  19  -9   4  250.89   25.03
  12  -9  -3  560.77   29.12
  25  -8   6   18.15   27.73
  16  -5  -9    7.72   23.63
  13  -1 -10   25.60   24.67
   1   1  -6  263.04   25.71
  14   3   8   62.99   33.43
   7   8   8    8.84   29.17
  -8  14   5   17.74   15.56
 -19  21  -4   68.26   19.27
 -16  22   4  135.18   16.68
 -23  32  -7   18.78   23.85
 -16  39   8   -6.58   25.44
 -28  41  -6  -13.45   22.82
 -31  44  -3    6.52   18.37
  32 -14   4   25.33   27.07
  23 -13  -6    3.33   17.36
  15 -10   1  447.72   24.81
   8  -6  -4  510.55   30.59
  15  -5   5   35.18   19.70
  10  -5   3  432.49   27.89
   7  -4   2 1766.41   79.20
  15  -3   6   42.11   19.08
   6  -3  -6  148.90   22.62
   1   0  -5  110.86   22.57
   6   1   5  115.12   22.43
   3   2  -8   58.19   21.56
  -6   5  -2 1110.61   51.94
  -9   8  -2 1747.14   78.66
   0  11   7  184.03   23.42
  -3  14   7  143.61   23.96
  -1  20   9    0.05   23.44
  -5  20   8   16.87   24.18
 -21  23  -2   95.49   16.70
 -11  24   7    5.10   21.67
 -10  27   8   -2.78   23.63
 -24  28  -1   25.41   11.79
 -22  30  -7   -0.87   19.49
 -24  34  -7   -7.59   23.17
 -30  44  -5  -15.12   24.29
 -31  45  -4  -17.85   20.88
  21 -13  -5   71.01   16.16
  19 -12  -5  273.98   22.16
  21 -11  -7   52.05   24.89
  32 -10   6   22.02   21.34
  19 -10  -7   79.36   23.23
  23  -9   5   73.33   21.75
  15  -9  -6  149.26   19.92
  23  -7   6   72.46   27.84
  17  -4   6   71.45   20.80
   6  -4  -5  144.18   22.82
  14  -4  -9   77.65   27.35
  11   0 -10   22.93   23.88
  16   2   8    1.56   24.51
  -2   6   4  129.17   17.90
 -11  14  -7  148.33   23.03
 -15  15  -3  153.08   21.59
 -14  15  -5   34.33   19.95
 -10  17  -9   86.35   28.06
 -12  19   5  254.03   23.17
 -15  19  -7   55.87   24.94
 -19  23  -6   28.68   26.61
 -17  24  -8   24.13   25.03
 -21  28  -7   -7.23   22.90
 -29  38  -1   17.00   14.63
  28 -14   3   22.84   17.38
  23 -14   1   64.98   14.27
  32 -12   5  -24.07   25.76
  17 -12  -1  367.87   16.92
  17 -11  -5   39.55   14.08
  17  -9  -7    0.57   16.89
  21  -8   5   57.72   20.80
  21  -6   6  -10.15   22.41
   6  -2  -7   10.21   19.49
   8  -2  -8   51.72   22.38
  18   1   8   -1.77   26.88
   1   2  -7    7.59   16.68
  10   3   7  103.00   24.21
  -2   8   5  322.02   28.68
  -5  11   5   23.17   18.45
 -16  16  -2  398.73   27.10
 -12  17  -8   16.29   30.10
 -15  37   8  -10.89   23.61
 -23  38   5    9.96   14.87
 -22  41   6   -1.34   17.60
 -31  43  -2   -5.81   15.94
  24 -15   0   27.02   10.10
  23 -14  -5   49.26   14.22
  15  -8  -7   54.28   17.90
  19  -7   5  253.32   27.84
  12  -3  -9   35.07   24.54
   8  -2   4  435.71   31.00
   5   2  -9   60.64   30.32
   4   5 -10   30.05   22.22
   9   7   8   24.18   31.52
  -8   7  -3   28.52   14.25
  -5   9   4  326.33   24.18
  -5   9  -8   82.31   23.09
  -3   9  -9    4.83   25.79
   4  11   8    2.13   29.01
  -6  12  -9    6.28   27.43
 -12  15   3  343.71   21.64
 -14  16  -6   10.81   19.51
  -2  17   8   -6.82   22.73
  -7  19   7   38.70   23.25
 -20  26  -7   -1.61   23.31
 -18  28   5   12.34   20.39
 -12  31   8   -1.04   24.26
 -13  33   8   -5.21   21.10
 -14  35   8  -11.98   23.96
  31 -16   2   -6.30   16.59
  17 -11   1  532.08   29.26
  15 -10  -5   38.35   16.48
   9   1 -10   -1.06   23.93
   8   2   6   67.52   19.13
   3   6   6  -10.02   18.29
  -7   6  -1  313.97   17.71
  -2   6  -8   24.13   19.90
   0   6  -9   34.55   31.14
   5   7   7  159.58   22.76
  -7   7  -5 1314.65   68.04
  -7   8  -6   28.00   17.99
  -8  12  -8   62.83   25.57
   1  14   8   27.29   25.85
 -14  14  -4  495.95   34.69
 -18  20  -5   51.17   19.60
  -6  22   8   23.96   22.49
 -12  26   7   51.09   23.93
 -26  32  -4    0.00   18.45
 -27  34  -4    4.69   19.27
 -19  40   7   -4.07   21.97
  21 -14  -1  299.77   15.75
  30 -13   4   -0.96   27.35
  21 -13   1   38.04   16.07
  30  -9   6   17.96   21.42
  13  -8  -6  108.98   19.16
  12   2   7   35.59   22.62
  -5   4  -3  237.82   20.11
  -4   5  -6  116.51   20.71
 -19  20  -3   29.88   14.66
 -18  21  -6    0.14   23.50
 -25  30  -4   10.81   19.79
 -25  31  -5   24.02   20.36
 -26  33  -5   64.87   24.07
 -28  36  -4    0.41   18.39
 -31  46  -5   -4.31   20.33
  19 -12   1  591.96   32.42
  13  -7  -7   87.99   19.40
  12  -6   3  400.89   26.47
  26  -5   7    6.99   22.90
  10  -2  -9   23.06   25.03
   1  -1  -4  163.29   18.72
   8   0   5  164.30   23.77
  -3   2  -2  186.27   16.35
  -4   4  -5 1196.56   61.71
  11   6   8   48.66   32.12
  -1   9 -10   14.06   21.56
 -10  10  -5  248.66   25.30
 -10  11  -6   99.97   20.50
  -9  15  -9   54.04   28.00
 -12  17   4   54.50   14.98
 -18  19  -4   27.51   17.41
 -13  20  -9    4.99   24.37
 -20  22   0  111.49   11.05
 -19  24  -7   -2.48   21.92
 -23  26  -1  108.13   14.33
 -19  30   5   13.70   17.08
 -27  35  -5   -7.48   19.73
 -22  36   5   50.33   16.62
 -32  46  -3  -11.95   19.05
  26 -13   3   11.16   16.18
  30 -11   5   59.39   27.24
  21 -10  -8   11.57   23.96
  19  -9  -8    7.64   24.97
  17  -8  -8   -4.09   28.08
   6  -4   1  477.03   24.67
   6  -1  -8   70.06   21.94
   2   0   2   31.39   10.97
   3   2   4  417.54   28.00
   1   3  -8   13.15   18.37
  -4   6  -7    1.97   18.20
  -7   9  -7  112.03   22.22
   2  10   7  140.94   24.34
 -11  10  -3  108.59   18.04
 -12  11  -2  477.12   27.76
  -6  15   6  184.85   24.73
 -11  15  -8    4.31   29.39
  -4  16   7   52.78   21.01
 -14  17  -7  129.09   28.27
 -15  27   6   29.37   22.19
 -13  28   7   41.57   21.75
 -24  28  -4   11.82   19.54
 -24  29  -5   15.01   22.76
 -26  31  -3   11.79   18.97
 -27  33  -3   -2.32   16.38
 -21  34   5   -6.52   14.60
 -28  37  -5    1.56   22.60
 -18  38   7  -16.98   21.40
 -29  38  -4   -1.45   19.38
 -21  39   6    5.57   18.89
 -30  40  -1   11.00   14.14
  32 -17   1   48.31   16.32
  25 -15  -5   25.85   13.54
  35 -14   4   17.99   24.75
  13  -9  -5    9.99   15.09
  28  -8   6   23.96   28.25
  15  -7  -8   -2.16   24.73
  24  -4   7   26.15   24.70
  14   1   7    3.79   22.24
  10   1   6   82.89   22.30
  -1   2  -6  241.67   26.55
   7   2 -10    6.82   20.91
   3   3  -9   94.54   27.76
   3   4   5  972.95   53.74
   2   6 -10   20.06   22.27
   0   9   6    6.85   15.31
 -10   9  -1    9.14    7.91
   6  10   8    8.52   28.79
 -15  20  -8   19.73   27.21
  -7  24   8   36.93   23.01
 -20  32   5   -3.36   16.38
 -31  44   0    8.79   12.01
  33 -15   3    6.88   23.80
  22 -14   0  162.58   14.55
  35 -12   5   15.37   22.90
  16 -11   0  411.48   21.15
  11  -7  -6  349.77   27.70
  16  -4 -10   59.69   24.84
  22  -3   7   16.43   28.52
   3  -3  -3 1326.82   61.32
   4  -1  -7   65.20   22.02
  16   0   7   43.94   22.35
   0   3   3 1379.66   63.94
  13   5   8   -2.84   30.84
   7   6   7   60.07   20.50
 -10  12  -7  126.74   22.82
  -3  19   8   14.68   24.92
 -10  20   6  146.53   21.89
 -17  20   2  199.53   11.68
  -8  21   7   28.22   28.38
 -20  21  -2   86.76   15.58
 -23  27  -5   16.87   27.59
 -25  29  -3   42.14   17.41
 -25  32  -6   33.38   22.11
 -26  34  -6    5.08   21.37
 -17  36   7    7.37   21.01
 -29  39  -5   19.76   22.52
 -26  42   4   -1.64   12.34
  19 -13  -1   18.61    5.54
  28 -12   4   16.10   20.17
  24 -12   3   44.65   18.72
  10  -8  -3  111.68   12.42
  11  -6  -7   93.01   20.82
  10  -3   4 1584.46   76.23
  14  -3 -10   55.32   24.92
  20  -2   7   23.06   27.51
  18  -1   7   -5.40   24.13
   5  -1   3  158.87   18.12
   8  -1  -9   21.34   29.45
  -1   3  -7    4.37   17.19
  15   4   8   24.18   24.86
  -7   6  -4  104.12   18.18
  -5  10  -9   24.84   30.73
 -13  14  -6   77.29   22.60
   0  16   8   35.53   29.15
 -12  18  -9   24.54   24.51
 -13  21   5   64.11   15.88
 -18  22  -7   15.15   28.82
 -17  24   4  100.02   14.66
 -23  26  -4   26.36   19.19
 -20  27  -8    3.44   24.51
 -16  29   6   36.98   20.28
 -24  30  -6    7.04   21.04
 -15  32   7   19.27   21.62
 -16  34   7   -1.53   20.96
 -20  37   6   -8.92   19.73
 -30  40  -4   -6.88   18.56
 -32  45  -2   -0.74   16.76
  29 -15   2   99.81   19.19
  28 -10   5   17.17   23.25
  33  -9   6   22.60   24.94
  26  -7   6  134.90   33.73
  13  -6  -8   -3.06   22.68
  10  -1   5    1.75   21.53
  -1   1  -5  106.00   19.73
  17   3   8   17.55   24.51
   5   5   6  124.04   22.73
  -2   7  -9   18.59   26.55
 -10   9  -4    2.67   19.84
 -13  13  -5  208.86   25.27
  -9  16   5   72.35   16.07
  -8  26   8   -1.94   21.29
 -23  28  -6   31.47   23.47
 -28  38  -6  -10.67   24.43
  28 -17  -3   18.45    5.32
  12  -2 -10   17.44   23.33
  12   0   6   60.45   22.30
  -2   1  -3  365.63   22.57
  -4   3  -1  470.24   23.91
   5   3 -10    4.99   21.12
  -4   7  -8  160.23   25.05
   8   9   8   -5.21   30.43
  -7  10  -8  167.74   26.58
  -8  13  -9   29.50   28.11
 -14  18  -8   44.32   30.76
 -22  25  -5   48.72   26.61
 -24  27  -3   20.80   17.28
 -19  35   6    6.09   19.30
 -30  39  -3   -2.81   17.85
 -30  41  -5   16.35   21.67
  20 -13   0  301.47   18.89
  18 -12   0  473.90   24.37
  26 -11   4   60.53   19.27
  22 -11   3   43.15   16.27
  16  -8   3  308.86   24.89
  11  -8  -5   16.46   16.10
   9  -5   2 1011.49   48.22
  11  -5  -8   26.47   22.79
   4   0  -8  208.78   25.22
  -4   3  -4  436.45   28.57
   9   5   7   30.13   18.56
 -13  15  -7   82.67   21.81
  -4  21   8   48.88   24.07
 -19  25  -8   17.30   24.32
 -22  26  -6   43.50   25.16
  -9  28   8   -7.07   22.24
 -18  33   6   13.86   17.49
 -29  40  -6   -6.66   22.57
  33 -13   4   27.92   26.17
  19 -13  -4  104.99   13.92
  33 -11   5   13.70   24.43
  20 -10   3   12.96   18.80
  26  -9   5   56.03   23.88
  18  -9   3    3.79   19.81
  19  -8  -9   -7.31   21.04
  17  -7  -9   73.28   24.51
  24  -6   6   65.75   30.57
   9  -6  -6   33.08   16.92
  12  -4   4  141.07   23.53
  14  -1   6    5.43   18.39
   6   0  -9   26.42   25.63
  -1   4  -8   29.15   18.94
   0   7   5 1372.43   68.45
   4   9   7   25.49   18.59
 -14  13  -3   67.68   18.15
 -10  13  -8   36.57   24.84
  -5  18   7   26.42   22.00
 -18  18  -3  150.16   20.00
  -9  23   7   18.64   27.48
 -22  24  -4   26.25   16.35
 -24  31  -7   13.86   23.31
 -25  33  -7   -3.33   23.50
 -26  35  -7    0.96   23.50
 -14  38   8  -12.85   22.71
 -31  42  -4   10.94   17.93
  17 -12  -4   73.99   13.05
  31  -8   6    3.66   24.24
  15  -6  -9   46.59   25.33
  22  -5   6   52.43   23.23
  12  -2   5   71.78   19.35
  10  -1 -10    8.68   19.70
  10   8   8   -2.67   27.65
   5  12   8  -14.76   26.58
 -11  16  -9   -6.50   25.82
 -17  17  -1  389.56   24.02
 -18  23  -8    0.00   23.36
 -22  24  -1  127.97   15.17
 -13  36   8   -2.07   25.44
 -31  42  -1   12.94   13.84
  31 -14   3    4.39   21.70
  21 -14  -4  189.60   16.38
  24 -10   4  105.46   21.34
  18  -3   6   58.46   19.16
  16  -2   6  119.16   24.64
   2  -1  -6  203.87   24.64
   5   3   5  279.09   28.63
  11   4   7    3.17   22.16
   3   4 -10   18.50   26.04
   0   5   4  447.70   29.48
  -6   6  -6  337.11   28.25
  -9   9  -6    7.97   16.87
   1  12   7   38.48   21.07
 -13  12  -4  126.96   21.10
  -7  17   6  324.39   29.09
  -1  18   8    4.09   21.70
 -11  22   6   33.41   19.57
 -21  23  -5   63.78   21.31
 -23  29  -7    6.60   22.60
 -11  32   8   -3.25   25.87
 -12  34   8   12.28   24.75
 -31  41  -3   -4.67   17.55
 -30  42  -6   24.67   23.80
 -31  43  -5   10.53   20.77
  24  -8   5   19.43   17.47
  13  -5  -9   19.27   26.61
   9  -4  -8   72.05   22.41
   5   1   4  456.35   29.94
   7   4   6  356.70   29.28
  -3   6   3  673.62   34.93
  12   7   8   40.42   29.83
  -6   7  -7   46.70   19.05
   2   8   6    4.26   18.50
  -3  10   5  497.86   34.25
  -9  10  -7   -5.76   20.85
  -9  14   4  184.27   20.69
   2  15   8    6.93   28.17
  -2  15   7   64.16   20.93
 -16  17  -6    4.97   16.68
  -5  23   8   15.28   22.57
 -21  24  -6   56.96   27.86
 -23  25  -3   11.63   15.53
 -22  27  -7  -18.69   22.87
 -27  32  -2   -2.10   15.72
  30 -16   1   54.47   14.60
  27 -14   2   27.62   16.65
  15 -11  -4  121.12   16.05
  14  -5   4  166.51   25.52
  25  -3   7   15.04   27.26
  14  -3   5   94.95   19.65
   1   0   1  122.84    8.82
   8   0 -10    2.87   20.55
  -4   8  -9  -11.90   25.63
  -7  11  -9   47.73   25.55
 -13  15   2  435.69   21.67
 -16  16  -5  224.45   23.66
 -13  16  -8    1.50   30.24
 -17  22   3   70.17   10.59
 -14  23   5   39.30   14.93
 -10  25   7   18.80   24.02
 -18  26   4   13.76   12.66
 -29  36  -2   28.17   16.65
 -18  41   7    4.42   24.26
  36 -11   5   25.03   23.17
  31 -10   5   50.35   27.32
  22  -9   4  121.99   21.62
  29  -7   6   39.16   24.29
  22  -7   5  117.27   23.28
   7  -4  -7  314.84   27.65
  11  -4  -9   28.38   28.52
  23  -2   7    4.97   27.97
   4   1  -9    0.46   29.23
  13   3   7    0.22   20.61
  -3   3  -6  713.03   44.32
  -3   4  -7   69.21   22.90
  -6   5  -5  363.91   29.88
  14   6   8   21.15   24.40
   6   8   7   43.75   19.10
  -9   8  -5  249.99   28.77
  -2   8 -10   12.25   21.94
   7  11   8   19.92   30.21
  -1  11   6   67.60   19.84
 -12  12  -6  651.05   41.54
  -4  14   6  361.62   29.75
 -16  18  -7   -0.71   23.25
 -14  19  -9   16.89   25.33
 -26  30  -2   13.62   14.85
 -25  40   4    0.38   13.15
 -24  43   5   -1.17   16.07
 -32  44  -4   -0.74   18.04
  31 -12   4   -7.48   25.90
  20  -8   4   29.26   16.07
  18  -7   4  152.18   22.46
   9  -7  -5  145.55   21.45
  20  -6   5   94.32   20.88
   7  -5  -6   12.20   16.38
  16  -4   5  101.88   22.00
   7  -2   3  498.16   29.78
   2  -2  -5  333.15   28.66
  -1   0  -4  143.01   18.53
  15   2   7    4.83   21.86
  16   5   8   33.95   24.43
  -1   5  -9   21.07   26.69
  -6   8  -8   18.48   20.77
  -6   9   3   18.34   11.27
 -13  12  -1  240.06   16.54
 -12  13  -7   22.08   18.61
 -10  14  -9   71.31   24.86
 -13  19   4  108.02   15.42
  -6  20   7   42.00   26.28
 -21  22  -4   -1.06   15.99
 -21  25  -7    2.95   23.61
 -32  45  -5   10.26   21.53
  23 -15  -4   12.50   10.81
   7  -3  -8  210.61   26.94
  19   0   7   57.37   28.82
  17   1   7   16.87   25.85
  -3   8   4  197.87   19.79
  -6  11   4  343.80   25.16
 -12  11  -5   52.15   19.87
  -9  11  -8   10.21   23.47
 -10  18   5  130.10   18.09
 -19  19  -2  307.20   23.42
  -2  20   8    2.43   24.02
 -20  21  -5   58.87   18.91
 -20  22  -6    3.63   26.64
 -12  24   6   10.56   22.13
  -6  25   8    1.04   22.41
 -11  27   7   13.37   22.49
 -30  38  -2    5.40   14.27
 -28  44   3   13.56    6.06
  31 -17   0   28.36   12.47
  29 -13   3   27.40   16.70
  27  -6   6    1.99   29.01
  11  -6   2  708.11   36.41
  17  -6 -10    8.08   22.54
   4  -4  -4 1022.08   50.87
   9  -3  -9   15.83   29.26
   6   1 -10   19.49   23.85
   9   3   6  132.31   24.24
  -3   5  -8   36.71   22.93
   1   5 -10   39.35   26.15
 -25  28  -2    9.63   15.31
 -17  39   7   13.32   22.98
 -21  42   6   -0.35   20.82
 -32  43  -3   -6.14   17.44
  25 -13   2   95.08   17.99
  13 -10  -4  491.36   30.18
   8  -7  -3  125.49   13.51
  15  -5 -10    6.66   21.94
   0   1  -7   18.50   20.91
   7   2   5  143.01   23.14
  -3   2  -5   87.55   19.24
   8   7   7   45.74   19.40
   9  10   8   14.44   28.41
   3  11   7  174.83   23.93
 -15  15   0  437.65   21.72
   1  17   8   33.79   25.79
 -16  19  -8   55.40   27.81
 -22  23  -3   39.74   16.35
 -20  23  -7  -18.50   22.16
  -7  27   8   38.24   24.92
 -22  28  -8    1.83   20.52
  29  -9   5    3.79   29.94
  32  -7   6    9.36   24.26
   0  -1  -2    9.01   10.51
   0   0  -6 1133.08   60.48
   2   2  -9   84.99   27.37
   2   6   5  279.30   26.96
   4   7   6  280.40   27.84
 -12  14  -8    4.28   25.33
 -16  15  -4  131.00   20.66
 -15  15  -6  152.32   22.76
  -3  17   7   79.56   24.89
 -13  17  -9   30.84   22.98
  -8  19   6  128.65   20.44
 -15  25   5   69.24   17.69
 -12  29   7   36.19   20.20
 -16  37   7   29.20   21.56
 -32  44  -1    7.42   14.52
  20 -12  -7   29.83   22.22
  29 -11   4   12.66   22.19
  18 -11  -7   24.45   19.62
  34 -10   5    8.54   22.68
  25  -5   6   44.84   31.71
  13  -4 -10   19.98   23.53
   5  -3  -7   81.41   22.38
   7   0   4 2152.40   99.15
  11   2   6   78.08   19.38
   2   2   3  653.15   34.80
   0   2  -8   35.40   21.89
  11   9   8   -6.36   27.51
 -15  16  -7   54.72   22.00
 -21  26  -8   12.53   21.51
 -19  28   4    4.15   13.97
  -8  29   8   14.46   23.69
 -27  32  -5   -2.46   21.89
 -28  34  -5  -13.86   20.71
 -15  35   7   20.58   23.17
 -27  35   1   13.54    4.72
  34 -14   3   -2.97   26.91
  16 -10  -7    0.30   15.67
  18 -10  -8   11.63   24.34
   1  -2  -3  368.19   22.32
   5  -2  -8   53.71   22.02
   7  -2  -9   52.43   27.07
   4   2 -10   -4.75   21.59
  -1   3   2  191.12   15.15
  -7   5  -3  174.48   18.23
 -10   8  -3  249.94   21.18
  -6   9  -9   23.91   30.76
  -4   9 -10    0.00   24.70
  -9  12  -9   51.36   28.57
   6  13   8   15.67   28.14
 -20  20  -4   58.43   17.79
 -19  20  -6    2.37   22.87
  -3  22   8   63.75   24.56
  -7  22   7   64.27   26.55
 -13  26   6   20.33   24.92
 -26  30  -5    6.63   22.57
 -26  31  -6   13.05   21.34
 -14  33   7   23.61   23.23
 -27  33  -6    6.69   23.77
 -29  36  -5   25.46   22.02
 -24  38   4   -0.35   12.53
 -31  40  -2    3.00   15.80
 -23  41   5   -2.27   17.28
  32 -15   2   62.74   20.69
  22 -13  -7   92.36   25.08
  34 -12   4   16.05   24.97
  23 -12   2  148.36   18.64
  20 -11  -8   -1.12   26.55
  14  -9  -7   80.70   20.41
  16  -9  -8    7.23   27.37
   7  -6  -5   96.26   20.39
  23  -4   6  148.49   32.89
   5  -4  -6   35.02   18.20
  11  -3 -10   -4.72   23.61
   4  -1   2  111.00   12.64
  10   6   7    5.10   21.64
  -3   6  -9  108.38   31.80
  -9   7  -4   54.42   17.36
  -8   7  -6   27.21   20.96
  13   8   8   23.63   24.75
  -8   8  -7   58.19   20.96
 -15  14  -5   30.65   18.83
 -13  17   3  242.71   19.08
 -19  19  -5  280.45   27.40
 -19  21  -7    0.00   24.18
 -21  22  -1   23.99   10.78
 -24  26  -2   20.03   15.23
 -10  33   8    1.77   25.95
 -28  33  -4    6.22   18.91
 -11  35   8   11.19   26.58
 -29  37  -6    2.76   21.64
 -30  38  -5   -3.52   20.39
 -20  40   6   -3.06   18.91
  28 -15   1   22.82   13.92
  27 -12   3    6.30   16.27
  18 -12  -6   14.76   15.23
  27  -8   5    4.78   26.17
  14  -8  -8    1.50   23.77
   9  -3   3   10.45   14.19
  13   1   6   33.46   20.82
   9   1   5    5.57   18.69
   2   4   4  137.36   17.38
  -5   5  -7   68.67   19.32
   5  10   7  103.11   23.66
   1  10   6   79.53   18.31
 -11  11  -7  199.99   26.61
  -7  15   5  140.77   20.25
   3  16   8   21.78   22.08
  -5  16   6   83.92   19.92
 -15  17  -8   11.87   29.23
   0  19   8  117.66   24.94
 -20  24  -8   12.23   23.74
 -25  28  -5   -0.68   24.40
 -25  29  -6    9.93   20.41
 -27  31  -4   15.75   19.32
 -29  35  -4   -4.67   20.55
 -33  45  -3    2.81   18.86
  20 -13  -6   66.24   15.91
  16 -11  -6  167.90   20.93
  11  -9  -4  846.46   43.26
  30  -6   6   19.46   24.51
   8  -5   1   72.08   10.45
  21  -3   6   31.47   21.29
   9  -2 -10    2.95   23.01
  24  -1   7   14.68   23.33
  15   0   6   61.79   20.09
  -6   4  -4   94.05   17.06
  -5   4  -6  135.72   20.55
  12   5   7   -3.33   20.77
   6   6   6  150.32   23.91
  -8   6  -2  947.85   45.20
  -1   9   5  203.57   24.51
  -8   9  -8   78.71   24.04
 -12  10  -4   35.92   20.88
 -11  10  -6  102.54   22.84
 -12  15  -9   86.30   25.22
  -4  24   8   62.01   23.72
 -14  28   6    7.18   21.29
 -20  30   4   19.57   18.53
 -26  32  -7   12.72   23.33
 -27  34  -7   15.12   23.47
 -30  37  -4    7.94   17.79
 -30  39  -6    9.31   24.02
  25 -16  -4   23.25    9.17
  21 -11   2  134.08   18.04
  27 -10   4   37.17   19.84
  14 -10  -6  226.69   22.22
  32  -9   5   -3.11   25.60
  12  -8  -7  113.53   20.44
  12  -7  -8  114.22   24.67
  19  -2   6   96.94   24.70
  17  -1   6    7.56   17.93
   5  -1  -9   -5.68   29.39
  -5   6  -8   95.88   21.89
 -13  11  -3   42.14   17.19
   8  12   8   25.00   24.18
  -4  12   5  306.51   26.50
  -4  19   7   47.13   23.42
 -21  21  -3  180.97   20.74
  -8  24   7   -1.01   24.84
 -16  27   5   25.46   20.80
 -24  27  -6    9.01   22.98
 -26  29  -4   38.59   18.01
 -25  30  -7   19.08   23.53
 -23  36   4   15.28   14.38
 -19  38   6   -2.24   20.74
 -31  40  -5   12.72   20.77
  22 -14  -6   19.43   16.48
  18  -9  -9   19.84   22.43
  15  -8   2  251.63   21.86
  16  -8  -9    9.06   26.58
  25  -7   5   27.02   19.98
   3  -2  -7   -4.23   17.00
   9  -1   4  597.64   36.52
   0  -1  -5  102.21   22.27
  20   1   7   22.60   30.62
  -4   2  -3  625.31   33.35
  -2   2  -7   84.52   23.44
   2   3 -10   -1.97   25.08
  14   4   7    3.68   22.46
 -11   9  -2  875.03   43.26
 -11  12  -8   36.93   24.40
   2  13   7   67.30   21.12
 -11  20   5   15.01   15.75
 -19  20   0   26.77    8.54
  -9  21   6   -2.24   17.03
 -19  22  -8   41.76   22.90
 -24  26  -5    7.67   24.04
 -22  39   5   26.23   17.63
 -31  39  -4  -12.20   20.66
 -17  42   7   -4.83   24.34
 -32  42  -2   -6.11   15.53
  25 -11   3    7.31   16.89
  19 -10   2  270.19   23.83
  14  -7  -9  122.35   28.47
  28  -5   6    0.25   26.88
   3  -1  -8   14.44   20.93
  11   0   5  233.92   24.81
  18   2   7    8.00   27.05
  16   3   7   14.08   29.12
   4   5   5  227.83   24.84
 -14  13  -6  110.37   23.03
 -14  14  -7  235.34   26.80
  -1  16   7   47.57   23.44
  -5  26   8    4.75   22.62
 -25  27  -4    8.54   19.19
 -24  28  -7   23.69   23.20
 -15  30   6   10.45   21.70
 -22  34   4   20.00   13.84
 -28  35   0    0.16    9.88
 -18  36   6    6.28   19.98
 -31  41  -6   -7.34   23.69
  32 -13   3   45.82   27.48
  17  -9   2   62.14   15.80
  12  -9  -6  106.19   18.48
  10  -7  -7  320.79   28.55
  23  -6   5   39.44   20.99
  10  -6  -8   34.99   21.78
   5  -5  -2  157.06   12.25
   2  -3  -4   92.87   16.46
   7  -1 -10    1.58   24.75
  -2   3  -8   13.73   22.43
  -8   6  -5  278.08   29.45
  -3   7 -10   71.97   24.21
   7   9   7  134.93   25.63
 -11   9  -5    6.69   17.36
  10  11   8    3.00   26.99
 -10  16   4  151.42   18.69
  -1  21   8   39.16   22.95
 -14  21   4  170.49   17.30
 -23  25  -6   17.90   24.29
  -9  26   7   20.74   21.34
 -17  29   5   46.97   21.53
 -26  31   0   13.18   12.47
 -17  34   6   16.05   18.89
 -32  42  -5    8.60   20.74
  32 -11   4   -1.23   27.59
  35  -9   5  -15.09   20.77
  25  -9   4   13.13   18.45
  12  -6  -9    5.92   27.92
   5  -5  -5  561.09   36.00
  11  -4   3  879.26   45.41
  13  -1   5   56.38   20.91
  -2   1  -6  232.96   26.34
   8   5   6  108.84   20.96
  -5   7  -9   66.24   26.50
  -8  10  -9   39.49   29.53
 -14  15  -8   22.93   26.20
 -18  17  -2  101.25   17.25
   2  18   8    3.25   24.37
 -19  18  -4   38.45   17.36
 -15  18  -9   38.45   25.14
 -18  24   3   26.69   10.07
 -23  24  -2   31.39   14.03
 -23  24  -5   -6.50   23.44
 -23  26  -7   30.98   20.71
  -6  28   8   15.09   24.04
 -21  37   5   38.04   19.32
  29 -16   0   47.79   13.18
  30 -14   2   58.60   17.77
  30  -8   5   12.47   27.32
  21  -5   5   12.77   20.91
   3   0  -9  208.24   31.33
  -3   1  -4   91.86   18.01
  -5   3  -2  215.03   15.61
  -5   3  -5  533.94   35.34
  -1   7   4   87.63   18.07
   3   9   6  225.13   23.53
  12  10   8   17.66   22.82
 -15  13  -4   82.97   17.71
 -11  13  -9   -1.34   23.28
 -18  20  -8   25.76   23.03
 -28  32  -3   -2.27   17.17
 -16  40   7   14.03   24.70
 -32  41  -4    2.37   19.05
  33 -16   1   37.39   20.39
  26 -14   1  187.63   19.08
  23 -10   3    9.96   18.29
   9  -8  -4  604.11   34.22
  10  -5  -9   19.95   28.55
  26  -4   6   32.20   30.46
  15  -2   5   54.75   18.89
  11  -2   4  784.64   45.80
   5   0 -10   42.11   25.98
  -2   4  -9   93.15   28.08
   0   4 -10   96.86   25.74
   9   8   7   28.77   19.98
   7  14   8   66.10   28.79
  -6  18   6   26.75   17.41
  -5  21   7   -2.84   26.45
  -2  23   8   32.31   22.98
 -22  23  -6   21.78   26.69
 -24  25  -4   -0.41   18.12
 -10  28   7   46.89   24.75
  -7  30   8   13.97   27.18
 -18  31   5   29.04   19.46
 -20  35   5   13.40   16.95
 -30  36  -3    6.82   16.95
  30 -17  -1   22.73    9.72
  23  -8   4   13.56   18.78
  10  -8  -6   92.93   18.15
  16  -7 -10   17.71   22.62
   8  -6  -7  214.32   22.35
   8  -5  -8   21.21   20.61
  17  -3   5  246.55   27.54
  -1   5   3  216.94   17.88
  -7   6  -7   45.06   22.22
 -10   9  -7    0.35   20.88
   4  12   7   50.98   23.47
 -14  12  -5  187.33   24.04
 -10  23   6   11.16   19.30
 -22  24  -7   11.16   21.45
 -27  30  -3   -5.08   17.49
  -8  32   8    1.04   24.15
 -19  33   5   18.18   17.28
 -28  37   1    5.43    6.36
 -29  37   0   -8.21   10.53
 -15  38   7  -13.97   24.04
 -33  44  -5  -16.40   22.93
  35 -11   4    4.20   22.76
  14  -6 -10   27.76   20.14
  13  -5   3  213.75   20.74
  24  -3   6   35.15   32.37
   4   1   3  166.26   17.77
   4   3   4  891.27   47.49
  10   4   6  188.20   25.85
  -7   7  -8  235.17   28.66
 -10  10  -8  107.72   28.19
   0  12   6  607.41   39.98
 -14  12  -2   96.18   15.47
 -16  15  -1  223.33   17.49
 -17  16  -6   -1.99   18.69
   4  17   8   25.03   24.75
 -17  17  -7   59.39   27.62
  -2  18   7   16.68   25.11
   1  20   8   40.94   25.41
 -23  27  -8   -4.39   23.91
 -11  30   7   -0.25   22.87
 -31  38  -3    5.65   16.32
  30 -10   4    2.87   25.85
  21  -9   3   28.96   15.69
  21  -7   4  226.71   25.60
  12  -5 -10   13.51   22.76
   8  -4  -9   11.33   28.22
  13  -3   4  562.62   38.54
  -1   0  -1  122.08    8.27
  11   7   7    8.16   21.15
   1   8   5  209.30   26.31
 -10   8  -6   -1.39   19.87
  -5   8 -10   -2.70   25.22
  -4  10   4  264.84   22.98
   9  13   8    2.43   25.95
  -3  15   6  220.82   25.16
 -14  16  -9   54.17   26.45
  -8  17   5   10.56   16.62
 -20  19  -3   20.03   16.02
 -12  22   5  194.40   20.93
 -22  22  -5  114.30   23.50
 -13  34   7   -0.85   22.57
 -14  36   7    9.99   23.17
 -27  42   3    1.58   10.89
 -20  43   6   -2.97   21.21
 -33  43  -4   -1.45   20.09
 -33  44  -2    2.78   17.49
  35 -13   3   10.78   25.49
  18 -13  -5   77.18   16.59
  30 -12   3   21.31   21.67
  16 -12  -5  103.27   15.53
  33  -8   5   -5.59   24.40
  19  -8   3  111.32   20.47
  28  -7   5   38.75   29.78
  15  -4   4  133.21   23.99
  22  -2   6   42.74   29.09
  12   3   6   76.39   19.57
  -4   3  -7   74.48   19.16
  -4   4  -8  197.62   25.57
  -7   5  -6   39.49   16.92
  -4   6   2   77.48   10.32
 -13  12  -7   36.57   21.72
 -17  18  -8    4.42   27.43
  -6  23   7   32.20   24.59
  -3  25   8    3.68   23.42
 -22  25  -8    4.94   19.95
 -26  28  -3  -10.81   17.41
 -25  29   0   36.57   10.04
  17  -7   3  382.03   28.47
  19  -6   4  118.69   21.89
  29  -4   6    5.79   24.21
   6  -4  -8   33.38   18.64
  -2   0  -5  296.96   28.17
   1   1  -9   43.48   30.16
   3   1 -10   11.49   25.63
  21   2   7   29.83   28.90
  -2   5 -10   -1.53   25.90
  13   6   7    1.86   26.42
   5   8   6    3.14   17.22
  -7   8  -9  -14.25   31.74
   6  11   7   44.05   24.21
 -10  12   2  493.76   23.99
 -13  13  -8   38.13   25.71
 -10  14   3  759.18   38.10
 -21  21  -6   50.22   26.99
 -21  22  -7   -6.90   25.71
 -23  23  -4   26.64   17.63
 -11  25   6   22.11   23.03
  20 -14  -5   60.64   14.90
  28 -13   2   27.40   16.54
  14 -11  -5   69.16   15.39
  36  -8   5   13.29   24.84
   8  -7  -6   32.50   17.58
   6  -5  -7   83.16   20.85
  10  -4 -10   25.90   23.61
   6  -2   2   90.88   11.90
   1  -2  -6  242.32   25.74
  18   0   6   84.52   24.15
  16   1   6  -10.81   21.34
  14   2   6  109.96   21.23
  19   3   7   65.20   31.69
  17   4   7   39.60   28.22
  15   5   7    2.89   30.92
  -2  11   5    8.43   16.21
 -13  11  -6  143.42   24.02
 -10  11  -9   16.24   25.22
 -20  20  -1   12.94   10.81
 -22  22  -2  293.36   23.14
  -4  27   8   -4.31   23.74
 -29  35  -1    8.16   12.69
 -32  40  -3   -0.22   17.63
  24 -13   1  146.64   17.11
  26  -6   5   12.50   25.44
  10  -6   1 1195.79   53.90
   6  -3  -9   59.52   26.91
  -1  -1  -3  363.06   23.17
  -4   2  -6  122.57   22.57
  -4   5  -9   14.00   26.06
 -17  15  -5   58.73   17.38
   3  19   8   43.78   25.35
   0  22   8  116.35   26.47
 -15  23   4   21.29   14.33
 -21  23  -8   -7.37   20.63
 -27  31  -1    8.00   12.47
 -19  41   6   22.16   21.70
  28  -9   4   -4.75   21.75
   7  -7  -4 2037.64   92.44
   8  -3 -10   10.81   23.72
  -1   1  -8   13.81   21.07
   8   3   5    8.79   21.45
 -11   8  -4   16.89   19.24
   3  14   7  108.79   26.20
 -13  14  -9   -0.87   22.95
 -16  15  -7   51.66   22.19
 -18  16  -4   84.11   17.08
 -17  19  -9   19.40   22.82
  -3  20   7   13.15   27.13
  -7  20   6   21.75   18.18
  -7  25   7   -3.52   25.82
 -25  26  -3   16.29   16.89
  -5  29   8   -8.05   24.73
 -28  32  -6    3.90   22.16
 -30  36  -6   18.64   24.37
  33 -10   4   26.64   25.27
  12 -10  -5   50.79   16.84
  31  -7   5   27.54   26.55
  27  -3   6   -6.17   23.88
  -1   0  -7   25.57   18.72
   6   2   4  474.11   32.18
   1   2 -10   -3.00   21.92
  -8   5  -4  166.92   19.51
  -4   8   3  134.11   14.03
   8  10   7   27.05   20.77
   8  15   8   23.31   25.33
 -16  16  -8   41.54   25.79
   0  17   7   85.45   27.59
 -21  20  -5   62.53   19.08
 -20  20  -7   18.83   25.57
 -12  27   6   11.63   23.91
 -27  30  -6    9.36   21.72
 -27  31  -7   13.24   23.14
 -28  33  -7    9.14   23.88
 -30  35  -5    7.59   19.38
 -29  35  -7   -1.28   25.57
 -30  37  -1    3.96   12.83
 -30  39   0    7.45   10.07
 -15  41   7   -1.50   23.36
  22 -15  -5  123.33   15.42
  33 -14   2  108.27   26.86
  28 -11   3   24.02   19.81
   4  -3  -8   19.95   20.66
   0  -2  -4  590.51   34.22
   7   7   6  391.37   33.05
 -10   7  -5  476.87   35.40
  -7   9   2  618.95   29.45
  -7   9 -10    7.29   22.87
   2  11   6  122.13   22.73
  -7  11   3  932.34   44.81
 -16  14  -6   29.48   18.56
 -20  19  -6   -7.91   23.33
  -1  24   8    9.63   20.17
 -13  24   5   33.19   16.21
 -26  28  -6   27.37   22.16
 -24  29   1    1.69    3.93
 -28  31  -5   22.62   21.86
 -31  38  -6   19.24   21.45
  31 -15   1   21.45   15.94
  17 -11  -8   52.26   27.78
  15 -10  -8   72.81   25.30
   6  -6  -6    8.54   16.59
  24  -5   5    9.17   22.30
   4  -4  -7  132.69   23.47
   4  -2  -9  108.98   31.63
   6  -2 -10   -0.68   24.40
  10   2   5   83.19   21.48
   1   6   4  103.76   18.59
  -9   6  -3  133.38   17.19
  -4   6 -10    9.77   26.01
   3   7   5  505.45   36.19
  -9   7  -7   88.40   22.22
  -9   8  -8   73.09   22.62
  -4  17   6   70.19   19.76
 -11  18   4  135.34   17.44
 -22  21  -4  -16.57   15.58
 -20  21  -8   40.53   24.67
 -19  26   3  137.11   13.18
  -8  27   7    6.80   24.13
 -26  29  -1  108.79   15.39
 -27  29  -5   -1.12   20.71
 -26  29  -7   25.38   23.83
 -31  37  -5   -5.27   17.71
 -18  39   6  -17.22   22.65
 -33  42  -3  -10.62   16.76
 -25  43   4  -23.47   16.27
  27 -15   0   35.40   12.39
  33 -12   3   18.75   28.52
  19 -12  -8   46.23   28.06
  36 -10   4   69.38   25.24
  17 -10  -9   73.55   24.10
  34  -7   5    4.59   23.39
  25  -2   6   14.16   26.96
   6   0   3  514.97   30.35
  -7   4  -5 1036.63   55.10
  -6   5  -8  108.49   22.93
  10   9   7   24.24   26.15
 -12   9  -3  385.77   27.02
 -13  10  -5  262.25   24.34
 -12  10  -7  162.58   23.66
 -14  11  -4  204.31   25.52
 -12  11  -8   20.44   23.93
 -16  17  -9    8.49   25.57
   5  18   8    1.20   24.26
  -9  19   5  174.50   20.25
 -14  19   3  245.85   17.33
   2  21   8   24.13   24.34
 -25  27  -7    5.08   22.41
 -13  29   6   26.86   22.73
 -14  39   7   15.15   24.15
 -32  40  -6   10.78   24.97
  26 -12   2  194.05   21.42
  22 -12   1  239.51   20.71
  10  -9  -5   13.92   17.77
  13  -9  -8   22.19   23.09
  15  -9  -9   48.55   25.00
  26  -8   4   11.79   17.28
  22  -4   5   36.24   18.23
  -5   2  -4  441.80   28.79
  -6   4  -7   19.00   18.09
   9   6   6  150.57   23.06
  -9   9  -9   28.08   30.46
   5  13   7   31.33   22.43
  -4  22   7   33.43   23.31
 -24  24  -3   79.31   16.98
  -2  26   8    6.66   25.05
 -25  26  -6   17.69   22.71
  -9  29   7   15.20   20.61
 -17  37   6  -15.01   20.39
 -32  39  -5   -9.66   22.43
 -22  42   5    2.59   20.22
  17 -12  -7    9.39   18.31
  15 -11  -7    4.04   18.29
  13  -8  -9   23.99   26.69
  29  -6   5    0.00   26.20
   4  -5  -3  127.94   14.11
  -1  -1  -6  247.76   24.86
  -2   0  -2   26.80   10.86
  12   1   5   36.24   18.04
  20   4   7    8.24   23.85
  -6   6  -9   30.35   27.97
  12   8   7   34.69   28.71
 -17  15  -2   46.81   15.31
 -19  17  -3  162.96   18.67
 -19  18  -7   21.75   26.69
  -8  22   6   -2.84   19.00
 -24  27   0   46.10    8.79
 -26  27  -5    2.18   22.00
 -14  31   6   14.66   20.22
 -16  35   6   -3.22   21.53
 -13  37   7  -21.07   25.55
 -31  39  -1   -1.94   12.69
  19 -13  -7   25.90   20.06
  13 -10  -7  117.93   20.20
  31  -9   4   -2.67   28.03
  11  -8  -8   30.89   22.41
  11  -7  -9   15.42   28.47
  20  -3   5   90.47   18.59
   2  -2  -8   12.55   18.34
  23  -1   6   38.43   32.20
   4  -1 -10   82.75   27.40
   8   1   4  621.76   38.81
   1   2   2  156.98   13.76
  -3   2  -8   27.89   21.75
  -6   3  -3  712.70   37.99
  18   5   7    2.40   27.26
  16   6   7    9.22   28.57
  -9   6  -6    9.50   20.14
  14   7   7   62.36   28.33
  -9   7  -1  750.03   35.21
 -12  12  -9  -18.45   27.29
 -15  13  -7  102.10   24.67
 -15  14  -8   21.67   30.35
  -1  19   7   20.36   27.10
 -19  19  -8   74.97   24.54
 -24  25  -7    2.24   22.24
 -14  26   5   58.05   20.22
 -25  28  -8  -12.39   22.84
 -10  31   7   13.97   22.27
 -29  32  -4   28.27   19.21
 -11  33   7   16.95   23.23
 -15  33   6   -1.58   22.49
 -30  34  -4   15.58   18.45
 -12  35   7   -4.99   25.27
 -33  41  -5   -6.77   22.32
 -33  42  -6   13.29   25.65
  26 -10   3   53.11   18.59
  15  -8 -10   11.57   22.16
   1  -3  -5   54.17   18.29
  18  -2   5   51.14   19.57
  16  -1   5  100.84   20.69
   2  -1  -9    8.11   25.79
  14   0   5  308.83   29.53
  11   5   6  161.73   24.13
 -12   9  -6  189.49   23.44
   4  10   6  346.12   30.87
   0  10   5  206.52   22.71
 -16  13  -5   43.28   19.73
 -20  18  -5   36.43   19.40
   1  23   8    2.18   23.12
 -24  24  -6   42.74   26.20
 -16  25   4   21.37   13.67
 -31  36  -4   -2.21   17.28
 -26  40   3    7.42   11.38
  24 -16  -5    7.29   11.95
  21 -14  -7   68.28   23.47
  20 -11   1  230.62   19.60
  24  -7   4  101.36   22.19
   9  -7  -8   29.50   21.21
  13  -7 -10    0.05   22.02
   8  -3   2  781.17   38.37
   2  -3  -7   -6.41   19.62
  28  -2   6    1.01   23.01
  -4   1  -5  336.56   28.08
  -3   1  -7   12.39   18.56
  -3   3  -9  198.58   35.18
   1   4   3  272.02   19.30
   5   6   5   26.80   17.08
   7  12   7   20.66   23.77
 -15  12  -3  230.70   22.11
  -6  16   5    8.49   15.39
 -19  17  -6   22.22   21.07
 -21  20  -2   98.96   15.99
 -18  22   2   31.96    6.88
  -5  24   7   -6.52   23.53
 -25  25  -5   31.49   28.33
 -24  26  -8  -11.35   24.73
 -25  27  -1   55.70   12.42
 -28  30  -4   26.75   19.02
 -30  35  -2   -2.76   15.61
 -34  44  -3   -8.41   18.56
  11  -9  -7  127.59   21.37
   8  -8  -5  166.73   21.81
  32  -6   5   11.60   22.02
   9  -6  -9   -3.68   29.26
  27  -5   5   17.99   31.17
   4  -5  -6   28.55   17.69
  19   1   6  -12.06   21.86
  17   2   6   64.93   24.10
  15   3   6   54.61   22.82
  -6   3  -6  179.44   24.81
  13   4   6  120.41   24.59
  -6   7 -10   18.69   22.24
  -2   9   4   51.45   16.65
 -12  10  -1  680.11   32.64
  -3  13   5  185.78   21.78
  -8  15   4  110.64   19.13
 -15  15  -9   18.50   24.73
  -5  19   6   32.80   18.37
 -28  31  -2   23.36   15.39
 -32  38  -4    6.11   19.02
 -21  40   5    8.92   17.82
  31 -11   3    8.60   23.25
  24 -11   2   91.92   16.05
  34  -9   4   31.47   24.54
  11  -6 -10   -4.04   23.33
   3  -4  -2  105.84   11.27
   2   0 -10   59.31   26.91
 -15  12  -6  227.04   27.46
   1  13   6   79.39   19.60
 -21  19  -4   73.77   18.39
 -23  23  -7    2.59   24.21
  -9  24   6  -13.43   25.57
 -23  24  -8   11.84   24.62
 -31  37  -2    2.48   15.12
 -24  41   4    1.15   15.04
 -34  43  -5   10.40   22.16
  18 -10   1   80.27   13.92
  24  -9   3    0.87   16.02
  14  -8   1  293.25   18.72
  22  -6   4  152.10   21.94
   4  -4  -1 2674.00  112.93
   8  -1   3  116.84   15.64
   3  -1   1  402.50   19.98
  10   0   4 2508.20  115.23
  -3   4 -10    9.69   23.66
  -8   6  -8   30.02   23.88
   6   9   6  191.83   26.39
 -11   9  -8   25.38   24.04
   9  11   7    0.03   24.40
  -5  12   4  122.24   18.50
   4  15   7   66.18   30.13
  -2  16   6   16.16   19.05
 -18  16  -7   15.75   26.58
 -23  22  -3   48.17   16.54
  -6  26   7   -1.61   21.94
 -15  28   5   23.01   23.53
  32 -16   0   15.07   14.87
  29 -14   1   99.70   16.48
  37  -9   4   -5.02   22.76
  16  -9   1  231.98   17.60
  29  -8   4   19.00   26.31
   9  -8  -7   60.40   19.13
   7  -6  -8   21.37   20.85
   7  -5  -9   15.39   24.10
   9  -5 -10   13.37   24.29
  26  -1   6    3.52   28.63
   0   0  -9  227.20   35.56
   3   5   4  160.94   19.46
  -8   7  -9   17.03   29.04
   1  18   7   11.52   29.12
  -2  21   7    9.61   26.39
 -10  21   5  146.99   20.33
 -23  22  -6   11.41   25.85
 -24  23  -5   -3.74   22.79
 -20  28   3   47.21   11.60
 -27  29  -2    5.24   15.20
 -20  38   5    6.20   18.01
 -33  40  -4    3.90   19.32
 -18  42   6    2.57   21.12
  28 -16  -1   15.01    9.42
  20  -5   4   76.04   20.69
  25  -4   5   36.60   23.39
  12  -1   4  237.96   27.07
  -2  -1  -4   90.83   17.14
   7   5   5  110.72   21.07
  -8   5  -7   83.38   21.37
  -8   7   0  572.72   25.49
 -10   7  -2 3862.02  166.32
 -11   8  -7  115.61   24.94
  11  10   7   72.79   28.30
 -11  10  -9   26.53   28.55
 -14  12  -8    9.47   24.29
 -26  26  -4   20.50   18.61
 -17  27   4   51.85   15.45
 -13  40   7    1.75   23.77
 -31  41   0    0.57    9.33
 -32  41  -1    7.15   13.07
  25 -14   0    0.00   10.97
  17 -13  -6   87.20   17.82
  15 -12  -6   48.88   17.17
  22 -10   2  159.33   18.97
  13  -6 -11   14.60   21.97
  30  -5   5   -4.34   27.07
  -3   0  -6  565.35   36.95
  -5   3  -8   28.57   19.95
  -6   4  -1  494.42   25.63
  -5   4  -9  -24.75   27.54
  19   6   7   32.53   25.82
  13   9   7   11.27   26.94
 -14  11  -7  169.24   25.71
 -12  20   4   28.87   13.73
 -22  21  -7   -9.22   26.06
 -22  22  -8  139.19   25.93
 -10  26   6   50.44   27.84
  -7  28   7   20.28   23.55
 -16  30   5   27.70   22.24
 -19  36   5   28.96   17.77
 -32  39  -2    0.00   15.42
  34 -11   3  -10.94   25.11
  13 -11  -6   47.24   17.82
  22  -8   3   99.53   19.00
  10  -4   2 1311.24   61.08
   7  -4 -10   37.17   24.94
  16  -3   4   93.34   19.40
  14  -2   4   52.97   20.69
  24   0   6   32.48   32.40
   0   1 -10   30.38   24.10
  -2   3   1  392.02   18.75
  17   7   7   37.91   25.55
  15   8   7   -5.84   26.66
   8   8   6   44.16   18.56
 -12   8  -5  333.51   29.91
   2   9   5   29.75   17.22
 -11  10   0  370.79   17.69
 -13  10  -2  503.86   28.25
 -14  13  -9   10.48   25.95
   6  14   7   37.42   25.57
 -18  15  -6    0.00   15.91
 -19  16  -5  166.32   22.32
 -17  32   5   -0.27   18.94
 -12  38   7   -1.28   25.35
 -25  38   3   -2.37   11.30
 -17  40   6   -1.12   22.32
  19 -14  -6  106.22   18.69
   6  -7  -5  112.22   20.93
   7  -7  -7  335.58   28.17
   5  -5  -8   15.77   17.77
   5  -4  -9   24.02   28.44
  23  -3   5    2.29   18.61
  10  -2   3  120.79   16.13
  -3   0  -3 1230.32   58.13
  -5   2  -7  144.43   23.74
  -9   5  -5  242.73   26.58
 -10   6  -4  246.15   23.06
  -8   8 -10    5.62   24.70
   3  12   6  197.73   23.50
 -19  18  -1   33.38   12.85
  -6  21   6   -2.54   18.59
  -3  23   7    9.99   24.48
 -26  27  -2   19.60   13.54
  -8  30   7    2.48   22.87
 -29  32  -7    4.86   26.61
 -30  34  -7    8.95   23.99
 -11  36   7   -1.23   26.06
 -31  36  -7   -3.30   22.71
 -23  39   4    0.33   15.75
 -34  42  -4   -3.63   19.60
  29 -17  -2   93.56    8.52
  34 -13   2   26.06   26.61
  17 -13  -3  235.36   15.94
  15 -12  -3  318.66   19.10
  29 -10   3   99.64   23.47
  11 -10  -6   44.38   16.27
  32  -8   4   31.99   28.38
  27  -7   4   22.76   21.18
  33  -5   5   13.43   24.29
  -1  -2  -5   37.34   20.55
   9   4   5    8.38   16.87
  -7   4  -2 1674.76   74.86
  -5   5 -10   62.36   24.56
 -13   9  -4   34.36   20.74
 -18  15  -3   58.24   16.51
 -17  15  -8    3.08   24.32
 -22  20  -6   19.32   26.28
 -24  25  -1   26.55   11.24
 -11  28   6   23.47   23.99
 -28  30  -7   10.37   24.04
 -29  31  -6   22.35   24.15
  -9  32   7   11.35   22.79
 -10  34   7   17.00   27.18
 -31  35  -6   -1.61   23.69
  29 -12   2  132.50   21.21
  20  -9   2   80.57   18.39
  20  -7   3  227.59   23.23
   3  -5  -4  475.78   29.23
   5  -3 -10    9.22   25.22
  -2   0  -8   18.29   20.63
  10   7   6  271.23   29.42
 -11   7  -6  288.58   27.26
 -15  11  -5   35.59   16.73
   8  13   7    4.56   26.12
 -17  14  -7   97.95   27.67
 -17  16  -9   -3.88   23.93
 -20  17  -4  111.49   19.65
  -7  18   5  196.47   23.25
   0  20   7   18.75   27.92
 -21  20  -8   43.64   22.24
 -23  21  -5   11.65   19.73
 -25  24  -4   -0.38   18.42
 -27  28  -7   25.08   23.85
 -18  29   4   17.82   17.30
 -21  30   3   34.55   13.70
 -32  37  -6   24.51   24.64
 -16  38   6   11.38   21.64
  21 -15  -6   -4.83   14.90
  16 -12  -2  244.94   12.75
  13 -11  -3   62.03   11.57
  35  -8   4    5.98   23.23
  28  -4   5  -10.13   27.43
   2  -4  -3  656.48   33.71
  12  -3   3  578.61   35.02
  21  -2   5   18.37   20.96
  27   0   6   11.14   23.20
  20   2   6   30.57   25.63
  -6   2  -5  169.59   25.22
  -7   3  -4 1074.75   54.17
  -8   4  -6    8.92   17.08
  12   6   6   19.54   20.66
  -2   7   3  221.53   17.74
 -14  10  -6  279.91   28.68
  -1  12   5   65.20   18.91
 -11  16   3  113.81   14.90
 -14  17   2  493.00   24.56
  -3  18   6   13.05   19.05
 -21  19  -7   14.11   27.54
 -22  20  -3  141.21   19.13
 -11  23   5   29.61   16.73
  -4  25   7   14.41   23.55
 -28  29  -6    3.19   20.50
 -12  30   6   21.83   22.90
 -31  35  -3   -2.43   15.88
  18  -6   3    8.49   19.87
   5  -6  -7   28.87   17.38
  12  -5   2  445.51   26.58
   7  -5   0    8.19    5.65
   3  -3  -9  219.04   34.91
  18   3   6   48.33   22.82
  11   3   5   60.42   20.80
   3   3   3  585.30   33.11
   5   4   4  358.45   28.68
  14   5   6  113.21   24.37
 -10   7  -8  175.08   26.25
   0   8   4   10.92   17.41
 -10   8  -9   16.89   30.13
  10  12   7   19.90   30.68
 -15  21   3   42.00   11.35
 -29  31  -3   14.90   17.38
 -13  32   6   28.87   20.88
 -15  36   6    0.16   21.81
 -24  36   3    0.00   11.24
 -22  37   4    1.80   14.60
 -33  39  -6   27.84   25.11
 -33  41  -2   15.01   14.85
  14 -11  -2  586.39   26.72
   9  -9  -6   58.32   16.84
  18  -8   2  133.38   19.90
  14  -4   3  788.65   43.34
   3  -4  -8   33.81   20.63
  13   2   5   72.95   18.39
  16   4   6   45.55   22.98
  -7   5  -9   91.48   31.96
 -13  10  -8   31.66   26.20
   5  11   6  121.64   21.53
 -13  11  -9   30.59   28.47
 -16  12  -4  212.06   24.67
 -18  18   0  164.57   12.42
 -20  18  -2   12.28   12.66
  -7  23   6    3.90   22.46
 -23  25   0    9.12    8.11
 -26  26  -7   76.74   24.67
 -27  27  -6    5.76   21.34
 -26  27  -8   -4.26   20.31
 -19  31   4    6.96   18.12
 -22  32   3   31.99   13.37
 -14  34   6    3.79   21.23
 -31  34  -5    0.82   19.81
 -32  37  -3    0.93   16.70
 -21  43   5   -4.72   20.03
  27 -13   1   49.56   16.65
  16 -11  -9   10.86   23.25
  14 -10  -9   56.30   24.73
  16  -7   2  383.61   26.39
  25  -6   4   52.07   20.63
   4  -6  -5  141.56   22.38
  31  -4   5   17.49   25.03
   3  -2 -10  -16.92   26.69
  -2  -1  -7    2.67   17.99
  17   0   5  326.27   30.43
  25   1   6    0.00   28.44
  15   1   5  116.35   21.23
  -7   4  -8  184.49   27.40
 -11   7  -3 1007.21   49.92
  18   8   7    0.00   21.64
   4   8   5  323.05   28.85
  12  11   7   -1.69   26.66
   5  16   7   -2.07   29.67
 -21  18  -6    5.95   22.98
  -1  22   7   -0.68   25.76
  -5  27   7  -10.97   22.43
 -28  29  -3   -4.45   17.63
 -29  30  -5    0.41   20.96
 -23  34   3    9.42   12.14
 -21  35   4   -5.65   14.71
 -32  36  -5    5.70   19.73
 -34  41  -6   21.10   24.78
 -29  44   2    4.69    9.42
  19 -14  -3  200.98   13.29
  16 -12  -8   76.83   25.57
  14 -11  -8   88.83   26.23
  32 -10   3   25.41   25.85
  27  -9   3   18.20   17.41
  12  -9  -9   40.56   27.86
  14  -9 -10   -4.12   22.49
  30  -7   4   28.44   28.22
  26  -3   5   54.26   27.65
   0  -3  -6  774.95   44.90
  -5   1  -6   29.31   20.09
 -10   6  -7  123.85   21.18
  16   9   7   16.76   24.59
 -13   9  -7   11.49   20.93
  14  10   7   49.73   32.07
 -17  13  -6   58.21   18.48
  -9  17   4   24.51   15.28
 -20  18  -8  -17.17   25.03
   2  19   7   18.50   24.32
 -25  25  -2   14.03   12.83
 -25  25  -8   17.79   25.63
 -33  38  -5    4.23   19.65
 -17  43   6   -1.20   23.25
 -33  43  -1   10.13   12.91
  16 -13  -4  107.97   13.62
  18 -13  -8    8.21   26.91
  11 -10  -3  476.19   25.44
  12 -10  -8  110.40   24.86
  10  -8  -9    3.06   26.61
  12  -8 -10  -13.05   20.66
   1  -2  -9   50.24   30.24
   3   1   2  108.40   12.64
  -4   2  -9   74.10   29.83
  -7   6 -10    5.68   26.17
 -14  10  -3  434.40   29.42
 -16  13  -8   14.87   31.19
 -16  14  -9   37.91   22.73
 -20  17  -7   15.28   24.86
 -22  19  -5  129.31   23.85
 -13  22   4  111.38   17.00
 -24  22  -4    2.57   15.17
 -25  24  -7   16.70   21.56
 -12  25   5   23.12   17.71
 -26  25  -6   -5.87   22.68
 -28  28  -5   -4.28   21.70
  -6  29   7   14.19   22.49
 -33  39  -3   -1.31   17.52
  32 -14   1    1.01   18.72
  23 -13   0   32.26   10.97
  14 -12  -4   50.41   14.38
   7  -8  -6   20.91   17.49
  10  -7 -10   23.06   24.07
   3  -5  -7   98.20   22.35
  -4   1  -8   31.63   22.54
   7   3   4 1550.72   74.89
  -7   3  -7  295.35   27.37
  -8   4  -3  162.44   17.66
  -2   5   2  194.45   14.14
   7  10   6  321.01   29.09
  -5  10   3  434.57   25.65
  -3  11   4   15.53   16.24
   2  14   6   16.13   17.52
   7  15   7   58.10   27.97
  -4  20   6   15.64   18.91
 -10  37   7    0.00   26.39
  32 -12   2   16.46   20.03
  27 -11   2   22.62   15.42
  35 -10   3   10.10   23.14
  10  -9  -8   -0.79   20.77
  33  -7   4   87.22   27.95
  23  -5   4   70.96   21.12
   1  -3  -8   10.53   18.15
   1  -1 -10   46.10   23.44
  -4   0  -4 1012.31   51.88
  -4   3 -10   60.67   23.83
 -16  12  -7   51.42   20.77
  -1  17   6   12.31   19.76
  -8  20   5   12.14   15.88
 -24  23  -8   20.93   24.15
  -2  24   7   -0.76   22.90
  -8  25   6   13.78   24.81
 -27  27  -3    8.60   15.75
  -7  31   7   29.39   25.08
  -8  33   7  -17.22   24.78
  -9  35   7   16.81   27.81
 -34  40  -5    3.00   19.68
  30 -15   0    6.30   12.91
  18 -14  -4  100.24   13.37
  12 -11  -4  211.05   18.94
  36  -7   4   31.22   23.88
   8  -7  -9   11.35   28.79
  29  -3   5   14.63   27.40
  24  -2   5   12.01   26.09
  -3  -1  -5  350.84   28.30
   6   7   5  223.22   26.09
   9  14   7   15.50   26.61
 -25  23  -6   18.31   24.75
 -27  26  -5   -4.34   24.56
 -16  41   6  -11.90   23.28
 -20  41   5    6.69   19.43
 -34  43  -2   14.90   16.13
 -27  45   3    1.75   13.62
  12  -7 -11    3.74   23.77
   8  -6 -10   -4.67   24.15
   1  -4  -4  369.34   24.62
  21   3   6   19.05   33.05
   9   9   6  100.82   24.10
 -19  15  -4  171.83   21.72
   1  21   7  -10.23   23.12
 -24  22  -7    4.67   23.47
 -24  44   4    0.38   19.10
  12 -10  -2  495.48   23.23
  25  -8   3  108.29   20.20
   8  -8  -8    3.90   19.90
  28  -6   4   21.94   24.78
  10  -6 -11   20.00   20.17
  21  -4   4  190.61   23.14
  32  -3   5   32.53   22.95
  -4   1  -2  114.24   12.72
   9   2   4  791.16   44.68
  19   4   6  137.71   29.86
 -11   6  -5   20.88   19.51
  -9   6  -9   29.53   26.45
 -12   8  -8   21.40   27.16
 -12   9  -9   26.45   24.94
  11  13   7    1.72   25.14
 -20  16  -6   10.59   21.10
 -21  18  -3  191.56   21.12
 -23  23  -1  176.93   15.97
  -3  26   7   21.48   22.62
  -9  27   6   11.63   26.06
 -13  27   5   45.55   21.75
 -34  41  -3  -12.55   19.46
 -35  42  -5    0.30   22.43
  16 -13  -7    5.46   18.56
  25 -12   1   56.74   15.83
  14 -12  -7   39.22   18.29
   5  -7  -6   17.11   15.07
   6  -6  -9   20.55   27.73
   6  -5 -10   30.92   25.87
  22  -1   5    3.77   19.32
  -1  -1  -9   47.05   31.03
  -4   0  -7  142.38   22.41
   5   2   3  527.31   30.59
  17   5   6   69.32   27.73
 -10   5  -6  116.35   20.82
  -9   5  -8   50.95   21.70
   8   6   5   21.37   20.06
   2   7   4   49.86   16.62
  -9   7 -10   -9.50   25.49
  11   8   6   45.14   21.31
 -13   8  -6   26.72   18.12
 -14   9  -5   33.62   19.32
  15  11   7    0.68   23.55
  13  12   7   14.98   25.55
 -15  12  -9   69.08   27.51
   4  13   6   47.08   18.78
  -2  14   5  149.48   21.29
  -5  17   5  122.02   20.06
 -23  20  -4   -1.39   15.15
 -23  21  -8   23.85   20.82
 -15  39   6   -5.65   22.32
 -19  39   5    4.26   19.70
  18 -14  -7    3.11   20.85
  35 -12   2   21.31   26.25
  12 -11  -7   41.02   19.46
  10 -10  -4 2367.32  105.54
  30  -9   3   39.22   22.32
   9  -9  -3  497.75   26.61
  19  -3   4  326.74   28.44
  -2  -2  -6  144.10   20.91
  -1   0 -10   -2.76   26.09
  -8   3  -5  283.23   29.97
  -6   3  -9  103.82   28.55
  15   6   6    5.13   19.49
  13   7   6   78.55   22.41
 -15  11  -8    4.75   25.19
   6  17   7   20.88   29.69
 -21  17  -5  143.39   22.62
  -5  22   6    1.01   21.10
 -24  23  -2   43.31   14.52
 -26  24  -5   39.35   28.11
 -26  25  -3   14.41   15.80
 -10  29   6   56.41   23.42
 -30  31  -4    4.04   18.72
 -31  33  -4   27.54   20.77
 -32  35  -4   -2.62   16.51
  18 -13  -2  210.80   10.43
  25 -10   2   57.01   16.51
   6  -7  -8   20.22   20.74
   1  -3  -2  175.57   14.46
  27  -2   5   12.83   27.37
  11   1   4  224.15   24.48
  24   3   6   28.49   25.85
  -6   4 -10  -14.46   23.58
 -12   7  -4  132.34   20.44
 -16  11  -6  118.23   21.12
   3  20   7    4.20   26.50
 -23  20  -7   12.61   22.08
 -24  21  -6   32.48   27.40
   0  23   7   11.00   21.01
  -4  28   7   -6.11   22.68
 -14  29   5    1.88   21.59
 -31  33  -7  -15.83   26.45
 -32  35  -7    3.68   23.17
 -14  37   6   -1.09   22.46
 -33  37  -4    2.54   19.30
  20 -15  -4   84.30   11.60
  10 -10  -7  309.90   27.73
  31  -6   4  -12.55   28.38
  37  -6   4    4.07   24.73
   4  -5  -9    0.14   24.51
   4  -4 -10   45.99   26.72
   0  -3  -3 1477.72   67.79
  17  -2   4   88.02   18.75
  13   0   4   11.79   22.57
  -5   1  -3  181.52   18.15
  -7   2  -6    3.52   14.79
  -6   2  -8    2.24   22.19
  10   5   5   55.05   18.15
 -12   7  -7  152.21   22.49
 -17  12  -5  122.87   21.86
   8  16   7  -13.26   24.26
  -2  19   6    5.54   16.87
 -14  24   4  145.03   17.90
 -29  29  -4   17.44   18.83
  -5  30   7   13.89   23.77
 -11  31   6    2.70   23.01
 -30  31  -7   12.64   22.68
 -13  35   6   30.40   23.93
 -18  37   5   -1.53   18.37
 -32  43   0    5.57    8.82
 -16  44   6    7.12   27.56
  26 -15  -1  135.12   12.42
  20 -15  -7   -7.04   20.93
  15 -13  -5   61.41   14.25
  13 -12  -5   51.47   14.68
  33  -9   3    4.89   26.47
  23  -7   3   88.10   20.00
  34  -6   4   36.98   21.51
  26  -5   4   59.96   23.25
  30  -2   5   -0.87   25.60
  15  -1   4    0.85   20.31
  18   1   5   24.56   18.86
  -9   4  -4  339.48   27.48
  -9   4  -7   51.61   20.31
   0   6   3  193.14   16.24
   3  10   5  181.19   21.51
 -15  10  -4   70.19   19.19
 -15  10  -7  106.41   24.02
   6  12   6   17.88   17.85
 -18  14  -8   42.55   29.88
 -18  15  -9   48.61   22.76
  -9  22   5   82.83   17.55
 -29  29  -7   57.29   24.64
 -15  31   5   47.62   21.34
  -6  32   7   10.67   27.40
 -12  33   6   19.27   19.76
 -35  43  -3   -0.98   17.17
  17 -14  -5  206.44   19.51
  21 -12   0  275.76   19.35
  30 -11   2   23.66   17.22
  36  -9   3   -5.87   22.32
   5  -2   1  670.34   32.01
  -3   0  -9  224.61   33.60
  16   2   5   47.02   19.32
  14   3   5  282.83   26.55
  22   4   6   53.33   26.77
  12   4   5  124.26   23.23
  10  15   7   27.40   24.73
 -10  19   4  212.28   20.31
 -22  19  -8   36.95   24.92
 -16  23   3   75.38   12.25
  -6  24   6   22.22   25.65
  -1  25   7    1.72   22.87
 -32  34  -6   -2.76   25.03
 -17  35   5    2.97   19.87
 -34  39  -4  -11.54   19.38
 -23  42   4  -11.03   17.79
  30 -13   1   24.56   15.23
  11 -11  -5  197.62   20.85
   8  -9  -4  571.00   33.21
   8  -9  -7   69.54   19.43
   3  -6  -6  146.75   22.11
   4  -6  -8   21.92   17.66
  25  -1   5   19.90   27.13
   7   1   3  121.64   15.34
  12  14   7   51.91   24.48
 -19  16  -2  139.05   17.85
 -25  22  -5   27.35   23.25
 -28  27  -4    0.52   18.15
 -28  27  -7    6.58   22.82
 -30  30  -6    8.27   24.34
 -33  36  -6   13.73   22.93
 -20  44   5    2.67   20.93
  21 -15  -3   24.89    6.88
  28  -8   3   33.21   19.30
   2  -4  -9  105.05   30.62
  -1  -3  -7   86.62   22.98
   2  -3 -10  -10.13   22.38
   5   0   2  177.45   14.90
  -5   0  -5  570.62   36.98
  20   5   6   19.16   31.99
   4   6   4  247.78   23.80
 -11   7  -9   27.40   26.94
  -1  10   4    5.87   14.19
 -14  10  -9   95.08   28.77
   8  11   6   85.86   23.36
 -18  16  -1   94.46   14.25
 -22  18  -7   25.55   28.27
 -23  19  -6    9.47   26.15
   2  22   7    0.00   24.32
 -25  23  -3    5.68   14.52
 -27  26  -8    5.79   25.11
 -34  38  -6   26.39   24.51
 -15  42   6    9.31   24.07
  23 -11   1  182.01   18.94
  21  -6   3   25.71   18.15
  24  -4   4   81.03   21.62
   0  -4  -5 1197.62   61.57
  -3  -1  -8   18.72   19.02
  -3   1  -1  404.03   20.41
  -6   1  -7   74.04   19.57
  -8   4  -9   -5.84   26.99
  -8   5 -10   -3.96   25.49
   0  13   5  195.25   22.84
 -18  13  -7   66.40   26.88
   3  15   6   21.89   20.03
 -12  18   3   24.18   14.46
 -22  18  -4   92.77   18.50
 -19  24   2   14.38    7.37
 -27  25  -7   26.69   22.79
  -2  27   7   -6.09   22.79
 -29  28  -6   -4.80   19.79
 -35  41  -4    1.20   18.01
  19 -15  -5  113.64   15.77
   9 -10  -5    2.10   15.67
  13 -10 -10   26.72   22.76
  23  -9   2  133.46   18.75
  10  -9  -2   48.20    6.74
   6  -8  -7  186.40   23.01
  29  -5   4   39.41   29.78
  -1  -3  -4  424.72   27.16
  28  -1   5    7.10   27.62
  -4  -1  -6   37.83   20.06
  23   0   5  113.89   28.66
  18   6   6   49.83   26.53
 -11   6  -8    1.31   24.94
  -5   8   2  719.52   33.95
   5   9   5   26.61   16.21
 -14   9  -8  -13.51   24.54
  10  10   6  171.28   25.93
 -20  15  -5   61.08   19.84
   7  18   7   23.03   26.66
   0  18   6   -9.69   20.55
  -6  19   5   12.75   16.48
  -3  21   6    5.32   21.21
 -26  24  -8   -5.81   24.32
  -7  26   6   67.47   28.85
 -15  26   4   92.22   16.29
 -35  40  -6   23.99   23.36
 -26  43   3   -5.32   14.19
  15 -12  -9   73.88   26.88
  13 -11  -9   13.40   25.16
  11  -9 -10   19.57   23.61
   7  -8  -3  102.59   11.52
  31  -1   5   -3.11   24.45
  -6   1  -4  436.64   29.64
  -8   3  -8   15.47   23.23
  16   7   6   55.43   23.88
  14   8   6   30.32   21.67
 -12   8  -2  323.87   21.62
  12   9   6   20.99   19.60
  -4  13   4   76.23   18.61
 -17  13  -9    4.20   21.26
  -7  16   4  146.31   20.52
 -20  16  -3   28.44   16.29
 -21  17  -8   32.04   25.74
   4  21   7    7.18   25.71
   1  24   7   16.29   21.45
 -27  25  -4    4.56   18.50
 -28  26  -6   -2.70   20.06
  -3  29   7   58.60   25.68
 -14  40   6  -16.81   25.24
  28 -14   0   26.45   13.59
  33 -11   2   49.51   24.54
  11 -10  -9   34.31   27.43
   9  -8 -10   12.45   24.04
  32  -5   4   13.54   24.97
  35  -5   4   -0.14   23.50
  19  -5   3  248.16   23.25
   2  -5  -8   22.68   20.82
   0  -2 -10   84.11   28.03
   9   0   3  444.56   27.95
  -5   1  -9   29.09   30.70
  -5   2 -10    7.97   22.49
 -12   6  -6  126.01   22.71
 -17  12  -8   12.94   25.35
   9  17   7   24.02   26.47
 -24  20  -5   42.96   20.77
 -23  21  -2   99.86   15.94
  -4  31   7   10.45   24.54
 -22  40   4    1.58   16.07
 -19  42   5   -0.93   21.10
   9  -9  -9   57.89   28.44
  31  -8   3    7.29   26.61
   6  -8  -4  433.31   27.62
  11  -8 -11    4.99   20.91
  22  -3   4  151.58   23.80
   0  -3  -9  192.68   30.79
  23   5   6   12.69   27.26
  -9   5  -2  918.73   44.05
 -13   7  -5  303.10   28.22
 -13   8  -3  273.66   22.98
 -15   9  -6  164.13   22.93
   5  14   6   16.70   17.71
  11  16   7    0.00   22.05
 -22  23   0   36.65    8.16
 -26  23  -7   18.78   22.49
  -8  28   6   19.62   22.68
 -32  33  -5    4.67   19.00
 -33  35  -5  -12.80   20.52
 -13  38   6   -2.76   23.88
  31 -16  -1    4.78   10.83
  22 -16  -4  112.33   11.93
  33 -13   1   -2.05   20.50
   4  -7  -7  312.57   28.93
   9  -7 -11   -9.47   25.11
  -9   3  -6   42.58   19.87
   6   5   4  348.08   28.98
 -10   5  -3  383.42   25.57
   7   8   5  152.34   23.55
  -3   9   3  128.49   14.66
 -21  16  -7   -0.49   24.37
 -22  21  -1   23.55   11.11
 -25  22  -8    6.11   23.42
   0  26   7   57.72   24.62
  14 -13  -6   29.56   16.29
  19 -11   0  270.30   17.93
  28 -10   2   30.92   16.24
   7  -9  -5  136.16   20.88
  34  -8   3   -8.92   24.02
  21  -8   2   42.66   18.18
  26  -7   3  134.58   21.67
   7  -7 -10   70.25   25.63
  27  -4   4   13.32   23.39
  -3  -2  -7  106.00   20.91
  11  -1   3  485.28   31.19
  26   0   5   57.01   31.82
  -5   0  -8   15.42   21.64
 -10   4  -5  254.96   28.19
 -11   5  -7   73.63   19.95
  21   6   6   30.08   25.71
 -14   8  -7   49.78   22.08
 -16  10  -5   46.61   16.92
 -15  11  -2  143.56   16.21
 -22  17  -6   15.28   23.63
 -24  21  -3  128.19   18.64
   3  23   7   12.69   21.42
  -4  23   6   44.02   26.17
 -27  24  -6   20.96   22.27
 -11  26   5   18.94   21.01
 -16  28   4   21.92   16.43
 -30  29  -5    8.41   19.92
  -9  30   6   -6.17   20.41
 -10  32   6   48.44   21.67
 -12  36   6    1.56   23.88
 -34  37  -5   -0.60   21.12
 -28  42   2   -0.46   10.10
  21 -16  -5   13.73   11.49
  16 -14  -6   84.63   17.14
  15 -13  -8   26.17   26.20
  12 -12  -6   45.14   17.52
  13 -12  -8   69.95   24.84
   7  -8  -9  -16.78   27.73
  15  -3   3  346.50   28.79
  20  -2   4   70.11   21.53
  13  -2   3   60.56   19.79
  19   2   5   26.28   18.72
   2   5   3  230.43   19.35
 -10   5  -9    7.86   30.32
   9   7   5   74.59   20.50
 -13   8  -9   27.35   23.85
  -8  11   2  579.27   28.08
 -16  11  -3   72.11   18.97
   2  12   5  150.62   20.55
 -18  12  -6   31.49   20.52
   7  13   6   32.29   18.67
   8  19   7    2.37   24.84
  -1  20   6    4.80   22.00
 -11  21   4  218.28   20.69
 -26  23  -4   27.81   18.12
  -1  28   7    4.97   21.53
 -21  38   4  -13.89   16.21
 -18  40   5  -21.62   20.11
  17 -14  -8   62.58   27.54
  28 -12   1    6.77   15.34
  10 -11  -6   58.13   16.87
  11 -11  -8  142.52   25.38
  21 -10   1  292.24   23.23
   5  -6 -10   36.30   22.13
   0  -4  -8  200.38   27.37
   7  -1   2  236.48   18.01
  -2  -1 -10   10.81   22.08
  29   0   5   26.28   26.61
  -8   2  -7  224.50   27.26
  17   3   5   98.91   23.61
   8   4   4  127.92   23.66
  19   7   6  132.53   29.78
   1   9   4   10.23   15.26
 -17  11  -7   43.69   23.50
 -16  11  -9   20.55   25.41
  -7  21   5  142.55   20.55
 -25  21  -7    2.46   23.69
 -17  25   3   76.50   13.76
 -31  34  -2   -3.93   15.09
 -35  39  -5   -1.56   19.02
   9 -10  -8    2.37   20.74
   9  -6   0  245.41   12.75
  30  -4   4    4.59   29.31
  -2  -3  -5  472.94   33.00
  -2  -2  -3  620.48   32.70
  -2  -2  -9  139.57   26.96
  -7   3 -10   41.29   22.84
  15   4   5  129.58   23.77
   0   4   2 1919.71   84.36
  11   6   5   45.82   18.48
 -13   7  -8   22.00   26.15
   9  12   6    6.55   18.04
 -21  16  -4   51.91   17.71
 -24  20  -8   21.21   24.29
   5  22   7   15.99   21.23
   2  25   7   19.68   20.63
  -5  25   6   10.81   26.50
 -29  27  -5   25.24   19.49
 -12  28   5   -7.51   21.26
 -17  30   4   24.04   20.09
 -32  36  -2    4.64   13.78
 -19  45   5   -6.80   22.93
 -23  45   4   -1.01   18.48
  18 -15  -6   35.40   15.67
  19  -7   2  340.68   26.99
   5  -7  -9   15.75   29.37
   2  -6  -7   16.29   17.41
  33  -4   4   55.92   25.87
  -6   0  -6   21.34   17.74
  24   1   5    1.72   30.89
  -7   1  -5   97.32   20.82
  -7   2  -9   21.83   26.55
 -10   4  -8   60.23   25.46
  13   5   5   83.29   22.35
  17   8   6    6.44   25.98
 -11   8  -1  226.22   14.41
 -14   8  -4   25.05   18.29
  11  11   6    2.35   19.76
  -6  12   3  392.35   24.40
  -1  15   5   22.98   17.49
 -23  18  -5   43.37   19.16
 -26  22  -6   30.92   24.81
 -29  30  -2   10.59   14.71
 -20  36   4    2.37   15.39
 -17  38   5   -7.67   20.11
 -13  41   6   12.99   25.63
 -25  41   3    5.73   13.73
   8 -10  -6   63.94   19.54
   7  -9  -8   31.52   20.63
   5  -8  -5  297.51   26.72
  29  -7   3  145.19   24.51
  24  -6   3   32.29   18.26
   3  -5 -10   39.35   25.82
  -1  -4  -6  109.17   19.35
  25  -3   4   50.33   21.97
  -7   2  -3  503.26   29.61
  10   3   4  466.12   33.60
 -11   5  -4  334.49   28.27
  15   9   6    5.16   27.37
  13  10   6    8.24   21.83
 -16  10  -8   -2.29   28.08
 -19  14  -9   27.73   23.77
   4  16   6   15.75   18.94
  -4  18   5  135.61   21.12
 -18  32   4  -10.10   20.14
 -32  32  -7  -13.05   23.28
 -32  34  -3    7.01   16.87
 -33  34  -7   -0.05   21.94
 -36  41  -5   -7.94   20.14
  31 -10   2    8.57   21.83
   8  -8  -2  649.60   30.21
   7  -3   1 2593.85  111.49
  -3  -2  -4  486.53   29.69
  16   0   4  213.40   24.43
  27   1   5    7.01   27.46
  14   1   4    5.24   19.35
  12   2   4   29.58   20.17
  22   7   6   21.62   23.23
   4  11   5   15.15   16.35
  -2  22   6    2.76   25.93
 -28  25  -5    7.37   23.96
  -6  27   6   11.54   23.47
 -13  30   5   -3.33   22.93
 -30  34  -1    2.84   11.65
 -16  36   5   28.82   20.11
 -33  36  -3   19.60   16.07
  17 -10   0 1107.01   50.27
  26  -9   2   85.26   18.34
   3  -6  -9   59.41   26.23
   9  -2   2  659.07   33.71
 -14  11  -1 1277.89   57.75
 -17  11  -4   93.47   20.11
 -21  15  -6   15.34   21.56
 -23  18  -8   11.65   23.91
   1  19   6   11.63   22.95
 -24  19  -7    7.34   24.37
 -25  21  -4    3.14   16.57
 -30  28  -7   17.55   23.69
 -30  30  -3   49.53   18.04
 -14  32   5    2.16   19.73
 -33  38  -2    0.98   13.48
 -12  39   6   -2.65   25.05
  20 -16  -6   19.32   14.87
  34 -10   2    8.98   28.19
  19  -9   1  366.37   24.56
   5  -8  -8   18.20   21.29
  32  -7   3   16.21   27.21
  35  -7   3  -11.90   24.07
  17  -6   2  221.96   21.45
  -1  -2  -2  176.25   14.25
  -5  -1  -7   64.33   22.60
  -7   1  -8   10.62   22.13
  -6   2  -2   75.98   11.33
  20   8   6   -6.52   27.73
  -2  12   4   50.22   17.99
 -19  13  -8   16.59   28.25
 -18  14  -2   43.67   15.47
   6  15   6   11.74   19.00
  -8  18   4   81.66   15.01
 -22  19  -2  142.16   15.69
  -8  23   5    8.98   16.02
 -28  28  -2   16.95   14.63
  -7  29   6   17.03   21.45
 -31  36  -1   18.01   11.35
   6  -9  -6   23.47   16.95
   1  -4 -10   43.37   23.01
  28  -3   4   -5.02   24.24
  34  -3   4   20.28   24.56
  -4  -1  -9   15.17   28.19
  -8   2  -4  526.46   32.72
 -12   6  -9    6.17   25.38
 -14   7  -6  415.19   31.80
   3   8   4   25.68   16.59
 -19  14  -3  160.67   19.35
 -23  19  -3  142.46   19.54
 -25  20  -6    0.93   25.60
 -12  23   4   17.96   14.19
 -28  25  -8    3.06   23.44
 -29  26  -7   69.54   24.34
 -28  30  -1   34.74   12.25
 -11  37   6   13.07   26.17
 -34  38  -3    2.81   16.43
 -18  43   5    0.25   22.57
  23 -17  -5   22.24   11.49
  22  -5   3   96.26   20.36
  31  -3   4   -4.18   26.15
  11  -3   2  575.01   30.81
  23  -2   4   53.93   21.23
  20   3   5   -6.69   19.62
   4   4   3  180.95   16.57
 -11   4  -6  296.94   26.31
  -9   4 -10   37.50   26.17
  -8   5  -1   66.97    9.09
 -13   6  -7   90.77   22.82
  18   9   6   13.59   30.27
 -16   9  -7  135.61   24.92
 -15   9  -9   64.30   26.66
   6  10   5   27.70   16.59
   8  14   6    1.83   22.82
 -13  20   3  194.40   16.95
 -27  23  -5   14.30   26.45
  -3  24   6   38.75   26.96
 -18  27   3   12.50   11.54
 -29  28  -3   -4.37   16.24
  -8  31   6   14.03   20.74
 -32  31  -6   16.51   25.03
  -9  33   6   34.39   22.27
 -33  33  -6    7.10   21.26
 -34  35  -6  -18.64   23.47
 -22  43   4   29.86   18.45
  31 -14   0   46.89   16.02
  24 -14  -1  203.11   14.00
  26 -13   0   78.93   14.14
  13 -13  -7   79.80   19.65
  31 -12   1    1.06   16.68
  11 -12  -7   50.87   17.74
   3  -7  -5  860.27   46.83
   1  -5  -9  -13.70   24.24
  13  -4   2   71.34   13.13
   2  -3  -1  389.95   18.61
  25   2   5   -7.81   30.57
 -10   3  -7  378.32   30.95
  -9   3  -9    1.80   24.56
 -17  10  -6  282.96   28.85
   1  14   5   32.10   18.48
 -15  19   2  265.03   16.24
 -27  23  -8    2.67   23.91
 -31  29  -6   -8.98   20.20
 -35  37  -6   -3.85   22.71
 -24  39   3    6.47   13.05
  15 -14  -7   -9.39   15.34
  26 -11   1  153.35   18.59
  12 -11 -10    7.86   21.86
  10 -10 -10   47.05   24.70
  15  -9   0  320.73   17.88
  10  -9 -11    5.08   23.83
   3  -7  -8  201.30   24.92
  27  -6   3   11.03   18.26
  -3  -3  -6  180.37   21.56
  -4  -2  -5  206.00   23.03
  28   2   5    8.05   21.40
  18   4   5   46.12   19.73
 -12   5  -5  147.84   21.56
  -5   6   1  637.21   28.49
 -15   8  -5  140.25   20.77
   8   9   5   20.82   19.27
  16  10   6   22.90   30.27
  14  11   6  -15.47   29.15
  12  12   6    3.82   26.94
 -18  12  -9   19.95   24.84
  10  13   6   -6.17   20.69
 -22  16  -5   54.31   19.32
 -23  17  -7  -11.57   23.03
  -5  20   5   64.22   18.26
   0  21   6   44.98   23.74
 -28  24  -7   21.15   22.32
 -32  32  -4   19.81   18.83
 -33  34  -4   -3.98   18.80
 -34  40  -2    5.76   13.84
  17 -15  -7   19.49   17.99
   9 -11  -7  131.19   22.46
  17  -8   1   44.40   13.86
   4  -8  -6   20.31   14.74
   2  -6  -4  123.63   17.49
  -1  -3 -10   57.01   23.12
  -4  -2  -8   67.38   20.33
  21  -1   4   53.00   20.31
  -8   1  -6   20.39   20.93
  -6   1 -10   36.03   25.65
 -12   5  -8  116.02   26.09
  -1   8   3   37.44   12.69
 -15   8  -8  -15.23   25.49
 -19  12  -7   67.52   23.88
 -20  14  -4   75.27   18.20
 -22  16  -8   16.65   24.78
  -9  25   5   18.94   17.60
 -27  26  -2    1.42   13.45
 -30  27  -6   -7.07   20.31
 -31  30  -4   18.89   17.66
 -34  36  -4    9.93   17.28
 -36  39  -6    0.08   21.12
 -35  40  -3   -0.96   16.24
 -17  41   5   14.03   20.77
  22 -17  -6   64.19   16.68
  34 -12   1    1.97   23.83
   8  -9 -10   23.44   23.91
   8  -8 -11   20.93   23.93
  36  -6   3    1.86   22.41
  20  -4   3  120.82   20.39
   9  -4   1 1049.21   47.79
  26  -2   4   31.80   23.91
  -6   0  -9   40.01   30.29
  16   5   5   26.80   18.37
   5   7   4  175.02   23.77
  10   8   5  145.98   21.21
   5  17   6   35.59   24.21
 -24  18  -6    7.10   24.89
 -24  19  -4   15.64   17.74
  -4  26   6   49.62   25.05
 -20  26   2   34.88    7.86
 -28  26  -3    6.69   16.48
 -27  28  -1   33.35   12.36
 -32  38  -1    4.18   11.16
 -11  40   6   13.78   26.17
  14 -13  -9   10.10   22.79
  12 -12  -9   59.69   25.82
  10 -11  -9   11.30   25.52
  29  -9   2   54.58   18.18
  24  -8   2   10.43   15.37
  13  -8   0  402.91   20.09
  30  -6   3   41.76   26.23
   3  -6  -3  633.88   32.83
  -1  -4  -9   -4.99   28.77
  -7   0  -7  560.98   38.04
  -9   2  -5  216.70   25.16
  -9   2  -8   29.48   20.25
  14   6   5   79.72   20.06
  12   7   5  289.62   27.24
 -18  11  -5  171.50   23.25
 -18  11  -8   26.77   28.93
 -26  21  -5   32.12   22.49
 -26  21  -8   13.48   20.61
 -35  38  -4    7.40   18.04
 -27  40   2    1.72    9.52
   6  -8 -10   -4.15   23.83
  15  -7   1  129.34   13.13
  33  -6   3    5.32   24.67
   1  -6  -8   64.03   22.60
  -2  -4  -7   15.17   20.39
  29  -2   4    0.00   29.53
  32  -2   4   22.71   21.18
   0   2   1  694.44   31.30
   6   3   3    2.02   12.23
  19  10   6   71.80   25.03
   3  13   5   19.24   16.18
 -21  19  -1    8.16   10.07
   2  20   6   18.31   27.21
 -27  22  -7   12.01   21.37
  -1  23   6    4.78   27.78
 -13  25   4   40.69   14.44
 -29  25  -6   26.53   21.21
 -10  27   5   21.04   23.96
  -5  28   6    8.82   25.63
 -19  29   3   88.97   14.79
 -23  37   3   -4.07   13.54
 -10  38   6    4.99   25.35
 -16  39   5    0.76   19.95
 -21  41   4    0.44   18.39
  24 -17  -4   91.05    9.22
  19 -16  -7   17.69   21.23
   8 -10  -9    0.00   26.72
  -4  -1  -3  178.19   16.59
  -5  -1  -4  437.76   29.17
  26   3   5   47.21   28.74
 -14   7  -9  126.09   26.15
   0  11   4  170.98   21.94
   7  16   6   34.80   22.65
  32  -9   2    3.74   25.95
  35  -9   2  -15.42   25.41
   5  -9  -7   34.06   19.02
   2  -7  -6   53.33   17.11
   4  -7 -10   40.66   22.19
  25  -5   3   29.56   18.75
  11  -5   1   95.93   10.40
  18  -3   3   27.35   18.20
  -3  -2 -10   -4.04   25.35
   2   3   2  208.10   16.38
  21   4   5   36.00   22.71
 -11   4  -9   29.45   25.65
   7   6   4  205.26   23.58
 -12   6  -3  390.14   26.31
 -15   9  -3  187.66   19.02
 -17  10  -9   81.41   27.05
  17  11   6   11.71   28.06
 -17  14  -1  861.49   41.76
   9  15   6    3.96   28.00
 -22  15  -7   31.00   23.77
  -9  20   4   71.80   15.23
  -6  22   5   78.90   20.11
 -29  26  -4   33.57   18.29
  -6  30   6   26.23   20.85
  -7  32   6   16.59   21.48
  -8  34   6    6.47   22.71
 -36  40  -4    1.01   17.33
 -17  44   5  -14.98   21.94
   6  -9  -9   10.73   26.47
  37  -5   3    1.66   22.60
  24  -1   4    2.46   20.03
  17   1   4   64.87   18.01
  -8   2 -10   -7.42   24.84
 -13   6  -4  215.91   25.63
  15  12   6   32.56   27.02
  13  13   6   12.99   30.13
  11  14   6    0.00   25.14
   0  16   5  194.15   24.34
 -22  17  -3  236.89   22.49
 -25  19  -8   13.95   23.28
 -27  24  -3   17.44   14.93
 -11  29   5   -1.47   24.97
 -20  31   3   -1.97   16.89
 -22  35   3   12.64   13.45
 -15  37   5    0.19   20.66
 -36  42  -3    4.31   16.98
  29 -15  -1  126.06   13.92
  16  -2   3   92.36   19.73
  -5  -2  -6    9.58   16.51
  -6  -1  -8   20.06   21.81
   8   2   3  112.72   17.63
 -12   4  -7  140.14   25.03
   9   5   4  194.65   25.85
 -13   5  -6  102.73   23.31
 -15   7  -7   79.66   22.57
 -16   9  -4  165.55   23.17
   5  12   5  116.56   20.41
 -21  14  -5  114.43   19.62
 -17  16   0   39.57    8.00
 -10  17   3  355.01   24.29
  -3  19   5  135.61   21.10
 -26  20  -7  -10.56   22.79
 -28  23  -6    8.35   21.72
 -26  24  -2   11.27   13.59
  -2  25   6    0.19   24.73
 -12  31   5   25.52   21.94
 -33  32  -5  -14.82   19.24
 -21  33   3   12.55   15.47
 -34  34  -5   11.49   19.00
 -20  39   4   -7.34   16.24
 -35  42  -2    6.99   13.54
   4  -8  -9   16.29   27.65
  22  -7   2  117.76   17.79
   2  -6 -10    3.08   23.25
  -1  -5  -8   84.55   20.74
  33  -1   4   -7.78   20.50
  -8   1  -9   25.19   26.31
  15   2   4   77.13   19.08
  24   4   5    3.08   26.53
  19   5   5    0.38   22.82
 -16   8  -6   45.71   20.71
 -18  10  -7   22.82   23.53
  -4  11   3  975.57   47.46
 -20  13  -9    2.62   20.55
  -3  14   4  203.68   22.87
 -23  16  -6   51.12   22.00
  -6  17   4   80.16   16.32
 -21  17  -2  105.95   15.04
 -25  19  -5   31.19   21.45
   1  22   6   30.18   24.34
 -14  27   4   14.87   15.77
 -13  33   5   -3.93   19.49
 -34  33  -7    3.79   21.72
 -35  36  -5  -14.14   20.55
  14 -14  -8   97.49   25.76
  12 -13  -8    0.30   25.03
  10 -12  -8   82.15   23.74
  29 -11   1   33.38   16.27
  24 -10   1  264.21   21.83
   3  -8  -7  123.93   21.72
   0  -5  -4  473.57   30.16
  -4  -3  -7  339.70   29.15
  27  -1   4  -13.56   25.79
  14  -1   3  268.20   23.72
  -6  -1  -5  124.75   22.00
  10   1   3  484.35   30.38
  13   3   4   96.86   21.70
  -9   3  -3    7.75   12.45
 -10   3  -4 1759.70   83.46
  27   4   5   -0.03   24.84
  11   4   4  104.31   24.81
 -11   6  -2  672.39   34.39
 -14   6  -8   10.23   27.70
  -3   7   2 1907.54   83.35
 -14   9  -2   56.28   12.94
 -17   9  -8   -0.41   29.15
   7  11   5  170.63   24.75
 -23  17  -4   34.91   16.51
 -26  26  -1  175.13   15.15
  -3  27   6    9.58   22.73
 -31  28  -5   22.22   19.60
 -33  31  -7    3.11   22.52
 -35  35  -7  -12.34   26.69
 -25  44   3  -12.50   15.77
  27  -8   2    4.91   18.18
  28  -5   3    1.83   20.39
  34  -5   3   18.61   23.55
  30  -1   4    0.00   24.70
  12   0   3  981.06   51.58
  -9   1  -7  101.91   22.54
 -10   2  -6   36.00   18.50
 -11   3  -8   23.17   21.72
  17   6   5    2.57   20.47
   2  10   4   59.36   19.95
 -19  11  -6   88.51   21.62
  -7  14   3 1067.60   51.31
   6  18   6   10.59   27.92
 -14  22   3   59.91   12.96
  -7  24   5   67.93   20.50
 -28  24  -4   15.50   16.59
 -36  38  -5   -2.32   19.51
 -33  40  -1    2.43   10.53
 -16  42   5   17.58   23.96
 -37  42  -4    0.57   17.11
  16 -15  -8   49.48   25.74
  24 -12   0   57.18   12.94
   8 -11  -8   17.03   21.64
  31  -5   3    7.21   27.40
  -1  -5  -5  393.96   31.22
  23  -4   3   93.77   20.14
  22   0   4   51.01   20.93
  22   5   5    9.17   29.15
  15   7   5  114.43   21.64
   1   7   3   42.00   13.84
   9  10   5  175.68   22.84
  16  13   6    0.00   22.98
   8  17   6   22.11   25.35
 -24  17  -8   12.58   22.90
 -27  21  -6   -3.66   22.43
  -4  29   6   15.15   21.26
 -15  29   4   28.57   18.04
  -8  37   6    2.97   25.30
 -19  37   4    0.00   14.36
   2  -7  -9   52.07   28.68
   1  -5  -3  211.78   16.54
   0  -5 -10   76.42   23.44
 -14   6  -5   13.78   18.78
  13   8   5   61.08   18.89
  11   9   5    4.07   17.00
 -20  12  -8   41.67   22.49
  14  14   6   22.79   23.88
   2  15   5   62.47   19.70
  10  16   6   33.38   26.15
 -25  18  -7   33.46   21.18
   3  21   6   61.46   28.90
 -26  22  -3  115.77   18.67
   0  24   6   66.48   26.20
 -29  24  -8    7.15   23.74
 -30  26  -5   43.86   21.75
 -31  27  -7  -11.68   22.16
  -5  31   6    3.82   22.16
  -6  33   6   15.75   22.62
  -7  35   6    7.51   26.04
 -26  38   2    9.96   10.29
 -21  44   4   -0.33   18.61
 -16  45   5    1.20   24.02
  29 -13   0   50.68   13.86
  32 -11   1    7.59   18.72
  35 -11   1   -2.87   21.15
   6 -10  -8   69.62   23.03
  36  -8   2   -0.82   20.82
  -5  -2  -9   52.35   29.58
  -8   0  -8  -10.94   23.55
  25   5   5    5.43   23.36
 -13   5  -9    9.31   26.75
 -16   8  -9   14.00   24.75
 -17   9  -5   19.81   18.39
  12  15   6    0.00   29.28
  -4  21   5  135.89   20.96
 -21  21   0  118.39    9.58
 -10  22   4  336.54   25.79
 -16  31   4    5.87   19.87
 -15  40   5   -6.14   21.10
 -37  40  -5   -1.56   19.57
  12 -13  -5   54.42   14.11
  10 -12  -5   66.59   15.56
   9 -10 -11   17.44   24.15
  30  -8   2    5.62   20.06
   1  -7  -7   29.07   19.40
  20  -6   2  188.86   22.02
  -3  -1  -2  112.44   12.45
  25   0   4   22.27   23.99
 -11   3  -5    5.98   20.69
 -30  25  -7    7.72   21.72
  -1  26   6    7.56   23.61
  -8  26   5   15.20   22.19
 -21  28   2   35.42    8.65
 -17  33   4   11.11   18.59
  14 -14  -5  336.73   23.42
  13 -13 -10   20.09   20.93
  11 -12 -10    3.58   22.27
  33  -8   2    2.81   24.04
  35  -4   3    3.08   18.80
  -7  -1  -6   21.53   20.33
  31   0   4   -3.98   24.45
  -7   0 -10   93.67   24.40
 -10   2  -9    4.01   29.12
  20   6   5   19.16   26.58
 -19  11  -9    8.57   23.33
 -22  14  -6   14.63   18.53
 -24  17  -5   82.37   20.17
 -27  22  -4   -4.86   17.28
 -28  22  -8   14.93   23.03
   2  23   6   18.37   25.65
   8 -11  -5   14.33   15.72
   9 -11 -10   12.64   21.94
   4  -9  -8   66.87   22.22
   0  -6  -9    8.27   27.05
  26  -4   3  116.51   21.48
  -2  -4 -10    5.35   21.01
  21  -3   3   55.29   19.40
  -6  -2  -7  179.69   23.47
  28   0   4    3.63   30.59
  -7   0  -4 2165.80   99.15
   4   2   2  114.38   12.55
   4   9   4   70.66   21.29
  -1  13   4   85.34   21.18
   4  14   5  161.76   23.25
   7  19   6   70.03   29.50
 -26  19  -6   42.82   25.60
 -25  22  -2   71.42   14.27
 -29  24  -5   38.10   21.23
  -2  28   6   12.53   22.54
 -33  30  -6    7.53   19.65
 -34  32  -6   11.30   19.38
 -35  34  -6   -3.68   21.37
 -14  38   5  -11.79   21.83
  13 -14  -6   16.81   15.75
  13 -13  -4   -3.14   13.48
  11 -13  -6   42.85   15.72
  11 -12  -4  194.97   18.80
   7 -10 -10   43.26   20.66
  -2  -5  -6   61.27   17.03
  18   2   4   96.04   22.19
  -5   2  -1  623.07   30.57
  -8   3  -2  695.04   34.96
 -14   5  -7   66.87   19.24
  18   7   5   24.59   20.58
 -17   8  -7   17.06   19.57
  15  15   6   12.47   23.58
 -23  15  -8   26.20   23.03
   9  18   6   15.45   28.47
 -29  23  -7   12.69   21.53
  -9  28   5    5.92   22.84
 -36  36  -6    5.70   20.00
 -20  42   4   19.73   18.34
 -24  42   3   -2.73   14.55
 -15  43   5   -8.90   22.30
 -28  45   2    5.13   13.02
  16 -15  -5  109.09   16.16
   9 -12  -6   84.96   17.36
   9 -11  -4  831.80   42.79
  22  -9   1   86.27   16.46
  25  -7   2   34.85   19.13
   4  -6  -2   88.13   10.32
  29  -4   3   41.16   24.89
  32  -4   3   -2.46   25.46
  -2  -4  -4  128.33   17.22
  -6   0  -3  493.11   29.20
 -13   4  -8   41.40   23.99
   3   6   3  124.75   16.95
 -15   6  -6  129.99   22.57
 -16   7  -8   24.81   29.15
   6  13   5    4.89   18.89
 -21  15  -3   51.83   15.28
 -22  15  -4  216.81   22.84
  13  16   6   10.75   23.50
 -12  16   2  270.95   16.46
 -24  16  -7   -6.88   25.55
  11  17   6   16.95   23.25
  -7  19   4  282.77   24.24
   4  22   6   50.46   26.55
 -32  28  -6  -17.82   22.52
  -3  30   6    7.15   21.89
 -10  30   5    1.28   20.93
  -4  32   6    5.81   22.32
  -5  34   6   14.68   22.87
 -37  38  -6    4.42   21.21
  15 -15  -6   60.45   16.16
  32 -13   0   36.08   17.03
  22 -13  -1   92.49   10.53
   6 -10  -5  209.36   22.68
   5  -9 -10   28.47   23.23
   2  -8  -8   28.47   18.78
  18  -5   2  230.21   22.84
  -3  -4  -5  976.61   51.64
  36  -3   3    4.15   22.52
  -5  -3  -8    4.07   18.39
  -7  -1  -9   -4.72   28.00
  -8   0  -5  185.94   26.15
  23   1   4   13.76   17.74
 -11   2  -7  161.60   22.68
  16   8   5   18.48   18.59
   6   8   4    6.63   17.90
 -19  10  -8  -13.07   27.18
   1  17   5  121.48   22.32
 -27  20  -8    0.00   22.35
  -5  23   5   39.16   17.93
 -11  24   4   60.81   16.54
 -25  24  -1   34.33   10.48
   1  25   6    9.14   23.31
 -11  32   5   12.88   21.92
 -12  34   5   11.71   20.69
 -25  36   2    8.76   10.75
  15 -14  -4   10.10   11.79
  13 -14  -9   15.39   22.22
  11 -13  -9    7.48   22.35
   7 -11  -6  324.85   26.31
  27 -10   1   53.71   16.54
  -2  -5  -9   61.02   25.87
  -4  -3 -10   44.02   25.03
  19  -2   3   79.66   19.46
  16   3   4  282.14   25.68
 -12   3  -6  120.52   20.11
  21   7   5   14.19   29.37
 -18   9  -6   69.57   20.96
 -20  11  -7   -9.20   26.47
   8  12   5   18.12   18.15
  -2  20   5   53.52   19.43
 -25  20  -3   53.74   16.02
 -28  22  -5  -19.98   25.49
 -15  24   3    4.80   11.46
 -31  26  -6   17.55   21.67
   9 -12  -9   39.66   25.49
   7 -10  -4 1554.74   72.46
   3  -8 -10   12.09   23.25
  26   1   4    1.64   23.63
  29   1   4   14.60   25.79
 -10   1  -8   -7.75   23.77
  -9   1 -10   25.44   22.08
 -15   6  -9   31.47   25.90
   8   7   4   91.95   22.71
 -15   7  -4   71.97   21.62
  14   9   5   70.93   22.11
 -18   9  -9   42.47   25.46
  12  10   5  171.75   22.90
  -2  10   3  238.23   19.24
  -6  10   2 1167.74   52.67
  10  11   5  166.64   22.54
 -26  20  -4   11.71   16.48
 -28  21  -7    0.03   18.15
   0  27   6   -2.59   21.53
 -22  30   2    0.00    9.72
 -14  41   5   18.15   21.92
  17 -16  -6    3.63   12.39
  15 -15  -9   68.75   22.57
  12 -14  -7   26.77   15.72
   7 -11  -9   35.29   26.88
   5 -10  -6   99.97   19.10
  24  -3   3   94.54   21.23
 -12   3  -9   36.13   26.94
  14   4   4  157.36   23.55
  10   6   4  138.64   23.42
 -25  17  -6   15.07   24.97
 -11  19   3   81.93   13.65
   8  20   6   -1.47   22.30
   3  24   6    3.14   24.18
  -1  29   6  -10.89   21.23
 -19  40   4   13.29   18.83
  18 -16  -5   40.56   13.73
  10 -13  -7  110.61   19.68
   4  -9  -5  274.45   25.14
  28  -7   2   26.77   16.89
  34  -7   2    6.30   23.63
   0  -7  -8  279.06   27.67
  -1  -4  -3  253.49   18.39
  33  -3   3   16.38   24.29
  -8  -1  -7   77.18   19.68
   6   1   2  211.81   16.78
 -12   4  -4  130.89   20.33
  12   5   4   56.88   20.25
 -14   7  -3 1254.25   61.30
  19   8   5   11.27   28.17
 -18  10  -4  116.95   19.49
   1  12   4   83.38   19.00
 -20  15  -2   -0.98   13.56
 -23  15  -5   27.81   17.17
   3  16   5  195.19   24.70
 -20  17  -1  104.88   14.41
  12  18   6    4.78   24.24
 -26  18  -8   23.44   19.87
  10  19   6   44.32   26.20
 -30  24  -6    4.78   19.84
  -6  25   5   20.82   20.31
  -2  31   6   -2.87   22.46
 -32  31  -3  -11.30   17.63
 -33  33  -3   20.50   15.94
 -14  44   5    0.00   22.93
 -20  45   4   -5.62   19.95
  14 -15  -7   -0.63   15.69
   8 -12  -7  128.65   20.88
  22 -11   0   16.73   13.70
   5 -10  -9    1.45   26.86
  31  -7   2   14.98   24.56
   1  -7 -10   27.76   20.71
  -3  -5  -7  114.35   20.88
  -4  -4  -6   20.93   16.54
  -9   0  -6   66.51   18.01
   5   5   3  428.48   26.61
 -16   7  -5   61.54   19.79
 -17  10  -3  365.06   27.89
 -23  14  -7    9.36   23.91
 -16  21   2  101.47   10.51
   5  23   6    3.14   20.80
   2  26   6    1.72   21.34
 -12  26   4   53.03   15.88
 -33  31  -4   16.89   16.65
 -23  32   2    4.34   11.95
 -34  33  -4   -0.82   16.48
 -34  35  -3    1.69   14.85
 -28  37   1    6.00    5.76
 -13  39   5    1.17   21.45
 -23  40   3   10.92   14.96
   6 -11  -7   75.52   19.81
  30 -10   1    6.80   16.16
   5  -9  -4  280.89   22.13
  23  -6   2    5.68   15.77
  27  -3   3   25.60   20.31
  30  -3   3   17.63   27.46
  -7  -2  -8    8.95   22.95
  -9   0  -9   19.40   25.14
  30   2   4   19.35   20.66
 -11   4  -3  988.70   49.13
 -13   4  -5    1.58   16.21
  22   8   5   22.19   23.50
  -9  13   2   72.79    9.17
 -27  19  -7    0.79   21.29
 -27  20  -5   18.83   23.23
 -31  29  -3   12.53   16.43
 -32  29  -4   28.41   19.19
 -35  32  -7    7.78   20.80
 -35  35  -4   -1.01   16.24
 -34  42  -1   -4.50    9.77
  16 -16  -7   71.91   19.68
  17 -15  -4   92.66   12.55
  33 -10   1   79.09   23.01
   3  -9  -6   -1.83   14.00
   3  -9  -9   16.76   28.14
  20  -8   1  160.75   19.40
  14  -3   2  591.28   32.80
  24   2   4   25.33   21.92
  17   9   5   37.44   22.76
 -19  10  -5  162.11   22.68
   5  15   5   56.28   17.74
 -24  20  -2   72.00   14.00
  -8  21   4   79.23   17.63
  -3  22   5  112.28   20.71
  -7  27   5    0.00   23.01
   1  28   6   -1.61   18.75
 -34  30  -7   -2.89   23.72
 -36  34  -7  -16.10   23.25
 -35  37  -3   -0.03   14.25
 -18  38   4  -11.44   16.81
  19 -17  -6   79.61   15.69
  27 -12   0   31.80   14.52
  -4  -3  -4  905.98   47.73
  -5  -3  -5  284.79   28.63
  15   0   3  317.10   29.07
   8   0   2  689.61   35.45
  27   2   4    4.07   28.17
  19   3   4  158.46   22.30
   7   4   3 1053.25   52.32
 -15   5  -8   47.52   26.75
  -1   6   2 1089.57   50.03
 -16   6  -7   14.66   20.71
 -18   8  -8   31.96   25.08
  -5  13   3  232.28   19.10
   9  21   6    5.68   23.69
 -29  22  -6   51.47   23.66
   4  25   6    3.14   19.84
 -16  26   3   58.24   12.55
 -12  37   5   -5.98   20.50
 -36  37  -4   -6.44   15.99
  27 -14  -1   61.49   11.95
   4 -10  -7  108.08   21.37
  -2  -6  -8   13.86   20.96
  -1  -6 -10    9.63   23.61
  22  -2   3   11.90   15.64
  34  -2   3   20.74   22.60
  12  -2   2  501.54   29.26
  10  -1   2   64.30   12.04
  -9   1  -4  655.17   37.64
 -12   2  -8  148.69   26.12
 -13   3  -7  105.84   22.65
  20   9   5   33.98   29.17
 -13   9  -1  155.29   12.77
 -19   9  -7   67.98   26.80
  15  10   5   47.49   22.22
   3  11   4  179.53   22.30
 -21  13  -4   94.43   18.94
   7  14   5  115.58   20.31
  -2  15   4  106.77   19.87
 -25  16  -8    5.10   19.21
 -25  18  -4    7.29   14.57
 -30  27  -3    5.21   15.53
 -13  28   4   10.45   17.38
  -8  29   5    2.10   22.43
 -34  31  -5   19.35   18.42
 -32  33  -2   -4.07   13.07
 -35  33  -5   -9.39   17.90
 -11  35   5    4.45   20.31
 -13  42   5    6.28   19.92
 -24  45   3    1.45   16.78
   8 -11 -11  -15.45   22.41
   1  -8  -9   23.93   27.43
  35  -6   2    3.66   24.73
  13   1   3  259.14   26.28
   2   1   1  414.51   20.47
 -10   1  -5   19.08   18.91
  11   2   3   44.92   19.38
   9   3   3  544.36   32.70
 -14   4  -9   57.72   23.28
 -17   7  -9   61.24   22.35
  13  11   5   59.14   19.51
 -21  11  -8   30.92   25.71
  11  12   5   38.75   20.50
   9  13   5   89.27   20.00
 -24  15  -6    3.68   24.26
  -5  18   4   54.69   15.86
 -24  18  -3  122.02   18.26
   6  24   6    3.47   22.60
 -32  26  -7    0.35   21.01
   3  27   6    2.57   19.35
  -9  31   5    3.52   19.54
 -10  33   5    2.18   21.01
 -36  35  -5    4.75   17.14
 -17  36   4    6.93   18.39
 -19  43   4   11.52   19.84
  18 -17  -7    3.74   20.71
  11 -14  -8   80.02   23.85
   9 -13  -8   27.05   22.22
  25  -9   1   15.94   14.74
   2  -5  -2  200.84   14.33
  -5  -4  -7   69.43   19.40
  -6  -3  -9  -12.55   24.70
   0  -2  -1  599.52   27.24
  -8  -1 -10    7.67   23.03
  17   4   4  148.28   21.97
 -14   4  -6  276.33   26.36
 -17   7  -6  310.14   28.60
 -20  10  -9   15.31   22.68
 -20  13  -3  122.40   17.93
   2  18   5   52.02   17.85
  -4  24   5   56.22   20.77
 -14  30   4   19.92   20.88
 -16  34   4   -1.12   17.33
 -33  35  -2   -0.38   12.64
 -22  38   3   -3.93   14.38
 -36  39  -3    6.22   14.76
 -37  39  -4   -6.85   17.52
  20 -17  -5   70.88   13.54
  13 -15  -8   28.36   22.00
   7 -12  -8   86.19   23.36
   1  -8  -6   25.76   18.37
  26  -6   2   33.08   17.38
  -6  -3  -6   31.11   16.07
  31  -2   3   -7.53   22.22
  35  -1   3   11.52   19.76
 -10   0  -7  298.60   27.48
 -11   1  -9   21.21   22.84
  28   3   4   11.90   21.18
   0   9   3  121.56   15.80
  -8   9   1   78.16    5.68
  18  10   5   21.31   24.94
 -22  13  -5   53.25   18.86
 -26  17  -7  -11.95   22.43
 -26  18  -5   24.81   21.29
  -1  21   5   66.70   17.28
 -29  21  -8    8.76   22.65
 -24  22  -1  129.80   13.26
 -30  25  -4    2.84   17.49
 -32  27  -5   -0.08   17.00
 -30  29  -2    0.55   12.83
 -29  34   0    3.00    6.33
 -37  37  -5    5.19   18.53
 -12  40   5   14.74   23.44
 -27  43   2    1.58   12.17
 -19  46   4  -13.92   21.89
  15 -16  -8   76.42   26.23
  12 -14 -10   15.07   20.06
  10 -13 -10   19.57   21.70
   8 -12 -10    8.27   17.99
   2  -9  -7   69.73   20.00
  32  -6   2    5.73   24.24
  21  -5   2   93.28   19.92
  25  -2   3   -4.09   18.04
  -9  -1  -8    2.84   20.06
  -5   0  -2  179.83   15.28
  25   3   4    3.36   24.34
  15   5   4   80.02   21.29
 -10   6  -1 1135.04   51.06
 -13   7  -2  152.70   15.01
   5  10   4   46.01   22.22
 -20  10  -6  150.71   23.28
 -28  20  -6   -4.45   21.29
  -9  23   4  126.66   17.52
 -31  24  -7  -12.09   21.26
 -29  25  -3   29.28   15.58
  10 -11  -3  437.41   23.93
   5 -11  -8   -3.47   17.90
   6 -11 -10    6.77   21.51
  18  -7   1  285.69   21.26
  -1  -7  -9   14.06   23.83
  29  -6   2   61.76   18.69
  28  -2   3   -9.61   23.09
  20  -1   3   15.67   15.37
  -8   1  -3   88.53   15.15
 -11   1  -6   57.34   18.20
  21  10   5   14.87   26.12
 -16  10  -2  166.70   18.15
   4  17   5  159.25   21.67
  -5  26   5   32.64   24.13
 -17  28   3   31.96   12.55
 -27  30   0    3.08    6.63
  30 -12   0   36.76   14.41
  12 -12  -3 1032.12   47.57
   8 -10  -3  108.27   12.01
   0  -7  -5 1292.21   64.74
  36  -5   2   10.53   23.72
  -3  -3  -3  630.55   33.71
  29   4   4   67.44   25.22
  13   6   4  121.86   19.40
   7   9   4  150.92   20.82
  16  11   5   11.38   25.08
   0  14   4  509.87   34.44
 -24  14  -8    1.17   22.68
 -12  21   3   27.78   11.98
 -31  25  -5   16.68   18.12
 -21  36   3    4.09   14.76
 -34  37  -2    4.26   11.98
 -11  38   5  -19.13   21.23
 -38  39  -5   -1.47   18.18
 -18  41   4   -5.38   18.20
  21 -18  -6   27.13   14.36
  33 -12   0   45.90   18.53
   3 -10  -8  124.31   24.40
   4 -10 -10    0.27   18.67
  34  -9   1   25.44   25.82
  -8  -2  -9   14.96   27.81
  20   4   4   54.07   18.61
 -17   6  -8   37.44   28.17
  11   7   4  184.98   21.56
   9   8   4   32.23   17.19
  14  12   5   48.44   21.45
   6  16   5   43.59   17.49
 -28  19  -8    7.61   21.70
 -30  22  -7  -11.93   19.92
  -2  23   5   30.81   19.65
 -29  27  -2    4.18   12.72
  -6  28   5   -0.63   23.61
 -35  31  -6   -3.25   21.67
 -36  33  -6  -10.23   20.66
 -37  35  -6   -5.62   19.10
 -38  41  -4    5.21   15.91
  30 -16  -2   53.03    9.99
  28  -9   1   18.39   16.48
   0  -8  -7   66.29   20.74
  -5  -4 -10    3.08   19.68
  -7  -2  -5  154.85   22.57
  32  -1   3   21.92   23.47
 -14   3  -8  105.51   25.55
 -14   5  -4  156.96   23.85
 -17   8  -4   21.64   17.58
  19  11   5   10.15   28.03
  12  13   5   13.13   18.53
 -23  13  -6   -9.01   19.54
   8  15   5   32.18   17.28
 -25  15  -7   35.10   24.43
 -29  23  -4   28.74   17.63
 -34  29  -6   -8.87   19.68
 -18  30   3   10.29   16.05
 -10  36   5   14.96   20.74
 -11  41   5   11.16   23.23
 -37  41  -3    4.80   14.08
 -23  43   3   18.23   15.47
  19 -16  -4  233.05   15.97
  20 -10   0  563.58   29.97
  31  -9   1   -8.98   19.10
   2  -9 -10    4.50   21.37
   1  -7  -4   86.84   17.25
  -3  -6  -9    0.00   23.58
  -7  -3  -7  451.08   33.19
  -6  -2  -4  455.31   29.67
  23   4   4   15.07   21.01
  26   4   4   -6.55   28.08
 -10   4  -2 1198.74   55.84
 -15   4  -7   -6.36   19.43
 -15   5  -5   38.86   16.59
 -16   5  -9   18.64   20.52
 -18   7  -7    9.36   22.57
 -18   8  -5  164.24   22.35
 -19   8  -9   27.76   23.01
 -20   9  -8   17.11   25.63
  10  14   5   45.82   20.80
 -24  16  -4    3.30   15.37
 -23  18  -2   13.05   11.52
 -27  18  -6   29.97   23.53
  -6  20   4   73.93   16.59
 -10  25   4  109.14   16.76
 -33  27  -6    7.29   19.08
  -7  30   5   21.34   21.89
  -8  32   5    8.41   22.13
 -19  32   3   32.97   19.21
  -9  34   5   -0.22   18.72
 -38  37  -6   -3.22   18.20
  10 -14  -9   71.10   24.26
   6  -9  -3   20.93   10.56
  19  -4   2  279.52   24.67
  37  -4   2    8.84   20.17
  -6  -4  -8   48.17   20.11
  23  -1   3   36.71   19.21
  29  -1   3    0.11   26.94
 -13   2  -9    5.32   21.83
  18   5   4   61.60   21.40
   2   8   3  278.30   21.51
  17  12   5   31.36   24.84
 -25  16  -5   20.58   18.59
 -28  23  -3    2.92   15.56
 -30  23  -5   27.51   22.35
 -17  39   4   -0.85   18.12
 -18  44   4    1.99   20.58
 -18  47   4    7.64   21.18
  12 -15  -9   38.43   24.07
  30 -14  -1   39.27   12.77
  14 -13  -3  249.61   16.21
   8 -13  -9   10.56   23.85
   1  -9  -8   69.27   22.46
  33  -5   2   17.96   24.86
  -8  -2  -6   64.33   19.73
  26  -1   3   11.27   20.25
  33   0   3   47.68   20.03
 -11   0  -8  156.00   25.38
 -12   1  -7   47.76   18.37
 -12   2  -5   70.14   20.99
   1   5   2 1023.80   47.82
 -21  10  -7   44.92   26.17
  20  12   5    2.48   21.72
  -3  12   3  368.28   24.34
   2  13   4  130.02   19.30
 -19  13  -2   68.72   16.02
 -23  16  -3  165.61   19.40
   3  19   5  129.45   22.84
 -29  20  -7   18.04   20.99
  -3  25   5   29.72   23.63
 -10  39   5    2.70   23.58
  14 -16  -9    6.36   19.90
   6 -12  -9    1.72   25.19
  23  -8   1   89.35   16.02
   0  -8 -10   -0.35   18.78
  16  -6   1    9.17   12.58
  -2  -6  -5  360.28   28.52
 -11   2  -4  779.35   43.07
  27   5   4   37.74   22.84
 -16   5  -6  179.47   24.18
 -16   8  -3  336.97   25.98
  15  13   5    3.41   26.86
 -27  17  -8    4.31   21.59
   0  22   5   68.04   19.38
 -28  25  -2    8.13   12.61
 -32  25  -6   32.15   20.14
 -27  35   1    6.03    5.92
 -35  39  -2   -4.07   11.90
  25 -11   0   11.98   12.23
  -3  -6  -6   -6.17   15.77
  30  -5   2  -14.74   20.99
 -10  -1  -9   30.79   26.50
  16   1   3    5.05   16.21
  21   5   4   33.84   19.92
 -13   5  -3  217.52   21.18
  16   6   4  144.18   23.17
 -19   8  -6   36.27   17.36
   5  18   5   49.45   17.99
  -9  18   3    9.47   14.06
 -28  21  -4   10.45   17.06
  -4  27   5   12.77   24.75
 -11  27   4    6.80   15.42
 -16  37   4    1.66   17.44
 -23  46   3    8.19   17.47
  20 -12  -1  148.44   11.71
   4 -11  -9   -4.89   24.94
  -1  -8  -8   67.17   22.57
  27  -5   2   26.20   16.95
 -13   2  -6   48.09   16.84
  24   5   4   29.91   25.74
   4   7   3  978.90   49.29
  18  13   5   27.40   22.84
  13  14   5   19.00   22.11
  -6  15   3  178.57   17.49
   7  17   5   52.15   21.72
 -36  31  -7   -6.52   19.32
 -26  41   2    7.59   11.93
 -30  44   1    6.41    9.39
   9 -13 -11    0.25   21.04
  35  -8   1   20.17   23.72
  -2  -7 -10   10.07   21.67
   0  -4  -2 1830.06   80.29
  21   0   3   95.25   20.28
  30   0   3   36.95   22.57
   4   0   1 2684.73  115.06
  -4   9   2  998.09   45.85
   4  12   4  169.62   21.42
 -24  13  -7   -5.24   24.67
  11  15   5   42.06   23.23
   9  16   5   10.43   18.69
 -26  16  -6   41.37   24.64
 -29  21  -5   15.09   21.12
  -7  22   4  160.53   20.93
 -13  23   3   34.28   12.55
 -17  23   2    5.08    7.97
 -31  23  -6   -2.24   20.44
  -5  29   5   36.03   25.55
 -12  29   4   11.38   19.81
 -35  29  -7    0.00   19.08
 -37  33  -7   -2.51   20.82
  -8  35   5   16.65   22.87
 -15  35   4    5.16   17.74
 -22  41   3    5.19   14.82
 -17  42   4    0.19   18.23
  22 -18  -5   24.34   10.37
  10 -14  -6  283.62   23.61
   2 -10  -9   58.43   23.66
  -1  -6  -4   91.46   17.60
  34  -4   2   10.67   22.16
  17  -3   2  494.15   31.85
  -8  -3  -8   11.71   20.06
  -9  -2  -7  166.32   24.59
  14   2   3   90.77   20.69
 -16   4  -8   50.08   28.47
  14   7   4  181.25   24.10
 -11  12   1   49.59    4.48
  16  14   5   25.27   27.51
 -19  15  -1  271.55   19.13
  -1  16   4  118.20   18.78
 -28  18  -7    8.84   20.61
 -27  21  -3   76.17   15.64
  -1  24   5    7.83   22.79
 -26  28   0    4.99    6.14
  -6  31   5   19.84   20.63
 -13  31   4    1.80   21.04
  -7  33   5   47.13   20.93
 -14  33   4   38.70   19.87
 -17  45   4  -16.65   22.30
 -27  46   2   -5.27   13.48
  12 -15  -6   49.56   16.10
   8 -13  -6  102.97   17.60
  -4  -6  -7  137.06   23.20
  -5  -2  -3  503.29   29.15
  -9  -1  -5    8.71   18.89
  27   0   3    3.58   22.84
 -15   3  -9   60.56   25.46
  19   6   4   42.38   17.63
   6   6   3  367.38   26.39
 -18   6  -9   27.13   20.17
 -19   7  -8   24.73   26.20
  12   8   4   16.59   16.10
   6  11   4   79.12   17.11
 -13  11   0   89.93    7.01
 -26  15  -8   22.54   19.51
 -13  18   2  255.48   16.54
  -4  19   4  115.36   18.26
  11 -15  -7   -0.57   14.96
   9 -14  -7   40.20   16.51
   7 -13  -7   69.46   17.58
   6 -12  -6  133.10   19.57
  22  -4   2   30.08   15.91
  24   0   3   95.96   20.88
 -13   1  -8   46.78   23.80
  12   3   3  349.44   27.07
 -17   5  -7   -7.75   18.72
  25   6   4   -0.68   27.13
  10   9   4  254.33   24.02
   8  10   4  104.39   18.72
 -23  14  -4  163.89   20.36
 -24  14  -5   69.13   17.11
  14  15   5   19.90   24.13
   4  20   5   42.74   19.38
 -23  20  -1   92.22   12.04
  -2  26   5   13.76   25.46
   9 -13  -5    2.78   13.78
  34 -11   0    5.08   20.93
   0  -9  -9   23.39   23.25
  26  -8   1   68.20   17.03
  32  -8   1   22.02   23.01
  -3  -7  -8  159.88   25.22
  -4  -6 -10   21.92   19.90
  -4  -5  -5  280.67   25.55
  -5  -5  -6  107.23   20.85
  -7  -4  -9   14.68   26.66
  -8  -1  -4  601.24   36.84
 -10  -1  -6   93.15   18.59
  31   1   3    1.56   22.73
 -10   2  -3  130.92   17.08
 -14   2  -7   30.89   20.25
  -7   3  -1 2585.93  110.89
  10   4   3  766.33   42.47
   8   5   3  255.48   21.64
 -20   8  -7   45.25   22.79
 -22  10  -8   22.54   23.14
   6  19   5   23.31   21.92
 -27  19  -4   11.05   14.52
 -30  21  -6    6.63   19.35
   1  23   5   -1.61   23.85
 -27  23  -2    1.94   11.87
 -33  25  -7   13.07   20.85
 -16  40   4    2.57   18.09
  14 -16  -6  114.54   17.03
  13 -16  -7    4.72   16.73
  11 -15 -10   -0.16   19.40
  11 -14  -5   70.80   14.82
   9 -14 -10    0.98   19.57
   7 -13 -10   11.95   20.52
   7 -12  -5  143.66   20.00
   5 -12  -7  176.28   21.78
   4 -11  -6  276.11   23.58
  31  -4   2    7.83   23.83
  35  -3   2    5.90   20.28
 -12   0  -9   54.69   23.25
   3   4   2 1953.77   86.54
  26   7   4   72.32   25.65
  -1  11   3  102.18   16.05
  17  15   5   15.01   23.83
  12  16   5    8.32   27.18
  10  17   5    9.09   21.70
   8  18   5   27.21   21.10
 -20  19   0   23.44    7.07
 -28  19  -5    6.63   24.43
 -30  20  -8    2.65   20.58
  -8  24   4   14.41   15.83
  -3  28   5    6.85   22.13
  -7  36   5   36.46   22.24
  25 -15  -2   66.46    7.86
   5 -12 -10   13.48   20.77
  28 -11   0    8.60   14.14
  18  -9   0  245.03   17.58
  29  -8   1   31.93   14.22
  36  -7   1   41.84   20.74
   2  -7  -3  224.20   17.03
  -7   1  -2  223.90   15.91
  32   2   3    4.53   21.10
 -17   6  -5   32.89   15.72
  17   7   4   93.39   21.18
 -25  14  -6   10.29   24.32
 -27  16  -7    3.06   17.71
  -4  30   5   13.48   20.99
 -34  30  -4    8.11   15.94
 -35  32  -4    7.45   15.61
  -6  34   5   -4.15   19.84
 -21  39   3   12.17   14.96
 -36  41  -2   -6.11   11.35
 -22  44   3   15.56   15.42
  13 -15  -5   70.03   14.00
  10 -15  -8   17.49   22.68
  16 -14  -3   74.26    9.83
   8 -14  -8   12.96   21.59
  25 -13  -1   60.78   11.24
  31 -11   0    6.17   14.30
   5 -11  -5    6.55   19.30
   3 -11  -7  106.17   20.09
  -2  -8  -9   59.99   26.86
  21  -7   1  337.22   23.96
  25  -4   2   19.90   16.13
  28  -4   2   36.84   17.74
  12  -4   1  353.21   21.62
  36  -2   2    0.76   20.31
 -10  -2  -8  106.47   23.85
  28   1   3    4.97   26.31
 -14   3  -5   75.79   16.54
 -16   6  -4  147.18   20.09
 -20   9  -5   18.26   17.71
 -22  14  -3  176.77   19.46
  15  16   5   21.48   22.95
 -22  16  -2   34.03   12.50
 -32  23  -7   -5.43   19.65
   0  25   5   21.62   25.41
 -14  25   3    8.87   13.15
 -35  30  -5   -0.71   16.32
 -25  31   1    4.45    5.29
  -5  32   5    4.56   18.53
 -36  32  -5   15.45   17.25
 -36  34  -4    0.33   15.39
 -37  34  -5   -1.31   18.04
 -16  43   4   13.24   19.92
 -16  46   4    2.81   19.81
  15 -17  -7   27.10   17.79
  12 -16  -8   95.79   24.18
   6 -13  -8   16.40   21.15
   3 -11 -10  -11.24   18.86
   2 -10  -6   25.63   15.04
  -3  -5  -4  169.95   18.97
  -6  -5  -7  100.19   19.30
  -6  -5 -10  -11.65   21.72
   6  -1   1  689.97   33.35
 -11  -1  -7   44.08   17.25
  -3   5   1  664.64   30.24
 -18   6  -6   19.84   15.37
  20   7   4   40.64   19.13
  15   8   4   30.46   19.10
 -10   8   0   28.22    4.78
 -19   9  -4  261.10   24.10
 -25  13  -8   -8.05   22.13
  13  17   5   12.06   26.80
 -37  36  -4   -9.17   15.17
 -15  38   4    5.68   18.78
 -25  39   2    4.50   11.08
 -22  47   3   13.05   16.89
  16 -17  -6   -4.34   13.15
  -9  -3  -9   32.45   21.75
  13  -1   2  137.01   16.95
  22   1   3   46.75   19.73
  25   1   3   30.10   17.11
 -13   3  -4  504.41   33.02
 -15   3  -6   62.09   17.71
  -7  12   2  410.50   22.08
   3  14   4  321.96   25.22
  11  18   5   -4.12   26.69
 -29  18  -8    2.43   20.85
 -26  19  -3  228.46   21.21
 -29  19  -6   45.90   21.34
 -10  20   3   36.30   12.39
   5  21   5   28.63   26.45
  -5  21   4   49.53   16.48
  -9  26   4   33.38   16.65
  -1  27   5    0.00   22.24
 -31  33  -1   -1.56    9.28
 -38  36  -5   -0.74   15.53
  -6  37   5    2.59   20.99
  14 -17  -8   68.86   22.00
   4 -12  -8   43.31   21.37
   3 -10  -5  583.64   35.21
   1 -10  -7    6.25   15.26
   1 -10 -10   -5.92   18.07
  20  -3   2  223.93   22.13
  32  -3   2   24.86   24.37
  10  -3   1 1587.62   70.39
   8  -2   1  708.63   33.92
  17   2   3   97.19   19.08
   5   3   2  688.66   34.82
 -17   4  -9   28.55   19.62
 -18   5  -8   36.00   23.25
 -21   9  -6   -1.50   18.69
   9  19   5    8.62   22.68
   7  20   5    6.58   26.06
 -31  21  -7    7.78   19.30
   2  24   5   10.40   22.11
 -32  26  -4   10.04   16.10
 -33  26  -5   52.59   17.36
 -34  32  -3   -3.63   14.08
  -5  35   5   -9.80   21.64
 -14  36   4    6.41   17.44
 -20  37   3    0.00   14.11
  33  -7   1   62.58   23.66
  -4  -7  -9   15.72   22.54
  -6  -4  -5  289.02   25.95
  -7  -4  -6  299.01   25.60
  11   0   2  406.24   25.93
 -11   0  -5  216.70   23.69
  29   2   3   -6.41   21.72
 -15   2  -8    4.34   22.11
 -15   8  -2  236.76   18.69
 -21   8  -8    8.90   19.81
  13   9   4  137.71   22.41
   1  10   3   77.67   15.72
 -23  12  -5   31.77   17.33
   5  13   4   52.70   17.82
  -4  14   3  407.22   25.90
 -27  17  -5   25.65   21.29
  14  18   5    4.89   23.74
 -10  28   4    0.22   17.82
  -2  29   5    6.90   20.61
 -29  29  -1   94.78   11.98
 -33  30  -3   13.56   14.36
 -36  30  -6    0.41   18.91
  -3  31   5    3.93   19.95
 -37  32  -6   18.37   17.85
  -4  33   5   41.87   20.96
 -35  34  -3    0.74   12.88
 -38  34  -6   -8.32   17.30
 -15  41   4    4.23   19.98
  17 -18  -7   12.75   17.52
  21 -17  -4  151.06   11.71
  15 -16  -5  108.98   15.26
   2 -11  -8   21.94   17.93
   0  -9  -6   13.56   14.52
  -2  -1  -1  376.68   19.24
 -12   0  -6   64.82   17.85
 -14   1  -9   12.53   23.42
   7   2   2  694.63   35.23
  18   8   4    7.94   19.73
  21   8   4    1.61   21.59
  11  10   4  188.72   21.78
 -22  12  -4  377.39   28.14
 -26  14  -7   16.24   22.84
 -26  17  -4   22.05   14.87
 -26  21  -2   70.55   13.51
 -18  25   2   34.22    9.22
 -15  27   3   10.32   12.01
 -32  28  -3   -8.90   14.71
 -35  28  -6   -8.08   19.81
 -13  34   4   -1.01   18.04
 -38  38  -4   -8.38   15.97
 -39  38  -5   14.36   17.03
 -15  44   4    2.35   20.41
  23 -10   0   32.10   12.47
  -1  -9 -10  -11.57   18.83
   0  -6  -3  190.61   16.68
  -7  -5  -8  108.32   25.76
  -2  -3  -2  237.68   15.86
   9   1   2   39.11   12.88
  15   3   3   23.44   19.46
 -16   3  -7    5.73   17.47
 -19   6  -7    2.76   23.36
   9  11   4   83.02   18.01
   7  12   4  328.40   27.51
 -28  16  -8   -5.79   20.74
  12  19   5  -13.32   21.29
   6  22   5    6.96   25.76
 -32  24  -5   11.24   16.46
   1  26   5    9.58   23.42
 -11  30   4    5.24   22.41
 -12  32   4   22.38   20.77
 -39  36  -6    3.66   17.36
 -21  42   3   -9.47   15.45
 -26  44   2   -2.81   13.21
  16 -18  -8    1.31   19.90
  11 -16  -9   30.76   20.99
   9 -15  -9   61.52   22.62
   7 -14  -9  108.05   25.14
  -1  -9  -7   16.54   18.80
  24  -7   1  228.49   21.48
  -8  -4  -7  130.35   20.69
  29  -3   2   95.14   22.65
  33  -2   2   12.06   19.76
  -7  -1  -3  136.68   15.28
 -12  -1  -8   41.32   23.09
  26   2   3   -2.21   19.35
  30   3   3   28.06   24.07
 -12   5  -2  430.01   25.08
 -15   6  -3  186.43   18.78
 -22   9  -7   34.42   26.80
 -24  11  -8   31.80   19.68
 -24  12  -6   11.38   23.36
   0  17   4  355.94   27.48
 -28  17  -6   15.23   21.23
 -30  19  -7   11.16   16.43
  10  20   5    0.38   24.24
   8  21   5   13.65   22.60
  -6  23   4   27.37   15.56
   0  28   5   15.17   18.78
 -32  35  -1    6.33    8.76
 -36  36  -3   30.92   14.90
  18 -18  -6   82.28   15.77
   5 -13  -9   38.02   24.13
   8 -12  -4  129.31   16.29
   0 -10  -8  189.19   27.02
  30  -7   1   15.09   15.39
  19  -6   1   22.30   14.22
  23  -3   2   11.49   15.97
 -11  -2  -9    6.03   20.31
 -10   0  -4 2386.75  108.65
  23   2   3   14.74   18.91
  -2   8   2  869.38   40.80
  16   9   4   13.89   16.16
  22   9   4   22.32   28.11
 -18   9  -3    7.01   16.51
 -16  14   0  120.63    8.92
  -3  20   4   90.31   18.04
   3  25   5   31.03   23.12
 -31  26  -3    4.53   15.37
 -16  29   3   10.43   12.31
  -1  30   5   -0.41   17.19
  -2  32   5   -3.88   20.44
 -18  33   3    9.74   18.29
  -3  34   5   15.99   20.91
 -14  39   4   -1.26   19.54
  13 -17  -9   22.16   19.32
  10 -13  -4  451.93   27.40
   3 -12  -9   29.23   20.91
   6 -11  -4  358.40   24.37
  -3  -8 -10    5.08   17.90
  -5  -4  -4  306.32   23.42
  26  -3   2  146.34   20.96
 -13   0  -7   73.36   20.39
  13   4   3  289.24   27.97
  31   4   3   -0.03   20.50
  19   9   4   12.28   19.13
   3   9   3  378.48   25.46
  11  21   5   14.11   21.70
 -33  24  -6   29.34   19.13
 -28  27  -1   24.40    9.47
 -17  31   3   19.95   16.59
 -38  32  -7    4.53   20.09
 -24  37   2   -0.35   10.86
 -14  45   4    0.35   21.67
 -21  45   3   -2.95   16.73
  28 -13  -1   29.56   11.05
  27  -7   1   20.88   14.76
  34  -6   1    8.79   22.84
  18  -2   2  177.59   22.22
  34  -1   2    0.82   20.31
  14  10   4  139.02   21.97
   2  16   4  102.26   19.49
 -25  17  -3   66.18   14.52
   9  22   5    2.32   20.41
 -31  22  -5   22.46   20.61
   7  23   5   48.66   22.02
 -25  26   0   18.20    5.95
   2  27   5    8.62   21.51
 -36  28  -7    7.59   18.48
 -37  30  -7   26.58   19.30
 -14  42   4  -10.75   20.61
  31 -13  -1   18.67   12.47
   1 -11  -9    4.42   25.16
  -2  -9  -8   44.38   20.00
  16  -8   0  456.24   23.91
  -1  -8  -5  221.17   24.94
  -9  -3  -6  114.30   19.43
  27   3   3   -5.92   22.82
 -12   3  -3  548.10   32.12
 -16   4  -5  152.32   19.70
  11   5   3  149.04   22.76
 -19   5  -9   18.83   18.26
 -19   7  -5  306.90   25.57
   5   8   3  222.21   21.86
  23  10   4   37.17   22.05
 -15  10  -1  411.21   22.41
 -25  12  -7   16.81   19.57
 -27  14  -8   36.57   20.71
 -26  15  -5   41.18   19.87
 -11  22   3   40.58   12.53
 -30  22  -4    4.99   15.91
  -7  25   4   10.07   14.82
   4  26   5   18.09   22.16
   1  29   5   -4.86   20.31
   0  31   5   -2.87   21.12
 -37  38  -3   -2.76   12.99
  17 -17  -5  271.61   19.76
  12 -14  -4   56.06   12.99
  32 -10   0   30.68   18.09
   4 -10  -4  244.43   21.10
  -9  -4  -8   17.06   21.18
  -8  -3  -5    7.26   16.21
  30  -2   2   -0.27   23.31
  35   0   2   -9.09   19.40
 -16   2  -9   23.39   22.76
  18   3   3   75.16   17.58
 -17   3  -8   66.65   24.10
 -17   4  -6   84.30   20.14
 -20   6  -8    5.81   20.33
 -12   7  -1  843.35   39.33
 -20   7  -6   68.26   17.44
  12  11   4   27.78   19.30
 -21  12  -3   14.74   15.23
  -2  13   3   39.66   15.56
 -29  17  -7   19.02   20.33
 -22  18  -1   36.22    9.83
 -32  22  -6   46.59   19.57
 -35  26  -7    6.20   22.05
 -20  40   3   -2.24   14.33
  26 -10   0   79.23   14.16
  -5  -7 -10    0.79   21.10
  -8  -5  -9   22.22   24.34
   9   6   3  174.01   22.24
   7   7   3 1140.28   57.53
  17  10   4   55.84   18.69
  20  10   4   11.16   26.91
   4  15   4  158.84   20.93
 -25  15  -4   89.57   17.17
 -27  15  -6    1.17   22.24
  -4  22   4   78.55   17.30
   8  24   5   21.48   22.62
 -30  24  -3   11.35   15.31
  -8  27   4  -15.15   15.99
 -19  27   2    8.79    8.62
   3  28   5   -4.20   20.41
   2  30   5   -6.39   19.87
 -29  42   1    8.98    9.44
  28 -17  -3    9.74    5.08
   8 -15 -10    5.19   19.13
   6 -14 -10   20.20   19.76
  29 -10   0   84.82   16.70
  -1 -10  -9   17.74   19.95
  -4  -7  -6  286.37   26.55
  -2  -5  -3  210.45   17.60
 -10  -3  -7  125.22   22.13
 -13  -1  -9   20.55   20.58
 -14   0  -8  131.25   25.95
 -13   1  -5   55.27   15.47
 -14   1  -6   13.40   15.50
  24   3   3   36.52   20.52
  28   4   3   23.36   24.26
 -15   4  -4  115.77   21.15
 -18   7  -4  167.82   20.17
  10  12   4  362.41   28.96
   8  13   4   90.94   17.90
   6  14   4  125.35   19.08
 -21  14  -2  152.59   16.57
 -34  24  -7    1.34   19.49
   5  27   5    1.39   17.63
 -12  35   4   20.33   16.76
 -23  35   2   -1.17   11.24
 -13  40   4   -0.30   20.52
 -13  43   4   -4.56   21.26
  10 -16 -10    0.44   19.65
   4 -13 -10   13.07   19.62
  -4  -8  -8   29.42   19.98
  35  -5   1   32.12   21.12
  21  -2   2   23.61   15.64
  -9   2  -2  729.70   36.33
 -18   4  -7   27.65   19.87
 -21   7  -7   73.61   27.10
  21  11   4   -5.08   23.39
 -25  19  -2   30.89   12.42
 -14  20   2  160.01   13.54
 -30  20  -5   -0.68   19.13
  -9  29   4   -5.54   22.19
 -10  31   4    5.62   20.03
 -11  33   4   29.88   20.31
  -5  -7  -7  171.99   23.63
  31  -6   1    2.29   20.22
  27  -2   2   44.10   18.23
  31  -1   2   -4.39   24.75
  16   4   3  111.35   18.37
  29   5   3   14.68   22.71
  15  11   4   94.92   19.10
  -5  16   3   96.07   16.43
  -8  19   3   83.95   16.18
 -31  20  -6   24.75   18.78
 -33  37  -1    4.31    7.86
 -25  42   2   -1.50   12.50
 -20  43   3    3.77   16.65
  20 -19  -6    0.55   13.21
   2 -12 -10   31.74   21.07
  -3  -9  -9   46.61   22.49
  -3  -7  -5  537.87   35.67
  22  -6   1  164.00   18.12
  17  -5   1  415.79   26.55
  -7  -3  -4 1591.39   75.82
  24  -2   2   89.16   16.59
 -15   1  -7   -8.95   20.74
  18  11   4   32.15   24.07
  22  12   4   10.75   20.25
 -26  12  -8   35.40   18.45
 -18  13  -1   54.50   11.49
 -28  15  -7   18.53   16.84
   1  18   4   51.39   16.07
 -29  20  -4    0.35   13.62
 -33  22  -7    4.07   18.59
  -5  24   4   12.45   15.26
 -12  24   3   59.14   13.43
 -27  25  -1   48.14    9.61
 -20  29   2   61.49   10.56
 -22  33   2   10.34   14.14
 -19  38   3    4.34   14.74
 -20  46   3   -5.43   18.34
  14 -15  -4    4.09   10.67
   8 -15  -7   55.43   16.29
   6 -14  -7   54.45   17.58
  18 -11  -1  273.82   15.15
  36  -4   1   11.98   18.86
 -11  -3  -8  106.33   24.78
  -4  -2  -2   99.94   12.50
 -12   1  -4  251.58   24.59
  25   4   3   36.24   24.78
   0   7   2 5986.01  253.84
 -24  10  -7   47.05   22.11
  13  12   4   19.73   16.35
 -29  22  -3   64.65   15.26
 -33  32  -2    1.53   11.41
 -38  40  -3   -0.76   12.85
 -12  41   4  -14.25   19.35
  10 -16  -7    2.78   16.13
  28 -15  -2   29.86    8.90
   0 -11 -10   22.43   17.99
  28  -6   1    7.81   13.65
 -10  -4  -9   72.73   25.00
 -11  -2  -6   47.08   19.60
  32   0   2   21.04   22.71
  -9   0  -3  452.50   28.19
 -18   3  -9   16.18   18.78
  19   4   3   64.57   19.54
  19  12   4   -3.22   26.01
   0  12   3  275.84   22.90
 -25  13  -5   20.03   17.47
 -26  13  -6   11.19   23.25
   3  17   4  125.71   20.99
  -2  21   4   38.56   17.38
 -21  31   2   14.08   11.79
   9 -16  -8   13.21   21.34
   9 -15  -6  120.82   17.44
   7 -15  -8   -3.68   21.37
   7 -14  -6  348.98   27.24
   5 -14  -8  -11.90   22.16
   4 -13  -7    7.34   15.94
  21  -9   0  291.18   20.80
   0  -8  -4   10.83   14.68
  25  -6   1   29.20   14.46
  -6  -6  -6  139.02   19.65
 -10  -2  -5   66.32   16.35
 -12  -2  -7   27.21   18.97
  14   0   2  916.30   47.54
  22   4   3   91.56   20.61
 -19   4  -8   20.06   20.31
  14   5   3  224.58   22.41
  26   5   3    9.58   25.60
  16  12   4   22.08   18.12
  11  13   4   51.69   17.90
 -24  15  -3   28.47   15.01
 -29  18  -5   13.32   23.53
  -6  26   4    8.87   15.91
 -31  28  -2   16.98   12.12
 -34  34  -2    1.69   10.73
 -11  36   4   10.73   18.75
  12 -17  -7    2.65   16.73
   5 -13  -6   23.72   15.77
   2 -12  -7  122.38   20.11
  -2 -10 -10   23.63   20.69
  33  -9   0    6.88   20.80
  -5  -8  -9   37.94   21.56
  -7  -6  -7   62.23   16.92
  28  -1   2   40.75   17.77
 -15   0  -9   71.31   23.63
  33   1   2  -12.31   20.69
 -16   1  -8   68.75   22.87
 -22   7  -8   26.91   19.43
  -5  11   2  711.61   34.33
  20  13   4   12.72   23.96
 -24  13  -4   65.56   16.40
   9  14   4  147.35   20.55
   7  15   4  182.36   23.80
   5  16   4   47.87   16.87
 -30  18  -6   -6.17   19.62
 -32  20  -7   -1.04   18.53
 -36  29  -5   33.35   17.28
 -37  31  -5    8.54   15.17
  19 -18  -5   31.44   11.19
  11 -17  -8   35.37   21.31
  11 -16  -6  172.73   20.17
  18 -15  -3   20.36    6.74
   3 -13  -8   33.71   22.38
   3 -12  -6  212.88   21.72
  32  -5   1   12.47   22.41
  19  -1   2  180.40   20.91
  34   2   2   -4.56   19.54
 -18   5  -5  119.98   18.20
 -19   5  -6  118.53   20.93
 -13  26   3    2.51   12.61
  -7  28   4    8.02   18.83
 -38  31  -6   -7.51   18.23
 -38  33  -5   -3.28   17.14
 -10  34   4    1.91   19.16
 -11  42   4    1.01   18.86
 -25  45   2    6.00   13.26
 -19  47   3    7.51   17.71
  23 -12  -1  192.03   14.27
  14  -7   0 1391.83   61.38
  -5  -6  -5   25.74   19.60
  -4  -4  -3  184.03   16.13
 -16   2  -6   93.39   17.96
  -9   4  -1  982.29   44.57
  27   6   3    5.84   23.39
 -17   7  -3  383.61   28.00
 -21   8  -5   92.71   17.74
 -22   8  -6   38.75   18.31
 -25  10  -8    9.39   20.44
   2  11   3   49.37   16.76
  14  13   4   12.75   18.64
  17  13   4  -14.96   21.72
 -27  13  -7   -7.91   20.31
 -29  15  -8   14.60   20.80
 -28  18  -4   15.26   15.15
  -3  23   4    1.31   15.20
 -30  26  -2   24.43   13.07
 -35  27  -5   13.62   17.22
 -37  29  -6   23.55   19.57
  -8  30   4    8.76   23.93
  -9  32   4    0.44   20.47
 -39  33  -6   -2.89   16.35
 -39  35  -5   -0.46   16.18
 -19  41   3   -6.44   17.25
  14 -18  -7  -13.32   17.41
  13 -18  -8   27.97   22.95
   8 -16  -9   29.09   21.21
   6 -15  -9   68.37   22.08
   1 -12  -8   50.52   22.82
   0 -11  -7  196.72   22.22
  -4  -9 -10    2.97   20.71
  -8  -6  -8   15.61   24.48
 -12  -3  -9   71.59   21.83
 -13  -2  -8    0.00   25.65
  25  -1   2   17.22   14.38
  12   1   2  162.47   18.69
 -15   2  -5   79.64   17.22
 -14   4  -3  766.27   41.48
  17   5   3   87.99   18.01
  23   5   3   14.46   21.07
 -20   5  -7   -0.41   20.85
  28   7   3   -9.66   21.31
 -17   9  -2   64.11   14.06
 -28  20  -3   28.19   13.78
  -9  21   3   -0.49   12.36
 -36  27  -6   -3.71   19.27
 -14  28   3   20.14   13.54
 -35  29  -4  -12.06   14.82
 -36  31  -4   12.99   15.28
 -37  33  -4    1.77   15.28
 -17  34   3    5.68   17.52
 -40  35  -6   -9.72   17.41
 -19  44   3    8.52   15.94
  13 -17  -6   88.10   16.16
  10 -17  -9   72.19   23.42
   4 -14  -9   69.59   22.93
   1 -11  -6   90.25   18.12
  -2  -7  -4   49.13   14.60
  15  -4   1   97.38   13.62
  22  -1   2   18.12   16.10
  29   0   2   49.81   24.75
 -17   2  -7   38.65   19.92
   2   6   2 1096.86   50.82
 -14   6  -2  181.41   15.97
  10   7   3  401.52   29.39
   4  10   3  449.52   29.17
  12  14   4   38.29   17.17
  18  14   4   14.49   23.06
  -3  15   3  257.06   22.22
 -31  18  -7    9.20   19.02
   2  19   4   68.42   18.45
 -34  25  -5   13.86   16.92
 -16  32   3   -1.64   17.55
 -35  36  -2   -4.12   10.59
 -10  37   4   -8.43   20.69
 -10  40   4    8.13   20.17
 -24  40   2    2.95   12.80
   2 -13  -9   19.43   22.13
  -1 -11  -8   31.85   22.22
  30  -9   0   27.46   14.85
  -8  -5  -6  114.87   18.91
  33  -4   1   40.15   23.53
  -9  -2  -4  782.79   42.82
 -13  -1  -6   27.78   18.89
   8   8   3  338.83   25.71
   6   9   3  170.87   20.91
  15  14   4   40.64   20.20
  10  15   4   85.37   20.09
 -28  16  -5   -6.39   21.29
 -29  16  -6   13.56   19.68
 -11  17   2  187.06   14.87
 -24  17  -2  113.29   13.84
 -26  23  -1   82.28   11.03
  -4  25   4    2.84   16.51
 -15  30   3    2.43   15.15
 -38  35  -4    5.29   14.33
 -40  37  -5   -3.90   16.78
 -18  48   3    0.49   18.86
  15 -19  -8   40.42   22.38
  12 -18  -9   33.84   19.13
  16 -16  -4  203.68   15.01
   6 -13  -5  244.62   21.12
  32 -12  -1   47.21   16.13
  -2 -10  -7  116.26   19.27
  34  -8   0    3.88   20.71
  20  -5   1  128.54   19.57
  29  -5   1   27.13   17.74
  -9  -5  -7   27.02   17.93
  -4   0  -1 2597.39  111.11
 -17   1  -9    1.06   21.42
  10   2   2  454.35   27.37
  -1   4   1  477.77   22.95
 -17   5  -4   45.80   16.59
  24   6   3   33.24   22.95
 -20   8  -4   39.27   16.10
 -24  11  -5   41.48   17.14
 -25  11  -6  -10.32   24.04
  -8  14   2  167.63   13.56
  19  15   4    3.90   22.76
   8  16   4    2.57   18.07
   4  18   4   69.16   16.98
  -1  22   4    1.91   14.06
 -38  29  -7   -1.47   18.72
  -9  35   4    1.06   17.03
   8 -14  -5   23.17   13.26
   4 -12  -5  244.21   22.43
   0 -12  -9   23.50   19.76
  24  -9   0   34.55   12.14
 -12  -1  -5   45.82   17.08
 -14  -1  -7   -0.30   19.65
  30   1   2    1.99   24.81
   4   5   2 1027.87   48.66
  15   6   3   19.84   15.75
 -28  13  -8   13.45   17.63
  16  15   4   -3.85   26.01
   6  17   4    3.63   17.93
 -33  23  -5   13.76   17.85
 -34  23  -6   -1.64   18.04
 -29  24  -2   14.60   12.23
 -33  25  -4    1.56   14.36
  -5  27   4    1.99   20.58
 -37  27  -7   -5.32   17.79
 -18  39   3    7.34   16.62
 -29  45   1   -0.05   10.86
  16 -19  -7   30.16   18.31
  10 -15  -5   23.09   13.40
  -3 -10  -8   28.96   22.82
  27  -9   0   47.98   14.06
  -7  -5  -5  157.64   19.92
  34  -3   1    1.99   20.14
  26   0   2  148.88   21.48
  31   2   2    5.54   21.94
 -14   2  -4   69.38   19.95
 -18   2  -8   16.43   21.26
   8   3   2  548.48   29.80
 -21   5  -8   14.96   22.57
  25   7   3    3.52   22.19
 -26  11  -7   15.53   17.99
 -20  12  -2   24.59   14.52
  13  15   4    7.81   20.25
 -30  16  -7   26.06   18.89
 -15  22   2  119.48   11.79
 -36  25  -7    0.00   18.18
  -6  29   4    2.35   21.83
  -7  31   4    8.57   20.31
  -8  33   4   25.27   19.21
  -9  38   4   -2.40   18.94
 -28  40   1    0.00    9.14
 -18  45   3    5.29   18.91
  15 -18  -6   45.63   13.97
   7 -16 -10    5.59   16.54
   5 -15 -10    7.83   19.02
   2 -11  -5   23.61   16.87
  -9  -6  -9   65.04   24.45
 -10  -5  -8   65.91   23.03
 -14  -2  -9   24.43   19.10
 -11   1  -3  467.15   28.93
  32   3   2    7.37   19.46
   6   4   2 1121.64   52.81
  18   6   3   28.49   15.26
  26   8   3   -8.68   20.17
 -23  13  -3   41.35   13.78
  17  16   4   40.88   22.19
 -21  16  -1   26.25   10.53
 -27  16  -4   19.27   14.63
  -2  24   4    7.01   17.11
 -24  24   0   77.15    7.21
 -39  37  -4   -5.24   14.66
 -18  42   3   -7.75   16.16
   9 -17 -10   30.35   20.28
   3 -14 -10   44.43   18.48
  26 -12  -1  190.25   16.21
  29 -12  -1  101.25   14.11
  -2 -11  -9   30.27   23.50
  -4  -6  -4  224.48   20.50
  23  -5   1   58.30   15.17
  35  -2   1   -2.18   18.23
  -6  -1  -2  222.18   15.58
 -15  -1  -8   54.64   22.52
 -11   3  -2  643.81   33.19
 -23  11  -4   44.62   15.83
  -1  14   3   79.26   17.58
  11  16   4    6.00   19.27
  14  16   4   26.34   25.03
 -27  18  -3   66.76   14.98
 -10  23   3   42.85   13.24
 -32  23  -4    0.52   15.75
 -35  23  -7   -2.97   18.75
  -8  36   4   -9.85   17.93
  -8  39   4   -9.61   19.81
   1 -13 -10    9.77   19.98
  35  -7   0   10.48   21.56
 -10  -4  -6  242.13   24.59
  -6  -3  -3   22.08   12.96
  36  -1   1   -0.25   18.69
  20   0   2  225.13   20.82
  23   0   2   72.11   16.32
  37   0   1   -3.71   19.73
 -18   3  -6   60.34   16.70
 -21   6  -6    0.90   15.88
  13   7   3  187.25   20.82
 -28  14  -6   21.10   20.96
   9  17   4   30.51   16.54
   3  20   4   -7.67   17.38
 -32  21  -5    4.34   16.46
 -33  21  -6   -1.80   17.17
 -23  38   2   -1.91   11.90
 -24  43   2    5.62   13.65
  12 -16  -5  109.17   14.90
  -5  -9  -8   -3.00   20.63
  30  -4   1   26.66   19.19
 -11  -4  -7   -9.55   17.30
  27   1   2   27.70   19.84
 -19   3  -7   37.34   25.08
 -20   6  -5   93.61   19.08
 -27  14  -5   23.14   20.71
  15  17   4    8.43   22.43
   7  18   4    9.31   17.47
   5  19   4    1.28   17.47
   0  23   4    3.49   16.84
  -3  26   4   27.18   18.50
 -34  29  -3    0.55   13.81
 -35  31  -3   -9.91   12.75
  -7  34   4   -2.40   19.68
 -36  38  -2    4.42    9.91
 -17  46   3    3.00   17.96
 -24  46   2    5.02   15.31
  -1 -12 -10   19.57   19.38
  -4 -10  -9  107.48   25.57
  19  -8   0  257.85   18.34
 -15   0  -6   56.93   18.86
  15   1   2  306.38   25.55
 -17   3  -5  234.85   22.57
 -22   6  -7   18.04   24.34
 -24   9  -6    2.35   21.23
  -3  10   2 3503.13  150.27
 -27  11  -8   10.73   20.55
  12  17   4   31.14   22.52
  16  18   4    2.21   20.58
 -34  21  -7   -6.25   18.97
  -4  28   4   10.94   21.86
  -5  30   4   -0.11   21.29
  -6  32   4    6.39   18.69
 -36  33  -3    6.00   12.85
  -7  37   4    0.00   21.86
   7 -11  -3  980.21   46.01
   5 -10  -3  387.63   22.19
  31  -8   0   18.37   16.54
  -6  -8  -7   37.09   18.01
   3  -7  -2 1803.77   78.71
 -11  -5  -9   55.76   23.63
 -12  -4  -8   85.51   26.50
 -11  -1  -4  202.61   24.13
 -16   0  -7   43.53   19.46
  16   7   3   82.48   18.15
  19   7   3  162.11   20.93
  11   8   3   85.91   20.44
   1  13   3   85.04   18.45
 -29  14  -7   15.50   19.00
  -4  17   3  260.96   22.54
 -19  17   0   91.05    8.92
  10  18   4   17.69   20.82
  -7  20   3   85.40   14.93
 -28  22  -2   28.71   12.06
 -11  25   3   78.00   15.72
 -33  27  -3   -1.12   13.84
 -16  35   3    0.25   18.34
 -34  39  -1   31.80    3.96
   9 -10  -2   49.75    7.07
  -5  -8  -6   22.76   17.25
  -9  -4  -5    1.50   14.63
 -16  -1  -9  -12.36   20.85
  28   2   2   29.58   21.15
  24   9   3    6.58   26.36
 -25   9  -7   12.80   18.04
  13  18   4   17.41   21.56
 -31  19  -5    0.33   19.21
 -32  19  -6   21.67   17.74
 -31  21  -4   25.68   16.98
  -1  25   4    5.68   16.43
  -6  35   4   -2.05   18.42
  -6  38   4   11.79   19.98
 -17  40   3   16.73   18.50
 -17  43   3    3.98   17.58
 -16  47   3    1.50   18.75
  21 -19  -5    8.84    9.58
  17 -19  -6   84.41   14.90
  23 -18  -4   51.28    6.99
   9 -12  -3  524.00   27.13
  -3 -11 -10   59.77   19.92
  -2  -9  -5   14.87   15.61
  -6  -9  -9   61.08   21.40
  -7  -8  -8  -15.99   21.70
  18  -4   1  256.60   21.07
  31  -3   1   10.13   22.13
 -14   0  -5  408.29   28.87
  24   1   2   15.45   15.99
 -20   3  -8   72.92   21.45
 -23   6  -8  -15.42   20.82
   9   9   3    8.35   18.91
  25  10   3    1.86   19.87
   3  12   3  236.05   21.53
 -26  14  -4   54.77   15.69
   8  19   4    8.02   19.68
  14  19   4   56.22   21.56
   6  20   4   -0.35   15.97
   4  21   4   -1.53   17.03
 -25  21  -1   72.57   11.05
 -32  25  -3   23.42   15.45
 -37  35  -3   13.73   12.58
  14 -17  -5  218.47   18.80
  33 -11  -1   37.66   20.25
  -6  -5  -4  372.04   26.55
  27  -4   1   10.53   14.96
  11  -2   1  599.57   30.46
 -17   0  -8  124.10   24.73
  29   3   2   -0.38   20.80
 -16   5  -3  142.33   19.54
  20   8   3   46.97   16.76
 -19   8  -3  101.83   17.79
   7  10   3  385.17   28.38
   5  11   3   73.17   17.06
 -23  15  -2   73.44   13.95
  11  19   4   26.25   22.60
 -33  19  -7   -0.30   18.69
   1  24   4   -4.53   19.05
  -2  27   4   17.69   22.93
 -12  27   3   22.27   13.43
  -3  29   4   46.89   23.44
  -4  31   4    4.86   19.65
  -5  33   4   15.75   18.89
  -5  36   4   -3.25   19.90
   8 -17  -8   -0.14   21.94
   6 -16  -8   -5.70   23.09
   5 -15  -7  121.48   19.16
   4 -15  -8    9.25   21.94
 -12  -3  -6   67.52   17.06
 -13  -3  -7    6.33   16.70
  32  -2   1   16.65   22.27
  21   1   2   18.15   16.57
  13   2   2  425.70   28.60
  30   4   2   -2.54   21.86
  31   5   2   13.65   17.03
  -7   5   0    8.38    4.91
 -19   6  -4  113.12   18.18
  14   8   3   62.69   15.94
 -14   8  -1  288.47   17.44
 -27  12  -6    2.51   21.56
   9  20   4    8.57   23.36
  12  20   4   16.13   25.11
 -16  24   2   -2.46    9.01
 -13  29   3   36.22   14.22
 -14  31   3   24.13   17.47
 -22  36   2   26.61   12.96
   7 -16  -7   93.37   18.45
   3 -14  -7  154.34   20.93
   2 -14  -8   -5.10   23.09
   1  -8  -3   28.52   10.18
  -8  -7  -7   61.54   16.87
   1  -6  -2  982.81   45.28
 -13  -4  -9   11.93   18.31
 -16   3  -4   96.29   18.37
  17   8   3   31.14   18.56
 -26   9  -8   14.82   18.20
 -26  12  -5   85.75   20.28
 -28  12  -7   -3.33   19.16
  -2  16   3  102.64   19.08
 -26  16  -3  161.68   17.63
 -31  17  -6   20.44   18.67
   7  21   4   11.33   19.76
  13  21   4   14.46   19.16
   5  22   4   -3.33   20.17
   0  26   4   51.47   24.32
  -4  34   4   -3.98   18.64
 -16  44   3   -3.19   18.53
  10 -18  -8   15.86   23.36
   9 -17  -7    4.07   15.04
   7 -17  -9   94.78   22.54
   5 -16  -9   17.19   20.33
  28  -8   0   31.47   13.29
  32  -7   0   18.01   20.52
  -7  -7  -6  408.94   29.69
  21  -4   1  280.64   23.69
  24  -4   1   49.81   15.61
 -14  -3  -8   53.03   27.70
  -8  -2  -3  108.46   14.16
  33  -1   1    4.34   20.74
  25   2   2   34.47   18.31
   1   3   1  511.18   24.75
  21   9   3   33.76   22.60
 -30  17  -5   -3.11   19.76
 -30  19  -4   34.63   17.49
  10  21   4   -5.62   22.22
  -8  22   3  146.56   17.28
 -31  23  -3   13.43   14.79
  -1  28   4   13.26   23.58
 -38  28  -6    9.91   18.89
 -39  30  -6    0.30   17.66
  -3  32   4   13.32   18.91
 -40  32  -6   -1.09   16.51
 -16  41   3  -11.76   18.37
 -23  41   2   10.32   14.16
 -32  43   0   -9.80    4.94
 -23  47   2    9.17   16.54
   9 -18  -9   46.72   19.70
  18 -17  -4   75.03    9.96
   3 -15  -9   44.57   21.53
   1 -13  -7   10.86   16.46
   0 -13  -8   49.43   21.10
  22  -8   0  204.61   18.91
  -4  -8  -5  290.93   25.52
  -9  -7  -8    1.26   21.51
  34   0   1    1.58   19.27
  35   1   1    2.62   19.13
 -13   2  -3   61.65   17.36
 -20   4  -6   32.15   19.32
 -21   4  -7   44.57   22.49
  -6   8   1  753.31   33.19
  12   9   3   15.94   14.96
  -1   9   2 1818.97   80.76
  22  10   3   43.26   22.35
 -22  11  -3   49.32   14.33
 -32  17  -7   10.81   18.56
 -12  19   2  320.73   20.22
 -27  20  -2   19.49   11.60
   8  22   4    1.97   24.37
  11  22   4   22.05   19.62
   2  25   4    9.42   19.92
 -37  26  -6    4.91   16.59
 -37  28  -5   -1.58   15.80
  -2  30   4    5.92   20.00
 -38  30  -5   -0.82   14.06
 -39  32  -5  -23.66   18.01
  -3  35   4    0.00   19.84
 -38  37  -3    4.56   12.47
 -15  45   3   -2.24   19.27
   6  23   4   19.51   21.72
   1  27   4    4.50   23.20
  -2  33   4    9.99   15.83
  18   9   3   11.63   17.47
  -6  13   2  132.97   11.82
 -21  34   2   15.01   15.91
 -23  44   2   13.92   15.37
  28  -3   1   -1.66   15.17
   9  -1   1   79.80   10.78
 -27  38   1   -0.87    8.84
 -16   7  -2  334.19   23.14
  11 -13  -3   40.88   10.70
   5 -12  -4  115.72   17.00
 -17   1  -6    5.98   14.57
 -41  34  -6   -7.12   16.98
  11 -18  -7   14.82   17.69
 -18   1  -7    8.21   20.58
  12 -19  -8   40.06   21.15
   1 -14  -9    5.27   17.88
   9  23   4   -2.65   22.57
  10  24   4    9.01   22.46
   3  26   4   28.82   24.62
   0  29   4    5.29   17.96
  -1  31   4   11.68   18.89
  -1  34   4   -7.56   17.22
  15   9   3    4.53   15.23
   0  15   3  167.03   21.92
 -15  36   3   10.29   16.46
  11   3   2  596.87   33.32
  26   3   2   84.82   22.54
 -17  26   2   49.23   10.23
 -28  43   1    7.29   11.00
  25  -8   0   53.76   13.70
  -8   0  -2  716.47   35.75
   7 -13  -4  192.95   19.79
   3 -11  -4   19.57   14.93
 -19   4  -5  136.43   19.57
 -36  26  -5   32.83   16.78
 -40  34  -5    9.66   15.67
   6 -15  -6  169.26   19.92
   4 -14  -6  335.99   25.16
  -1 -12  -7   38.48   15.53
 -38  26  -7    2.10   18.12
  -2 -12  -8    7.51   20.63
  11 -19  -9   15.97   17.77
   7  24   4   -0.41   23.63
   2  28   4   -4.53   20.77
   0  32   4   20.50   18.83
  10  10   3   43.80   15.23
  -9  24   3   16.68   13.86
  16   2   2  223.66   21.64
  22   2   2  104.69   17.85
 -37  40  -2    4.26    9.42
  -1  -7  -3   30.27   12.47
  -8  -4  -4  165.01   19.95
 -13   0  -4   14.55   16.54
 -22   7  -5  139.13   18.59
   8 -16  -6   94.29   18.61
   2 -13  -6  140.06   18.12
 -30  15  -6   -1.91   18.91
 -10  -6  -7   -3.74   18.50
 -22   4  -8   -5.70   17.71
  -1 -13  -9   21.75   21.31
   8  25   4   24.75   21.62
   4  27   4    4.86   18.83
   1  30   4    2.76   19.54
  19  10   3   73.01   18.64
 -15  39   3    0.87   18.07
 -15  42   3    9.22   16.89
  27   4   2   26.17   21.70
 -20  32   2   33.81   14.76
 -22  48   2    4.28   17.49
  16  -3   1  345.87   23.14
  33  -6   0   -1.04   20.52
  30 -11  -1   22.93   12.91
  -6   1  -1  639.53   30.98
 -11   5  -1   97.08    9.50
 -30  21  -3   17.36   14.06
   9 -14  -4  119.89   17.19
 -25  12  -4   21.89   15.17
 -16   1  -5  106.77   17.96
 -35  24  -5   14.49   17.22
 -26  10  -6   59.88   23.96
 -15  -2  -7   39.16   19.62
 -37  24  -7    1.09   20.80
 -19   1  -8   35.48   22.35
 -10  -7  -9   59.20   22.60
   8 -18 -10   11.00   19.27
   6 -17 -10    9.25   19.05
   4 -16 -10   46.72   20.39
   2 -15 -10   -4.86   19.32
   5  28   4    0.49   17.19
   3  29   4   34.72   21.34
   2  31   4   -4.15   19.68
   8  11   3   87.47   18.69
  20  11   3   -3.85   23.99
   2  14   3  117.93   21.01
 -14  34   3   10.26   18.07
   9   4   2   69.18   13.37
  28   5   2    7.61   20.74
  29   6   2   -9.39   18.69
   1   8   2 1582.90   71.48
 -18  28   2   26.96   10.86
  29  -2   1    1.88   17.85
   7   0   1 1142.00   51.80
   3   2   1  645.18   31.30
 -28  46   1   -7.15   12.64
  10  -5   0   99.40    8.30
  21 -11  -1  276.58   17.90
  23 -14  -2   87.77    8.13
  11 -11  -2  442.70   20.88
  -1  -5  -2 1020.44   47.05
 -13   4  -2   68.07   12.64
 -29  17  -4   36.38   16.38
  16 -18  -5   38.84   11.71
  -6  -7  -5  225.65   23.23
 -29  15  -5   30.40   20.74
 -41  36  -5   -9.06   16.16
  19 -20  -6    3.66   13.10
  10 -17  -6  265.71   22.98
   0 -12  -6  570.32   35.32
  -9  -6  -6  137.03   19.46
 -14  -2  -6   92.11   20.91
 -35  22  -6    9.96   19.79
  13 -19  -7   45.47   18.97
  -3 -11  -7  114.13   20.82
 -27  10  -7   -6.44   20.11
 -31  15  -7   -1.26   18.80
  14 -20  -8    9.14   21.59
  -4 -11  -8   -4.83   20.31
 -11  -6  -8   86.84   23.88
  -3 -12  -9   46.78   19.40
  13  10   3   -0.33   14.22
  16  10   3   75.27   17.85
   6  12   3   85.12   18.20
  21  12   3   36.71   23.44
   4  13   3  316.67   25.35
  22  13   3  -12.77   23.23
  -3  18   3   50.08   15.86
 -10  26   3  142.95   18.12
 -14  43   3    1.56   19.46
 -19  30   2   31.22   11.74
 -22  39   2    4.64   13.07
  25  -3   1   69.51   16.87
   5   1   1  635.93   30.87
 -20  14  -1  259.63   18.69
 -36  28  -4    2.35   13.81
 -37  30  -4    1.86   14.55
 -25  10  -5   52.56   16.40
 -16  -2  -8    4.53   20.69
   0 -14 -10   87.25   22.43
  -6  21   3   33.43   13.95
 -13  32   3   41.59   20.55
  23   3   2  150.65   21.31
  17  -7   0 1145.11   52.89
  29  -7   0   87.31   16.92
  34  -5   0    2.35   19.70
  16 -10  -1   11.05    5.57
 -24  19  -1   32.53    9.58
 -25  14  -3   87.96   15.23
 -38  32  -4    5.76   14.46
 -34  22  -5   -3.79   15.67
 -11  28   3   84.60   15.56
 -14  37   3   -3.93   17.19
 -13  44   3   -0.87   19.70
   7   5   2  413.06   25.52
   3   7   2 3640.41  157.06
 -22  45   2    1.06   15.53
  30  -1   1    4.86   22.95
  35  -4   0   -1.58   18.83
  29 -14  -2   99.23   12.31
 -22  13  -2   67.79   13.02
  -3  -6  -3  104.96   13.51
 -39  39  -3   18.01   12.66
  -1  -9  -4    2.81   16.35
  -2 -11  -6  126.66   20.31
 -34  20  -6   -0.22   17.30
  -5 -11  -9    7.29   18.83
 -12  -6  -9   12.94   21.10
  11  11   3   19.46   15.04
  17  11   3   27.05   18.53
 -14  40   3    2.95   16.65
  14   3   2  560.63   33.76
   5   6   2  730.38   37.44
 -22  42   2    0.19   15.50
  19  -3   1  243.06   21.56
  22  -3   1  275.54   22.60
  34   3   1   -2.76   19.24
  36  -3   0   12.09   18.26
 -26  18  -2   -0.63   10.56
 -10  -1  -3  486.18   30.24
  11 -15  -4   92.85   14.36
 -39  34  -4    6.90   14.74
 -13  -2  -5   55.81   16.05
  12 -18  -6   -0.87   13.67
 -22   5  -6   83.35   22.76
 -29  13  -6   14.49   17.08
 -12  -5  -7   -5.24   17.33
 -20   2  -7    7.75   21.15
 -23   5  -7    0.55   22.93
 -35  20  -7   -7.07   19.13
  14  11   3   12.55   15.99
  18  12   3   31.88   21.40
  -1  17   3    8.35   15.58
  20   3   2   -0.35   15.75
  24   4   2   36.90   16.13
  31   0   1   22.16   23.66
  32   1   1    5.24   20.36
  33   2   1    4.94   19.19
 -19  22   1  228.46   12.04
  27 -11  -1   28.74   11.52
 -18   6  -3   28.49   14.44
 -29  19  -3  137.71   17.44
 -18   4  -4  125.52   18.89
 -21   7  -4  175.05   20.58
 -34  24  -4   -2.46   14.85
  -8  -6  -5   13.13   14.71
 -33  20  -5   11.35   16.95
 -19   2  -6   80.57   20.06
  15 -20  -7   14.68   19.46
 -30  13  -7   -6.30   19.13
 -13  -5  -8   28.17   22.16
   9  12   3   16.62   16.87
  19  13   3    9.17   25.57
  -7  23   3  142.25   18.69
 -13  41   3    7.91   17.08
  17   3   2  192.22   21.56
  24 -11  -1  128.60   13.32
 -10  -3  -4  563.30   35.45
 -28  15  -4    5.79   15.75
 -11  -5  -6  166.43   23.03
 -25   8  -6   39.71   23.74
 -17  -1  -7   13.45   20.31
 -26   8  -7   20.09   20.50
 -21   2  -8    6.69   18.59
  -7 -10  -9  100.98   21.86
  20  14   3    1.28   24.07
 -13  35   3  -13.86   18.23
  25   5   2   11.98   18.75
  28   8   2   -4.50   21.10
  -4  12   2  269.34   17.25
 -13  21   2   24.26   10.70
  26  -2   1   42.77   16.51
 -23  22   0   40.15    5.76
  26 -14  -2  144.87   12.06
  -3  -4  -2 1808.52   80.13
  13 -14  -3  278.05   16.98
 -15   3  -3  374.88   26.94
  -3  -8  -4    0.52   16.13
 -15   1  -4    0.25   16.84
 -40  36  -4    9.42   14.68
   5 -14  -5   45.44   14.57
   3 -13  -5  188.18   19.60
 -28  13  -5   12.36   20.11
 -16  -1  -6    0.00   15.28
 -33  18  -6    3.47   17.25
  -7  -9  -7  116.97   19.13
  -8  -9  -8    8.02   25.24
 -24   5  -8   -1.53   20.03
  15  12   3   15.07   14.74
   7  13   3  110.83   17.06
   1  16   3   21.12   16.43
 -13  38   3   -5.76   17.96
 -12  42   3    2.07   19.16
  26   6   2    0.16   26.01
  27   7   2   -7.21   18.37
 -21  37   2    7.10   13.59
 -21  46   2    0.98   16.65
 -26  36   1   34.33    9.96
  26  -7   0  236.73   21.21
  30  -6   0    4.48   16.18
 -24  10  -4  146.31   18.97
 -33  22  -4   45.47   16.48
   7 -15  -5  118.15   17.52
 -18   2  -5   37.99   17.14
 -21   5  -5   27.97   16.78
 -34  18  -7    1.88   18.83
 -18  -1  -8   15.75   22.27
  12  12   3   57.29   18.18
   5  14   3  222.59   21.40
   3  15   3   72.81   16.40
  -8  25   3   54.09   15.77
 -12  33   3   35.48   21.31
 -11  43   3   21.18   21.34
  12   4   2  279.85   22.38
  31 -10  -1   37.47   14.38
 -10   1  -2   59.22   10.83
 -33  29  -2   31.80   12.99
  -5  -5  -3  419.94   26.39
   1 -12  -5   52.92   16.43
 -24   8  -5    9.22   16.87
  14 -19  -6  130.40   16.76
  16  13   3   13.95   16.70
  21   4   2   10.75   16.81
  20  -7   0  323.05   21.94
 -32  27  -2    8.95   11.93
 -34  31  -2   -0.27   10.64
 -32  18  -5   -2.95   17.28
  -6  -9  -6  142.87   19.87
 -28  11  -6   -6.60   20.52
 -14  -4  -7   23.42   19.70
 -29  11  -7   -4.59   18.61
   5 -17  -8    0.76   22.11
   3 -16  -8   18.56   23.23
  17  14   3   27.37   19.81
  18  15   3   -4.56   26.01
  19  16   3   -0.22   18.86
 -10  29   3  126.66   17.85
 -11  31   3   56.52   21.97
  27  -1   1    6.28   16.46
 -27  41   1   -4.69   10.81
  23  -7   0  219.84   18.69
   8  -4   0   47.73    6.60
 -24  12  -3   58.90   14.74
  13 -16  -4   79.91   11.90
  -5  -7  -4  105.76   19.08
  18 -19  -5   11.57   10.56
   9 -16  -5   64.82   13.48
 -10  -5  -5   47.11   17.47
  -9  -8  -7   13.56   19.00
   7 -18  -8   56.08   23.61
   1 -15  -8    1.01   19.68
 -15  -4  -8   49.45   21.23
   6 -18  -9   12.88   19.35
   4 -17  -9    8.98   19.62
   2 -16  -9   11.57   17.93
  10  13   3   35.48   17.58
  13  13   3    4.42   14.63
  -2  19   3  108.08   17.19
  -5  22   3  216.12   21.83
 -12  36   3   40.83   17.11
  18   4   2   36.19   16.51
 -21  40   2   16.81   15.37
 -21  43   2    3.28   15.99
 -20  47   2   -8.62   16.89
  23  -2   1   79.56   15.50
 -27  47   1   -9.06   14.36
  31  -5   0   19.27   20.14
 -31  25  -2    7.81   12.94
 -28  17  -3   71.15   15.58
 -32  20  -4   19.90   16.51
 -15  -1  -5  117.16   17.66
 -13  -4  -6   92.60   18.50
 -32  16  -6    7.94   17.38
 -40  29  -6   22.98   19.27
   4 -16  -7   62.20   18.34
 -33  16  -7    5.40   18.29
  -1 -14  -8   -4.89   24.40
 -10  -8  -8   -7.91   24.13
   8 -19  -9   10.75   18.72
   0 -15  -9    8.08   17.25
  15   4   2  263.07   25.30
  10   5   2  531.67   31.96
  22   5   2   37.99   18.09
 -20  35   2   -9.74   15.09
  17  -2   1  288.97   22.54
  28   0   1   -0.14   18.86
 -18   8  -2  122.32   16.27
 -35  33  -2   -3.03   10.15
 -12   0  -3  979.53   49.73
 -39  27  -6  -12.99   17.22
 -41  31  -6   10.29   17.11
   6 -17  -7   40.56   17.58
   2 -15  -7   71.56   18.53
 -22   3  -7   74.78   24.86
   9 -19  -8   27.86   22.52
   8  14   3  160.53   20.09
  14  14   3   36.52   16.13
   0  18   3  168.28   19.95
 -11  34   3   11.71   17.47
 -10  41   3   -4.64   20.50
  23   6   2   54.67   20.03
  -7  15   2  231.22   16.68
 -10  18   2  110.34   13.45
 -14  23   2   89.08   11.76
 -19  48   2   10.15   18.01
  20  -2   1  129.01   18.42
  32   4   1   18.67   17.44
 -27  44   1   -0.33   12.06
 -25  16  -2   37.58   13.37
 -35  28  -3   -0.57   12.69
 -12  -2  -4   47.32   19.76
 -27  13  -4   15.86   15.17
  -3 -10  -5  205.70   20.14
 -27  11  -5   27.40   21.21
  -8  -8  -6  137.11   21.42
 -21   3  -6   31.09   20.74
 -38  25  -6   -0.25   17.55
 -42  33  -6    4.86   16.73
   8 -18  -7   37.55   17.08
   0 -14  -7  248.41   23.91
 -19   0  -7   80.67   25.49
  -3 -13  -8   -2.21   23.93
 -23   3  -8   -0.05   17.25
  10 -20  -9   40.39   19.30
  -2 -14  -9   45.17   21.67
 -11  -8  -9   11.24   18.15
   5 -18 -10    4.20   19.38
   3 -17 -10   39.98   20.80
   1 -16 -10   -3.68   19.08
  11  14   3   56.69   16.07
   6  15   3   35.81   14.63
  15  15   3   19.95   18.15
  17  17   3   10.34   25.14
  -6  24   3   94.08   16.29
 -11  37   3    2.13   18.69
  24   7   2   10.59   20.36
  25   8   2    7.40   25.19
  26   9   2   -4.56   21.92
  -2  11   2  898.69   42.96
 -18  49   2   24.34   20.52
  12  -1   1   54.07   11.46
  29   1   1    0.57   22.90
  30   2   1    3.71   24.37
  31   3   1   -3.17   17.52
 -15  17   1  284.05   13.92
  32  -4   0    2.37   20.96
  36   0   0   37.53   19.38
 -12   9   0  444.91   20.69
   3  -5  -1  637.21   28.96
 -30  28  -1   15.09   11.00
  -5  -3  -2  720.94   35.70
 -15   5  -2  495.10   28.27
 -36  30  -3    8.76   13.32
  11 -17  -5   40.31   13.32
 -31  16  -5   19.16   19.02
 -39  29  -5   16.10   16.07
 -18   0  -6  106.17   18.89
  11 -20  -8   28.08   21.21
 -20   0  -8   36.63   19.05
   7 -19 -10   26.50   20.41
   4  16   3   34.80   14.11
  16  16   3   14.63   24.21
   2  17   3  149.81   18.97
  27  -6   0   49.45   15.80
  33  -3   0   15.15   23.20
  35  -1   0    0.00   18.37
  32  -9  -1   15.45   17.44
   5  -6  -1  679.49   29.97
  -8   2  -1  706.94   33.43
 -23  17  -1   13.13    9.25
 -21  11  -2  139.63   15.58
  -7  -4  -3  951.31   47.08
 -37  32  -3    6.30   12.64
 -20   5  -4  100.30   16.92
 -38  27  -5    3.11   15.72
 -40  31  -5   10.07   15.07
 -37  23  -6    0.00   18.09
  -2 -13  -7  110.83   20.93
 -11  -7  -7   10.02   20.58
 -32  14  -7   24.54   20.44
 -12  -7  -8   82.04   26.69
  -4 -13  -9    1.72   17.58
  -7  26   3  226.06   21.18
 -10  32   3   29.23   20.22
 -10  38   3   13.48   20.36
   8   6   2  204.53   17.69
 -19  33   2   90.53   18.39
 -20  44   2   -1.28   15.86
  24  -1   1   28.11   15.91
  15  -6   0  339.46   19.51
  34  -2   0   -5.49   19.49
 -16   9  -1  238.91   16.68
 -29  26  -1   78.85   10.81
 -30  23  -2    4.15   10.92
  -7  -6  -4  228.79   21.81
 -17   2  -4   98.58   18.50
 -31  18  -4   -7.26   16.89
 -37  25  -5   14.11   16.29
  16 -20  -6   35.04   13.56
 -27   9  -6   12.01   21.94
 -31  14  -6   29.15   18.48
  10 -19  -7   56.63   20.06
 -16  -3  -7   43.89   25.00
 -28   9  -7   -4.86   19.27
  -5 -12  -8   19.05   21.67
 -17  -3  -8   37.64   19.98
   9  15   3   16.43   15.07
  12  15   3   25.33   17.93
  -8  28   3   26.34   16.40
  -9  30   3   23.25   17.19
 -10  35   3    2.37   19.84
  -9  39   3    2.18   18.89
  13   5   2  267.54   23.61
  28 -10  -1   42.33   12.72
 -33  24  -3   17.00   13.95
  -5  -9  -5   56.25   17.30
 -12  -4  -5  146.83   19.00
 -20   3  -5  120.71   18.67
 -41  33  -5   -0.60   16.32
 -36  21  -6   15.09   19.65
  -4 -12  -7   79.12   20.28
  13  16   3   41.76   17.28
  15  18   3   20.77   25.08
  16  19   3   -6.99   19.40
  -1  20   3   41.76   15.42
  -8  40   3  -14.52   20.47
  16   5   2   89.33   16.59
   0  10   2 5012.83  214.10
 -15  25   2   68.99   12.04
 -20  38   2   -1.64   14.46
 -20  41   2   -3.71   15.67
   1  -4  -1  507.08   24.15
 -17   4  -3  268.01   23.33
 -20   7  -3  219.95   20.58
 -27  15  -3   10.75   12.58
  20 -18  -4   65.06    8.87
   5 -16  -6  116.10   18.12
   3 -15  -6  171.34   19.38
   1 -14  -6  124.86   19.35
 -10  -7  -6  243.80   24.94
 -15  -3  -6   47.71   16.10
  13 -21  -8   -4.91   20.91
  -6 -12  -9    7.26   18.42
   7  16   3  125.49   18.80
  14  17   3   45.63   23.66
  -4  23   3  113.32   18.15
   6   7   2  145.41   16.07
 -18  31   2    0.00   13.24
 -19  45   2  -10.07   19.57
  33  -8  -1    6.36   20.33
 -13   6  -1  302.53   17.60
 -19  12  -1  557.05   29.17
 -32  32  -1    8.13    7.86
 -36  35  -2   -2.59    9.77
 -38  34  -3   -0.25   13.05
 -17   0  -5  305.40   25.44
 -30  14  -5   28.93   20.47
   7 -17  -6  264.19   23.01
  10  16   3  149.91   21.56
   5  17   3  240.80   22.02
   3  18   3  165.80   20.50
   1  19   3   21.83   16.46
  -9  33   3    6.14   18.29
  -9  36   3  -17.69   17.47
   4   8   2  284.71   19.73
   2   9   2  886.77   43.45
  25  11   2    7.29   22.46
 -16  27   2   10.02   10.23
  25   0   1   28.87   16.62
  28  -5   0   33.57   14.33
 -12   2  -2  519.25   28.68
 -23  10  -3   24.29   13.84
 -32  22  -3    6.11   14.25
  13 -18  -5   83.05   13.86
 -26   9  -5   58.95   20.88
 -42  35  -5   -7.81   15.26
  -1 -13  -6  104.83   17.85
 -35  19  -6   -2.81   18.04
  12 -20  -7   30.40   19.51
 -21   1  -7   12.47   25.03
 -24   4  -7   -5.32   22.93
 -31  12  -7   17.22   19.54
 -36  19  -7    2.65   19.08
  11  17   3   62.23   17.55
  14  20   3    0.79   23.77
  -5  25   3   34.11   15.53
  -8  31   3   17.77   20.71
  -8  37   3   -0.96   18.80
  -7  38   3  -15.23   19.98
  -6  39   3    9.99   19.43
  23   9   2  -16.18   24.45
  24  10   2    7.45   22.87
 -17  29   2   97.54   14.03
 -18  46   2   -3.68   17.52
  21  -1   1  121.45   17.99
  31   6   1    8.21   19.68
  -4   7   1 2438.55  103.52
  -9  11   1  531.15   23.88
  24  -6   0   83.32   15.09
 -28  24  -1   26.61    8.95
  30 -13  -2    8.27   11.87
 -29  21  -2   28.14   12.47
 -14  -1  -4   13.21   14.98
 -26  11  -4   82.04   16.48
 -30  16  -4   14.98   18.67
  -7  -8  -5  117.03   16.32
 -35  21  -5   -4.34   15.37
 -30  12  -6   26.34   19.98
 -13  -6  -7   17.77   19.73
 -14  -6  -8   13.32   22.76
 -22   1  -8   -7.56   17.82
  -8 -11  -9    0.00   20.39
   8  17   3   58.32   16.46
  12  18   3   96.97   20.47
  13  19   3   23.85   22.02
  -6  27   3   68.83   18.72
  -7  29   3   69.76   18.09
  -8  34   3   -4.23   17.79
  11   6   2  215.41   20.58
  17   6   2   10.15   16.38
  -5  14   2   37.12   10.21
 -17  47   2    9.85   19.65
  10   0   1   96.50   11.90
  26   1   1    1.17   15.56
  30   5   1    8.71   21.40
 -26  39   1    3.30   10.43
   6  -3   0  221.04   12.04
  34  -7  -1  -10.75   22.02
  15 -17  -4   63.24   10.64
  -9  -5  -4  166.84   20.41
   9 -18  -6   73.42   17.00
  -3 -12  -6  221.77   21.62
 -20   1  -6    1.99   17.49
 -23   4  -6  148.69   23.47
 -18  -2  -7   12.64   23.85
 -27   7  -7   20.25   17.52
 -11  20   2   62.47   13.59
  18  -1   1  181.05   20.71
  27   2   1   10.34   19.21
  29   4   1   37.50   24.48
  -7  -2  -2  719.93   35.59
 -24  14  -2  192.63   17.28
  -9  -3  -3  543.44   30.95
 -14   1  -3  305.59   24.73
 -37  27  -4   -1.23   13.62
 -38  29  -4   -6.85   14.68
 -26   7  -6  122.21   25.79
 -35  17  -7  -19.57   20.00
  -9 -10  -8    9.63   20.93
 -19  -2  -8   14.03   21.59
   6  18   3  102.62   20.25
   9  18   3   58.73   16.24
   4  19   3  124.07   20.28
   0  21   3  226.09   22.41
  13  22   3   19.60   19.65
  -3  24   3  115.28   18.15
  -7  32   3   20.77   20.50
  -7  35   3    3.74   19.38
 -19  36   2   25.68   15.04
 -19  42   2   13.37   17.55
  28   3   1   21.40   23.85
 -20  24   1   39.14    6.36
 -24  32   1   16.10   10.59
 -26  45   1    5.08   13.70
  18  -6   0  542.59   29.48
  29  -4   0   31.55   16.98
  35   2   0    1.66   19.65
  25 -10  -1  100.30   13.29
  15 -15  -3  256.79   15.28
 -36  25  -4    4.09   14.66
 -39  31  -4    7.01   15.50
 -14  -3  -5  267.05   23.66
 -34  19  -5   -5.59   17.79
 -12  -6  -6   11.65   15.39
 -34  17  -6   10.18   19.46
  -8 -10  -7   39.60   18.42
  10  19   3  125.38   20.39
   2  20   3  146.34   19.92
  11  20   3   58.08   21.89
  12  21   3   44.59   22.46
  -6  36   3    9.25   17.25
  -5  37   3  -10.10   19.57
  18   7   2   19.73   17.60
 -19  39   2    3.08   15.42
  21  -6   0  126.01   17.17
 -18  15   0  209.11   12.09
 -31  41   0    1.88    7.72
  19 -10  -1  363.58   19.98
  -1  -3  -1  492.59   24.26
   4 -11  -3  997.71   47.82
 -31  20  -3   46.26   14.79
 -39  36  -3   18.07   12.72
   4 -13  -4   38.56   15.88
   2 -12  -4   45.80   16.78
 -29  12  -5    9.50   20.77
  -5 -11  -6  129.36   18.07
 -17  -2  -6   83.10   18.12
  14 -21  -7   65.06   21.31
   7  19   3  190.82   21.23
  -4  26   3  144.73   19.30
  -5  28   3    3.90   17.14
  -6  30   3   25.95   21.51
  -6  33   3    8.13   19.73
  22   0   1  242.30   22.27
 -26  42   1   -0.05   11.82
  30  -3   0   -9.72   18.07
  34   1   0   -3.08   18.56
  29  -9  -1   39.68   12.85
   0  -9  -3  119.35   14.93
 -19   3  -4  269.89   23.63
 -35  23  -4    6.71   14.93
 -40  33  -4   17.85   14.38
  -9  -7  -5   57.94   15.75
  18 -21  -6   30.38   13.45
  11 -19  -6   77.89   16.18
 -15  -5  -7   -1.88   24.24
 -30  10  -7   -0.35   16.38
   2 -17  -8    0.55   22.19
 -16  -5  -8   12.85   18.75
   5 -19  -9    6.99   19.10
   3 -18  -9   31.03   20.39
   1 -17  -9   12.66   16.95
   5  20   3   42.68   17.69
   8  20   3   11.14   15.75
  10  22   3    0.16   24.64
  11  23   3   24.07   22.76
  -5  34   3  -11.00   18.80
  -4  35   3    9.85   18.01
  -3  36   3   28.90   20.33
   9   7   2  396.88   27.48
  19   8   2    7.81   14.63
 -18  43   2   -3.03   16.89
  31  -2   0    0.63   21.42
  33   0   0    8.92   20.25
  13 -12  -2  135.34    8.02
 -28  19  -2   26.47   11.38
   6 -12  -3  389.26   22.38
 -26  13  -3    5.98   12.66
   6 -14  -4   -1.50   14.30
  20 -20  -5   33.81   10.45
 -22   4  -5   35.21   15.47
 -29  10  -6   43.23   20.77
 -34  15  -7    3.38   19.35
   6 -19  -8    7.10   22.22
   4 -18  -8   52.29   23.25
   0 -16  -8    6.36   20.99
 -11  -9  -8   -9.47   20.31
   7 -20  -9   11.38   18.34
  -1 -16  -9   -0.76   16.21
   3  21   3  129.39   18.34
   9  21   3   15.23   21.45
   1  22   3   26.23   17.11
  -2  25   3   -0.63   15.34
  10  25   3   -1.42   18.48
  -5  31   3   24.40   21.01
  20   9   2   50.68   16.87
  21  10   2   22.95   18.86
 -18  34   2   26.20   17.41
   8   1   1   92.14   10.37
  32  -1   0    8.84   21.94
  22 -10  -1  226.85   16.48
 -27  22  -1   35.86    9.14
  -2 -10  -4   24.54   14.98
 -29  14  -4   64.38   19.16
 -19   1  -5   56.99   16.32
 -25   7  -5   25.22   18.83
 -33  17  -5   -3.96   17.33
  -7 -10  -6  314.76   27.24
 -33  15  -6    2.46   17.93
 -10  -9  -7   56.19   19.81
 -23   2  -7   34.42   22.00
  -2 -15  -8   -5.05   23.91
  -3 -15  -9   32.01   20.36
   4 -19 -10   24.73   20.69
   6  21   3   71.23   17.22
   9  24   3    1.17   19.87
  -3  27   3   24.73   15.31
  -4  29   3    2.92   21.29
  -4  32   3   -3.66   19.35
  -2  34   3   11.22   18.94
  12   7   2  337.68   26.12
  15   7   2  126.58   18.69
  -3  13   2  524.90   28.06
 -17  44   2   -9.85   18.83
  25  -5   0   88.04   15.26
 -22  15  -1  158.46   14.03
 -17   6  -2  201.09   18.67
  -2  -8  -3  258.67   18.94
 -11  -4  -4   95.14   20.11
 -25   9  -4   14.98   12.55
 -34  21  -4    1.45   15.72
  15 -19  -5  103.22   14.41
 -40  26  -6    1.09   17.08
 -41  28  -6    9.85   19.16
 -20  -1  -7   29.15   24.56
   8 -20  -8    6.22   20.82
 -21  -1  -8   -6.66   20.80
   6 -20 -10   21.23   19.81
   4  22   3  115.25   18.09
   7  22   3   87.28   22.05
   2  23   3   12.47   16.46
   8  23   3   28.98   25.41
   8  26   3    2.89   18.29
  -3  33   3   12.99   18.69
   0  33   3    3.58   18.75
   7   8   2  267.43   20.58
 -12  22   2  145.11   14.33
 -16  45   2   -9.63   19.35
 -15  46   2  -16.68   21.18
  23   1   1    6.80   15.86
  29   7   1   37.74   21.37
 -23  30   1   21.92    8.38
 -37  37  -2   -3.74    9.33
 -19   5  -3  220.35   21.23
 -30  18  -3   87.25   16.54
   8 -15  -4  117.60   17.38
 -16   0  -4  240.36   22.38
 -41  35  -4   -2.97   14.36
   4 -15  -5   15.91   14.46
   2 -14  -5  167.33   19.30
 -14  -5  -6  124.91   18.94
 -39  24  -6    6.00   17.85
 -42  30  -6   -3.55   17.11
   3 -17  -7  135.50   21.40
   1 -16  -7   39.44   19.49
  -4 -14  -8   34.39   22.11
   9 -21  -9    1.80   17.99
  -5 -14  -9   24.81   20.99
   5  23   3   -2.07   16.40
   6  24   3   -2.46   23.85
   7  25   3   14.14   20.91
  -1  26   3    4.31   17.88
   6  27   3  -11.11   20.00
  -2  28   3    2.16   18.56
   5  29   3   -4.50   20.71
  -3  30   3   -2.73   22.43
  -2  31   3    9.88   20.47
  -1  32   3  -12.47   19.24
   2  32   3   -1.80   16.98
  22  14   2   15.94   20.03
 -18  37   2    3.98   14.27
 -18  40   2    1.06   17.36
  13   0   1  394.15   24.10
  19   0   1  442.67   29.53
 -25  46   1    7.81   15.34
  13  -5   0  433.26   22.08
 -22  20   0   92.00    7.34
 -31  44   0    1.12   10.29
 -10   3  -1 1502.94   66.48
 -11  -2  -3   45.09   16.89
 -22   8  -3   63.84   14.46
  -4  -9  -4   80.05   16.70
   0 -13  -5  180.34   20.44
 -11  -6  -5   66.70   15.26
 -16  -2  -5   54.09   16.10
 -22   2  -6   11.05   22.93
 -43  32  -6   -1.34   16.21
   5 -18  -7   31.77   18.69
  -1 -15  -7   35.48   17.74
 -13  -8  -8    2.62   22.54
   3  24   3   20.88   18.78
   4  25   3   36.27   24.02
   5  26   3    1.39   24.29
   0  27   3    4.01   21.21
   4  28   3  -11.00   21.94
  -1  29   3   -9.66   22.90
   0  30   3   34.91   21.97
   3  30   3   16.78   17.99
   1  31   3   11.52   16.87
  16   8   2    4.83   16.40
  -1  12   2  382.55   23.12
 -17  32   2   33.84   15.91
  24   2   1   26.83   14.33
  28   6   1   -7.89   22.93
 -21  26   1   29.91    6.63
  34   4   0    0.00   18.20
  30  -8  -1   19.87   14.00
 -33  34  -1    2.62    6.50
  27 -13  -2   48.77   10.04
  31 -12  -2   -6.00   13.35
  -9  -1  -2   51.17   10.62
   8 -13  -3  193.39   15.17
   6 -16  -5   51.55   15.45
 -28  10  -5   12.36   20.44
  13 -20  -6   73.91   15.12
 -19  -1  -6    6.41   18.12
 -38  22  -6   -1.61   20.44
 -29   8  -7    9.36   17.03
 -33  13  -7   25.74   19.54
  10 -21  -8    6.99   19.40
  -6 -13  -8    6.63   24.45
 -18  -4  -8   -5.43   18.67
   3  27   3    2.95   19.98
   1  28   3    3.58   20.61
   2  29   3   18.64   21.01
   5   9   2   53.33   14.63
  21  13   2   34.80   22.73
  25   3   1    5.87   14.74
  26   4   1   14.93   20.39
  27   5   1   29.28   24.10
 -22  28   1    3.22    6.52
 -25  37   1    1.06   10.32
   4  -2   0   17.33    2.87
  -3  -2  -1  695.61   33.54
 -14   3  -2  576.79   31.66
  -4  -7  -3  979.78   48.58
 -16   2  -3   88.75   16.16
 -40  38  -3    0.00   12.01
 -33  19  -4   46.45   17.36
 -32  15  -5   -2.65   20.36
  -9  -9  -6   73.14   19.27
 -32  13  -6    6.39   18.26
   7 -19  -7   70.17   19.49
  -3 -14  -7  110.56   21.97
 -12  -8  -7   45.33   23.77
 -17  -4  -7   27.67   24.21
  -7 -13  -9   10.45   17.93
  10   8   2  108.43   18.20
  13   8   2   37.17   14.68
  17   9   2   81.82   19.40
   3  10   2  537.16   29.56
   1  11   2  443.14   25.44
  20  12   2   48.36   20.58
 -13  24   2   60.29   12.01
 -17  41   2    3.68   17.30
   6   2   1  729.70   35.12
  -2   6   1  436.72   21.56
  26  -4   0  110.23   16.81
 -23  12  -2  159.63   16.78
 -28  12  -4   12.04   17.08
 -39  26  -5   23.28   17.03
 -40  28  -5   -0.41   15.17
 -28   8  -6    6.28   17.30
  18  10   2   13.89   16.89
  19  11   2   40.94   19.98
  -6  16   2  155.13   15.01
  -9  19   2  280.83   20.09
 -16  30   2   42.98   13.43
  22  -5   0  211.68   18.39
  33   3   0   37.04   20.00
 -27  17  -2   44.57   11.84
 -25  11  -3   20.36   13.35
  -6  -8  -4   18.01   16.38
   8 -17  -5   26.64   14.30
  -4 -11  -5   21.34   15.99
 -38  24  -5    7.26   16.68
 -41  30  -5   -6.96   15.39
   9 -20  -7   47.16   18.37
  -5 -13  -7   22.35   17.44
 -14  26   2  162.09   16.21
 -15  28   2   49.13   12.75
 -16  42   2    9.03   18.37
 -13  45   2   -9.47   21.83
  20   1   1   97.24   15.34
  28   9   1   11.24   17.93
 -25  43   1   -5.40   13.32
 -24  47   1    1.20   15.97
  26  -9  -1   80.05   14.00
  31  -7  -1   14.33   17.41
 -26  20  -1   30.43    9.39
 -29  16  -3   34.88   14.49
  10 -16  -4  142.87   15.83
 -13  -3  -4   66.21   18.61
 -16  -4  -6   43.80   16.81
  12 -22  -8   37.36   20.41
 -15  -7  -8   22.98   22.05
  20  15   2   19.95   21.07
 -17  35   2    9.17   18.31
 -15  43   2    4.53   19.65
 -14  44   2  -15.09   21.26
  27  -3   0   47.02   16.68
  32   2   0   13.13   20.58
  35  -3  -1    4.31   17.58
   2  -8  -2  905.84   41.89
  -6  -6  -3  427.99   26.83
 -21   4  -4  172.27   20.63
 -32  17  -4   12.31   16.51
 -13  -5  -5   98.20   17.30
 -21   2  -5    6.39   17.19
 -42  32  -5  -10.97   17.19
 -11  -8  -6   51.77   16.02
 -22   0  -7   64.90   20.88
 -25   3  -7   22.90   21.15
 -32  11  -7    7.53   19.87
   8   9   2   57.37   15.50
  14   9   2   92.98   19.40
   4   3   1 2517.21  108.57
  27   8   1    3.74   22.46
 -25  40   1   -8.90   12.01
 -23  48   1    3.47   18.09
  31   1   0    4.94   22.22
  32  -6  -1   47.02   21.92
  34  -4  -1   -6.41   18.72
   0  -7  -2 6101.45  258.29
 -24   7  -4   98.61   15.91
  -6 -10  -5   14.96   16.24
 -31  13  -5   13.35   18.67
   2 -16  -6   22.38   14.11
   0 -15  -6  140.25   19.95
 -36  18  -6  -22.43   19.73
 -14  -7  -7   93.26   24.94
 -28   6  -7    2.65   19.13
  19  14   2   89.74   23.93
  11   1   1   51.85   10.48
  21   2   1   98.52   18.31
   0   5   1  142.79   11.44
  28  -2   0    2.89   15.42
  30   0   0    3.74   21.56
  -9   6   0  239.60   12.17
  33  -5  -1   28.30   20.39
 -15   7  -1  160.07   13.13
  32 -11  -2    1.91   15.97
   4  -9  -2 1019.11   46.21
 -13  -1  -3  291.59   22.76
  17 -18  -4   52.07    9.44
  -8  -7  -4  113.56   20.33
 -18  -1  -5   20.82   15.39
 -27   8  -5   -4.12   20.85
   4 -17  -6   56.44   16.32
  -2 -14  -6   -3.68   16.51
 -24   3  -6   23.53   24.02
 -31  11  -6   -0.22   18.69
  11 -21  -7   45.22   19.43
 -19  -3  -7   73.06   23.14
 -10 -11  -8   16.21   19.62
  15  10   2   72.54   18.59
  18  13   2    7.26   16.87
  -4  15   2  170.30   15.99
   2   4   1  465.63   24.32
  26   7   1   81.63   26.88
 -22  49   1    4.15   19.79
  16  -5   0  377.26   21.97
  19  -5   0  232.44   19.57
  29  -1   0    0.16   18.01
  14  -9  -1   34.85    4.91
  -2  -6  -2  931.09   43.78
 -36  27  -3   -0.27   14.08
  10 -18  -5  161.76   17.66
 -36  20  -5    9.72   16.35
  15 -21  -6    0.38   12.58
   6 -18  -6   31.88   14.98
 -21   0  -6   30.35   20.11
  16  11   2   41.97   18.61
  17  12   2  144.37   20.11
  19  17   2   35.45   22.49
 -10  21   2  107.94   14.93
 -16  33   2   32.31   18.04
  10 -14  -3  742.83   36.11
 -37  29  -3   -0.57   12.85
  -8  -9  -5   20.47   16.46
 -27   6  -6   35.04   18.45
 -35  16  -6    1.23   17.49
  -9 -11  -7   13.13   20.06
   2 -19  -9   16.16   20.00
   0 -18  -9    5.10   19.76
   6  10   2  181.65   19.38
 -16  36   2   28.82   17.30
 -12  43   2   -1.50   18.91
  14   1   1   78.63   13.78
  22   3   1   94.24   18.45
  23   4   1   14.74   16.24
  24   5   1   19.70   16.95
  25   6   1    8.73   20.61
  -5  -1  -1  786.44   37.01
  18 -13  -2  213.67   10.32
 -11   0  -2  492.37   27.92
 -33  26  -2   38.86   12.36
 -34  23  -3   14.38   15.04
 -27  10  -4   47.68   16.98
  17 -20  -5   78.52   12.69
 -13  -7  -6   57.53   17.00
 -31   9  -7   21.12   17.74
 -17  -6  -8   -1.75   19.62
   4 -20  -9    9.42   19.02
  -2 -17  -9   -1.04   17.36
  12  10   2  144.62   18.37
  18  16   2   19.38   22.60
 -14  41   2    3.82   19.24
 -13  42   2    4.59   20.63
 -24  44   1   -0.38   13.24
  23  -4   0  230.75   19.32
  32   5   0   12.01   20.36
  24 -13  -2   51.01    8.65
 -19   7  -2  357.63   24.51
 -26  15  -2  137.25   15.83
 -34  28  -2   15.20   11.41
  -8  -5  -3  220.03   19.21
 -18   3  -3   20.91   15.97
 -28  14  -3   20.99   14.30
 -38  31  -3   -2.40   12.36
 -15  -2  -4  102.84   16.10
 -31  15  -4   19.13   19.40
 -35  18  -5    1.23   18.15
   8 -19  -6   70.11   15.61
 -18  -3  -6   48.58   20.96
 -16  -6  -7   21.78   21.59
   3 -19  -8   35.02   21.67
   1 -18  -8   19.70   19.30
  -1 -17  -8   26.91   23.25
 -12 -10  -8   28.47   22.65
   6 -21  -9   -8.05   18.48
  -4 -16  -9   -2.59   19.05
   5 -21 -10    7.34   19.30
   9  10   2  259.82   23.12
   4  11   2  175.40   17.14
  -2  14   2  108.98   14.76
 -15  31   2   13.05   14.63
  26  10   1   49.97   23.44
  27  -8  -1    2.54   12.39
 -21  13  -1   67.17   13.37
 -32  24  -2   15.61   12.04
  12 -17  -4   53.55   11.90
 -15  -4  -5   71.70   18.75
 -30  11  -5   40.66   21.29
  -6 -12  -6   45.99   18.31
   5 -20  -8  -13.26   20.63
  -3 -16  -8   11.00   22.24
  13  11   2   62.09   15.47
   2  12   2   97.57   15.91
   0  13   2  535.93   30.27
  17  15   2   26.91   22.46
 -11  23   2  146.78   15.58
   2  -1   0   -0.63    0.66
  31   4   0    0.30   20.17
  -4  -5  -2  968.42   45.88
 -16   4  -2  287.38   21.62
 -35  30  -2   -4.75   10.97
  26 -16  -3   51.28    6.88
 -24   9  -3    0.38   13.32
 -33  21  -3   44.87   15.88
 -10  -6  -4  191.32   22.46
 -38  26  -4   -8.87   15.69
 -39  28  -4   -7.86   15.26
 -30   9  -6   29.15   20.03
 -34  14  -6   -4.75   18.31
 -11 -10  -7   71.10   21.86
 -24   1  -7   11.63   20.50
 -27   4  -7    2.70   19.73
   8 -22  -9   33.16   19.13
  -6 -15  -9    7.67   16.70
  14  12   2  175.51   20.77
  15  13   2   36.19   17.88
  16  14   2   38.26   16.29
  17  18   2    1.72   21.23
 -15  37   2  -10.67   17.14
  23  -9  -1   55.38   11.16
  35   0  -1   -3.19   17.79
 -12   4  -1  358.15   20.11
 -25  18  -1   40.09    9.47
 -22  10  -2  163.34   15.67
 -37  24  -4   10.21   15.99
 -40  30  -4   -2.92   14.96
 -10  -8  -5  132.12   17.71
 -23   3  -5    3.38   17.99
 -42  27  -6  -11.27   20.03
 -21  -2  -7   18.37   22.02
   7 -21  -8   33.51   20.39
  -5 -15  -8   19.16   19.76
 -12  25   2   95.58   14.68
 -14  29   2  105.46   16.13
 -15  34   2   14.79   18.86
   9   2   1  589.23   29.94
  25   9   1   -3.03   21.97
 -24  41   1   -3.77   12.66
 -23  45   1   -1.12   15.26
  24  -3   0  121.78   16.57
  28 -12  -2   41.51   11.60
 -31  22  -2   12.36   12.25
 -39  33  -3    0.00   12.77
 -36  22  -4   21.67   15.72
  12 -19  -5  226.66   19.95
 -20   0  -5   37.09   15.39
 -26   6  -5   30.24   18.26
 -34  16  -5    5.79   18.29
  -8 -11  -6  120.77   18.45
 -41  25  -6   -8.08   17.36
 -43  29  -6   -0.05   17.69
 -14  -9  -8   15.72   18.50
   7  11   2  137.61   18.31
  10  11   2  117.19   18.07
  16  17   2   49.86   22.27
  16  20   2    8.73   21.89
 -13  27   2   36.16   12.66
 -14  38   2  -10.32   18.37
 -24  38   1   -2.89   11.65
  30   3   0    7.78   22.02
 -30  45   0   13.02   12.09
 -38  39  -2   -3.82    8.24
 -15   0  -3  311.05   25.63
 -20   2  -4   62.94   17.55
 -30  13  -4   -8.21   18.94
  10 -20  -6  144.65   17.69
 -15  -6  -6    2.89   18.12
 -23   1  -6   19.13   21.29
 -40  23  -6   -1.31   17.11
   2 -18  -7    4.09   17.14
   0 -17  -7  101.85   22.79
  -2 -16  -7   25.08   21.21
 -30   7  -7   10.40   17.58
  -7 -14  -8   50.52   20.22
  -5  17   2   29.58   13.92
 -13  39   2   16.07   18.67
 -12  40   2    2.16   19.84
  19   3   1  273.16   22.57
  24   8   1   39.55   21.18
  25  12   1   -0.63   21.42
 -16  19   1  246.01   13.65
 -22  46   1   11.22   15.91
 -19  49   1    6.25   19.95
  31   7   0    1.47   19.00
  28  -7  -1   95.00   15.53
  34  -1  -1    3.36   18.23
 -10  -4  -3  776.59   41.07
 -32  19  -3   41.21   15.01
 -41  32  -4   -0.11   15.04
 -39  21  -6   -4.67   17.99
   4 -19  -7   56.17   20.61
 -13  -9  -7   56.71   22.49
 -18  -5  -7   10.40   20.99
   9 -22  -8   12.25   19.35
  11  12   2  154.74   18.80
  15  16   2   24.70   17.55
  -8  20   2   20.52   14.79
  -8  41   2    6.96   20.69
  15   2   1  297.86   23.77
  23   7   1   32.18   19.00
 -21  47   1    5.40   16.76
 -20  48   1   -1.97   19.05
  20  -4   0   19.62   15.04
  25  -2   0   10.26   15.56
  29   2   0   20.91   23.50
 -30  39   0   -5.65    8.21
  -6  -4  -2 1156.98   53.85
 -36  32  -2    9.93   10.04
 -27  12  -3   21.37   12.91
   1 -13  -4   86.73   17.03
 -12  -5  -4   67.79   17.38
 -26   8  -4   12.31   15.91
 -35  20  -4    6.66   15.64
 -17  -3  -5  103.44   17.60
  17 -22  -6   75.11   15.77
 -10 -10  -6  164.38   22.08
 -20  -2  -6   39.98   23.96
 -33  12  -6   12.34   18.31
  -4 -15  -7   61.49   21.07
   5  12   2   35.42   14.82
  12  13   2  118.23   19.08
  14  15   2  110.67   18.29
  15  19   2    3.90   22.52
 -14  32   2    5.65   16.40
 -14  35   2   -7.48   18.39
  12   2   1  735.76   37.34
  20   4   1   48.74   17.00
  22   6   1  -12.34   16.57
  -7  10   1 1612.48   68.99
  26  -1   0   27.95   14.90
  28   1   0   -6.88   16.92
  33  -2  -1   17.06   19.32
  -7   0  -1 1275.76   56.96
  21 -13  -2   22.24    6.58
 -13   1  -2  132.17   15.58
 -30  20  -2    2.10   11.54
   3 -14  -4  209.74   20.91
 -17  -1  -4   95.88   17.99
   1 -15  -5   17.79   15.28
 -12  -7  -5  295.46   24.62
 -29   9  -5   31.74   22.38
 -33  14  -5    1.75   17.17
 -29   7  -6   11.98   16.92
   6 -20  -7   36.68   20.52
  13  14   2   34.80   17.85
  -9  40   2    0.00   18.97
  21   5   1   27.86   17.52
  24  11   1   22.60   25.79
 -23  33   1   34.63   13.40
  27   0   0    6.06   15.20
 -29  34   0    2.46    5.21
 -30  42   0   -5.46   10.45
  29  -6  -1   16.48   12.75
  35   3  -1  -18.59   20.52
 -25  13  -2  106.77   14.57
  -3 -11  -4  189.46   21.70
   3 -16  -5   37.25   14.87
  -1 -14  -5   27.54   15.75
  -6 -14  -7   49.59   20.80
 -16  -8  -8    1.12   20.22
   3  13   2   53.36   14.93
  -3  16   2   62.23   13.97
  14  18   2   22.52   19.43
  14  21   2    6.58   20.25
 -13  36   2   20.50   17.77
 -10  39   2    3.36   18.12
 -23  42   1   12.47   15.12
  30   6   0   -3.63   20.55
  20  -9  -1  246.75   16.98
  30  -5  -1    7.59   15.34
  31  -4  -1   23.85   19.76
  32  -3  -1   47.76   21.97
   5 -15  -4   47.76   15.56
 -34  18  -4   -0.16   15.17
 -42  34  -4    6.30   14.46
 -40  25  -5   -8.54   16.38
 -41  27  -5    2.21   15.50
 -17  -5  -6   66.10   22.02
 -23  -1  -7   20.58   18.75
  11 -23  -8    5.38   18.97
   1  14   2   79.06   15.86
  -1  15   2   63.86   15.39
  -9  22   2   67.71   13.37
  13  23   2   37.28   19.81
 -13  30   2   16.35   13.67
 -12  37   2   -0.30   18.26
 -11  38   2   -9.69   19.27
   7   3   1 1477.53   66.21
  12 -15  -3  324.47   18.80
 -20   4  -3  119.95   15.91
 -31  17  -3   31.17   15.28
 -40  35  -3   -1.69   12.17
  -5 -10  -4   62.77   16.87
   5 -17  -5  149.64   17.69
 -39  23  -5   -5.95   17.60
 -42  29  -5   -2.92   15.09
  12 -21  -6   13.32   13.86
 -37  17  -6   19.76   19.98
   8 -21  -7    6.09   19.95
 -15  -8  -7    5.02   20.85
 -29   5  -7   13.51   18.15
 -11 -12  -8   35.78   19.70
   9  13   2   58.13   17.38
  13  17   2   22.35   14.90
  13  20   2   -1.04   25.19
 -13  33   2   17.00   19.84
  -7  39   2    6.60   19.46
  16   3   1  277.99   22.49
  23  10   1   39.76   21.89
  17  -4   0  425.81   24.94
  17  -9  -1   44.35    7.81
   8 -11  -2  568.00   26.91
  -1 -10  -3   78.14   12.61
 -12  -3  -3  398.32   28.11
 -23   7  -3   95.60   16.35
 -29  11  -4   41.76   19.57
  -5 -12  -5  108.65   19.13
 -22   1  -5   13.76   15.72
 -12  -9  -6   10.45   18.20
 -32  10  -6    6.47   18.23
 -20  -4  -7    0.30   18.15
   6  13   2   62.85   19.24
  10  14   2  167.71   19.95
  11  15   2  114.79   20.09
  12  16   2   41.67   15.34
 -10  24   2  178.65   17.33
 -11  26   2   89.27   14.79
 -12  28   2   38.75   14.06
 -17  48   1  -10.53   20.91
  14  -4   0  900.90   42.03
  21  -3   0   77.35   14.19
  29   5   0   -4.37   18.78
 -21  18   0   55.87    6.47
  24  -8  -1   22.57   12.20
  34   2  -1   13.84   18.37
 -24  16  -1   21.45    9.22
  29 -11  -2   37.64   12.83
  -8  -3  -2  618.76   31.85
  14 -20  -5   71.67   12.72
 -14  -6  -5   79.23   16.89
 -38  21  -5   -7.31   17.69
 -43  31  -5   12.31   16.81
 -25   2  -6   20.17   22.46
   1 -20  -9    3.25   19.38
  -1 -19  -9    3.38   17.14
  12  22   2   46.34   23.17
 -12  34   2   26.58   18.78
  -8  38   2    7.42   18.26
  -5  38   2    5.21   19.92
  22   9   1    1.66   16.32
 -23  39   1   -0.96   13.78
 -22  43   1    4.23   16.07
 -14  10   0  901.78   39.68
 -29  46   0    4.56   13.43
 -17   8  -1   40.56   11.11
 -18   5  -2  242.49   20.17
 -29  18  -2   15.37   12.12
  -3  -9  -3  369.20   24.92
 -17   1  -3   11.84   16.43
  14 -18  -4  128.68   13.07
   7 -16  -4  144.02   16.29
  -7  -9  -4  168.55   19.70
 -22   3  -4  144.73   17.90
  -7 -11  -5  168.47   21.45
 -19  -2  -5    4.61   16.65
 -32  12  -5    5.43   17.88
   1 -17  -6    2.73   15.61
  -1 -16  -6   11.38   15.75
 -22  -1  -6    0.66   19.92
 -10 -12  -7   19.32   25.30
   3 -21  -9    6.28   18.48
  -3 -18  -9    5.84   19.08
   4  14   2   27.02   16.78
  12  19   2   -4.64   18.61
  11  24   2   -0.14   18.91
  10  26   2    9.01   18.29
 -12  31   2    6.06   16.13
  -9  37   2    6.22   17.47
  -3  37   2   -1.91   20.09
 -18  47   1   14.46   19.76
 -21   8  -2   27.43   12.47
  17 -16  -3   11.71    6.36
 -25   6  -4   49.97   14.52
 -33  16  -4   14.33   17.00
   7 -18  -5  160.39   17.66
 -28   7  -5    1.86   21.42
 -37  19  -5    3.74   18.69
   3 -18  -6   24.26   15.50
  -3 -15  -6   22.54   16.32
 -28   5  -6   -7.83   20.20
 -36  15  -6    8.00   18.34
  10 -22  -7   22.87   19.76
 -13 -11  -8    5.81   18.29
   5 -22  -9    4.67   19.57
   7  14   2  168.99   21.04
  -4  18   2   24.67   14.52
  11  18   2   19.30   15.23
  -7  21   2  139.84   16.02
 -11  35   2    3.90   17.30
 -10  36   2   21.01   19.95
  -6  37   2    4.59   18.75
  10   3   1  356.60   22.16
  13   3   1  295.46   22.27
 -22  31   1    7.83   10.04
 -21  44   1   -4.61   15.75
 -19  46   1    9.36   19.21
  28   4   0   -1.31   23.53
  29   8   0   16.10   17.33
  33   1  -1   14.87   18.56
 -20  11  -1  241.97   17.36
 -37  34  -2    1.77    9.39
  -5  -8  -3  254.74   20.28
 -26  10  -3   36.68   13.92
 -30  15  -3    0.00   14.25
 -19   0  -4  229.74   21.53
  19 -21  -5    2.70    9.61
 -14  -8  -6   21.21   17.41
 -17  -7  -7   14.79   19.92
   2 -20  -8   -5.21   17.11
   0 -19  -8  102.02   23.53
  -2 -18  -8    3.68   17.03
   2  15   2   43.37   15.94
   8  15   2   71.07   15.07
  10  17   2   56.41   16.54
  11  21   2    7.56   23.33
 -20  45   1    1.50   18.18
  22  -2   0  140.44   16.62
 -17  13   0  411.97   19.92
   5 -13  -3  234.93   18.07
   5 -19  -6   30.02   14.79
 -19  -4  -6  123.91   26.04
 -25   0  -7   22.32   18.29
   4 -21  -8   39.03   20.80
  -4 -17  -8   33.73   18.69
   7 -23  -9    6.58   19.02
   0  16   2  389.59   25.41
   9  16   2   27.73   16.24
  -2  17   2   51.50   16.13
  10  23   2   23.55   22.35
   9  25   2   -1.77   19.98
   8  27   2    8.30   19.27
 -11  29   2   38.13   14.25
 -11  32   2    3.44   20.52
  -7  36   2    6.14   18.18
  -4  36   2   17.79   19.05
   5   4   1  998.64   46.23
  22  15   1   -2.84   21.51
  27   3   0    1.26   18.64
  -9   1  -1  108.81   10.62
 -14   5  -1   53.19   10.53
  30 -10  -2    9.55   11.84
  22 -19  -4   97.76    8.21
  -9  -8  -4   20.41   13.51
  -9 -10  -5  188.86   22.68
 -36  17  -5   47.65   20.03
  14 -22  -6   20.71   15.80
  -7 -13  -6   24.32   17.44
 -31   8  -6   10.64   16.48
 -12 -11  -7    3.52   20.71
 -22  -3  -7   40.17   20.96
 -28   3  -7   11.14   16.81
  -6 -16  -8   29.75   22.05
  10  20   2    2.70   17.66
  -8  23   2   55.70   13.81
 -10  27   2   49.15   13.43
   2  33   2    5.70   19.02
   0  34   2    8.35   16.24
  -8  35   2    5.10   17.90
  -2  35   2    2.59   16.07
  26   2   0   17.00   16.05
  32   0  -1   27.02   20.74
 -15   2  -2  464.04   28.00
 -24  11  -2   82.20   14.44
 -28   9  -4    3.36   17.28
 -32  14  -4   -3.93   18.09
 -16  -5  -5   22.84   15.26
 -31  10  -5   52.95   20.39
 -35  13  -6    8.60   16.40
   6 -22  -8   26.36   19.43
   9  19   2    9.14   14.27
   9  22   2    1.61   18.07
  -9  25   2   23.01   13.95
   6  28   2   29.69   22.60
 -10  33   2   23.50   19.90
  -9  34   2    4.39   20.88
  -5  35   2    8.02   18.48
 -22  40   1    7.34   13.07
  23  -1   0   55.02   14.96
  25   1   0   26.80   14.93
  28   7   0   -0.38   21.48
 -28  47   0   -2.87   14.22
  25  -7  -1   55.98   13.02
 -10  -2  -2  565.16   30.81
 -28  16  -2   42.63   12.45
  -7  -7  -3 1120.58   55.59
 -14  -2  -3   94.95   19.57
 -16  -3  -4  303.73   24.32
   9 -19  -5  164.30   18.34
   7 -20  -6    8.08   12.34
 -42  24  -6   -8.54   21.21
 -43  26  -6   17.25   20.50
  12 -23  -7   -5.27   20.91
  -8 -15  -8   -2.51   21.18
   3  16   2  122.24   17.88
   6  16   2   72.87   16.87
   7  17   2  105.54   18.91
   8  18   2   -1.04   14.68
   8  24   2   32.56   21.75
   7  26   2   21.75   21.37
 -10  30   2    7.67   15.37
   3  31   2    2.76   19.79
  -3  34   2   12.88   18.37
  14   4   1  206.65   19.38
  21  14   1    7.81   21.97
 -17  21   1  233.40   13.24
  18  -3   0  211.95   18.04
  24   0   0   95.71   17.44
  28  10   0    4.12   20.06
  33   4  -1   -1.45   18.80
  25 -12  -2   80.78   10.67
  31  -9  -2    9.33   16.76
  33  -7  -2   42.98   22.08
 -37  26  -3   13.70   13.13
 -41  37  -3   -2.18   11.54
   9 -17  -4   20.41   12.31
 -11  -9  -5   17.85   17.22
 -24   2  -5   11.71   20.82
  -9 -12  -6   10.04   15.53
 -16  -7  -6   67.33   22.73
 -24   0  -6   21.67   22.93
 -41  22  -6    8.35   20.28
 -44  28  -6    0.68   18.83
  -1 -18  -7   -6.77   22.52
 -19  -6  -7    5.81   21.01
  -3  19   2  144.07   18.07
   8  21   2   27.86   15.72
   1  32   2   -3.93   19.79
  -1  33   2    1.97   16.21
  -6  34   2   10.26   19.76
  -5   9   1 1023.23   44.98
  20  10   1    2.92   12.72
 -21  29   1   15.12    8.38
 -16  46   1   -8.43   20.77
  31  -1  -1    7.53   21.07
 -30  25  -1   19.68    9.01
  32  -8  -2   24.62   20.61
 -29  13  -3   20.50   13.13
 -11  -7  -4  143.25   17.71
 -39  25  -4   -9.33   15.77
 -21  -1  -5   -3.11   15.53
 -27   5  -5   18.72   23.25
 -35  15  -5   19.60   17.47
 -27   3  -6    9.58   18.26
   1 -19  -7   26.12   22.71
  -3 -17  -7   26.36   20.74
 -14 -10  -7   61.08   22.87
   8 -23  -8   13.13   19.10
   1  17   2   93.12   18.72
   4  17   2  136.30   18.45
  -1  18   2  115.88   16.51
  -6  22   2   42.28   13.97
   7  23   2   14.85   19.76
   5  27   2   48.44   25.30
  -9  28   2   10.26   14.41
  -9  31   2   15.20   17.14
  -8  32   2   21.53   20.47
  -7  33   2   52.35   23.01
   3   5   1   66.26    9.12
 -13  16   1  291.50   14.96
   9  -3   0  241.78   13.56
  27   6   0   -9.74   20.36
 -29  43   0    8.21   12.31
 -27  48   0   -5.49   16.27
 -29  23  -1    9.20    8.13
 -31  27  -1    0.82   10.40
   7 -14  -3 1151.88   53.74
 -19   2  -3   68.75   13.43
 -35  22  -3   10.67   13.45
 -38  28  -3   -6.88   13.43
  19 -19  -4  175.08   12.64
 -38  23  -4    4.80   14.74
 -40  27  -4   -4.37   15.23
 -21  -3  -6   33.87   21.15
 -40  20  -6   -3.68   18.45
   3 -20  -7    4.61   21.53
  -5 -16  -7    4.07   20.91
   5  18   2   20.99   16.27
   6  19   2   51.47   17.25
   7  20   2   29.31   17.03
  -7  24   2  102.92   15.50
   6  25   2    1.80   22.82
  -8  26   2    7.40   12.28
   2  30   2   -2.78   20.41
   0  31   2   10.13   21.10
  -2  32   2   10.75   20.63
  -4  33   2   31.03   20.41
   8   4   1  330.18   20.88
  11   4   1  108.35   14.60
  15   5   1  103.98   17.30
  19   9   1    7.10   14.33
 -10  13   1  376.90   18.07
  20  13   1    8.65   22.62
  20  16   1   17.49   23.66
 -22  34   1    0.16   14.85
 -21  41   1   -1.36   15.50
 -17  45   1   -9.80   19.49
  26  -6  -1   30.98   12.42
  30  -2  -1   35.86   19.90
 -23  14  -1   62.31   10.70
  -9  -6  -3  180.07   18.42
 -25   8  -3  102.92   18.01
 -21   1  -4   47.68   17.30
 -41  29  -4    5.76   15.04
   9 -21  -6    6.06   13.89
 -11 -11  -6   35.81   19.38
 -30   6  -6    8.98   18.78
 -34  11  -6   -8.76   19.38
   2  18   2   23.17   15.12
   6  22   2   25.55   15.37
  -8  29   2   14.90   13.92
  -5  32   2    4.01   21.64
  16   6   1  118.31   17.90
  18   8   1   52.95   17.14
 -20  42   1   -1.20   17.06
 -18  44   1    0.00   17.69
  21  -8  -1   50.08   11.95
  27  -5  -1   48.44   13.56
  29  -3  -1  126.06   18.97
  32   3  -1    5.59   19.70
 -34  20  -3   -1.50   13.84
 -39  30  -3   -3.55   13.10
 -31  12  -4   19.35   19.57
 -18  -4  -5   33.38   14.98
 -30   8  -5   20.20   19.95
 -39  18  -6   -7.21   21.37
   5 -21  -7   14.46   20.74
  -7 -15  -7   76.04   23.03
 -24  -2  -7    2.76   17.28
   0  19   2  306.71   23.88
   5  21   2   67.00   17.69
   5  24   2   24.54   16.65
   4  26   2   20.14   19.73
   1  29   2   10.32   19.54
  -7  30   2    8.92   16.92
  -6  31   2   -7.83   23.09
  -3  31   2   18.91   22.52
  17   7   1  211.29   20.33
 -19  43   1   -6.11   17.90
  26   5   0   14.57   18.45
  27   9   0   -8.05   21.04
  28  -4  -1   28.25   14.85
 -27   7  -4   32.40   15.69
  16 -21  -5   21.86   10.83
 -13  -8  -5   45.30   15.75
 -34  13  -5   28.41   19.76
 -16  -9  -7   16.32   22.90
  10 -24  -8   25.49   18.15
 -12 -13  -8   12.53   18.04
   3  19   2  147.51   18.67
  -2  20   2    9.14   13.51
   4  20   2   79.86   15.75
  -5  23   2   30.24   13.24
  -7  27   2   36.27   13.86
  -1  30   2   25.16   22.82
   1   6   1  227.53   14.11
  19  12   1   13.81   18.12
  19  18   1  -11.57   19.19
 -18  23   1   43.53    7.10
 -20  27   1   10.15    8.02
 -14  45   1  -10.40   18.94
  19  -2   0   97.70   16.46
  32   6  -1    5.21   19.00
 -28  21  -1   56.90    9.77
 -12  -1  -2  156.60   15.39
 -27  14  -2   31.52   12.14
 -16  -1  -3   17.99   14.49
 -13  -6  -4  142.30   19.84
 -18  -2  -4   66.92   15.53
 -36  19  -4   25.65   16.89
 -42  31  -4    3.30   14.03
  11 -20  -5   22.84   12.96
 -18  -6  -6   39.38   20.66
 -21  -5  -7   -2.97   16.70
   1  20   2  100.79   17.55
   4  23   2    1.94   15.99
   3  25   2    6.41   15.37
  -6  28   2   26.83   14.82
   0  28   2   19.05   20.96
  -5  29   2   17.85   16.13
  -2  29   2    1.86   21.45
  -4  30   2   16.35   21.18
  -3   8   1   75.35    7.72
  19  15   1   17.28   21.45
  15  -3   0  640.19   32.15
 -11   7   0  532.90   24.04
 -33  18  -3   15.64   16.05
   0 -16  -5  166.78   18.45
  -2 -15  -5   22.27   14.11
 -41  24  -5    6.69   16.62
 -42  26  -5   -1.09   15.83
 -13 -10  -6   14.49   17.74
 -33   9  -6   22.49   19.43
 -38  16  -6    0.85   19.08
   7 -22  -7   60.10   22.05
   2 -22  -9    3.74   18.67
   0 -21  -9   39.55   21.45
  -1  21   2  112.80   15.80
   2  21   2   63.89   15.12
   3  22   2   98.58   18.91
  -4  24   2   81.82   15.94
   2  24   2    7.78   16.40
  -5  26   2   69.54   15.99
  -3  28   2    3.49   16.10
  12   5   1  399.96   26.80
  -1   7   1  273.03   15.64
 -19  25   1   21.86    7.67
 -21  38   1   -7.67   13.78
  25   4   0   49.75   17.85
  26   8   0    0.00   23.99
 -29  37   0    3.33    8.35
 -29  40   0    6.96   10.37
 -11   2  -1  516.63   26.42
  31   2  -1   19.84   20.00
  -1  -8  -2 1672.06   74.59
 -17   3  -2  506.54   30.38
 -23   9  -2  103.87   15.53
 -11  -5  -3   96.23   16.54
 -28  11  -3   28.82   13.70
   0 -14  -4  434.57   27.81
   2 -17  -5   29.94   14.85
 -23   0  -5  112.96   23.33
 -26   3  -5   17.19   20.31
 -40  22  -5    0.27   18.39
 -43  28  -5   -1.17   15.56
  16 -23  -6   69.40   16.92
   0  22   2  307.06   23.69
   1  23   2   34.14   14.27
  -3  25   2   82.01   16.81
  -2  26   2    1.04   14.90
  -4  27   2    7.59   14.46
  -1  27   2   13.32   16.40
  18  11   1   53.46   15.45
 -15  44   1   -1.42   20.74
  26  11   0    9.52   21.59
  -3  -7  -2 3601.79  155.05
 -33  23  -2   22.19   12.01
 -40  32  -3   -5.81   12.28
  11 -18  -4  128.38   14.41
   2 -15  -4  108.87   16.76
  -4 -12  -4  199.67   21.01
 -35  17  -4    9.47   17.85
  -6 -13  -5   30.43   14.46
 -39  20  -5    0.00   19.08
  11 -22  -6   18.07   15.45
 -23  -2  -6    2.27   19.95
 -11 -13  -7    0.03   21.31
   4 -23  -9    4.86   19.40
  18  17   1   19.46   22.24
  20  -1   0   38.54   14.11
  24   3   0   40.88   16.16
 -28  44   0   15.39   13.37
  10 -12  -2  467.15   22.24
   1  -9  -2 1738.30   76.77
  34  -3  -2    3.17   19.95
 -35  27  -2    0.00   10.78
 -38  36  -2    3.88    8.13
  -6 -11  -4  112.88   18.48
 -30  10  -4   -0.38   19.32
   4 -18  -5  117.96   16.95
 -15  -7  -5  135.04   18.64
 -33  11  -5    0.52   17.85
 -44  30  -5    5.70   16.73
   0 -18  -6    4.45   15.80
  -2 -17  -6    3.22   14.08
 -29   4  -6   28.30   19.70
 -37  14  -6    7.61   21.48
 -18  -8  -7    8.35   18.91
   1 -21  -8   30.29   20.11
  -1 -20  -8   22.43   20.41
  -3 -19  -8   97.57   20.28
   6   5   1  100.11   10.78
  13   6   1   21.56   16.48
  17  10   1   50.79   15.91
  18  14   1   12.25   19.81
 -21  32   1   21.64   12.91
 -16  43   1  -22.16   19.70
 -12  44   1   10.75   19.43
  21   0   0  169.54   18.39
  23   2   0   -3.68   14.49
  30   1  -1   12.17   22.73
  31   5  -1   12.17   16.87
 -16   6  -1    7.21   10.48
 -27  19  -1    5.16    8.57
  26 -11  -2  119.46   13.40
  -5  -6  -2  723.23   35.89
 -32  21  -2    0.00   12.50
  14 -16  -3   87.14   10.37
  27 -15  -3    4.31    7.10
 -21   3  -3   49.86   14.85
  16 -19  -4  221.45   15.72
 -43  33  -4   -4.94   14.82
  -8 -12  -5    0.76   16.54
 -20  -3  -5   14.93   18.34
 -29   6  -5   -0.71   21.53
   2 -19  -6   -2.84   14.93
  -4 -16  -6    1.83   15.99
   9 -23  -7    7.42   23.88
  -5 -18  -8   10.40   19.60
   9   5   1   42.11   13.02
  16   9   1   25.35   15.45
  17  19   1   52.21   21.31
 -21  35   1   12.55   15.53
 -20  39   1    0.44   15.23
  22   1   0   56.88   15.42
  25   7   0   22.73   18.75
 -22  50   0  -17.71   21.31
   9 -15  -3  155.54   14.76
 -24   6  -3   32.42   12.88
 -32  16  -3    7.10   14.49
   4 -16  -4  177.59   18.48
 -15  -5  -4   86.16   15.88
 -23   2  -4   34.06   13.97
 -15  -9  -6   11.03   22.52
 -20  -5  -6    7.75   23.88
 -13 -12  -7  -11.60   19.95
 -23  -4  -7    9.55   19.60
   3 -22  -8   55.73   21.01
  -7 -17  -8   20.58   18.12
  14   7   1  345.11   25.35
  15   8   1   73.17   14.93
  16  21   1    8.84   21.56
 -19  40   1   14.33   15.67
 -18  41   1   16.32   17.14
 -17  42   1   -0.98   16.29
  25  13   0    7.83   20.61
  22  -7  -1  160.61   15.01
  33  -4  -2   48.03   19.49
 -36  29  -2   15.04   11.30
  23 -16  -3   47.68    4.07
 -13  -4  -3  265.39   23.85
  -8 -10  -4  132.72   17.11
 -26   5  -4   42.41   17.52
 -34  15  -4   11.00   16.73
 -32   7  -6   14.19   16.89
  17  13   1   23.47   16.57
  17  16   1   20.61   19.10
 -13  43   1   -5.05   19.19
  25  10   0    7.04   20.99
 -27  45   0   -0.14   13.70
 -23  49   0   -0.41   19.62
  29   0  -1  128.30   22.84
   3 -10  -2 3597.72  153.87
  -7  -5  -2  411.53   24.29
 -14   0  -2  989.68   48.91
 -26  12  -2  209.03   18.67
 -31  19  -2   -6.85   12.25
 -18   0  -3   32.53   13.02
 -20  -1  -4   39.00   16.38
   6 -19  -5    7.59   16.02
 -10 -11  -5  196.45   22.08
 -37  16  -5  -10.37   17.41
   4 -20  -6    3.08   14.96
  -8 -14  -6   34.09   17.00
 -36  12  -6   -2.18   18.59
   5 -23  -8   29.97   19.00
  -9 -16  -8   -2.65   17.36
  16  -2   0  126.47   14.25
  24   6   0   20.85   18.42
 -20  16   0   24.62    6.82
  18  -8  -1   81.28   10.26
  -2  -4  -1  458.04   23.23
 -22  12  -1  226.39   16.38
 -27   9  -3   17.55   12.99
  13 -21  -5   60.26   12.96
 -17  -6  -5   19.32   13.97
 -32   9  -5   -0.16   17.85
 -43  23  -6  -16.43   20.31
 -44  25  -6  -12.99   18.53
 -20  -7  -7  -10.13   20.22
  16  12   1   -2.89   13.48
  16  18   1  -10.94   20.91
 -14  42   1    5.08   17.60
 -26  46   0   -5.02   15.97
 -25  47   0   -0.19   15.80
 -24  48   0   -4.15   18.37
  30   4  -1   -5.05   20.77
  32  -5  -2   26.06   22.16
  34   0  -2    9.06   17.49
   0 -12  -3  249.01   20.31
  -2 -11  -3   26.17   14.46
  -4 -10  -3  485.74   28.98
 -31  14  -3    0.11   13.86
 -10  -9  -4  227.56   20.47
 -29   8  -4    2.92   19.79
 -10 -13  -6    5.59   19.51
 -17  -8  -6   30.54   21.10
 -25  -1  -6   -1.56   17.90
 -42  21  -6   -2.37   21.42
 -45  27  -6    5.57   20.80
  11 -24  -7    6.63   18.91
  -2 -19  -7    2.87   19.10
  -4 -18  -7   43.18   24.21
 -15 -11  -7   11.24   19.02
   4   6   1 1211.08   55.18
  10   6   1   11.95   11.05
  16  15   1   16.65   15.39
 -20  36   1   13.59   14.85
   0  -5  -1  137.03   10.83
  -4  -3  -1 2585.25  111.19
  28  -1  -1   37.55   16.27
  30   7  -1    5.43   19.08
  27 -10  -2   52.15   11.84
 -41  34  -3    1.88   12.04
   6 -17  -4   71.40   13.86
 -33  13  -4   33.65   19.51
 -25   1  -5   26.83   21.81
  13 -23  -6    5.98   14.87
   6 -21  -6   -0.11   14.46
 -28   2  -6    6.20   18.78
   0 -20  -7   -0.19   22.22
  -6 -17  -7   11.24   23.33
   7 -24  -8   62.01   19.35
  15  11   1  163.10   20.71
  15  20   1   10.75   20.69
 -20  30   1    4.15    9.09
  23   5   0   24.92   15.56
  24   9   0   12.25   21.10
  24  12   0    7.51   19.92
  23  -6  -1    7.18   11.54
 -13   3  -1  396.22   22.00
 -26  17  -1   55.62   10.40
  31  -6  -2    0.68   18.50
 -19   4  -2  276.66   22.11
 -22   7  -2  132.88   15.34
 -30  17  -2   12.23   12.34
  -6  -9  -3  165.83   17.74
 -17  -4  -4  181.33   19.95
 -12 -10  -5  171.67   20.39
 -22  -2  -5   11.82   20.03
 -28   4  -5   -0.87   21.21
 -36  14  -5   26.86   18.01
 -22  -4  -6   20.91   19.79
 -35  10  -6   -2.21   18.89
 -41  19  -6    0.00   18.89
   2 -21  -7   -0.93   22.13
   7   6   1  257.72   18.50
  14  22   1   45.30   22.54
  13  24   1    1.36   18.23
 -28  41   0    5.57   11.46
  27  -2  -1   63.04   17.14
  22 -12  -2  157.01   11.30
  28  -9  -2   11.30   12.14
  -9  -4  -2   63.04   11.24
  34   3  -2   -0.71   19.30
   8 -20  -5   21.23   14.08
 -12 -12  -6   -3.17   21.59
 -31   5  -6  -11.46   18.53
  -8 -16  -7   -4.39   19.76
  11   7   1  311.29   23.39
  14  10   1  267.68   22.35
  -8  12   1  344.70   17.22
  15  14   1  117.41   19.95
  15  17   1   41.57   18.48
 -14  18   1  223.63   12.94
 -20  33   1    4.89   14.52
  -9  41   1   15.67   19.62
 -20  49   0   10.73   19.54
  24  -5  -1   46.42   13.26
  26  -3  -1  110.70   16.40
  -6  -2  -1  720.10   33.98
  29   3  -1   50.00   23.14
  29  -8  -2   22.79   13.07
  30  -7  -2    4.42   15.17
 -37  31  -2   -6.30    9.77
 -15  -3  -3   26.94   15.86
 -12  -8  -4   18.20   13.26
  21 -22  -5    5.92    8.73
 -40  17  -6   15.01   19.21
   4 -22  -7   35.12   21.94
 -17 -10  -7   33.60   17.96
  12   8   1  145.06   18.89
  13   9   1  102.24   17.00
 -18  38   1   10.32   15.15
 -12  41   1   15.07   18.56
  17  -1   0   26.12   13.24
  22   4   0  149.23   18.09
  25  -4  -1   86.00   16.13
  33  -1  -2    6.90   20.50
  -8  -8  -3  324.58   25.24
  13 -19  -4   96.80   12.53
 -22   0  -4   78.60   17.99
 -39  22  -4   17.90   15.64
 -40  24  -4   -3.63   16.38
 -41  26  -4    2.95   15.28
 -19  -5  -5   17.82   15.99
 -31   7  -5   18.23   18.83
   8 -22  -6   10.04   14.87
 -19  -7  -6  113.73   26.01
  14  19   1   57.31   20.96
  -7  40   1   20.71   20.06
   7  -2   0    7.37    6.99
  23   8   0    3.44   16.38
  23  14   0   22.76   20.85
  29   6  -1   12.96   19.70
  29   9  -1    3.25   19.19
 -33  31  -1    5.70    6.20
 -16   1  -2  313.56   22.16
 -25  10  -2   85.31   15.17
 -20   1  -3   28.52   14.55
 -30  12  -3   -1.69   15.01
 -37  23  -3    2.57   14.66
 -32  11  -4    2.35   18.50
  18 -22  -5   31.41   10.83
 -14  -9  -5   44.70   15.61
 -35  12  -5    6.77   16.98
   2   7   1  586.12   28.77
  14  13   1   76.01   15.31
  13  21   1   27.05   21.56
  11  25   1   18.69   22.27
  18   0   0  202.72   20.28
  21   3   0  104.06   17.11
  23  11   0   17.74   25.19
 -21  48   0   -6.03   18.69
   4 -14  -3  391.77   23.85
 -26   7  -3  136.76   16.65
 -36  21  -3   19.95   14.90
 -38  25  -3    5.76   12.91
   8 -18  -4   95.44   13.84
 -28   6  -4   16.95   16.07
 -42  28  -4   -6.90   14.98
 -14 -11  -6    8.13   19.24
 -34   8  -6    2.27   16.78
   6 -23  -7   16.76   21.26
   3 -24  -9   11.44   19.62
  14  16   1   59.80   18.26
  12  23   1   -2.21   23.47
 -19  28   1    6.39    9.55
 -13  40   1    5.95   17.08
 -10  40   1   -1.97   20.69
  19   1   0   25.55   14.27
  20   2   0  133.87   15.45
   2  -6  -1  414.15   20.39
  28   2  -1   49.13   21.70
 -11  -3  -2  583.01   31.60
 -29  15  -2  104.72   14.82
  28 -14  -3   31.28    9.20
 -10  -7  -3  372.89   26.17
 -19  -3  -4  162.30   20.06
 -37  18  -4   18.37   16.13
 -42  23  -5    1.77   16.62
 -43  25  -5    0.35   16.10
 -24  -3  -6   13.43   20.52
 -12 -14  -7   47.19   19.70
  -2 -21  -8    4.67   16.78
  -4 -20  -8   14.11   18.78
   8   7   1  153.87   15.69
 -19  34   1   -8.16   16.40
 -27  42   0    0.00   13.15
  -8  -1  -1  110.53   10.13
 -18   7  -1  268.42   18.09
 -34  42  -1    5.35    8.35
  32  -2  -2    4.48   19.05
  33   2  -2    0.33   17.66
  11 -16  -3  119.54   12.34
 -35  19  -3    9.58   14.41
 -39  27  -3    0.93   12.75
 -14  -7  -4  227.12   22.62
  -1 -17  -5  108.35   16.81
  -3 -16  -5  154.42   20.09
 -24  -1  -5   32.07   19.84
 -27   2  -5   15.77   19.21
 -41  21  -5    0.00   18.91
 -30   3  -6   -3.22   16.43
 -38  13  -6  -10.75   17.49
 -19  -9  -7    6.39   16.46
   0 -22  -8  154.23   23.88
  -6 -19  -8   12.09   17.14
  13  12   1   53.76   16.35
  13  18   1   26.47   15.86
   8  28   1   -1.20   17.38
 -14  39   1   20.28   18.18
  -8  39   1    0.52   18.37
  22   7   0   67.57   17.33
 -28  38   0    1.42    9.85
 -22  47   0    3.36   16.98
  15  -8  -1  152.83    9.88
 -25  15  -1  108.65   12.94
  33   5  -2    1.58   18.72
 -17  -2  -3   83.21   14.93
  10 -21  -5  138.64   17.19
   1 -18  -5  121.75   18.04
  -7 -14  -5  120.88   19.35
 -16  -8  -5   17.28   16.84
 -34  10  -5   16.27   17.41
 -40  19  -5   -0.05   19.27
 -44  27  -5   -1.91   17.58
  -3 -18  -6   23.44   17.60
   2 -23  -8   14.63   16.43
   5   7   1  837.91   40.86
   9   8   1   63.54   14.66
  12  11   1  180.62   19.81
  13  15   1   29.31   14.03
  12  20   1   19.32   20.22
   9  26   1   14.96   22.08
 -19  31   1    5.95   11.54
 -11  39   1  -13.10   17.38
  10  -2   0   32.61    7.56
  -6   3   0  210.61   11.14
  22  10   0   44.62   18.23
 -18  48   0   13.95   20.36
  27   1  -1   18.78   16.84
  28   5  -1   15.67   19.95
 -21  10  -1  312.33   20.47
 -31   9  -4    1.99   19.62
 -36  16  -4   11.22   16.98
 -43  30  -4    6.71   14.41
  15 -22  -5  118.72   14.11
 -21  -4  -5   -2.13   17.88
 -30   5  -5   -1.91   15.58
  15 -24  -6   -0.35   14.46
  10 -23  -6    0.74   16.29
  -1 -19  -6    7.56   18.31
  -5 -17  -6   13.40   18.67
 -16 -10  -6   56.85   20.91
 -21  -6  -6   25.65   18.53
   8 -24  -7   -0.60   22.08
 -14 -13  -7   17.22   17.63
   0   8   1  130.24   11.14
  11  10   1  323.71   25.46
  -6  11   1   93.53    7.64
  11  22   1   30.40   20.82
  10  24   1    3.63   20.69
 -18  26   1   41.92    9.42
 -18  35   1   13.67   16.57
  -2  36   1   -4.31   18.34
  -4  37   1   -5.49   19.40
 -15  38   1   12.47   16.81
  -6  38   1   14.90   17.99
 -23  46   0   16.02   17.52
  19  -7  -1  526.46   27.76
  28   8  -1    7.40   20.66
 -12  -6  -3   26.25   15.12
 -29  10  -3  119.87   20.33
 -34  17  -3   13.84   15.15
 -40  29  -3    0.00   12.45
 -42  36  -3    1.72   11.11
  -1 -15  -4  135.80   16.29
  -5 -13  -4   78.25   15.12
  -9 -13  -5   77.78   17.96
 -45  29  -5    1.45   15.94
   1 -20  -6   -2.07   14.68
 -33   6  -6    9.80   16.21
   4 -24  -8    6.66   17.71
  10   9   1  358.12   26.04
 -15  20   1   93.53    9.96
   6  29   1    5.13   20.85
   3  32   1    4.56   19.00
 -17  36   1   31.93   16.57
 -16  37   1    1.66   16.29
  21   6   0   51.53   14.68
 -28  35   0   -2.21    8.24
 -25  44   0    5.10   15.61
 -24  45   0   -2.43   17.11
 -15   4  -1   79.69   11.63
  31  -3  -2   15.50   19.68
   6 -15  -3  167.27   15.15
 -24   1  -4   17.88   16.32
   3 -19  -5  136.73   17.96
  -9 -15  -6   -2.84   21.89
  12  14   1  199.01   20.03
  12  17   1  130.43   19.73
 -12  38   1    4.26   15.99
  -9  38   1   -3.06   19.30
  21  15   0   17.71   22.93
 -13  -2  -2  438.23   26.36
  32   1  -2   -8.43   18.45
 -28  13  -2   25.95   11.30
  29 -13  -3   28.87   10.75
   1 -16  -4  102.43   15.67
 -16  -6  -4  129.20   19.35
 -27   4  -4   11.35   18.80
 -35  14  -4    5.87   15.67
   3 -21  -6    6.50   16.87
 -16 -12  -7    2.02   19.70
  -2   9   1  697.66   32.56
  -4  10   1 1106.03   49.04
  11  19   1   15.47   17.17
 -17  24   1  156.27   11.93
   7  27   1    1.88   19.21
   1  33   1   -5.68   16.13
 -13   8   0  420.73   19.87
  21   9   0   36.24   16.98
 -19  47   0  -10.04   19.24
 -10   0  -1   88.56   10.53
  26   0  -1  167.27   19.65
 -18   2  -2  237.68   21.26
 -24   8  -2   -2.67   11.41
 -22   2  -3    8.05   12.61
 -25   5  -3   50.84   14.96
  -9 -11  -4   83.90   15.47
 -21  -2  -4   48.28   14.87
 -44  32  -4   -8.43   15.67
 -11 -12  -5   42.17   15.09
 -18  -7  -5   32.10   18.94
 -33   8  -5    8.82   16.95
 -38  15  -5  -15.23   17.93
 -18  -9  -6   19.27   23.33
 -26  -2  -6   -4.83   19.38
  -3 -20  -7   -4.75   18.50
  -5 -19  -7    2.40   20.85
   6 -25  -8    9.85   18.01
   6   8   1  320.82   20.14
  11  13   1  167.87   19.60
  10  21   1   47.71   18.91
 -16  22   1  120.60   10.51
   8  25   1    2.57   20.31
  -1  34   1    2.43   19.21
  -7  37   1    6.47   17.17
  20   5   0   64.68   14.49
  20  17   0    9.61   21.89
  27   4  -1   25.49   21.45
  27  10  -1    1.09   19.08
  32   4  -2   24.32   16.62
 -38  33  -2    2.16    8.98
  30 -12  -3   76.39   13.35
 -33  15  -3    0.46   12.69
  10 -19  -4  207.53   17.36
   5 -20  -5   52.67   14.60
 -11 -14  -6   -5.27   19.40
 -29   1  -6    0.27   18.83
  10 -25  -7   29.42   19.21
  -1 -21  -7   -7.51   21.23
  -7 -18  -7    9.14   18.23
   3   8   1  206.35   14.38
  11  16   1   25.03   13.70
   9  23   1   -9.25   21.81
 -18  32   1    0.25   12.69
  -3  35   1   -5.32   18.42
  -5  36   1   -0.41   18.37
 -13  37   1    8.08   17.11
 -10  37   1    1.36   15.99
  27   7  -1    5.13   22.57
  23 -11  -2  184.85   13.32
  30  -4  -2    5.54   17.66
 -14  -5  -3  257.53   21.10
 -19  -1  -3   37.47   15.09
 -41  31  -3    6.96   12.25
   3 -17  -4  341.23   23.80
 -30   7  -4   11.46   20.20
 -29   3  -5   23.33   20.00
   5 -22  -6    4.15   17.14
 -23  -5  -6    6.88   16.70
   1 -22  -7   13.56   21.56
  10  12   1  227.15   22.08
   5  28   1    2.29   19.54
 -18  29   1   29.12   10.23
   2  31   1   12.83   19.84
  19   4   0  250.32   21.53
 -20  46   0    6.00   17.38
  20  -6  -1  268.55   18.78
  25  -1  -1   23.80   13.07
 -24  13  -1  158.40   14.00
   7 -12  -2  420.51   21.45
 -34  22  -2   31.22   12.47
 -11 -10  -4  241.48   21.56
 -34  12  -4   31.88   16.87
 -13 -11  -5   77.89   15.99
 -23  -3  -5   49.78   22.35
 -37  13  -5    3.00   17.25
 -32   4  -6    9.12   18.89
  -9 -17  -7   12.50   20.50
   7   9   1  240.47   18.31
  10  18   1   31.93   14.90
 -17  33   1   13.62   16.43
 -14  36   1   24.92   17.77
  20   8   0   25.79   14.96
 -19  14   0  232.14   13.15
  20  14   0   -2.40   20.28
 -27  39   0    5.79   10.45
  12  -8  -1  390.74   17.63
  -4  -8  -2  314.59   19.90
  31   0  -2   20.80   20.00
 -33  20  -2   10.40   11.95
 -28   8  -3   68.09   16.10
 -18  -5  -4   85.29   15.77
  12 -22  -5  190.50   17.79
  12 -24  -6    7.61   16.46
 -13 -13  -6   18.50   23.96
   3 -23  -7   -5.92   20.50
   8  10   1   88.53   14.41
   9  11   1  236.73   22.73
  10  15   1  126.63   17.06
   6  26   1   18.01   20.09
   0  32   1    7.81   16.57
 -15  35   1    2.65   17.55
 -11  36   1   15.61   17.58
  -8  36   1   20.82   17.63
  18   3   0   82.99   14.27
 -17  46   0    1.97   17.77
  24  -2  -1  156.16   18.20
  26   3  -1  106.85   19.79
  26  12  -1    7.23   16.43
  -2  -9  -2  908.44   43.48
  -6  -7  -2  146.28   13.62
  29  -5  -2    6.14   14.30
 -15  -1  -2  309.54   23.28
 -27  11  -2   35.02   12.85
 -32  13  -3   52.73   17.06
 -20  -8  -6   18.42   20.61
   9  20   1   58.00   17.38
   8  22   1    7.40   14.74
   7  24   1   28.60   17.19
  -2  33   1   23.17   19.19
  -4  34   1   -0.22   18.86
  -6  35   1  -17.85   17.85
  17   2   0  104.99   15.80
  19  16   0   17.58   21.51
 -21  45   0   11.49   16.18
  21  -5  -1   16.84   11.90
 -36  26  -2    3.68   11.33
  -3 -12  -3  246.34   19.65
  -5 -11  -3   81.58   15.09
  18 -20  -4   54.50    8.60
   5 -18  -4   65.45   13.78
   7 -21  -5  116.89   16.10
 -20  -6  -5   13.65   20.85
 -32   6  -5    5.90   17.55
  -8   4   0   58.08    6.09
   4  -7  -1 2508.64  106.22
  22  -4  -1   63.86   12.85
  23  -3  -1  112.17   14.52
 -12   1  -1   60.10   10.51
  26   9  -1    8.79   21.62
 -34  39  -1   -4.23    6.33
   0 -10  -2 4953.77  211.05
  -8  -6  -2  193.80   16.24
  31   3  -2   -4.48   18.45
  31   6  -2    6.50   15.88
 -32  18  -2   26.66   12.99
  -1 -13  -3   69.05   13.29
  -7 -10  -3  365.63   25.44
  15 -20  -4   74.59   10.86
 -13  -9  -4  119.54   18.94
 -23  -1  -4    0.00   15.72
 -26   2  -4   10.83   18.39
 -15 -10  -5   32.78   15.77
 -36  11  -5   13.73   17.58
   7 -23  -6   11.98   16.02
 -15 -12  -6    0.35   19.62
   5 -24  -7   14.63   19.62
 -13 -15  -7   21.07   17.85
  -3 -22  -8   17.79   16.54
  -5 -21  -8    6.36   15.01
   1   9   1    5.68    8.11
   4   9   1  182.20   15.09
  -9  14   1   35.07    6.77
   9  14   1   58.05   14.11
 -12  17   1  342.49   18.04
   9  17   1   67.63   15.77
 -17  27   1   61.00   10.78
   4  27   1    0.03   19.68
 -17  30   1   22.52   11.33
   1  30   1    7.21   19.46
 -12  35   1    0.71   18.89
  -9  35   1    2.57   20.47
  18  18   0   -4.42   20.14
 -22  44   0    1.01   16.98
  26   6  -1   -0.60   22.38
 -20   8  -1  143.58   15.69
 -30  22  -1   21.07    8.79
  24 -10  -2  164.43   14.25
  28  -6  -2   36.13   13.05
   8 -16  -3  292.35   19.57
 -16  -4  -3  131.19   17.63
 -33  10  -4   48.63   18.26
 -40  21  -4   13.29   15.15
 -41  23  -4   -1.83   14.03
 -25  -4  -6   11.46   16.51
  -1 -23  -8   10.32   18.37
   8  19   1    1.26   15.61
   5  25   1   20.74   17.77
  -1  31   1    1.45   20.74
  11  -1   0  354.44   19.19
  19  13   0   21.26   15.94
  17  20   0   -0.03   18.07
 -26  40   0   10.34   12.12
 -17   5  -1  408.89   24.13
 -29  20  -1   31.22    8.95
 -31  24  -1   10.62    8.19
  30  -1  -2   13.67   19.02
 -20   3  -2  233.21   20.09
 -23   6  -2    8.08   11.46
  -9  -9  -3   -2.07   14.25
 -29   5  -4   20.39   21.31
 -39  19  -4    9.03   15.45
 -42  25  -4   -5.95   15.04
 -25  -2  -5   10.04   22.19
 -28   1  -5   14.74   19.30
 -43  22  -5    6.96   16.48
   1 -24  -8   31.19   15.99
   7  21   1   46.10   15.01
   6  23   1    6.50   14.44
  -3  32   1   56.03   22.00
  -5  33   1    3.90   19.19
 -13  34   1   13.89   19.90
  -7  34   1   -1.97   18.29
 -23  43   0    4.89   15.61
 -18  45   0   -4.83   17.08
 -15  45   0   11.65   19.54
  25   2  -1   57.64   15.64
 -33  43  -1    7.23   10.18
  27  -7  -2   43.42   12.55
 -10  -5  -2  458.89   27.54
 -31  16  -2    3.44   11.49
 -21   0  -3  100.05   16.98
 -31  11  -3   26.25   17.41
 -20  -4  -4   59.28   15.01
 -38  17  -4    6.30   14.57
  -2 -18  -5   49.67   16.02
  -4 -17  -5  115.74   16.78
 -42  20  -5    9.69   18.34
 -44  24  -5   10.26   16.87
   5  10   1  460.14   26.53
   6  11   1  582.52   32.72
   7  12   1  561.28   32.26
   8  16   1   15.80   12.47
 -16  31   1    3.66   11.82
 -14  33   1   31.55   18.31
 -10  34   1    2.54   18.34
 -25  41   0   -6.36   13.51
 -24  42   0    7.72   14.33
  25  11  -1   -1.77   20.55
  25  -9  -2   37.12   11.11
  26  -8  -2   13.67   10.32
 -37  28  -2   13.73    9.99
 -39  38  -2   -0.87    6.17
 -27   6  -3   23.61   13.65
 -42  33  -3    1.61   11.52
 -15  -8  -4   10.45   16.18
 -43  27  -4   -1.94   14.52
  -8 -15  -5   17.17   14.85
 -17  -9  -5   53.38   17.82
 -22  -5  -5   11.79   21.31
 -31   4  -5    5.29   17.74
 -35   9  -5   24.04   17.55
 -41  18  -5   -1.83   18.78
 -45  26  -5    7.51   17.82
  -2 -20  -6   20.20   17.49
  -4 -19  -6   12.99   20.96
  -6 -18  -6    8.79   19.05
 -17 -11  -6   -2.43   21.23
 -22  -7  -6   34.88   19.76
   7 -25  -7   17.47   20.88
   3 -25  -8   13.86   17.82
  -1  10   1   -3.47    7.37
   3  26   1  111.79   21.21
   0  29   1   62.09   22.13
 -15  32   1   39.35   15.23
  18  15   0   22.35   20.20
 -23  11  -1  197.21   15.50
 -28  18  -1   29.75    9.36
   2 -11  -2  939.17   43.86
 -17   0  -2  698.86   38.29
  30   8  -2    3.71   15.26
 -26   9  -2  124.61   15.12
 -11  -8  -3   74.07   15.09
 -39  24  -3    9.61   12.96
   0 -19  -5  293.91   23.25
   0 -21  -6   46.53   19.08
   7  18   1   42.44   13.56
 -16  25   1   20.09    9.03
  -8  33   1    1.58   19.19
 -27  36   0   12.36    9.44
 -19  44   0   13.35   17.36
  25   5  -1   22.76   16.92
  25   8  -1   -6.28   19.10
  30   2  -2    5.79   19.38
  30   5  -2  -11.65   18.01
 -18  -3  -3   65.25   15.94
 -36  18  -3    4.34   14.16
  12 -20  -4   16.59    9.74
   7 -19  -4  273.66   20.20
 -32   8  -4   14.41   17.63
 -37  15  -4   -3.17   16.51
  17 -23  -5   14.27   11.05
   9 -22  -5   52.32   14.60
 -10 -14  -5   51.80   15.15
 -40  16  -5   14.79   17.99
   9 -24  -6   16.21   16.35
 -10 -16  -6   27.24   19.62
   2  10   1  599.03   30.57
   7  15   1  168.01   18.89
 -13  19   1   20.77    7.75
   6  20   1   23.99   13.15
   5  22   1   39.11   15.94
   4  24   1   37.20   16.32
 -16  28   1    4.34   10.23
  -2  30   1   33.81   21.53
  -4  31   1   12.64   20.47
  -6  32   1   24.21   20.25
 -11  33   1   43.91   20.91
  18   9   0   56.79   14.63
  18  12   0   31.77   14.38
  17  17   0    0.19   22.24
 -27  30   0   -1.09    5.24
 -13  44   0   -3.58   18.83
  16  -7  -1  240.39   14.38
  24   1  -1   34.28   14.41
  24  13  -1   12.53   20.91
 -32  26  -1   29.48   10.07
  29  -2  -2   10.15   16.16
 -30  14  -2   72.41   13.32
  16 -17  -3   13.26    6.58
   3 -15  -3  205.37   17.77
  -6 -14  -4  106.63   15.64
 -44  29  -4   -3.00   13.81
  20 -23  -5    4.94    9.14
   2 -20  -5   53.46   14.74
  14 -25  -6    5.57   18.31
   2 -22  -6    5.02   18.31
  -4 -21  -7   13.86   19.43
  -6 -20  -7    7.40   19.35
   5 -26  -8    2.46   17.85
  -3  11   1  195.60   13.02
 -15  23   1   61.49    9.55
  12   0   0  910.65   42.66
  16  19   0    3.66   20.09
  15  21   0   18.69   18.91
  14  23   0   16.21   18.12
 -16  44   0   12.58   19.84
 -14   2  -1  789.80   38.26
  12 -13  -2  131.90    8.24
 -12  -4  -2  282.91   21.56
  13 -17  -3  239.16   15.64
  32  -7  -3   22.76   17.41
 -30   9  -3   26.47   16.57
 -40  26  -3   12.58   12.66
  -2 -16  -4   72.95   15.12
  -8 -13  -4   95.08   15.47
 -17  -7  -4  101.44   16.35
 -12 -13  -5   34.50   17.17
 -34   7  -5   -2.73   16.70
 -39  14  -5   10.04   17.74
 -12 -15  -6   -3.44   23.09
 -19 -10  -6   65.86   18.64
 -27  -3  -6    0.00   18.18
  -2 -22  -7    1.28   19.16
  -8 -19  -7    3.19   17.14
  -5  12   1  813.22   37.42
   6  14   1  244.40   20.55
   6  17   1    8.00   12.80
 -14  21   1  310.36   18.09
 -12  32   1   11.24   16.78
  -9  32   1    3.93   17.36
   5  -1   0 1670.94   71.12
   8  -1   0  534.65   25.30
 -27  16  -1   31.60   10.26
 -13  -7  -3  213.83   20.58
 -35  16  -3    7.72   14.38
  21 -20  -4   19.95    5.70
   0 -17  -4  346.33   24.51
 -22  -3  -4   44.70   16.84
 -28   3  -4   10.75   19.30
 -36  13  -4    0.76   16.81
  14 -23  -5   46.56   11.22
 -19  -8  -5   -1.42   21.01
 -24  -6  -6   -6.52   15.88
   9 -26  -7   13.43   17.66
   0 -23  -7   26.12   17.28
 -10 -18  -7   41.21   19.10
   3  11   1 1184.06   55.43
   5  13   1   78.30   14.27
   2  25   1   49.89   16.76
  -1  28   1   29.26   17.49
 -15  29   1  100.68   13.13
 -13  31   1   25.22   13.84
  17  14   0   10.83   14.41
 -20  43   0   17.22   16.54
  23   0  -1  175.13   18.12
  24  10  -1   -1.28   22.93
  23  15  -1   20.71   20.33
 -32  44  -1    0.71   10.92
 -23  50  -1    3.36   18.86
  19 -12  -2  311.35   15.99
 -10 -12  -4  424.80   28.60
   4  12   1  583.91   32.23
   5  19   1   38.92   15.15
   4  21   1   72.54   14.90
   3  23   1   73.33   15.15
  -3  29   1  101.47   20.11
 -14  30   1   47.65   13.24
  -5  30   1   -2.10   16.02
  -7  31   1   30.62   17.71
  13   1   0  266.75   17.99
  17   8   0   48.06   16.16
 -24  21   0   48.06    5.13
  -5  -4  -1 1036.54   47.32
  24   4  -1   32.34   15.12
 -28  48  -1  -14.30   17.06
 -23   1  -3   29.64   14.41
 -26   4  -3  101.14   15.47
 -41  28  -3    0.27   13.37
   4 -21  -5  128.60   17.47
 -14 -12  -5   68.07   17.63
 -24  -4  -5    7.10   21.81
 -30   2  -5    6.96   17.52
 -38  12  -5    3.68   17.52
   4 -23  -6   45.99   19.57
 -14 -14  -6   11.57   19.21
   2 -24  -7   -8.41   18.59
   0  11   1  768.16   36.93
   5  16   1   18.91   12.94
 -15  26   1  131.96   14.00
 -10  31   1   35.53   16.05
  14   2   0  145.47   15.31
  15   3   0  238.67   18.91
 -10   5   0   93.99    7.40
  17  11   0    8.92   13.02
  16  16   0    2.02   14.76
 -17  43   0   22.13   18.56
 -14  43   0   35.23   19.54
  -7  -3  -1 1678.75   74.10
  24   7  -1   21.42   18.78
 -14  -3  -2  562.13   32.80
  28  -3  -2   12.31   14.44
  29   1  -2    4.86   20.17
  29   7  -2   29.04   18.64
 -29  12  -2  106.08   15.15
 -38  30  -2    6.82    9.42
  31  -8  -3   29.67   18.97
 -34  14  -3   -0.46   14.68
 -12 -11  -4   38.37   16.32
 -31   6  -4    7.37   17.82
 -26  37   0   -2.43   10.56
 -21  42   0    2.02   16.87
  -3  -5  -1   68.75    9.66
 -31  45  -1  -11.14   13.65
 -30  46  -1   -5.95   14.00
 -29  47  -1    0.46   15.37
 -19   1  -2  174.80   16.78
  29   4  -2   67.22   21.31
 -25   7  -2   50.00   14.41
   5 -16  -3   74.92   13.07
  24 -15  -3    0.25    5.65
 -15  -6  -3   11.54   12.14
 -20  -2  -3    5.81   12.58
  33   0  -3   24.84   16.78
  33   3  -3    6.85   17.55
   2 -18  -4   85.67   15.12
 -19  -6  -4   58.98   15.20
 -35  11  -4   -0.41   15.58
 -21  -9  -6   12.72   18.59
   4  15   1  255.40   20.58
   4  18   1   63.62   13.59
   1  24   1   30.84   14.98
  -2  27   1   64.49   16.21
 -11  30   1   28.27   12.28
  -8  30   1   -3.41   15.99
 -15   9   0  376.38   18.42
  15  18   0   17.00   19.98
 -23  19   0  228.65   12.14
  14  20   0   16.78   19.87
  13  22   0   -6.14   19.24
  12  24   0   25.38   19.95
  22  -1  -1   14.25   11.71
  23  12  -1   12.01   19.92
 -39  35  -2    6.71    7.67
  10 -17  -3  334.33   20.20
 -29   7  -3  128.84   19.40
   9 -20  -4   72.02   13.13
 -21  -7  -5   24.45   22.32
 -33   5  -5   16.62   16.38
 -16 -13  -6   26.06   18.26
   4 -25  -7    0.19   17.85
  -2 -24  -8   -5.40   16.21
   1  12   1  219.02   15.61
   3  20   1   66.24   14.14
   2  22   1  144.24   18.39
 -14  27   1   56.03   11.19
  -4  28   1   29.99   14.44
  -6  29   1    8.95   13.56
  16   7   0  173.63   17.28
  16  13   0   50.65   16.07
 -22  41   0   -8.65   15.61
 -12  42   0    2.54   18.26
  17  -6  -1  516.66   26.28
  -9  -2  -1  514.07   26.20
 -22   9  -1   77.67   12.04
 -26  14  -1  174.20   14.76
 -24  49  -1   -7.72   17.77
   9 -13  -2   51.28    7.07
  11 -23  -5   18.29   12.55
 -16 -11  -5   30.46   17.90
 -37  10  -5   -4.28   17.49
   6 -24  -6    2.29   20.11
   0 -25  -8   16.65   18.78
  -2  12   1  623.43   30.68
   2  13   1  356.68   21.89
   3  14   1  829.51   42.49
 -14  24   1  226.77   16.35
 -13  28   1   31.39   11.74
 -12  29   1   92.60   14.68
 -18  12   0  458.80   22.19
 -25  38   0   -8.54   10.97
 -23  40   0    8.05   12.66
 -18  42   0   11.03   17.28
 -16   3  -1  328.08   20.80
  23   3  -1  129.20   17.33
  22  14  -1   32.29   21.53
  27  -4  -2   10.83   10.83
  28   9  -2    9.99   15.34
  30  -9  -3   19.24   14.82
  32  -4  -3  -14.30   18.80
 -33  12  -3    7.94   16.70
 -14 -10  -4  135.39   19.46
 -24  -2  -4   11.65   16.46
 -27   1  -4   10.04   20.74
   6 -22  -5   66.02   15.39
  -8  15   1  130.86   10.18
   3  17   1   84.33   16.78
 -11  18   1  253.60   16.07
  -9  29   1   38.81   13.10
  16  10   0  111.19   17.28
   9  27   0   -5.98   16.10
 -24  39   0    9.20   12.09
 -10  41   0   -1.88   17.28
  -1  -6  -1  256.46   15.28
  21  -2  -1    7.37   10.53
  23   6  -1   13.76   14.41
  23   9  -1   -8.95   19.90
 -21  49  -1   11.65   18.15
  28   0  -2   11.19   16.35
  -4 -13  -3  326.87   24.40
  -6 -12  -3   44.13   14.85
 -42  30  -3  -11.60   12.23
   4 -19  -4  145.30   16.38
 -30   4  -4    9.69   18.69
 -34   9  -4   35.78   16.57
 -26  -3  -5   23.72   17.55
 -29   0  -5   56.38   17.11
   2 -26  -8   -3.11   17.79
  -4  13   1  141.24   11.41
   2  19   1    6.14   11.00
   1  21   1   16.21   13.78
 -13  22   1   75.52   10.83
   0  23   1  169.13   19.19
  -3  26   1   83.92   15.94
  -5  27   1   50.30   14.36
  -7  28   1   70.69   15.39
  15  15   0   -2.07   12.99
  -6  39   0  -13.32   18.86
  -8  40   0   -1.20   18.23
 -33  28  -1   -1.17    7.34
 -16  -2  -2  255.42   20.77
 -28  10  -2   31.17   13.05
  -8 -11  -3   82.83   15.12
 -17  -5  -3   67.71   15.31
 -40  18  -4   -3.00   15.80
 -41  20  -4   -7.81   14.96
 -42  22  -4   24.78   15.01
  -5 -18  -5   26.55   14.25
 -43  19  -5  -18.37   19.13
 -44  21  -5   -5.92   19.10
  -3 -21  -6   31.52   21.48
  -5 -20  -6   19.95   19.08
  -7 -19  -6   45.99   19.40
 -18 -12  -6   18.80   20.14
 -23  -8  -6   -3.17   17.71
   6 -26  -7   -6.00   19.30
  -1  13   1  210.15   15.45
  -6  14   1  278.68   16.32
   2  16   1   79.23   13.89
 -12  20   1  119.70   13.35
 -13  25   1   38.21   10.81
 -10  28   1   37.44   13.10
  15   6   0  165.77   19.51
  10  25   0   -3.98   18.07
   6  30   0   -0.52   18.01
  18  -5  -1   50.57   10.92
  19  -4  -1  261.76   18.53
  20  -3  -1   89.16   13.48
 -11  -1  -1   60.72   10.53
 -25  48  -1   -5.38   15.72
  -5  -9  -2   47.95   10.56
  -7  -8  -2  255.78   18.72
  28   3  -2   -1.64   20.20
  28   6  -2   14.74   19.60
 -34  19  -2   10.86   12.12
 -35  21  -2   -3.08   11.65
  -2 -14  -3  117.33   16.62
 -25   2  -3   20.77   14.11
  32   5  -3    7.56   17.74
 -16  -9  -4   22.57   13.67
 -21  -5  -4   50.87   17.71
 -43  24  -4    2.21   13.73
  -3 -19  -5  136.10   19.16
  -9 -16  -5    8.13   14.41
 -18 -10  -5   27.05   21.86
 -23  -6  -5    3.33   17.30
 -32   3  -5    8.24   15.01
 -36   8  -5   -9.28   17.60
 -42  17  -5  -23.12   19.62
 -45  23  -5   -1.17   16.54
   1  15   1  225.68   18.89
 -11  27   1   30.54   12.28
   9   0   0 1156.96   51.61
  14  17   0   37.44   16.68
  13  19   0   12.99   18.15
  12  21   0   19.27   20.66
  11  23   0  -12.12   19.70
 -19  41   0    4.80   14.55
 -13  41   0   -9.83   19.38
  22  11  -1   28.66   22.05
  -3 -10  -2  506.65   27.29
  -9  -7  -2  369.80   24.84
 -33  17  -2   39.03   13.89
 -10 -10  -3   28.60   14.98
  29 -10  -3  145.90   15.61
 -22  -1  -3   39.57   14.74
  32  -1  -3   10.34   19.05
 -28   5  -3   32.59   16.43
 -32  10  -3   40.15   20.66
  -1 -20  -5   54.17   15.31
 -46  25  -5   -1.86   16.16
  -1 -22  -6    4.20   21.26
 -11 -17  -6   17.79   18.75
   4 -27  -8    5.73   17.82
   0  14   1 1154.17   54.20
   1  18   1   28.82   13.15
   0  20   1    6.85   12.04
  -1  22   1   -2.67   11.33
  -4  25   1   86.43   15.39
 -12  26   1  152.78   15.20
  -6  26   1   29.67   13.37
  15   9   0   28.79   12.64
  15  12   0   41.95   15.80
 -22  17   0  175.76   10.45
   7  28   0   -0.11   19.70
   1  34   0    2.16   16.02
  22   2  -1  146.23   17.33
 -25  12  -1   62.06   10.40
 -33  40  -1   11.16    8.52
  26  -5  -2   80.29   12.96
 -21   2  -2   25.68   13.29
 -24   5  -2   33.68   12.80
  32   2  -3   10.83   16.59
 -44  26  -4   -0.98   14.11
 -11 -15  -5   10.10   15.80
 -41  15  -5   -1.86   17.58
   8 -25  -6    5.13   17.99
  -3 -23  -7    9.20   18.09
  -5 -22  -7   -1.86   17.30
  -7 -21  -7   23.20   16.46
  -9 -20  -7    4.53   18.20
  14   5   0  231.93   19.32
 -11  40   0   -8.79   16.78
  25 -14  -3    9.85    7.12
  31  -5  -3   15.47   19.27
  14 -21  -4  157.72   14.66
 -33   7  -4   72.02   19.05
 -38  14  -4   -0.22   17.47
  13 -26  -6   19.92   17.96
   1 -23  -6   12.91   20.71
 -13 -16  -6   23.31   18.80
 -20 -11  -6    2.95   17.99
  -3  14   1 1166.51   53.33
   0  17   1  421.47   25.87
 -12  23   1  159.63   14.33
  -9  26   1   59.52   14.00
  -1  35   0    3.17   17.96
 -20  40   0    0.03   15.15
  22   5  -1   46.45   13.21
  22   8  -1   18.29   15.47
  21  13  -1   15.26   20.03
 -26  47  -1    3.06   16.24
 -22  48  -1   -3.41   19.16
  -1 -11  -2  424.80   24.07
 -11  -6  -2  213.78   18.53
  27  -1  -2    0.90   13.21
  27   8  -2   17.58   19.13
 -32  15  -2   34.77   13.15
 -37  25  -2   11.49   10.70
   7 -17  -3  355.78   22.22
  28 -11  -3   76.20   12.17
 -19  -4  -3   69.32   14.14
 -39  21  -3   -1.09   12.83
   6 -20  -4   81.93   13.81
  -7 -15  -4  192.74   19.73
 -18  -8  -4   21.48   15.88
   8 -23  -5   28.79   12.31
   1 -21  -5   55.54   15.69
 -13 -14  -5    9.61   16.62
 -20  -9  -5   16.18   18.59
 -35   6  -5   -2.05   15.17
   8 -27  -7   -1.06   16.24
  -1 -24  -7   23.31   18.18
  -2  15   1  284.16   19.19
  -1  16   1  237.44   18.80
  -1  19   1   20.61   13.76
  -2  21   1    1.06   12.28
 -11  24   1  123.50   13.86
  -5  24   1   37.25   12.94
 -10  25   1  106.55   14.16
  -7  25   1   24.37   12.42
  13   4   0  389.59   24.70
 -12   6   0  126.61    8.46
  14  14   0   12.77   14.79
   8  26   0   12.01   22.27
  -3  36   0   11.98   17.88
  -9  39   0    5.46   16.87
 -13   0  -1  371.72   21.64
 -21   7  -1  347.18   22.00
  25  -6  -2   33.95   11.82
 -18  -1  -2  178.93   16.89
 -27   8  -2    6.33   12.42
 -37  17  -3    4.31   13.35
 -40  23  -3   15.20   13.43
  17 -21  -4  149.72   12.96
  -3 -17  -4   94.40   16.59
  -9 -14  -4  166.18   18.12
 -23  -4  -4   16.35   18.97
 -29   2  -4   15.23   19.21
  16 -24  -5   14.71   10.29
  -5  15   1  428.07   22.90
  -7  16   1  223.52   15.07
 -10  19   1  357.82   21.01
 -11  21   1  301.60   19.92
  10   1   0  388.88   20.99
  13  16   0   28.98   16.10
   9  24   0    4.91   18.34
   5  29   0   -9.28   17.74
   2  32   0    7.12   16.29
  -5  37   0   -2.46   16.68
  -7  38   0   24.32   17.30
 -14  40   0    8.54   17.52
   1  -7  -1  247.24   14.33
  21   1  -1   21.07   12.64
 -18   4  -1  264.32   19.08
   6 -13  -2  125.95   10.75
  27   5  -2    0.11   20.93
 -39  32  -2    2.73    8.68
  26 -13  -3   -1.31    8.13
  27 -12  -3   28.52    9.66
 -14  -8  -3   60.34   13.84
 -31   8  -3   32.80   18.91
  11 -21  -4  164.79   15.39
 -11 -13  -4   63.51   16.10
 -37  12  -4    3.68   15.26
 -45  28  -4    6.36   14.49
 -25  -5  -5    7.97   16.46
 -31   1  -5   13.62   15.69
   3 -24  -6   30.21   18.01
 -15 -15  -6   -6.06   18.83
   1 -25  -7   31.09   17.85
  -2  18   1  101.77   15.67
  -8  24   1   27.95   11.95
  11   2   0  106.17   11.65
  12   3   0  643.30   32.53
  14   8   0  190.14   20.11
  14  11   0    0.87   11.79
  10  22   0   23.99   18.80
 -21  39   0   -2.76   14.71
  19  17  -1   37.61   21.72
 -27  46  -1   11.41   14.68
  20 -11  -2   69.57    8.95
 -13  -5  -2  316.42   23.93
  27   2  -2   -1.72   16.68
   2 -16  -3   98.55   16.40
 -36  15  -3   13.97   14.98
 -43  32  -3   15.28   11.68
  -1 -18  -4   31.52   14.30
  13 -24  -5   46.59   12.47
   3 -22  -5  147.27   18.61
 -15 -13  -5    5.59   20.85
 -39  11  -5   -6.25   17.79
  -4  16   1  567.34   29.67
  -3  17   1  844.49   41.84
  -3  20   1   66.07   15.20
 -10  22   1  193.53   16.18
  -9  23   1   52.78   12.09
  -6  23   1    9.66   11.44
  12  18   0   40.88   16.62
  11  20   0    1.72   14.44
   0  33   0   40.58   17.11
  21  10  -1   13.62   15.09
  18  19  -1   -7.15   17.22
  26  10  -2   17.82   16.57
 -31  13  -2    0.55   10.83
  31  -2  -3   17.44   18.89
 -27   3  -3   38.51   16.73
  31   4  -3   11.44   16.81
 -41  25  -3    6.09   12.39
 -32   5  -4   25.60   17.33
  -6  17   1  497.69   26.99
  -4  19   1  277.94   20.52
  -9  20   1  189.79   16.27
  -7  22   1  149.10   14.96
   6  27   0   -8.90   19.87
 -12  39   0    9.77   17.30
 -24  10  -1  263.88   18.42
 -23  47  -1    6.96   17.41
   1 -12  -2  419.53   23.42
  24  -7  -2  124.48   14.11
 -38  27  -2    2.84    9.58
  30  -6  -3   10.83   16.81
  31   1  -3   -2.97   19.19
 -13 -12  -4   39.03   16.18
 -20  -7  -4   11.38   15.67
 -36  10  -4   28.63   18.20
  19 -24  -5    7.86    9.47
 -22  -8  -5   18.07   18.07
 -34   4  -5   -7.40   17.41
  10 -26  -6   46.70   18.80
 -17 -14  -6   26.12   18.91
   3 -26  -7    5.62   17.90
  -5  18   1   59.25   13.92
  -8  21   1   58.70   12.85
  13  13   0  106.03   15.88
  -2  34   0   -9.74   15.28
  21   4  -1   91.46   15.94
  21   7  -1   85.53   14.71
 -30  19  -1   19.10    8.73
 -31  21  -1   31.96    9.22
 -32  41  -1    1.61    9.42
 -28  45  -1   -5.46   14.41
 -20  47  -1  -15.75   18.72
  26  -2  -2   15.64   13.15
 -16  -7  -3   95.77   14.79
 -21  -3  -3   72.95   14.36
 -35  13  -3   12.09   14.71
   1 -19  -4   35.81   13.86
 -17 -12  -5   56.88   19.95
 -38   9  -5    9.36   18.04
   5 -25  -6    9.96   19.62
  13   7   0  315.82   23.85
 -21  15   0  137.17    9.83
   7  25   0   24.92   19.00
  -4  35   0   -6.66   17.08
 -10  38   0    9.61   15.97
 -18  39   0    6.44   14.79
 -15  39   0    6.80   15.69
   6  -8  -1  634.43   27.86
  20   0  -1    8.11   11.27
 -15   1  -1   95.58   13.21
 -29  17  -1  133.43   13.40
  21 -10  -2  126.22   11.74
  23  -8  -2   59.74   10.23
 -15  -4  -2  294.34   23.20
  25  12  -2   -7.37   19.30
 -30   6  -3   16.29   18.31
 -15 -11  -4   93.69   17.33
 -28   0  -4    0.08   20.03
   1 -27  -8   -6.28   16.62
   6   0   0 2244.59   95.82
  13  10   0   37.72   13.26
  12  15   0   54.37   15.67
   1  31   0    6.47   18.69
  -6  36   0   14.06   16.35
  -8  37   0    2.67   15.67
  13  -7  -1  270.24   13.78
 -29  44  -1    0.00   11.11
  22  -9  -2   70.49    9.80
 -20   0  -2  218.72   19.30
 -26   6  -2   30.84   13.29
  26   7  -2   49.75   21.83
 -30  11  -2   47.30   13.84
 -42  27  -3   14.11   12.83
   8 -21  -4   90.94   13.35
 -25  -3  -4   -0.30   18.12
  10 -24  -5   76.42   14.49
   5 -23  -5   32.86   13.92
 -27  -4  -5    0.96   14.82
 -30  -1  -5    0.22   14.85
  -6 -21  -6    7.23   20.39
   5 -27  -7   -4.26   16.81
   8  23   0  -10.43   15.26
   4  28   0   23.39   19.16
 -26  31   0   10.70    9.14
  19  14  -1   34.42   21.51
 -31  42  -1   -2.16   10.53
 -30  43  -1   -4.67   11.84
 -24  46  -1   -8.92   16.81
  26   1  -2   -3.63   13.18
  12 -18  -3   19.57    9.06
   4 -17  -3  251.22   19.46
  30   6  -3    2.46   16.78
 -34  11  -3  -10.10   17.58
 -31   3  -4   -0.22   17.30
 -35   8  -4    1.86   14.82
  -6 -19  -5   37.34   18.26
  -4 -22  -6   20.00   18.69
  -8 -20  -6   -0.05   19.40
  11  17   0    2.48   14.08
  10  19   0   72.54   15.77
   9  21   0   35.64   14.22
 -13  38   0   12.75   14.68
 -28  15  -1   40.31   11.14
 -32  23  -1    2.89    8.16
  26   4  -2   18.86   18.48
 -18  -6  -3   38.21   15.26
   3 -20  -4   87.74   14.96
 -22  -6  -4   -0.03   16.38
 -42  19  -4   16.98   15.77
  -4 -20  -5   46.78   15.64
 -10 -17  -5   27.51   17.28
 -19 -11  -5   14.57   21.21
 -24  -7  -5   -1.50   16.27
 -33   2  -5    6.30   15.04
 -37   7  -5   24.89   16.78
 -44  18  -5    1.53   19.32
 -45  20  -5  -16.21   19.98
  -2 -23  -6   12.12   21.12
   3 -28  -8    5.59   17.85
  12   6   0  411.34   25.98
  -1  32   0    2.10   18.83
 -19  38   0   -1.01   13.73
  19  -1  -1   21.70   13.18
  20   3  -1  107.99   15.67
  20   9  -1   59.33   15.99
  18  16  -1   -0.11   21.92
  17  18  -1    1.36   22.87
  16  20  -1    6.50   20.36
  15  22  -1  -14.46   17.82
 -21  46  -1  -20.39   17.88
 -18  46  -1    1.39   18.89
  -5 -14  -3  146.20   16.78
  -7 -13  -3  145.33   17.71
  -9 -12  -3    9.31   12.01
  29  -7  -3  107.75   16.10
  30  -3  -3   -1.91   19.73
 -26   1  -3    6.82   15.72
 -17 -10  -4   38.26   14.71
 -41  17  -4   12.69   17.14
 -43  21  -4   -8.90   14.66
 -43  16  -5   -4.31   16.51
 -46  22  -5    2.97   17.36
 -12 -18  -6   -4.83   18.69
  -4 -24  -7   12.39   18.01
  -6 -23  -7   19.54   18.04
  12  12   0   63.94   15.17
   5  26   0    0.27   20.77
  -3  33   0    6.33   18.31
 -11  37   0    9.72   15.50
 -16  38   0   15.20   15.88
  20   6  -1   36.93   15.01
 -17  -3  -2  205.78   19.27
  25  -3  -2   74.92   13.78
  25   9  -2   -0.74   21.07
   9 -18  -3   -0.25   10.75
  -3 -15  -3   64.00   15.07
 -11 -11  -3   49.67   14.46
 -23  -2  -3   27.40   13.07
  30   3  -3   23.63   17.52
 -40  15  -4   -5.43   17.71
 -44  23  -4   -7.78   13.62
  -2 -21  -5   28.06   16.51
 -12 -16  -5   -6.58   21.56
 -42  14  -5   -6.90   17.36
   7 -26  -6   48.39   20.11
   0 -24  -6   33.46   21.01
 -14 -17  -6   28.36   19.10
  -2 -25  -7    7.29   16.92
 -14   7   0 1428.81   62.12
  12   9   0  243.47   20.55
  -6  -5  -1   99.81   10.70
  -8  -4  -1  357.99   20.99
 -23   8  -1  108.76   13.24
 -29   9  -2   67.36   13.13
  30   0  -3   34.01   19.24
 -29   4  -3   47.54   19.21
  29   8  -3   -9.01   14.33
 -33   9  -3    8.79   17.17
 -34   6  -4   18.48   16.07
   7 -28  -7   -8.32   16.16
  11   5   0  419.37   24.02
  11  14   0    4.48   13.65
   6  24   0   -1.97   17.03
 -26  28   0    1.36    4.72
  -5  34   0   -6.52   17.60
  -7  35   0  -14.90   17.38
  -9  36   0    9.80   16.24
 -20  37   0   -3.93   15.04
 -10  -3  -1  414.67   22.82
  18  -2  -1   92.63   13.32
 -17   2  -1  311.78   21.18
 -27  13  -1   74.40   11.33
 -25  45  -1   10.97   14.79
  -6 -10  -2  182.09   16.48
  -8  -9  -2   49.29   13.05
 -39  29  -2    4.97    9.22
 -43  29  -3   17.44   13.05
 -39  13  -4   13.48   18.48
   0 -22  -5   62.77   15.17
 -14 -15  -5   19.81   21.94
 -21 -10  -5   42.38   19.87
  12 -27  -6   18.67   16.73
   0 -26  -7   67.74   18.89
   7  22   0   58.70   16.76
   3  27   0    5.70   19.49
   0  30   0   17.41   17.85
  -4  -6  -1 1186.38   53.68
 -16  45  -1   -2.57   17.36
  -4 -11  -2  153.95   16.16
 -10  -8  -2  144.81   15.99
 -22   1  -2   18.53   11.35
 -25   4  -2   30.24   13.21
  25   6  -2   14.71   17.77
  24  11  -2   -0.16   20.31
 -35  18  -2    2.27   11.74
 -36  20  -2   -0.60   12.12
  15 -18  -3   15.88    7.04
 -13 -10  -3   13.05   14.71
 -20  -5  -3   80.73   16.13
  -8 -16  -4    4.34   14.44
 -10 -15  -4  134.93   17.49
 -19  -9  -4   -0.90   14.66
 -30   1  -4   -3.49   17.33
 -45  25  -4   12.04   14.82
 -29  -3  -5    0.63   17.58
   2 -25  -6   15.45   20.88
 -16 -16  -6   -3.58   14.63
   7   1   0  610.08   28.57
  10  16   0  105.97   16.35
   9  18   0   60.83   16.57
   8  20   0   22.46   13.37
 -14  37   0    7.12   14.98
  25   0  -2   38.75   14.16
 -34  16  -2   19.79   12.64
   5 -21  -4   55.98   13.48
  20 -21  -4   24.94    6.41
  -4 -18  -4   86.30   16.27
 -24  -5  -4    7.48   18.94
 -38  11  -4   -0.08   16.13
 -16 -14  -5   48.22   19.35
 -26  -6  -5   16.24   17.49
 -32   0  -5   16.87   16.81
  10   4   0  831.61   40.26
  11  11   0   15.45   13.18
 -20  13   0  321.61   17.41
  -2  31   0   11.11   21.26
 -17  37   0    5.95   15.39
   3  -8  -1   59.20    6.85
  17  -3  -1  881.01   42.22
 -12  -2  -1  802.74   39.00
  19   2  -1    6.60   10.56
  19   8  -1  -12.55   14.52
  18  13  -1   22.02   16.43
  13  23  -1    6.41   17.55
 -33  25  -1   -2.29    8.79
 -14  44  -1   -9.17   17.55
 -22  45  -1    0.19   14.66
 -19  45  -1   -0.30   17.96
 -12  -7  -2  315.08   23.12
  24  -4  -2   91.92   14.22
  25   3  -2    0.85   14.27
  23  13  -2   25.98   20.09
 -37  22  -2    8.38   12.77
 -15  -9  -3   -4.45   14.98
  28  -8  -3   23.80   11.03
  29   5  -3    2.81   15.31
 -32   7  -3   20.39   17.69
 -38  16  -3   21.04   14.27
 -39  18  -3   -6.14   13.86
 -40  20  -3   -3.36   13.18
  13 -22  -4  102.56   12.36
  -2 -19  -4   45.33   15.42
 -12 -14  -4   46.86   16.73
  15 -25  -5   50.33   12.80
   2 -23  -5   31.47   15.86
   2 -27  -7    2.43   16.76
   9   3   0  468.11   24.67
  11   8   0  280.21   21.86
   4  25   0   22.82   14.90
 -25  32   0    8.62   10.83
 -21  36   0    4.94   13.54
 -12  36   0    6.85   16.40
  14  -6  -1  300.57   15.94
  17  15  -1   59.58   16.84
  14  21  -1    0.38   21.75
 -26  44  -1   -7.12   13.56
  -2 -12  -2   89.76   13.81
 -19  -2  -2   24.64   13.78
 -28   7  -2   37.96   14.27
 -33  14  -2   95.39   15.31
  22  15  -2    1.86   16.98
   6 -18  -3   49.78   12.61
  29  -4  -3   30.87   17.36
 -41  22  -3   -1.45   13.18
 -33   4  -4   77.26   17.17
  12 -25  -5   11.93   12.80
 -23  -9  -5   -3.71   15.31
   9 -27  -6   -3.90   18.04
   8   2   0   37.91    8.21
   1  28   0    6.85   14.36
  -4  32   0    8.52   17.74
  -2  -7  -1  679.79   32.50
  16  -4  -1  617.67   30.38
  19   5  -1   46.94   14.36
 -26  11  -1  166.04   15.20
  16  17  -1   33.87   17.77
  15  19  -1   13.70   19.73
   8 -14  -2  162.06   11.76
  24   8  -2   14.87   21.07
   1 -17  -3   23.42   13.32
 -28   2  -3    6.80   17.82
 -37  14  -3   -6.44   14.66
  10 -22  -4  374.31   23.96
 -14 -13  -4   33.11   14.03
 -21  -8  -4   32.42   18.34
 -37   9  -4    1.50   16.48
 -46  27  -4   -4.18   14.74
 -18 -13  -5   19.32   17.55
   4 -26  -6   25.11   20.61
   3   0   0 9421.53  393.69
  10  13   0   45.74   13.37
   5  23   0   32.26   15.47
  -6  33   0    7.29   17.19
  -8  34   0    5.87   18.97
 -22  35   0    4.39   14.49
 -10  35   0   -1.86   16.81
  15  -5  -1  433.91   22.08
 -34  30  -1   -1.45    5.27
 -14  -6  -2  181.27   18.34
  29  -1  -3  -10.18   18.31
  29   2  -3   19.38   19.08
   0 -20  -4   54.64   14.76
  -7   2   0    5.19    5.79
 -24  33   0    7.56   13.07
 -23  34   0    9.69   13.67
 -18  36   0   12.04   15.34
 -15  36   0   25.44   18.18
 -14  -1  -1   83.81   11.76
 -22   6  -1  119.73   14.55
  10  26  -1   65.94   18.48
 -33  37  -1    2.76    6.90
 -17  44  -1    6.11   19.40
 -32  12  -2   62.03   15.09
 -38  24  -2    6.44   11.30
 -17  -8  -3   61.49   14.27
 -22  -4  -3  102.24   17.60
  28   7  -3   -5.81   17.74
 -36  12  -3   -4.31   16.21
 -42  24  -3   12.42   13.43
  16 -22  -4  122.38   12.66
 -16 -12  -4   11.35   16.92
 -29  -1  -4   11.54   17.85
  18 -25  -5   12.17   10.45
  -7 -22  -6   26.55   20.14
  -9 -21  -6   -4.83   18.39
   4 -28  -7   45.96   17.93
  -9   3   0  228.90   12.58
  10   7   0 1136.16   53.74
   9  15   0   31.99   12.72
   6  21   0   48.28   13.65
   2  26   0   -6.69   15.86
  -1  29   0   13.48   18.83
 -19   3  -1  261.35   20.25
 -27  43  -1   -2.81   13.62
 -23  44  -1   15.26   16.68
 -24   2  -2  104.25   15.04
 -24  50  -2   -4.12   18.04
 -31   5  -3    4.31   18.01
 -26  -4  -4   23.85   20.93
  32   3  -4    6.66   16.54
   9 -25  -5    2.29   13.81
   4 -24  -5   39.08   15.94
  -5 -23  -6   12.31   16.84
  10  10   0  583.09   32.91
   8  17   0   26.64   12.36
   7  19   0  238.64   20.66
  18   1  -1   31.47   13.92
  11  24  -1  -13.62   22.11
 -20  44  -1  -14.57   16.92
   5 -14  -2   41.24    9.83
  11 -14  -2  546.11   25.41
   0 -13  -2  522.23   28.06
  23  -5  -2   21.31   11.11
  24  -1  -2   32.23   12.66
  24   5  -2    7.37   15.42
  23  10  -2   28.06   22.30
  27  -9  -3   47.11   11.63
 -44  31  -3   -0.30   11.49
 -32   2  -4   12.47   16.29
 -36   7  -4   16.70   16.35
  -5 -21  -5   22.43   19.81
  -7 -20  -5   19.73   21.10
 -11 -18  -5   -0.82   20.52
 -20 -12  -5    5.65   16.40
 -25  -8  -5    9.99   15.80
  -3 -24  -6   22.57   16.59
 -13 -19  -6   11.19   17.99
  -3  30   0   -7.51   15.77
 -13  35   0   -0.57   18.78
  17  12  -1  129.96   16.84
 -16  -5  -2  106.03   16.16
 -21  -1  -2   11.24   13.32
  24   2  -2   15.83   12.99
 -27   5  -2   26.06   13.02
 -31  10  -2   19.00   12.25
 -35  10  -3   27.97   17.00
   7 -22  -4  210.64   18.31
 -23  -7  -4   26.42   18.83
 -16   8   0  428.21   21.26
   3  24   0   38.04   14.00
 -19  35   0   -2.76   17.03
  18   4  -1   48.93   13.40
 -25   9  -1   20.17   10.62
  12  22  -1    8.05   18.97
  22  12  -2   37.12   19.95
   3 -18  -3   64.38   13.76
  -8 -14  -3  161.08   18.80
 -19  -7  -3  144.43   17.55
  28  -5  -3    8.13   13.43
  28   4  -3    3.52   18.75
  27   9  -3   21.37   17.74
   2 -21  -4   40.47   14.63
 -18 -11  -4   27.54   19.60
  32   0  -4   15.15   16.98
 -42  16  -4    0.08   15.58
 -43  18  -4    2.97   15.88
  -3 -22  -5   31.52   17.30
 -13 -17  -5   -1.69   18.29
   6 -27  -6   13.62   18.61
  -1 -25  -6    0.00   18.34
  -3 -26  -7   29.01   19.08
  -5   1   0 1396.69   59.69
 -11   4   0  538.00   25.19
   9  12   0  249.31   20.91
   0  27   0   30.32   15.83
  -5  31   0   12.36   18.37
 -11  34   0  -14.30   18.18
 -16  35   0  -11.90   17.49
 -16   0  -1  260.91   18.56
  16  14  -1   50.57   14.41
  13  20  -1   -0.05   18.91
   8  27  -1   15.01   19.32
 -28  42  -1    1.72   11.93
 -13  42  -1   14.16   17.79
  21  14  -2    4.31   21.70
 -40  34  -2    5.84    7.26
  -6 -15  -3   39.03   13.18
 -10 -13  -3   30.16   12.75
 -27   0  -3   13.05   15.94
 -43  26  -3    5.79   12.01
 -41  14  -4   10.32   16.73
 -44  20  -4   10.43   14.85
   6 -29  -7   16.70   16.18
   9   6   0  352.04   21.53
 -19  11   0  274.31   15.72
   4  22   0   95.28   17.49
  -7  32   0   33.08   19.51
  -9  33   0   10.13   18.26
   0  -8  -1  137.99   10.97
  15  16  -1   17.74   16.05
  14  18  -1   20.11   15.58
  23   7  -2   13.32   16.24
  19  18  -2    6.69   19.73
 -39  26  -2   -3.00   10.02
  -4 -16  -3   26.61   14.22
 -12 -12  -3   53.44   14.38
 -24  -3  -3   33.41   16.92
  26  11  -3    4.59   14.90
 -35   5  -4   10.40   16.29
  31   5  -4   21.45   15.39
 -45  22  -4    0.19   16.02
  -1 -23  -5   13.89   15.97
 -15 -16  -5   37.85   20.93
 -22 -11  -5   12.94   18.12
  11 -28  -6   14.03   19.30
  -1 -27  -7    8.35   17.93
   9   9   0  237.44   18.56
  17   0  -1  454.11   26.77
 -30  16  -1   52.65   11.24
 -31  18  -1   15.15    9.85
   5  30  -1   12.80   18.86
  -7  39  -1    3.38   17.11
  -9  40  -1   11.27   18.18
 -11  41  -1   10.78   17.58
 -24  43  -1   12.45   14.46
 -18  43  -1   -2.18   17.47
 -18  -4  -2   30.70   12.47
  11 -19  -3   69.13   11.14
  28  -2  -3    5.70   15.61
  28   1  -3    3.25   21.42
 -30   3  -3    5.24   18.72
 -34   8  -3    6.93   15.56
  -7 -18  -4    0.35   10.67
  -9 -17  -4   28.68   14.14
 -20 -10  -4    1.66   17.52
 -28  -3  -4   -3.52   16.07
   6 -25  -5   21.04   15.28
   1 -26  -6   18.56   16.29
   8  14   0  210.20   20.11
   5  20   0   39.76   13.10
   1  25   0   26.50   14.49
  -2  28   0    5.73   14.87
 -20  34   0    7.01   15.77
 -32  20  -1   25.55   10.15
   9  25  -1    1.58   18.86
 -32  38  -1    0.63    8.19
 -29  41  -1    6.63   11.98
 -21  43  -1   -5.84   15.67
  22  -6  -2   49.73   10.59
 -30   8  -2   -1.80   13.37
 -40  31  -2   -3.49    8.71
 -25  49  -2   14.82   19.49
   8 -19  -3   80.10   12.85
 -14 -11  -3   12.04   12.50
  26 -10  -3  136.32   13.48
  -5 -19  -4    8.13   12.58
 -11 -16  -4    8.27   13.84
 -25  -6  -4    9.80   16.59
 -31   0  -4   -1.61   16.87
 -17 -15  -5   -7.34   16.76
   1 -28  -7   20.17   18.64
   7  16   0  198.03   19.62
   6  18   0   80.13   15.64
 -14  34   0   19.21   19.16
 -29  14  -1   97.84   13.21
   0  34  -1    1.06   14.93
  -7 -11  -2  142.27   16.62
  -9 -10  -2  295.65   22.38
  23  -2  -2   88.81   14.98
 -26   3  -2  174.67   18.75
 -21  -6  -3   19.49   14.76
  27   6  -3    5.32   16.32
   4 -22  -4   83.73   14.74
 -13 -15  -4    2.67   15.53
 -39  10  -4    2.59   16.65
 -46  24  -4    1.50   14.38
   1 -24  -5   -1.01   17.44
 -13   5   0  401.93   20.44
   8   5   0  400.59   22.35
 -25  29   0   22.90    7.21
  -4  29   0   19.05   14.90
  -9  -5  -1   30.59    9.66
 -24   7  -1  216.59   17.71
 -34  27  -1   -1.97    7.07
   6  28  -1   16.07   20.61
 -31  39  -1    7.29    9.52
 -30  40  -1   -1.99   10.07
  -5 -12  -2   52.59   14.60
 -11  -9  -2   82.31   17.14
  23   4  -2   -0.44   13.13
  22   9  -2    6.25   15.47
 -16 -10  -3   61.93   16.48
  -3 -20  -4    3.44   12.61
  31   2  -4   -8.08   16.13
  14 -26  -5   56.49   14.49
   8 -28  -6    9.85   20.14
   8  11   0  305.37   22.43
   2  23   0    1.69   12.28
  -6  30   0   29.04   15.42
 -12  33   0   36.54   19.43
  -7  -6  -1  278.40   18.31
 -11  -4  -1   92.68   11.65
 -18   1  -1  158.02   17.17
  17   3  -1  111.21   16.59
  16  11  -1   37.44   15.91
  10  23  -1   59.96   22.90
   3  31  -1    0.14   17.88
  -2  35  -1    0.41   17.03
 -13  -8  -2   19.32   12.75
  23   1  -2   26.83   12.80
 -35  15  -2    9.85   14.19
 -36  17  -2   44.87   13.37
 -33   6  -3   -3.96   16.32
 -40  17  -3    7.91   14.06
 -44  28  -3   -0.11   11.76
  12 -23  -4   18.53   10.78
 -15 -14  -4   24.43   17.82
 -22  -9  -4    4.34   21.45
 -34   3  -4   11.33   16.38
  11 -26  -5   17.03   14.19
 -19 -14  -5   19.98   16.21
   3 -27  -6   15.37   18.34
  -1  26   0   24.29   14.41
  -8  31   0    5.27   14.90
 -10  32   0   28.03   18.34
 -21  33   0   51.17   14.76
 -28  12  -1    3.93    9.85
  11  21  -1    2.54   15.61
 -25  42  -1   -5.08   13.65
 -20  -3  -2   -2.18   11.63
 -29   6  -2   61.57   15.53
  21  11  -2   -6.58   19.76
   5 -19  -3  148.09   15.94
  27  -6  -3   62.14   13.24
 -29   1  -3   -0.87   18.67
 -41  19  -3    0.96   13.78
   9 -23  -4  121.18   15.47
 -38   8  -4    6.25   16.78
   3 -29  -7   49.21   16.87
   4   1   0 1583.77   67.96
   7   4   0  537.38   26.72
   8   8   0  431.21   25.22
   3  21   0  106.22   16.87
  -5  -7  -1  858.27   40.77
 -13  -3  -1  345.68   22.79
  16  -1  -1  267.41   18.26
  15  13  -1   45.44   15.26
  12  19  -1   52.24   17.79
 -33  22  -1   52.35   10.62
  -4  36  -1    7.97   17.08
 -14  41  -1   27.37   17.33
 -19  42  -1  -10.26   17.06
  -3 -13  -2   42.47   12.72
  21  -7  -2  171.75   14.60
   0 -18  -3  134.11   14.90
  27   3  -3   -3.52   19.49
  26   8  -3   -2.81   18.20
 -38  13  -3   13.05   14.52
 -42  21  -3    4.09   14.55
  -1 -21  -4   -1.75   13.29
 -17 -13  -4   10.04   20.47
  31  -1  -4   -1.34   17.99
  -6 -24  -6   11.16   15.67
  -8 -23  -6   12.06   17.85
 -10 -22  -6   45.36   19.40
   7  13   0  301.93   22.65
 -22  32   0   14.25   11.93
 -15  33   0    3.19   15.77
  14  15  -1   90.04   17.52
  13  17  -1    3.66   12.77
   7  26  -1   36.68   23.14
   1  32  -1    6.88   15.47
  -6  37  -1    0.00   16.07
 -12  40  -1   -1.23   16.24
 -22  42  -1    3.74   17.49
 -15  -7  -2  119.65   15.37
  20  13  -2   -1.26   18.72
 -38  21  -2    5.08   11.33
 -26  48  -2    8.32   16.21
 -23  48  -2  -16.81   18.23
  14 -19  -3  211.21   14.11
 -18  -9  -3    1.72   14.46
 -23  -5  -3   40.34   17.52
  31  -4  -4    9.85   15.99
 -30  -2  -4   25.57   17.79
   8 -26  -5    8.68   14.74
   3 -25  -5   28.19   18.45
  -8 -21  -5    5.32   22.00
 -21 -13  -5   -1.75   17.14
  -4 -25  -6   30.08   18.07
   6   3   0  264.13   15.72
 -23  16   0  182.80   11.05
   4  19   0  244.43   20.20
   0  24   0   89.14   16.70
 -24  30   0    1.53    7.56
 -18  33   0    4.48   13.62
  16   8  -1   30.95   12.64
   4  29  -1   14.11   17.55
  -8  38  -1   17.06   16.81
 -10  39  -1   16.32   16.76
  22   6  -2   27.76   14.44
 -33  11  -2   25.93   13.37
  18  17  -2   -2.95   18.23
  17  19  -2   25.08   20.77
 -40  28  -2    0.87    9.66
  25 -11  -3   58.51   10.26
 -32   4  -3   10.34   17.33
  25  10  -3    2.18   16.43
 -37  11  -3   -1.36   14.06
  15 -23  -4   23.58   10.18
  19 -22  -4  103.87    9.20
  30   4  -4   -0.98   15.94
  17 -26  -5   26.88   11.00
  -6 -22  -5    0.71   18.64
 -12 -19  -5   12.96   17.90
   5   2   0   10.32    8.32
 -18   9   0  241.42   14.41
   5  17   0  241.59   21.10
 -24  18   0   72.57    5.59
 -23  31   0    7.67    9.96
 -27  10  -1   71.91   12.96
  22  -3  -2  146.91   15.56
 -25   1  -2   13.84   13.02
  27  -3  -3   13.59   12.80
  27   0  -3    0.79   15.64
 -43  23  -3   11.95   13.59
   6 -23  -4   25.65   12.42
 -19 -12  -4   13.29   21.01
 -24  -8  -4   32.15   17.17
 -33   1  -4    7.75   17.47
 -37   6  -4   -5.02   16.89
  -4 -23  -5    3.22   21.29
 -14 -18  -5   19.16   16.78
   5 -28  -6   26.96   18.18
  -2 -26  -6   16.13   18.26
   5 -30  -7    7.40   17.44
 -22  14   0  163.18   11.46
  -5  28   0   31.22   14.08
 -13  32   0   39.22   16.07
  -3  -8  -1  190.74   14.06
 -15  -2  -1  278.62   21.15
 -20   2  -1  140.96   16.13
 -23   5  -1   56.49   12.64
   8  24  -1   39.82   20.99
  -1  33  -1   -4.42   15.47
 -26  41  -1   13.07   12.77
   7 -15  -2  204.93   14.41
 -17  -6  -2    6.44   11.33
 -22  -2  -2  106.30   17.14
 -30  47  -2    6.80   15.69
 -20  -8  -3   41.97   16.78
 -36   9  -3    3.98   14.98
  24  12  -3   17.88   16.59
   1 -22  -4    0.25   13.18
 -15   6   0  336.75   18.20
   7   7   0 1430.94   64.87
   7  10   0 1092.98   52.76
   1  22   0   73.36   15.53
  -7  29   0   85.23   15.39
  15  -2  -1  312.82   18.91
  16   2  -1   96.59   15.39
  -1 -14  -2   81.96   14.36
  22   3  -2   94.70   15.77
 -28   4  -2   37.09   14.27
  21   8  -2   25.87   15.37
 -32   9  -2    6.50   16.02
 -39  23  -2   -1.45   11.24
   2 -19  -3  152.56   16.40
  -7 -16  -3  172.32   19.70
  -9 -15  -3   27.48   13.02
 -11 -14  -3   77.84   15.23
  26   5  -3    3.11   18.07
 -43  15  -4   12.88   16.95
 -44  17  -4    0.08   17.25
 -16 -17  -5   33.00   16.38
  10 -29  -6   41.27   19.46
  -2  25   0   14.57   11.93
  -9  30   0   30.18   15.07
 -11  31   0   15.97   12.77
   2  -9  -1  765.24   35.18
  15  10  -1  112.25   16.92
   9  22  -1   -2.48   14.68
   5  27  -1   30.76   20.17
   2  30  -1   22.30   17.49
  -3  34  -1    9.99   17.99
   4 -15  -2  152.81   13.97
  20  -8  -2   22.41   10.75
  22   0  -2  343.22   23.93
 -21  47  -2   -6.96   17.22
 -13 -13  -3    4.72   12.31
 -25  -4  -3   25.98   17.58
 -28  -1  -3   -8.35   19.92
 -36   4  -4   11.00   17.49
  29   6  -4    6.36   16.84
 -42  13  -4   -0.98   17.79
 -45  19  -4    5.54   16.10
   5 -26  -5    7.91   17.93
  -2 -24  -5   30.57   20.36
   0 -27  -6    1.17   15.39
 -19  32   0   18.29   12.36
 -16  32   0   10.62   13.35
   5  -9  -1  957.15   42.00
 -26   8  -1   53.79   11.98
 -15  40  -1    3.77   17.25
 -20  41  -1   16.84   15.77
  -5 -17  -3  222.70   19.92
  26  -7  -3  274.09   20.25
 -31   2  -3   19.43   18.09
 -45  30  -3   -0.52   11.95
  -8 -19  -4    3.82   13.59
 -10 -18  -4   16.57   15.94
 -12 -17  -4   36.16   19.95
 -21 -11  -4   15.97   18.20
  30  -8  -4    5.65   14.38
 -29  -4  -4   69.51   17.55
  30   1  -4   13.92   17.06
 -18 -16  -5   -4.61   17.77
   0 -29  -7   43.23   17.03
  -3   0   0 9611.62  401.60
   6  12   0  473.70   27.78
   2  20   0  129.83   17.41
 -17  -1  -1  168.01   17.03
  14  12  -1  209.22   19.60
  10  20  -1   16.73   15.88
  -5  35  -1   -9.14   18.15
 -23  41  -1   11.90   15.50
 -19  -5  -2   20.63   12.14
  20  10  -2   12.36   14.08
  14  22  -2   37.83   18.07
 -27  47  -2    1.26   15.28
 -24  47  -2   13.35   18.48
 -15 -12  -3    7.21   12.94
  24 -12  -3   66.46    9.36
 -35   7  -3   -5.65   15.86
 -44  25  -3    2.05   12.91
  -6 -20  -4    6.74   13.51
 -26  -7  -4  108.68   19.81
 -32  -1  -4    4.37   16.70
 -41  11  -4  -12.99   17.52
 -46  21  -4    3.38   15.45
 -21  12   0  257.96   15.83
   5  14   0  248.38   21.23
   3  18   0   72.71   14.36
  13  14  -1   80.59   15.67
  12  16  -1    7.45   14.68
  11  18  -1   39.41   14.03
   6  25  -1   10.45   17.36
   0  31  -1   10.18   19.57
 -13  39  -1  -16.18   18.04
 -27  40  -1   -0.25   11.71
 -31   7  -2   24.56   17.74
   7 -20  -3  105.05   13.89
  10 -20  -3   11.63    8.98
 -22  -7  -3  130.92   21.29
  26   2  -3    7.83   16.38
  25   7  -3   18.20   21.56
   3 -23  -4   12.39   13.15
 -14 -16  -4    1.53   20.33
  30  -2  -4    0.00   17.88
  28   8  -4    6.36   17.33
   0 -25  -5   -0.74   20.85
   7 -29  -6   35.07   20.31
   4  16   0   13.43   13.81
  -1  23   0   45.82   15.01
 -14  31   0   26.50   13.45
  15   7  -1  142.11   15.31
   3  28  -1    9.42   21.78
  -7  36  -1   21.15   17.77
  -9  37  -1   17.82   16.51
 -11  38  -1   17.00   18.20
  10 -15  -2  495.62   24.40
  -8 -12  -2   33.54   14.41
 -10 -11  -2  146.23   17.06
 -12 -10  -2  129.34   17.33
  21   5  -2  102.64   16.57
  15  20  -2    7.64   21.45
 -31  46  -2   -8.49   15.80
 -19  46  -2    8.16   17.79
  -4 -21  -4    3.47   14.87
 -16 -15  -4   17.79   21.83
  30  -5  -4   -6.60   19.43
 -40   9  -4   -8.68   17.71
  10 -27  -5    4.28   14.38
  13 -27  -5   36.22   15.45
   2 -28  -6   -3.68   17.06
   2 -30  -7   -1.53   17.88
   6   6   0  112.80   11.63
   6   9   0  368.30   21.75
  -6  27   0   24.32   13.51
 -20  31   0    5.73   10.26
  -1  -9  -1    1.28    8.27
  14  -3  -1 1278.38   57.31
  -6 -13  -2   82.31   17.49
  21  -4  -2  129.47   14.11
 -27   2  -2   29.15   14.93
  17  16  -2   38.07   20.25
  16  18  -2   23.93   23.44
 -40  25  -2    5.95   11.14
 -17 -11  -3   26.01   16.16
 -34   5  -3   20.58   16.68
  11 -24  -4   65.77   13.24
 -23 -10  -4   30.79   17.22
 -35   2  -4    0.00   17.22
 -47  23  -4   10.10   16.98
 -25  20   0   44.08    5.21
  -8  28   0   26.12   12.88
 -12  30   0   33.79   13.56
  15   1  -1  278.27   18.34
 -31  15  -1    7.15   10.64
 -32  17  -1   35.70   11.93
   7  23  -1   26.58   15.04
  -2  32  -1    7.10   20.03
 -18  40  -1   -3.06   15.94
 -14  -9  -2  128.54   16.10
  19  -9  -2  280.89   16.57
  11  25  -2   29.69   20.69
   4 -20  -3   27.76   12.85
 -27  -3  -3   16.76   18.04
  26  -1  -3   20.63   13.70
  24   9  -3   -1.01   21.75
 -41  16  -3    6.47   13.95
   8 -24  -4    0.30   12.80
  -2 -22  -4   -5.29   14.63
  29   3  -4   13.76   18.50
 -39   7  -4    5.08   17.47
  -7 -25  -6   13.65   16.27
 -10   2   0   35.64    6.77
   0  21   0  183.92   17.38
  -3  24   0   70.49   15.12
 -10  29   0   67.96   15.75
 -17  31   0   23.39   11.71
  -8  -7  -1  147.49   14.82
 -10  -6  -1    4.99   10.40
 -19   0  -1  425.89   26.28
 -25   6  -1   24.04   11.87
 -30  13  -1   33.27   11.65
 -21  -4  -2   11.65   14.66
 -36  14  -2   36.60   14.74
 -37  16  -2   27.73   13.81
  -1 -19  -3   20.00   12.23
 -24  -6  -3   17.25   20.71
 -30   0  -3   24.26   18.67
  23  11  -3   13.67   20.66
 -40  14  -3    5.92   15.34
 -42  18  -3    7.67   13.95
 -18 -14  -4    0.90   18.80
 -31  -3  -4    6.74   17.28
   7 -27  -5    8.87   17.82
   2 -26  -5   20.91   20.17
  -9 -22  -5   26.69   17.93
  -5 -26  -6   11.27   16.13
  -8   1   0  528.32   25.24
 -12   3   0  436.15   22.22
 -25  26   0   14.49    4.83
 -12  -5  -1  410.33   25.90
  14   9  -1   49.62   13.13
 -33  19  -1   48.88   11.38
   4  26  -1   27.16   19.19
   1  29  -1    0.22   21.67
 -28  39  -1   -0.85   10.83
 -24  40  -1    2.24   13.65
 -21  40  -1    4.39   14.66
  -4 -14  -2   48.93   14.08
 -16  -8  -2    1.50   14.49
  21  -1  -2   97.19   13.56
  21   2  -2   83.46   15.17
 -30   5  -2   30.21   17.88
  20   7  -2   33.41   14.79
 -17  45  -2    5.27   17.55
 -22  46  -2    3.85   17.85
 -19 -10  -3   80.10   19.02
  25   4  -3   13.24   17.38
 -39  12  -3   -9.28   15.31
 -45  27  -3    0.05   13.13
  16 -27  -5   16.57   12.04
  -7 -23  -5   28.49   17.99
 -13 -20  -5   -5.29   15.80
   4 -29  -6    1.69   17.19
 -20  10   0  576.08   28.87
   5  11   0  408.64   24.21
   1  19   0   27.37   14.33
 -21  30   0   25.14    9.91
  -6  -8  -1  292.57   19.84
 -14  -4  -1  241.04   20.77
 -29  11  -1   51.09   12.36
   8  21  -1    7.64   15.12
  -4  33  -1   32.34   19.24
 -16  39  -1   10.45   16.62
 -35  12  -2    8.16   12.34
  12  23  -2   28.57   19.02
 -32  45  -2    9.25   13.35
 -28  46  -2   -9.80   15.42
 -33   3  -3   20.61   17.69
 -38  10  -3   -3.08   15.37
  22  13  -3    5.10   20.33
  21  15  -3   35.15   17.63
 -43  20  -3   -5.38   13.97
  14 -24  -4  109.82   13.48
 -25  -9  -4   39.98   18.67
 -34   0  -4    5.95   18.09
 -38   5  -4    8.79   17.77
  -5 -24  -5   44.29   19.10
 -15 -19  -5   -0.55   15.17
  -3 -27  -6    6.96   15.47
   5   5   0  106.47    9.99
  13  11  -1  146.31   18.37
   9  19  -1   -0.82   15.20
 -25  46  -2   15.45   15.91
  13 -20  -3  191.64   14.46
  23 -13  -3   25.90    7.34
  25  -8  -3   61.79   11.49
   5 -24  -4   -1.39   12.47
   0 -23  -4   -1.75   12.12
  18 -23  -4   60.89    9.58
 -20 -13  -4   14.33   17.63
  28 -13  -4    0.63    9.66
  29   0  -4   28.49   18.23
  28   5  -4   -4.31   18.01
   9 -30  -6   28.87   16.98
   4  13   0  441.61   26.23
   3  15   0  230.53   20.69
   2  17   0  106.98   16.16
  -2  22   0  128.30   16.54
 -15  30   0    5.76   11.08
  13  -4  -1  178.76   12.04
  -6  34  -1    3.77   18.48
 -14  38  -1    9.28   17.36
 -18  -7  -2   48.91   14.90
 -26   0  -2  167.05   19.54
  19   9  -2   10.43   14.57
 -34  10  -2   30.51   15.50
 -39  20  -2   11.05   12.58
  13  21  -2    2.84   20.66
 -41  30  -2   -0.90    9.31
  18 -18  -3   17.44    4.31
 -10 -16  -3  154.77   19.81
 -21  -9  -3   24.04   17.33
  29  -9  -4    5.65   15.67
  -3 -25  -5    2.70   21.01
  -1 -28  -6   -3.49   17.88
 -14   4   0  954.97   43.75
   5   8   0  424.80   23.14
 -16  -3  -1  281.13   22.52
 -28   9  -1    6.63   11.33
  12  13  -1   32.97   13.21
  11  15  -1  153.68   17.63
  10  17  -1   57.26   16.40
   5  24  -1    8.60   14.41
  -8  35  -1    2.32   17.41
 -10  36  -1   42.90   18.59
 -12  37  -1    6.58   17.79
 -29  38  -1   11.54   10.23
  -2 -15  -2   29.83   13.26
  18 -10  -2  119.98    9.91
 -23  -3  -2  136.49   19.05
 -29   3  -2  104.36   20.39
   1 -20  -3   30.59   12.31
  -8 -17  -3   85.01   15.77
 -12 -15  -3   21.29   15.58
 -29  -2  -3    1.15   18.39
  24   6  -3   17.85   20.93
 -37   8  -3   -3.33   15.53
 -44  22  -3    0.11   12.64
   4 -27  -5    8.46   19.60
  -7  26   0  239.54   20.55
 -22  29   0   73.88   10.45
 -13  29   0   33.51   12.91
 -18  30   0   18.39   10.75
  -4  -9  -1  159.30   14.22
 -21   1  -1   96.91   14.68
 -24   4  -1   37.69   12.61
  14   6  -1  247.13   21.53
 -34  21  -1   28.11   10.62
   2  27  -1    5.65   17.06
 -19  39  -1   10.48   15.23
   6 -16  -2  135.86   13.35
  20  -5  -2   18.94   11.44
 -33   8  -2    4.59   17.71
  14  19  -2   75.11   21.34
   9  26  -2   -0.55   19.87
 -20  45  -2  -12.69   17.17
  -6 -18  -3  109.19   16.48
 -14 -14  -3   25.08   13.56
  25   1  -3   20.00   14.27
  -9 -20  -4   11.79   17.74
 -11 -19  -4   11.63   18.69
 -13 -18  -4   18.72   21.51
 -22 -12  -4   21.26   17.33
 -30  -5  -4    0.35   17.25
  29  -3  -4   35.62   18.78
  27   7  -4   -5.49   17.60
 -43  12  -4    7.01   19.16
 -44  14  -4   -1.26   16.81
 -45  16  -4   -1.34   16.98
 -46  18  -4    1.80   16.38
  31   3  -5    9.52   16.98
  -6   0   0 2430.89  103.60
  -9  27   0   44.92   13.35
 -11  28   0   18.12   13.07
 -25  39  -1    6.50   12.36
   3 -16  -2   53.66   13.02
  20   4  -2   72.95   15.67
  17  13  -2   23.39   16.29
  15  17  -2   58.76   18.97
 -41  27  -2   -1.26   10.62
   6  29  -2   -7.37   15.56
 -16 -13  -3   29.26   17.22
 -32   1  -3   23.99   15.28
  -7 -21  -4   -3.28   16.51
 -27  -8  -4   -1.75   16.07
  29  -6  -4    8.38   17.06
 -42  10  -4    5.02   17.08
  -1 -26  -5    2.43   20.91
   6 -30  -6    9.58   16.81
   4   4   0   51.64    9.39
  -1  20   0   24.04   14.66
  -4  23   0  252.67   20.50
 -24  27   0   26.88    6.63
 -23  28   0   15.72    7.23
   6  22  -1    9.93   13.07
  -3  31  -1   46.15   19.46
 -20  -6  -2   21.48   13.35
  16  15  -2   14.93   17.58
 -40  22  -2    3.47   11.08
 -41  33  -2    0.46    7.26
 -33  44  -2   -0.68   12.01
 -23  -8  -3    6.50   18.42
  25  -5  -3   63.92   13.78
  25  -2  -3   14.79   12.09
 -36   6  -3   -0.85   15.97
  23   8  -3   -7.89   20.36
   2 -24  -4   -6.96   14.00
  -5 -22  -4   -2.43   17.99
 -15 -17  -4   42.25   23.20
  26   9  -4   10.43   17.74
 -47  20  -4   -8.21   16.43
  12 -28  -5   -3.38   15.37
   1 -29  -6   -2.76   14.98
 -19   8   0  266.61   16.73
   4  10   0  885.16   42.60
   1 -10  -1    0.87    6.52
  12  -5  -1  832.24   37.25
 -18  -2  -1  153.05   16.68
 -27   7  -1   19.16   12.64
 -35  26  -1    0.30    7.64
 -30  37  -1    2.13    9.20
  10  24  -2    2.43   19.65
 -18  44  -2   -1.75   19.19
 -29  45  -2   18.20   14.79
 -23  45  -2   14.27   17.25
   6 -21  -3   49.86   12.66
   9 -21  -3   -2.51   10.73
 -17 -16  -4   13.45   21.42
  28   2  -4   28.22   19.73
   9 -28  -5    5.65   17.71
 -16   5   0  402.64   21.97
   0  18   0  154.25   18.15
 -16  29   0   25.33   11.82
  13   8  -1   63.07   14.79
   3  25  -1   21.12   16.40
   0  28  -1   19.92   18.64
 -17  38  -1    4.31   15.94
  -9 -13  -2   92.27   15.01
 -11 -12  -2  161.21   18.69
 -13 -11  -2   67.30   14.27
  20  -2  -2   13.37   10.73
  20   1  -2  123.63   15.58
 -32   6  -2   12.42   18.56
 -26  45  -2   -2.10   16.35
 -18 -12  -3   16.35   16.05
  22  10  -3    9.58   22.08
 -45  24  -3   -7.34   13.10
  10 -25  -4   84.55   14.93
 -24 -11  -4   16.18   15.94
  25  11  -4   28.71   17.03
  30   5  -5    3.38   18.07
 -19  29   0   60.83   11.24
   7  20  -1   12.28   15.20
  -5  32  -1   30.27   21.21
 -33  34  -1   -0.55    5.79
   9 -16  -2  338.34   19.35
  -7 -14  -2  159.25   17.58
  17 -11  -2  203.02   11.35
 -28   1  -2   26.06   17.66
  19   6  -2   25.63   12.72
   7  27  -2   -7.56   19.98
  22 -14  -3   52.29    6.69
 -28  -4  -3   -2.07   18.37
  24   3  -3   26.80   15.88
 -35   4  -3    4.78   16.48
  21  12  -3   45.66   22.76
  18  18  -3    8.98   19.73
   7 -25  -4   12.28   12.72
  -3 -23  -4   24.37   15.61
   6 -28  -5    1.28   19.21
   1 -27  -5   -9.93   18.39
   4   7   0  523.43   26.45
   3  12   0  679.87   35.04
 -23  13   0   38.95    8.38
   2  14   0  142.68   16.16
 -24  15   0   30.92    7.61
   1  16   0   46.75   12.91
  -3  21   0   78.93   14.55
   4 -10  -1 1235.88   54.28
 -23   2  -1   70.58   14.33
  12  10  -1  260.17   22.35
  -7  33  -1   33.27   21.12
 -31  36  -1   -3.60    8.79
 -15  37  -1   -7.89   17.96
 -15 -10  -2   77.26   16.76
 -22  -5  -2   19.35   13.15
  11  22  -2   35.12   23.61
   4  30  -2   -9.31   16.89
   3 -21  -3  146.69   17.11
  -2 -20  -3  108.89   16.02
 -31  -1  -3   12.75   14.90
  20  14  -3    0.00   19.73
 -19 -15  -4    5.02   18.78
  15 -28  -5   -8.00   14.19
  -8 -24  -5   25.95   17.38
 -10 -23  -5   25.46   19.24
   3 -30  -6    3.74   17.79
  -8  25   0   52.56   13.05
 -14  28   0   18.56   11.68
  -2 -10  -1  590.92   30.35
 -11  -7  -1  292.02   21.40
 -20  -1  -1  110.31   16.16
   8  18  -1   57.01   16.65
 -32  35  -1    2.18    7.23
 -13  36  -1    7.75   16.27
  -8  39  -2    2.46   15.64
 -14  42  -2    9.25   18.04
 -34  43  -2  -10.83   12.06
 -20 -11  -3   -1.50   20.88
  24  -9  -3   12.23   10.15
 -25  -7  -3    9.55   21.29
 -41  13  -3    6.58   17.19
 -42  15  -3    1.01   16.07
  27 -14  -4   23.25    9.39
  27   4  -4    1.36   18.91
  -6 -25  -5   12.09   20.11
   3   3   0  177.86   11.95
  -9  -8  -1   42.28   12.14
 -13  -6  -1   30.98   13.48
 -26   5  -1   26.75   12.58
 -31  12  -1   10.92   12.01
  11  12  -1  162.82   17.44
 -32  14  -1   27.70   12.80
  10  14  -1  235.72   21.89
 -33  16  -1   24.81   12.06
   9  16  -1   19.40   13.32
   4  23  -1    4.34   12.88
 -35  29  -1   -0.98    5.32
  -9  34  -1    6.36   19.05
 -11  35  -1    0.85   19.76
 -26  38  -1    7.34   12.42
 -20  38  -1    9.20   14.87
  -5 -15  -2   12.64   15.23
 -17  -9  -2  106.33   16.40
 -31   4  -2    9.66   18.53
  18   8  -2    8.21   12.83
 -37  13  -2    0.55   13.92
 -38  15  -2   10.29   13.84
  12  20  -2   20.69   18.31
 -41  24  -2    3.63   11.27
  -1  34  -2   -2.21   15.72
 -10  40  -2    7.34   18.91
 -12  41  -2    5.16   17.96
 -21  44  -2   -1.53   17.47
 -43  17  -3    0.98   14.93
   4 -25  -4   -3.88   13.67
  13 -25  -4   40.06   11.24
  -1 -24  -4   10.26   16.84
 -21 -14  -4   -6.77   19.05
  28 -10  -4    8.87   11.35
  28  -1  -4   -6.17   19.62
 -22  11   0   19.57    9.06
 -25  17   0   47.73    7.31
 -10  26   0  109.63   14.41
 -12  27   0   41.84   11.44
  11  -6  -1   96.97    6.55
  13   5  -1   82.78   15.56
   1  26  -1   -4.48   15.23
 -36  11  -2   11.76   15.47
 -39  17  -2   12.99   14.60
   8  25  -2   -1.58   20.00
  12 -21  -3   18.97    9.63
 -34   2  -3    4.80   16.81
 -39   9  -3   -2.46   18.69
 -44  19  -3    3.49   16.21
  17 -24  -4   81.38   11.24
  -4 -26  -5   17.85   19.73
  -2 -29  -6    2.48   18.15
 -11   1   0  383.01   20.25
  -2  19   0  106.03   15.42
  -5  22   0  219.78   18.86
  -7  -9  -1  271.83   19.98
 -15  -5  -1  118.04   17.79
 -30  10  -1   11.63   11.49
  19  -6  -2  100.90   12.80
 -27  -1  -2   39.14   18.59
  19   3  -2  167.52   17.96
  13  18  -2   27.56   16.62
   2  31  -2   -1.12   19.10
 -30  44  -2    4.01   14.57
 -11 -17  -3   57.50   15.42
 -13 -16  -3   51.36   17.71
 -22 -10  -3   53.49   20.44
  24   0  -3   85.18   16.16
  23   5  -3   12.83   16.32
 -46  26  -3   -1.04   14.19
 -26  49  -3   -7.10   19.43
   3 -28  -5   14.06   20.22
 -13   2   0   88.86    9.88
   3   9   0  418.74   23.01
 -20  28   0   28.06    9.36
 -17  28   0   13.62   10.40
  13   2  -1  362.00   22.08
 -34  18  -1   16.43   11.74
   5  21  -1   30.10   15.72
  -4  30  -1   36.05   19.32
  -3 -16  -2  152.40   17.55
 -19  -8  -2   -9.83   15.01
 -24  -4  -2   47.38   15.31
 -35   9  -2    0.44   15.91
  16  12  -2   38.07   14.14
  15  14  -2   82.61   17.99
  14  16  -2   55.21   15.91
   5  28  -2    5.98   17.63
  -3  35  -2   -7.83   15.53
 -24  44  -2    1.45   16.02
  17 -19  -3   45.30    6.47
  -9 -18  -3   65.31   17.38
 -15 -15  -3   -5.57   18.80
 -30  -3  -3    3.38   17.38
 -38   7  -3   15.83   17.71
 -10 -21  -4   -2.35   21.04
 -12 -20  -4   19.10   19.73
  28  -7  -4   12.66   15.45
  28  -4  -4   20.03   19.27
  26   6  -4   15.28   19.46
  30   2  -5    0.03   15.99
  -4  -1   0 1673.84   71.75
  -9   0   0 1170.27   52.29
 -17  -4  -1  261.02   20.99
 -18  37  -1    4.91   16.24
   5 -17  -2   27.65   13.35
 -30   2  -2   13.37   19.76
 -35  42  -2    9.55   10.94
 -19  43  -2   10.67   17.49
 -27  44  -2   17.66   16.13
  -7 -19  -3  242.98   21.81
  24  -6  -3  114.08   14.49
  -8 -22  -4    3.93   18.67
 -14 -19  -4   64.38   20.36
  -2 -27  -5    2.67   16.81
   5 -31  -6   16.78   17.22
   2   2   0   23.74    3.88
 -21   9   0  248.08   17.74
  -1  17   0   53.82   14.30
  -5 -10  -1  446.88   25.55
 -25   3  -1   82.94   14.87
  12   7  -1  553.81   32.61
 -29   8  -1   17.52   11.60
   2 -17  -2   28.11   13.97
  14 -14  -2  800.72   34.31
  16 -12  -2  259.14   12.42
 -34   7  -2    2.95   18.29
   9  23  -2   13.84   22.30
  -5  36  -2   11.05   18.04
 -17 -14  -3   -0.98   17.11
  24  -3  -3  125.30   15.53
 -33   0  -3   54.01   18.75
  22   7  -3   99.15   19.16
  16  19  -3   12.50   20.33
 -45  21  -3   12.83   15.53
   1 -25  -4    4.69   16.51
 -16 -18  -4    0.38   17.17
  25   8  -4   11.49   16.57
 -47  17  -4    0.85   19.02
   8 -29  -5    3.03   18.89
  11 -29  -5   16.02   19.32
   0 -30  -6   -1.94   17.44
 -15   3   0  671.71   33.19
   3   6   0  241.42   15.37
   2  11   0   73.99   10.37
   6  19  -1   18.20   13.02
   2  24  -1   25.00   13.65
  -1  27  -1   -1.28   14.90
  -6  31  -1    6.71   18.67
 -27  37  -1    0.00   11.54
 -21  -7  -2   38.84   14.44
  19   0  -2  336.65   22.82
   5 -22  -3  219.07   19.21
   8 -22  -3  147.54   16.05
 -24  -9  -3   12.25   18.12
 -37   5  -3    8.35   17.47
  -6 -23  -4    8.54   21.86
  27   1  -4    6.33   19.76
  24  10  -4    8.95   19.30
  29   4  -5   18.09   17.44
   1  13   0  293.44   19.05
   0  15   0  434.84   26.23
  -4  20   0    9.58   13.89
 -15  27   0   45.06   11.19
 -19  -3  -1  328.87   24.13
 -16  36  -1   -3.06   15.64
 -10 -14  -2  187.50   20.80
 -12 -13  -2  113.23   16.46
  19  -3  -2  157.34   15.31
  18   5  -2   25.19   14.11
   6  26  -2   20.20   20.69
  -7  37  -2   -7.72   17.77
 -19 -13  -3   10.83   19.24
  21   9  -3   18.80   19.54
  17  17  -3    6.28   19.65
 -24  48  -3    2.10   17.63
   6 -26  -4   11.93   14.08
   9 -26  -4   33.65   14.16
 -18 -17  -4   11.65   19.32
  23  12  -4   11.08   16.29
 -48  19  -4   15.04   17.90
  -7  -1   0  549.33   26.58
  -9  24   0   35.12   12.91
   0 -11  -1  714.26   35.02
 -28   6  -1   -2.27   12.83
  11   9  -1  241.78   20.44
   7  17  -1  186.62   19.95
 -35  20  -1   31.69   11.90
  -8  32  -1   36.00   19.98
 -14  35  -1    0.25   17.74
 -21  37  -1   16.76   15.42
 -14 -12  -2  214.54   20.39
 -26  -3  -2   83.16   19.76
 -33   5  -2    0.14   16.87
 -41  21  -2    5.35   13.45
  10  21  -2   13.62   19.24
 -42  29  -2   -0.38   10.04
   3  29  -2   19.35   22.13
  -9  38  -2    6.66   17.88
 -15  41  -2   -0.41   19.65
  21 -15  -3   23.17    5.27
  23   2  -3    5.51   13.40
  20  11  -3   45.63   19.24
  19  13  -3   15.01   20.09
  -4 -24  -4   13.43   18.94
   5 -29  -5   43.23   22.49
  14 -29  -5   28.63   17.99
   0 -28  -5    4.07   19.02
 -11  25   0   11.41   11.60
 -13  26   0   87.36   13.35
 -21  27   0   46.26    9.36
 -10  33  -1   50.79   20.09
 -12  34  -1  -12.61   21.78
   8 -17  -2   43.31   10.48
  -8 -15  -2   83.02   16.62
 -16 -11  -2   22.22   13.54
 -29   0  -2   63.18   21.23
 -42  26  -2    0.55   11.87
 -11  39  -2    1.58   17.25
 -13  40  -2    4.37   17.41
 -36  41  -2    2.05    9.93
 -31  43  -2   -1.88   13.43
 -22  43  -2   -2.35   17.14
   2 -22  -3   96.31   16.48
  -3 -21  -3  129.88   17.63
 -29  -5  -3    3.93   15.77
 -36   3  -3   -4.89   15.20
 -46  23  -3   -4.15   13.89
 -20 -16  -4   -2.59   16.92
  -9 -25  -5    4.61   15.69
  30  -1  -5    1.34   15.83
  28   6  -5   11.30   17.85
   2 -31  -6    1.99   17.90
 -17   4   0  399.28   23.25
 -20   7   0  297.40   19.73
 -18  27   0   24.26    9.61
   3 -11  -1  202.31   13.13
 -24   1  -1   26.31   14.00
  10  11  -1  313.09   23.85
   9  13  -1   76.77   15.15
   8  15  -1   75.79   15.91
   3  22  -1   83.19   15.42
 -23  -6  -2   67.17   16.43
  11  19  -2   30.62   15.07
  -2  33  -2   -7.94   18.64
 -21 -12  -3   25.16   19.49
  23 -10  -3   35.81    9.69
 -26  -8  -3    3.88   19.51
 -32  -2  -3   19.16   15.97
 -27  48  -3    4.61   17.55
   3 -26  -4   29.01   16.84
  12 -26  -4   60.94   13.18
  16 -25  -4   11.33    9.44
  26   3  -4   41.67   21.89
  -7 -26  -5   20.17   16.51
   1   1   0    0.00    1.04
  -3  18   0  204.12   17.36
 -26  19   0  182.91   11.22
  -6  21   0  133.78   16.46
  -3 -11  -1 1163.10   54.67
 -12  -8  -1  133.65   17.77
  12   4  -1  597.77   32.15
   0  25  -1   15.67   13.32
  -6 -16  -2   52.45   13.97
 -18 -10  -2   29.86   16.27
  17   7  -2  114.57   16.84
   7  24  -2   32.59   19.30
 -42  12  -3   -0.22   19.49
 -43  14  -3   -0.19   17.11
  13  22  -3    3.63   18.48
  -2 -25  -4    0.66   18.23
  26 -15  -4   48.01    9.14
  27  -2  -4    7.10   19.81
   2   8   0   38.78    9.17
 -10  -9  -1  365.96   26.09
 -14  -7  -1  359.60   25.33
 -21  -2  -1   79.50   15.45
 -27   4  -1    9.25   12.61
 -32   3  -2   20.44   17.79
  12  17  -2  138.53   18.18
   1  30  -2    9.55   21.56
 -28  43  -2    4.99   14.98
 -25  43  -2   -0.03   16.84
  11 -22  -3   20.17   11.05
  16 -20  -3   87.31    8.82
  22   4  -3  128.54   18.18
 -41  10  -3   -2.48   20.39
 -44  16  -3    0.60   15.28
  27 -11  -4    8.21   10.51
   2 -29  -5   -4.91   19.70
  -5 -27  -5    4.09   15.91
 -24  12   0   55.87    9.44
  -8 -10  -1   92.41   14.55
 -16  -6  -1  143.58   18.20
 -32  11  -1   15.47   13.07
 -33  13  -1   12.04   12.58
   4  20  -1   41.65   15.67
 -36  25  -1    6.14    8.92
  -5  29  -1   31.36   16.18
 -28  36  -1    6.82   10.53
 -19  36  -1   33.21   18.59
  18  -7  -2  148.88   13.29
  18   2  -2    4.12   10.62
 -37  10  -2   -7.18   14.68
 -38  12  -2    7.78   14.74
  13  15  -2   42.77   16.27
   4  27  -2   17.08   20.14
  -4  34  -2    4.89   18.39
 -37  40  -2   -0.71    8.84
 -20  42  -2   -5.65   15.77
  -1 -22  -3   32.18   15.12
 -10 -19  -3  117.16   20.61
 -12 -18  -3   85.40   18.01
 -14 -17  -3   34.93   20.93
 -23 -11  -3  -14.41   21.31
  23  -1  -3   36.08   14.14
 -35   1  -3    5.70   18.29
 -40   8  -3    3.52   18.59
 -25  14   0    4.91    7.61
  -2  16   0  136.84   14.08
  12   1  -1  234.46   16.54
 -34  15  -1   15.56   12.17
   4 -18  -2   31.77   13.78
  -4 -17  -2  130.84   16.24
  13 -15  -2  446.09   20.93
 -20  -9  -2   52.78   15.47
 -28  -2  -2   32.50   19.35
  15  11  -2  134.99   18.67
  14  13  -2   32.97   13.56
 -40  16  -2    8.08   13.40
 -42  23  -2   -1.36   12.09
 -16 -16  -3   13.13   21.94
 -45  18  -3   19.76   15.45
  14  20  -3    8.43   19.38
 -11 -22  -4   40.66   19.13
 -13 -21  -4    2.46   17.08
  27  -5  -4    9.22   14.74
  25   5  -4   -6.52   21.70
  29   1  -5    5.16   16.78
   4 -32  -6  -14.74   18.34
 -12   0   0  991.08   46.21
   2   5   0    8.13    8.05
 -23  10   0   41.92    9.72
 -22  26   0   79.64    8.92
 -16  26   0   79.75   11.30
 -31   9  -1    6.28   13.62
  -2  26  -1   31.28   15.64
  -7  30  -1   34.44   16.10
   1 -18  -2  101.74   16.54
 -36   8  -2   15.09   17.22
   8  22  -2    7.83   16.24
 -42  32  -2    4.78    7.86
  -6  35  -2   22.46   18.61
 -39  38  -2   -0.63    5.84
  -8 -20  -3   28.79   16.46
 -31  -4  -3    9.55   15.53
 -39   6  -3    0.22   17.77
   0 -26  -4   51.53   21.26
  -9 -23  -4   10.10   18.29
 -15 -20  -4   13.48   20.20
  27  -8  -4   -3.11   11.74
   7 -30  -5    5.38   18.80
  10 -30  -5  -11.33   21.18
  -3 -28  -5    0.93   17.17
 -10  -1   0  335.42   19.13
 -14   1   0  262.33   17.36
   1  10   0  338.34   19.79
  -1  14   0  276.52   18.20
  -5  19   0  233.56   19.10
  -6 -11  -1  567.64   32.72
 -18  -5  -1   46.75   14.90
  11   6  -1  517.64   30.08
   5  18  -1   30.87   15.94
   1  23  -1   11.16   15.23
 -17  35  -1   22.71   19.00
 -22  36  -1   39.14   16.73
 -31   1  -2   29.91   19.57
 -38  39  -2   -3.60    7.64
   4 -23  -3  114.00   16.54
   7 -23  -3  144.65   17.30
 -18 -15  -3  -15.01   20.31
  23  -7  -3  159.82   15.26
  23  -4  -3  141.78   16.29
  21   6  -3   67.17   16.40
  15  18  -3   27.43   21.04
 -47  25  -3   -1.28   14.76
 -25  47  -3    9.06   18.18
  -7 -24  -4    2.46   19.02
 -17 -19  -4   43.56   17.38
  24   7  -4   30.68   19.30
  -5  -2   0   10.67    8.98
   0  12   0  865.94   41.54
 -10  23   0   38.95   12.25
 -14  25   0    6.82   11.00
 -26   2  -1   19.00   13.70
 -30   7  -1   42.38   15.17
 -35  17  -1   17.99   12.36
  -9  31  -1   11.16   15.67
 -22  -8  -2   12.61   18.61
  18  -1  -2  131.79   17.08
 -35   6  -2    2.73   17.25
 -41  18  -2    0.11   13.67
   5  25  -2   21.48   20.71
  -8  36  -2    1.17   14.71
 -16  40  -2   -6.22   16.54
 -32  42  -2    4.72   11.98
 -25 -10  -3   20.63   16.95
 -34  -1  -3    0.27   18.04
 -46  20  -3   10.86   15.94
   5 -27  -4   11.24   15.99
   8 -27  -4   -7.21   13.59
  26   0  -4   45.69   21.07
  23   9  -4    2.18   21.31
  20  15  -4   17.52   20.36
 -16   2   0  142.41   14.16
 -22   8   0  179.39   15.37
 -26  16   0  100.46    9.96
 -12  24   0   52.13   11.82
 -19  26   0  191.64   14.76
  -1 -12  -1  256.82   18.12
 -11  32  -1   27.81   16.68
 -13  33  -1   -2.73   17.44
 -15  34  -1   -8.21   18.09
 -11 -15  -2  120.68   19.02
 -13 -14  -2   45.77   14.68
  18  -4  -2   44.57   13.07
  17   4  -2  135.12   16.73
   9  20  -2   34.93   15.20
   2  28  -2   -3.85   19.19
 -10  37  -2   -4.45   16.70
 -14  39  -2   15.75   16.65
 -23  42  -2   -2.95   17.74
 -20 -14  -3    1.23   18.31
 -38   4  -3   -2.43   17.28
  20   8  -3   35.56   16.65
  16  16  -3    1.47   22.57
  -5 -25  -4  -21.34   22.68
  22  11  -4   29.37   18.56
  21  13  -4   15.23   17.58
   4 -30  -5   47.92   17.79
  -1 -29  -5   18.69   16.54
  28   3  -5   17.60   17.60
  10   8  -1   88.78   14.90
   6  16  -1  121.01   18.07
   7 -18  -2  111.43   13.02
  -9 -16  -2   24.54   15.99
 -15 -13  -2   36.57   14.82
 -12  38  -2   -6.03   16.48
   1 -23  -3   56.19   15.39
  -4 -22  -3  134.58   19.40
  15 -21  -3   20.69    8.32
  22   1  -3   58.54   14.33
  19  10  -3  107.99   18.18
  18  12  -3   82.18   18.50
  11  23  -3   -2.51   18.67
 -28  47  -3   -8.82   16.95
  11 -27  -4   -2.16   13.35
  15 -26  -4   59.01   13.05
   1 -32  -6    6.11   19.24
  -8  -2   0   39.08    7.72
   2 -12  -1  626.13   30.95
 -29   5  -1   28.19   15.50
   7  14  -1  342.76   25.44
   2  21  -1   77.81   15.28
  12 -16  -2  227.18   13.32
 -17 -12  -2  105.18   16.18
 -27  -4  -2   34.91   21.92
 -30  -1  -2    5.95   19.57
 -34   4  -2    8.62   16.95
  -3  32  -2   -1.83   17.63
 -30  -6  -3    7.42   18.34
   2 -27  -4   14.25   20.33
  29  -2  -5   15.97   17.30
  -4  17   0  383.31   23.53
  -7  20   0  293.61   21.37
 -23  25   0   10.34    6.20
  -4 -12  -1  613.00   33.00
   9  10  -1  337.19   24.94
   8  12  -1  140.09   18.34
 -36  19  -1   43.39   13.43
  -1  24  -1   19.54   13.21
 -29  35  -1    3.19    9.83
  -7 -17  -2  122.49   17.03
 -24  -7  -2   15.88   17.82
  10  18  -2   36.08   14.87
 -42  20  -2   -6.11   13.76
 -29  42  -2   -8.46   15.50
 -26  42  -2    6.71   16.38
  10 -23  -3   40.39   12.01
 -22 -13  -3   10.29   17.08
 -27  -9  -3    2.35   18.20
 -33  -3  -3    7.59   18.15
 -37   2  -3    9.85   17.66
 -23  46  -3    8.35   19.32
  -3 -26  -4    7.34   22.52
  27   5  -5   -4.56   17.14
 -18   3   0  257.69   19.60
 -21   6   0  164.27   16.43
 -11 -10  -1  287.03   23.12
 -13  -9  -1   73.17   14.76
 -25   0  -1   15.07   13.59
  11   3  -1 1194.40   55.27
 -20  35  -1   -7.42   17.90
 -19 -11  -2   32.40   14.98
   6  23  -2   74.56   17.77
 -21  41  -2    0.14   17.66
  12  21  -3   36.52   21.42
 -47  22  -3   -0.46   15.07
   8  26  -3    6.33   20.09
  25   2  -4    7.34   19.60
   1 -30  -5    3.63   17.47
  -6 -28  -5    4.75   17.30
   1   7   0  618.57   29.56
 -15  -8  -1   88.92   16.65
 -22  -3  -1   83.08   17.22
  -6  28  -1   -0.57   14.19
 -33   2  -2    6.09   17.14
  11  16  -2   19.43   13.02
 -43  25  -2    2.37   12.31
   3  26  -2   69.73   20.74
 -43  28  -2    0.00   10.13
   0  29  -2   44.59   23.09
  -5  33  -2    5.38   16.38
  -2 -23  -3    5.40   15.69
  22 -11  -3   46.37    9.03
 -43  11  -3   -2.29   19.30
 -44  13  -3    2.92   18.20
  26  -3  -4   20.96   13.89
  26   7  -5   52.51   18.91
  -3  15   0  608.47   31.39
 -17  25   0   52.81   10.64
  -9 -11  -1  219.89   20.11
 -28   3  -1    9.88   14.08
   3  19  -1  248.33   21.10
 -36  28  -1    3.88    6.06
   3 -19  -2  132.97   17.58
  -5 -18  -2   14.52   13.37
  12  14  -2  161.21   20.14
 -33  41  -2    2.62   11.68
 -11 -20  -3   62.23   19.90
 -13 -19  -3   27.21   23.47
 -15 -18  -3   29.99   20.58
 -24 -12  -3    0.35   15.77
 -36   0  -3   16.54   16.07
  21   3  -3  124.91   17.36
 -42   9  -3   11.71   17.22
 -45  15  -3   -1.15   18.07
 -12 -23  -4    4.15   17.99
 -14 -22  -4   20.50   19.84
   9 -31  -5   34.82   20.47
  25   9  -5    3.06   17.79
   3 -33  -6   16.02   18.64
 -33  10  -1   41.70   15.23
 -34  12  -1    1.15   13.10
  -8  29  -1    0.27   13.54
 -18  34  -1   -7.72   18.01
   0 -19  -2  273.66   20.82
 -21 -10  -2    2.62   16.57
 -29  -3  -2   37.91   17.96
  17   1  -2  116.84   16.29
 -38   9  -2    0.19   16.73
  14  10  -2  169.29   18.01
 -39  11  -2   -0.08   15.01
  13  12  -2   95.30   16.24
 -40  13  -2   -8.08   15.72
  -7  34  -2   10.97   18.94
 -19  40  -2   19.95   16.95
   6 -24  -3  115.36   16.07
  -9 -21  -3   15.77   17.41
 -17 -17  -3    1.80   19.10
  22  -2  -3  113.45   16.07
  13  19  -3   19.38   20.22
 -21  45  -3   -4.15   17.49
  -1 -27  -4    7.29   18.45
 -10 -24  -4   17.55   17.08
  26 -12  -4   49.02   10.64
  24   4  -4    0.03   19.21
   6 -31  -5    3.30   18.67
  -4 -29  -5   12.75   18.94
 -13  -1   0  281.32   18.09
 -25  11   0    5.38    9.39
 -27  18   0   37.50    7.31
  -7 -12  -1  558.72   33.51
 -19  -6  -1   23.93   14.90
  11   0  -1  801.40   37.91
 -32   8  -1   21.67   13.89
 -35  14  -1   14.25   12.34
   0  22  -1  269.97   22.98
  -3  25  -1   62.44   14.46
 -23  35  -1    6.25   14.52
  11 -17  -2  194.62   13.56
  17  -8  -2   53.14    9.50
 -37   7  -2  -10.34   16.59
 -41  15  -2    6.88   14.16
   7  21  -2   29.94   16.98
   3 -24  -3  109.55   16.35
  14 -22  -3   56.41   10.04
 -29  -8  -3    1.58   14.79
 -40   5  -3    4.15   17.33
 -46  17  -3    4.48   15.72
   9  24  -3   -5.21   19.79
 -26  46  -3  -19.30   18.01
   7 -28  -4    5.98   17.82
  -8 -25  -4   -0.52   16.98
  29  -5  -5   61.27   21.75
  28   0  -5   -4.61   18.01
  -6  -3   0  270.90   15.97
 -11  -2   0  101.33   11.79
  -2  -2   0   23.53    3.96
 -15   0   0  462.90   26.66
   1   4   0 1575.86   67.85
 -24   9   0   27.40   10.37
   0   9   0 1201.69   53.93
 -26  13   0   83.10   11.35
  -2  13   0   78.16    9.69
  -6  18   0  408.12   25.03
 -11  22   0    8.71   12.45
 -15  24   0   23.80    9.96
 -20  25   0   46.70    8.60
  10   5  -1  465.65   26.55
   4  17  -1  232.72   21.40
 -10  30  -1    4.45   13.59
 -16  33  -1   29.23   16.38
   6 -19  -2   77.35   16.13
 -32   0  -2   18.09   18.53
 -43  22  -2   28.96   14.74
  -9  35  -2    4.37   17.93
 -17  39  -2   26.72   15.97
 -24  41  -2   -7.34   15.69
 -19 -16  -3   -8.30   20.22
  20   5  -3   84.33   16.29
  14  17  -3   28.00   18.80
 -19  44  -3    2.62   18.01
   4 -28  -4    3.00   18.97
  14 -27  -4   22.54   11.38
  25 -16  -4   21.40    7.10
  26  -6  -4    2.59   12.66
  -1  11   0  322.04   18.20
 -13  23   0   20.63   10.15
 -24  24   0   55.21    5.98
  -2 -13  -1  310.66   21.40
 -27   1  -1   11.05   14.41
 -31   6  -1   31.25   17.38
 -37  24  -1    6.41    8.95
 -12  31  -1    2.02   13.29
 -14  32  -1   12.80   14.49
 -30  34  -1   -1.42    9.01
 -12 -16  -2   45.85   17.44
 -14 -15  -2  109.93   19.05
 -23  -9  -2   -4.94   19.27
 -36   5  -2    8.38   16.51
   4  24  -2   19.68   17.41
 -11  36  -2    1.88   17.14
   0 -24  -3   54.80   16.38
 -26 -11  -3   -8.76   16.29
   6  27  -3   -6.06   18.12
   3  30  -3   16.46   17.69
 -29  46  -3   -4.01   17.77
  10 -28  -4   19.10   15.88
  -6 -26  -4    8.46   17.30
  26  -9  -4   56.69   12.42
  23   6  -4   31.14   21.89
  18  16  -4   20.28   21.81
   3 -31  -5   40.06   19.10
  -2 -30  -5   -7.37   17.52
 -17   1   0   56.06   14.38
 -23   7   0  216.83   17.28
   1 -13  -1  201.17   15.75
 -21  -5  -1   31.30   14.93
 -36  16  -1    4.99   13.05
 -37  21  -1   11.93   10.73
 -10 -17  -2   46.42   16.57
 -16 -14  -2   51.14   15.91
 -42  17  -2    6.50   13.26
   8  19  -2   -0.55   13.40
   1  27  -2   23.28   20.14
 -13  37  -2    9.50   16.95
 -15  38  -2    0.68   15.45
   9 -24  -3   22.57   12.77
  -5 -23  -3   15.09   15.28
 -21 -15  -3   14.33   17.22
  22  -8  -3  156.16   14.49
  22  -5  -3  264.24   19.81
  19   7  -3  221.58   21.97
  15  15  -3   -3.52   15.77
 -32  46  -3   -5.29   15.26
  25  -1  -4    9.31   14.38
  22   8  -4    8.21   19.35
  19  14  -4   14.08   19.62
  -9  -3   0  427.14   23.53
 -27  15   0   32.53    9.20
  -5 -13  -1   74.97   16.70
   5  15  -1   87.17   16.51
 -18 -13  -2    0.66   18.45
 -28  -5  -2    2.97   19.16
  17  -2  -2   43.20   12.53
  16   3  -2  134.39   17.55
 -30  41  -2   11.44   12.80
 -27  41  -2   -2.29   14.55
  18   9  -3   59.61   17.41
 -47  19  -3    2.27   16.89
  10  22  -3   24.75   20.85
 -15  42  -3   -7.83   18.50
   1 -28  -4    0.05   18.31
  21  10  -4    0.93   23.55
  20  12  -4   12.58   23.58
  27   2  -5   15.28   18.67
 -30   4  -1   24.32   18.50
   9   7  -1  276.49   19.43
   1  20  -1   87.96   14.66
 -21  34  -1   13.84   17.93
  -8 -18  -2   -3.33   13.35
 -31  -2  -2   13.54   16.18
 -35   3  -2    8.21   16.32
 -43  31  -2   -0.71    8.82
  -4  31  -2    9.22   22.32
  20 -16  -3   61.90    4.94
 -23 -14  -3    1.75   17.30
 -24  45  -3   -1.61   17.25
  -4 -27  -4    1.17   17.03
  -3  -3   0  225.40   13.86
 -19   2   0  100.38   15.94
 -22   5   0  219.26   16.92
  -5  16   0  350.07   21.04
  -8  19   0  257.39   18.78
 -12 -11  -1  173.96   18.12
 -14 -10  -1  240.91   20.39
 -26  -1  -1   -5.05   14.52
   8   9  -1   51.96   14.19
   6  13  -1    8.46   13.18
  -2  23  -1   51.28   13.10
  10 -18  -2   77.26   11.82
 -20 -12  -2   15.23   20.55
 -25  -8  -2    2.84   21.42
  17  -5  -2   17.14   10.56
   9  17  -2  109.96   17.14
 -22  40  -2    9.80   16.35
  13 -23  -3   22.13   10.15
  21   0  -3  189.51   17.85
   0 -31  -5   10.40   18.20
 -10 -12  -1  217.90   21.64
 -16  -9  -1    8.21   15.15
 -23  -4  -1    3.88   14.19
   7  11  -1  268.33   21.89
   2 -20  -2    7.59   13.15
 -43  19  -2   14.30   14.85
   5  22  -2   29.64   14.30
 -34  40  -2   -0.46   10.59
  -3 -24  -3    6.60   16.89
  11  20  -3   20.63   19.19
   7  25  -3   19.95   23.55
   1  31  -3    2.95   19.51
  -4  35  -3   16.27   15.31
   8 -32  -5   19.40   20.00
  28  -3  -5   -5.70   21.15
  26   4  -5   17.52   19.49
  29   2  -6   -1.42   17.11
 -18  -8  -1   59.31   14.85
 -29   2  -1    0.19   17.17
  -7  27  -1   18.09   13.89
  -1 -20  -2   93.75   15.20
  -6 -19  -2   56.90   16.59
 -34   1  -2    3.71   14.33
  10  15  -2   69.70   17.11
   2  25  -2   25.87   16.81
  -1  28  -2    4.99   19.05
  -6  32  -2   -0.74   21.23
   2 -25  -3   10.02   14.85
   5 -25  -3   44.13   15.86
 -12 -21  -3   22.95   20.41
 -14 -20  -3    7.81   22.38
 -16 -19  -3   -2.87   17.93
 -44  10  -3    2.18   17.17
   4  28  -3   -2.16   20.14
  -2 -28  -4    6.06   20.39
  13 -28  -4    0.87   14.08
  20 -24  -4   37.53    7.59
  21 -23  -4   32.56    6.36
  24   1  -4    4.23   15.09
   5 -32  -5    8.49   17.36
  25   6  -5   22.62   20.14
  -7  -4   0  527.63   26.66
 -14  -2   0  148.49   16.29
 -18  24   0   62.09    9.22
  10   2  -1  633.20   31.28
   5 -20  -2   13.81   14.55
 -22 -11  -2   66.89   21.10
 -44  24  -2   -7.31   12.47
 -20  39  -2   -1.99   15.99
 -10 -22  -3   18.18   22.27
 -18 -18  -3   22.87   17.93
 -45  12  -3    7.23   18.04
 -22  44  -3   -4.72   19.24
 -27  45  -3  -10.75   17.90
   6 -29  -4   21.62   19.62
  15  19  -4    6.66   20.82
  28   4  -6    6.33   17.85
 -12  -3   0  669.50   34.22
 -16  -1   0   48.96   14.30
 -26  10   0   98.14   13.26
  -3 -14  -1  882.43   44.65
   0 -14  -1 1174.75   55.51
  -8 -13  -1   69.54   18.09
 -20  -7  -1   19.32   15.77
 -34   9  -1   19.84   15.50
 -35  11  -1   14.60   14.46
   2  18  -1  134.99   17.93
  -9  28  -1   -7.29   13.02
 -19  33  -1   46.40   18.31
 -24  34  -1    3.25   14.52
 -30  -4  -2    0.22   18.23
 -39   8  -2    1.50   16.57
 -41  12  -2   -3.93   16.29
  11  13  -2   64.44   13.86
 -44  27  -2   -3.33   10.75
  -8  33  -2    4.09   20.69
  20   2  -3  113.67   16.70
 -46  14  -3    1.09   19.05
  12  18  -3   31.49   19.21
  -6  36  -3    9.80   18.75
   3 -29  -4   30.32   21.31
   9 -29  -4    5.98   18.39
  -9 -26  -4   -0.60   15.88
  19 -25  -4   33.81    8.62
  25  -4  -4    1.01   12.96
  24   8  -5   21.78   19.57
  23  10  -5   11.24   16.38
  22  12  -5   19.54   19.05
   0   6   0 2247.21   96.34
 -25   8   0   53.96   11.98
 -27  12   0   42.36   10.97
  -4  14   0  879.67   41.59
 -28  17   0   14.52    7.72
 -33   7  -1   61.98   20.99
 -36  13  -1    7.40   13.86
  -4  24  -1   49.75   14.82
 -31  33  -1   16.05    8.19
   9 -19  -2  274.69   19.21
 -33  -1  -2   -4.72   17.25
 -38   6  -2   -3.96   16.59
  13   9  -2   99.12   15.07
  12  11  -2  168.45   18.42
   6  20  -2   37.39   14.68
 -25  40  -2    8.24   14.55
  -1 -25  -3    2.21   16.70
   8 -25  -3   43.28   13.18
 -20 -17  -3   11.84   19.13
   8  23  -3   -2.92   20.47
  16  17  -4    5.81   18.91
   2 -32  -5    4.09   18.01
  27   6  -6    1.31   17.90
 -10  -4   0  962.80   45.77
  -4  -4   0   59.01    9.55
 -18   0   0  179.20   18.89
 -27  21   0   28.68    4.86
 -16  23   0  162.99   13.21
 -21  24   0   76.77    8.54
 -25  -3  -1    4.59   13.65
 -28   0  -1   13.97   17.96
  -1  21  -1  104.53   15.23
 -37  27  -1    4.01    7.15
 -11  29  -1   28.44   13.37
 -17  32  -1   20.58   14.98
 -13 -17  -2   12.64   14.87
 -15 -16  -2  -14.38   15.88
 -24 -10  -2    9.55   18.26
  16   0  -2  459.27   27.54
 -42  14  -2   -3.63   15.64
 -10  34  -2    8.08   19.00
 -18  38  -2    6.33   16.65
  21  -3  -3  185.28   17.06
 -47  16  -3    1.94   16.13
  -8  37  -3   -0.25   15.37
 -20  43  -3    4.26   16.98
 -33  45  -3    4.67   15.23
 -30  45  -3    9.55   15.67
  -7 -27  -4    7.72   19.08
  23   3  -4   25.08   16.46
  27  -1  -5  -14.33   19.62
 -24   6   0   78.33   13.70
  -7  17   0 1033.65   48.58
 -12  21   0  226.00   17.88
  -6 -14  -1  257.50   21.97
 -22  -6  -1    3.85   14.96
 -32   5  -1   15.37   18.59
   3  16  -1  258.45   22.24
 -13  30  -1   22.27   11.90
 -15  31  -1   13.76   14.33
 -11 -18  -2   33.71   14.46
 -17 -15  -2   51.75   18.69
 -37   4  -2   -3.28   16.57
 -44  21  -2    3.17   13.26
 -12  35  -2    5.84   17.25
 -16  37  -2   13.84   18.18
 -31  40  -2   -5.05   12.94
  -6 -24  -3    3.68   21.72
  12 -24  -3   46.51   12.42
  13  16  -3   43.64   15.47
   5  26  -3   20.96   21.12
   2  29  -3   31.25   18.18
   0 -29  -4   44.59   19.46
  18 -26  -4   21.97    9.09
  28  -6  -5    2.95   19.02
  -3  12   0  394.86   21.42
 -28  14   0   24.73    9.69
 -14  22   0  138.64   12.91
 -37  15  -1    3.52   13.62
 -38  20  -1    9.93   11.41
 -38  23  -1    3.14    9.88
  -9 -19  -2   17.47   13.92
 -19 -14  -2   88.56   21.15
 -43  16  -2    0.14   13.92
   3  23  -2  137.74   17.79
   0  26  -2  110.80   17.38
 -14  36  -2   34.63   18.09
 -28  40  -2    3.33   13.95
  21 -12  -3   16.07    7.26
  19   4  -3  142.52   17.82
 -10  38  -3  -14.93   18.29
  -5 -28  -4   -3.74   18.80
  22   5  -4   15.34   15.17
  12  22  -4   17.00   17.22
  -1   8   0  589.15   28.19
 -13 -12  -1   41.29   15.58
 -15 -11  -1  128.71   17.33
  10  -1  -1    9.20    6.60
 -31   3  -1   15.47   19.13
   9   4  -1  162.52   13.45
   1 -21  -2  106.14   16.51
 -29  -6  -2    1.94   18.18
 -32  -3  -2   -1.09   17.33
 -36   2  -2    6.99   17.74
   7  18  -2   31.69   14.22
  14  14  -3   28.38   13.95
 -48  18  -3   -8.05   16.54
   9  21  -3   16.87   19.79
  -3  33  -3   19.27   18.94
 -12  39  -3    7.21   17.49
 -14  40  -3    0.27   17.93
 -16  41  -3   -2.87   17.79
 -25  44  -3   12.55   17.55
  25 -13  -4   24.13    9.12
  25  -7  -4   14.49   11.24
  21   7  -4   29.50   18.67
  18  13  -4   -1.97   24.07
   7 -33  -5   19.84   17.14
  -1 -32  -5   -2.40   16.32
  -8  -5   0  427.09   23.53
 -20   1   0   26.61   11.98
 -23   4   0  242.57   19.84
  -2  10   0   19.79    7.56
 -11 -13  -1  112.72   16.16
 -17 -10  -1   71.48   15.12
 -27  -2  -1   12.25   17.99
   4  14  -1  258.84   22.22
 -22  33  -1   29.97   16.59
  -2 -21  -2   83.84   16.87
   4 -21  -2   91.18   14.36
 -21 -13  -2    6.47   19.76
 -26  -9  -2    7.01   19.79
  -5  30  -2   17.14   19.49
 -35  39  -2   -5.02   10.40
   4 -26  -3  110.91   16.87
  -4 -25  -3   29.09   20.71
  18   6  -3  111.90   16.46
  15  12  -3   23.01   16.13
  12 -29  -4   27.51   15.91
  24  -2  -4    0.85   12.14
  20   9  -4    5.46   17.25
  19  11  -4   19.95   23.12
  26   1  -5    3.06   20.82
  -5  -5   0  102.84   10.15
   0  19  -1  461.37   29.69
  -7 -20  -2   18.59   16.51
   8 -20  -2   21.67   12.83
   1 -26  -3   32.61   14.27
 -13 -22  -3   14.38   17.79
 -15 -21  -3   17.55   17.44
  21  -6  -3   50.38   11.19
  17   8  -3   85.91   15.58
   5 -30  -4   -1.58   20.36
  25 -10  -4  106.38   13.54
  13  20  -4   25.00   22.93
   4 -33  -5   11.46   17.28
 -13  -4   0  401.60   24.70
 -15  -3   0  257.23   20.99
  -4 -15  -1  246.45   21.26
  -1 -15  -1  268.31   20.99
  -9 -14  -1   54.97   14.08
 -19  -9  -1    0.98   14.52
 -30   1  -1   11.65   20.31
  -3  22  -1  277.29   21.64
 -35   0  -2    2.81   16.87
  15   2  -2   51.36   14.11
   8  16  -2    7.89   13.07
 -44  18  -2    4.75   13.18
 -44  30  -2    4.91    9.22
   7 -26  -3  236.51   20.82
 -11 -23  -3    1.12   18.26
 -17 -20  -3   -9.39   18.69
   6  24  -3   23.20   20.09
   0  30  -3   23.74   18.15
  -5  34  -3    0.00   15.50
   2 -30  -4   14.03   20.36
   8 -30  -4   14.63   21.10
  -3 -29  -4   19.08   19.49
  17 -27  -4   38.51   11.65
  28  -9  -5   13.59   17.19
 -17  -2   0   92.55   15.20
 -28  20   0   15.69    5.98
   8   6  -1  311.05   20.61
   5  12  -1  388.83   25.49
  -8  26  -1   72.11   14.98
 -23 -12  -2   -1.75   17.66
  16  -3  -2   56.38   11.00
   4  21  -2   25.16   13.92
  -2  27  -2   35.12   15.26
  -7  31  -2   14.90   17.49
  11 -25  -3   63.04   13.26
  21  -9  -3    6.82    8.54
  20  -1  -3   33.19   12.45
  10  19  -3   75.00   18.07
   3  27  -3   30.35   21.12
 -23  43  -3   -0.16   18.53
  25   3  -5   -2.10   20.69
 -11  -5   0  403.97   25.16
 -22   2   0  128.95   15.83
 -26   7   0  250.02   19.92
 -27   9   0   50.22   12.94
 -28  11   0    2.51   10.70
  -6  15   0  321.50   18.64
 -29  16   0   46.45    9.69
 -21  -8  -1   19.10   13.48
 -35   8  -1    9.01   15.37
   7   8  -1  180.15   15.23
 -36  10  -1   67.60   15.69
   6  10  -1   11.30   10.75
  16  -9  -2  378.27   19.21
 -28  -8  -2   -6.20   15.42
 -31  -5  -2    4.80   17.71
 -41   9  -2    0.82   17.41
   1  24  -2   12.64   13.29
 -21  38  -2    4.64   15.28
  -2 -26  -3   -5.57   16.65
 -28  44  -3    3.90   17.00
  22 -22  -4   33.32    4.48
   1 -33  -5    2.48   18.61
  27  -4  -5   -9.47   17.99
  28   1  -6   -0.57   16.51
 -19  -1   0   34.58   12.31
   0   3   0 9219.57  385.47
  -7 -15  -1  157.77   17.55
 -26  -4  -1   25.49   16.78
 -34   6  -1    6.82   17.79
 -20  32  -1   12.58   13.54
 -25  33  -1  -13.92   16.35
 -14 -18  -2   14.49   17.69
 -16 -17  -2   29.07   22.93
 -42  11  -2   19.81   18.61
   9  14  -2   93.12   15.20
 -45  23  -2    0.00   13.21
 -45  26  -2   -7.81   12.28
  -7 -25  -3   20.17   22.87
  -7  35  -3    1.80   15.67
  23   0  -4    9.12   13.56
  14  18  -4   -0.71   23.06
  24   5  -5   26.20   18.23
  20  13  -5   -7.97   19.57
 -25   5   0   82.56   14.79
 -19  23   0  224.12   14.60
 -29  -1  -1   -1.06   20.09
 -37  12  -1    5.57   15.72
   1  17  -1  181.98   18.59
 -32  32  -1    5.21    7.15
   0 -22  -2  222.32   20.25
 -12 -19  -2   -1.28   16.24
 -18 -16  -2   24.97   20.25
 -25 -11  -2   27.84   16.95
 -34  -2  -2   -1.50   18.04
 -39   5  -2   -2.48   17.66
 -43  13  -2   -8.46   16.07
  -9  32  -2   -2.89   19.84
 -26  39  -2   12.66   14.71
 -21  42  -3   -8.38   18.83
 -34  44  -3    3.11   13.84
 -31  44  -3  -13.89   14.87
  -1 -30  -4   12.72   18.69
  11 -30  -4    8.13   17.00
  16 -28  -4    8.24   12.75
  10  23  -4   20.63   21.70
  23   7  -5   33.16   18.69
  22   9  -5    1.34   20.11
  21  11  -5    1.42   17.44
  27   3  -6   -7.89   16.70
  -9  -6   0  335.69   20.77
  -6  -6   0   91.51   11.24
 -29  13   0   47.16   12.09
 -23  -7  -1   32.86   17.96
 -33   4  -1   36.11   18.20
  -5  23  -1   50.52   14.63
 -38  26  -1    8.76    8.08
   3 -22  -2  131.55   16.48
   7 -21  -2  134.90   14.90
 -10 -20  -2   11.54   14.63
  16  -6  -2  165.66   13.10
 -38   3  -2   -7.15   17.69
  10  12  -2  178.93   18.01
   5  19  -2   20.63   14.90
 -45  20  -2    0.49   13.35
 -11  33  -2   15.37   19.73
 -19  37  -2    3.17   16.40
 -48  15  -3    5.62   19.08
  11  17  -3   21.12   16.13
   7  22  -3  100.52   19.57
  -9  36  -3    7.21   17.71
  -6 -29  -4   -2.59   18.31
  24 -17  -4   69.13    7.83
  15  16  -4    8.27   23.31
 -11  19   0  230.40   16.84
 -14 -13  -1   84.66   16.46
 -16 -12  -1   27.26   14.14
 -39  19  -1    7.07   11.98
  -2  20  -1  147.81   17.99
 -39  22  -1   14.96   12.04
 -12  28  -1   11.30   12.04
 -18  31  -1   14.90   12.50
  -3 -22  -2   88.51   17.60
 -20 -15  -2    6.09   21.64
 -30  -7  -2   10.32   18.48
  13   6  -2   87.63   17.90
  12   8  -2   22.93   16.27
  11  10  -2  149.61   17.14
 -17  36  -2   14.30   16.73
 -32  39  -2   -7.07   11.71
   3 -27  -3   20.03   16.16
  -5 -26  -3   34.91   22.90
  19   1  -3   46.70   13.15
  24  -5  -4    3.00   12.28
   6 -34  -5   11.05   16.87
  26   5  -6   23.42   17.66
 -24   3   0  108.24   15.04
 -29  19   0   65.01    8.27
  -2 -16  -1   97.98   17.93
 -12 -14  -1  203.19   20.11
 -18 -11  -1   54.37   15.45
   9   1  -1   -0.55    7.42
 -32   2  -1    4.59   18.09
 -14  29  -1  115.31   16.07
 -16  30  -1   63.18   14.19
  -8 -21  -2   33.60   14.74
 -33  -4  -2    0.60   17.63
 -44  15  -2    3.52   14.63
 -13  34  -2   -0.46   18.89
 -15  35  -2   12.94   19.10
 -29  39  -2    1.66   12.04
   0 -27  -3   -1.20   15.94
   6 -27  -3   56.47   15.34
  10 -26  -3  141.34   15.67
  12  15  -3   12.39   15.67
   4  25  -3   31.30   19.54
   1  28  -3   -2.10   22.98
 -11  37  -3   -9.39   17.19
   4 -31  -4  -13.51   19.27
  22   2  -4    4.83   13.40
   3 -34  -5    7.78   17.93
  25   7  -6   26.91   18.07
 -14  -5   0  233.24   21.01
 -16  -4   0   17.99   14.98
  -5  13   0  432.82   22.49
 -17  22   0  193.69   13.51
  -5 -16  -1   14.36   15.75
 -10 -15  -1  112.69   18.53
 -28  -3  -1   22.84   18.23
 -22 -14  -2   39.33   19.73
 -37   1  -2    9.93   17.79
   2  22  -2   97.95   16.21
  -1  25  -2   19.00   12.94
 -14 -23  -3    5.40   18.91
  -4  32  -3    4.15   20.52
 -13  38  -3   -4.12   16.57
 -15  39  -3    8.00   17.11
 -17  40  -3   -3.52   17.69
 -26  43  -3   -5.51   18.15
   7 -31  -4   32.42   20.82
  -4 -30  -4   -4.61   18.31
  11  21  -4   23.93   20.31
  26  -2  -5   23.74   21.42
 -12  -6   0  434.27   27.16
 -18  -3   0  105.16   15.15
 -13  20   0  297.40   18.56
 -22  23   0   51.88    6.80
 -20 -10  -1   10.04   16.24
   2  15  -1  315.68   23.93
 -36  38  -2   10.43    9.50
 -12 -24  -3   14.36   17.28
   1 -31  -4    1.23   18.53
  15 -29  -4   30.73   14.00
  21   4  -4    3.30   14.03
  17  12  -4    5.90   19.10
 -29  47  -4   -8.46   19.79
  -7  -7   0 1391.64   63.59
  -2  -5   0    6.71    7.89
 -23   1   0   78.22   14.82
 -28   8   0   25.22   12.20
 -30  15   0   -0.66    9.31
  -8  16   0  416.86   22.57
 -15  21   0  123.82   12.28
 -31   0  -1   23.80   19.24
 -39  16  -1    2.43   12.75
 -23  32  -1    9.33   14.36
   6 -22  -2   49.32   12.80
 -24 -13  -2    3.19   15.83
 -36  -1  -2    8.38   17.90
  15  -1  -2   66.26   12.28
 -45  17  -2    1.34   15.39
   6  17  -2   11.65   15.15
  -6  29  -2   37.20   16.48
  -3 -27  -3    5.46   18.69
  20  -4  -3   27.07   10.40
  18   3  -3  169.18   17.71
  13  13  -3   21.10   15.86
   8  20  -3   43.97   17.77
  18  10  -4   -6.60   17.82
  27  -7  -5   -1.28   17.44
 -10  -7   0 1088.07   52.43
  -3  -6   0  231.60   14.49
 -20  -2   0  139.57   16.02
 -27   6   0   70.39   13.32
 -29  10   0   93.77   13.54
  -8 -16  -1    9.55   12.61
 -22  -9  -1    0.05   16.02
 -29  -9  -2    6.77   18.07
 -32  -6  -2   20.80   19.08
 -45  29  -2    1.09    9.93
  14  11  -3   60.26   17.30
  10 -31  -4   30.87   21.18
  20   6  -4    4.94   14.85
  19   8  -4    1.36   14.00
   8  24  -4   55.24   18.72
  17  16  -5    6.66   21.07
  28  -2  -6   -5.10   16.51
  -1  -4   0 1553.34   66.89
 -26   4   0  130.92   15.94
 -27  -5  -1   18.69   21.72
 -36   7  -1   31.63   17.30
 -37   9  -1   11.49   15.58
   3  13  -1  315.93   21.83
  -1 -23  -2   14.57   13.48
   2 -23  -2   71.64   15.91
 -13 -20  -2   20.91   22.02
 -15 -19  -2   15.37   19.84
 -17 -18  -2   -2.54   22.30
   9 -27  -3   50.11   13.05
  -8 -26  -3    7.59   16.95
  17   5  -3  250.18   22.05
  16   7  -3  188.01   19.73
  -1  29  -3    3.74   22.82
  -6  33  -3   -0.96   18.91
 -24  42  -3   10.10   17.19
 -29  43  -3   -6.71   16.59
  -2 -31  -4   22.02   15.97
  24  -8  -4   13.37   11.52
  12  19  -4   29.26   24.40
   5  27  -4   19.51   17.71
  25   0  -5   26.36   20.20
  -4  11   0  551.57   26.58
 -30  12   0   26.86   11.11
 -30  18   0   23.06    7.91
  -3 -17  -1   92.96   17.60
 -30  -2  -1    0.68   18.59
 -35   5  -1   31.28   16.48
 -38  11  -1    9.72   14.22
  -1  18  -1  153.76   18.39
  -4  21  -1  237.90   19.35
 -39  25  -1    0.00    8.32
 -19 -17  -2   19.98   17.55
 -26 -12  -2   -1.15   15.83
 -41   6  -2    0.00   15.64
 -42   8  -2   -0.90   16.59
 -43  10  -2   37.72   19.08
   7  15  -2  104.28   16.76
 -46  22  -2    3.28   14.14
  -3  26  -2  139.38   19.16
  -8  30  -2    9.31   14.08
   2 -28  -3   -5.43   19.05
   5  23  -3   29.67   18.91
   2  26  -3   -0.68   18.34
  -4  -7   0  545.70   27.48
 -15 -14  -1  106.03   18.80
 -24  -8  -1   33.76   21.72
 -34   3  -1   -0.38   15.88
   8   3  -1  190.17   13.84
  -9  25  -1   16.78   12.61
  -4 -23  -2    3.00   13.24
 -11 -21  -2   10.23   20.52
 -40   4  -2    6.63   17.30
 -44  12  -2    0.03   15.31
   3  20  -2   23.25   15.34
 -46  25  -2    4.99   12.14
 -22  37  -2   -0.74   14.87
   5 -28  -3   14.46   15.45
   9  18  -3   13.24   13.56
  14 -30  -4    7.34   16.18
 -27  46  -4    7.10   18.37
  18  14  -5   21.34   21.23
  -8  -8   0  445.43   26.31
 -15  -6   0  149.15   18.04
 -17  -5   0  240.17   19.62
 -25   2   0    4.26   12.88
  -1   5   0 1633.06   69.92
  -6 -17  -1    2.43   12.61
 -13 -15  -1   29.01   14.27
   6 -14  -1  271.64   16.43
 -17 -13  -1   22.38   16.02
   4  11  -1   75.41   12.36
 -40  21  -1    3.74   11.46
 -21  31  -1   33.24   12.85
 -26  32  -1    6.33   13.13
  -9 -22  -2   19.24   19.87
 -21 -16  -2    7.42   16.29
  14   1  -2   99.81   14.55
 -39   2  -2    7.61   18.12
   0  23  -2   67.27   16.59
 -27  38  -2    3.85   13.76
  -1 -28  -3   17.99   18.42
  -6 -27  -3  -16.07   21.04
  15 -24  -3    4.12    8.76
  -8  34  -3    3.82   18.48
 -35  43  -3   -1.20   14.46
 -32  43  -3    0.60   15.31
   3 -32  -4   16.87   18.29
   6 -32  -4   17.58   21.26
  13  17  -4   -0.49   19.32
   2 -35  -5   22.82   19.81
  24   2  -5   44.57   20.85
  19  12  -5    0.98   21.86
  27   0  -6   -1.53   18.56
 -13  -7   0  356.46   25.65
  -3   9   0  236.65   13.70
 -11 -16  -1   33.11   14.82
   5 -15  -1  441.66   24.26
   7 -13  -1  276.74   15.56
 -19 -12  -1    7.21   16.43
 -33   1  -1   -3.68   16.62
 -40  18  -1    3.41   11.82
   5 -23  -2   23.74   13.26
 -46  19  -2    0.52   14.76
 -10  31  -2    1.20   16.27
  16 -23  -3   67.22    9.83
 -22  41  -3    9.14   15.99
   9  22  -4   11.05   20.28
  27 -10  -5    5.13   13.32
  23   4  -5   -7.91   21.12
  -5  -8   0  391.26   22.73
 -19  -4   0  236.35   20.99
  -2   7   0   10.70    7.37
 -21 -11  -1    9.39   17.90
 -29  -4  -1   39.46   17.77
   7   5  -1  821.79   39.38
   5   9  -1   48.58   10.67
 -11  26  -1  134.90   15.88
 -23 -15  -2   -1.39   15.69
   8  13  -2   29.34   16.18
 -45  14  -2   19.38   15.58
 -20  36  -2   11.60   16.32
 -33  38  -2    5.73   10.81
  14 -25  -3    6.33    9.93
  20  -7  -3  114.00   13.13
  19  -2  -3  156.68   15.39
 -10  35  -3   20.85   18.18
   0 -32  -4   10.10   17.63
  24 -14  -4  113.53   11.30
  24 -11  -4   51.34   11.54
  26  -5  -5   16.73   17.60
  22   6  -5  -17.96   22.35
  21   8  -5    3.82   22.90
  20  10  -5   -8.90   23.23
  26   2  -6   10.64   17.41
 -11  -8   0  256.30   22.00
 -24   0   0  116.78   16.70
 -29   7   0  102.56   15.39
 -31  14   0   31.19   10.29
  -9 -17  -1   70.00   16.43
   4 -16  -1  532.52   28.57
   9  -2  -1  705.88   32.45
   6   7  -1  287.14   18.29
   0  16  -1  247.07   21.15
  11 -20  -2   66.24   12.04
  12 -19  -2  266.07   17.28
 -12  32  -2   34.63   18.31
 -18  35  -2   -6.82   16.02
 -30  38  -2   -7.78   11.98
  -4 -28  -3   -7.97   17.88
   8 -28  -3   20.00   13.45
  10  16  -3   71.64   17.85
   6  21  -3   29.28   14.33
 -20  40  -3    2.84   17.77
   9 -32  -4    0.74   18.37
  22  -1  -4    5.95   13.89
  14  15  -4   38.86   17.79
   6  25  -4    6.17   18.53
   3  28  -4    7.75   17.36
 -25  45  -4   -6.88   19.10
 -21  -3   0  113.37   16.98
 -28   5   0   32.23   12.36
 -30   9   0   35.59   12.36
  -7  14   0 1443.41   63.81
 -31  17   0   33.51    9.52
 -23 -10  -1   78.14   23.77
 -32  -1  -1   -8.54   17.33
 -40  15  -1   -1.42   12.45
  -6  22  -1  131.68   15.09
 -13  27  -1   58.49   12.91
 -19  30  -1   28.68   12.06
  -2 -24  -2   21.97   13.62
   1 -24  -2   30.57   15.07
  10 -21  -2   96.53   12.85
  15  -4  -2  182.99   14.44
   9  11  -2  112.20   17.14
   4  18  -2   62.39   14.38
 -14  33  -2   90.47   20.74
 -16  34  -2   21.45   20.33
  17 -22  -3   65.91    8.43
   3  24  -3   22.98   18.67
   0  27  -3    1.94   17.85
 -12  36  -3    2.65   16.70
 -18  39  -3   10.81   16.07
 -27  42  -3    0.49   14.68
  13 -31  -4   -3.11   17.96
 -30  46  -4   11.24   19.05
  25   4  -6   20.77   17.55
  22  10  -6   50.95   16.68
 -27   3   0   25.05   13.13
  -4 -18  -1   51.06   15.31
  -3  19  -1  224.67   20.33
 -17  29  -1   98.06   13.95
 -33  31  -1    5.02    4.04
 -46  16  -2   13.37   16.59
  -9 -27  -3  -17.36   19.46
  13 -26  -3    0.08    9.83
  20 -13  -3  185.99   11.76
  -5  31  -3   22.79   21.94
 -14  37  -3    0.74   16.38
 -16  38  -3   10.40   16.29
  -3 -32  -4   -7.72   18.50
  10  20  -4  -14.71   23.80
  24   6  -6   -6.88   17.90
  23   8  -6   16.16   18.39
  -9  -9   0  219.32   18.89
  -6  -9   0  370.84   22.98
 -31  11   0   14.36   12.23
 -28  -6  -1   22.87   17.11
 -37   6  -1    7.48   16.68
 -38   8  -1   -2.35   16.62
 -40  24  -1    9.80    9.66
 -15  28  -1   43.94   11.93
   4 -24  -2   76.61   15.15
   9 -22  -2   57.31   11.05
 -14 -21  -2   -9.55   19.27
 -16 -20  -2    3.28   20.06
 -18 -19  -2    1.56   17.14
  12   5  -2   40.72   13.07
  11   7  -2  128.57   18.09
  10   9  -2  326.33   25.65
   1  21  -2   -0.76   12.75
  -2  24  -2   98.55   15.91
 -37  37  -2    6.80    8.79
   1 -29  -3   -8.84   21.94
   4 -29  -3   19.24   16.10
  20 -10  -3   17.71    8.84
  11  14  -3   19.24   14.49
  21   1  -4    0.96   13.05
 -23  44  -4   -2.76   17.38
 -14  -8   0  185.01   18.72
 -16  -7   0  200.76   18.53
 -18  -6   0   80.51   16.05
 -20  22   0   98.71    8.57
  -7 -18  -1   52.95   16.51
   3 -17  -1  754.59   38.73
 -16 -15  -1   11.90   15.01
 -25  -9  -1   19.70   22.24
 -31  -3  -1   18.64   15.12
 -36   4  -1   10.83   16.18
  -5 -24  -2   -0.68   17.79
 -12 -22  -2   32.72   19.92
 -20 -18  -2    6.11   15.67
  13 -18  -2  235.01   14.33
 -43   7  -2   11.82   16.81
  -7  28  -2   24.67   14.57
  18   0  -3  184.85   17.00
   2 -33  -4   24.59   18.15
   5 -33  -4   12.45   18.45
  23  -6  -4   31.49   12.34
   0  -3   0 8959.23  374.61
 -26   1   0   34.09   13.70
 -12  18   0  452.88   23.74
 -14 -16  -1   57.69   17.38
 -18 -14  -1   12.55   19.02
   8 -12  -1  371.74   18.26
 -35   2  -1   -5.81   15.20
 -10 -23  -2    5.68   22.41
 -44   9  -2   10.86   18.80
 -47  21  -2    0.08   15.04
 -47  24  -2    0.00   11.68
  -2 -29  -3    6.50   20.41
  -7 -28  -3    1.20   15.61
  12 -27  -3   17.77   11.76
  12  12  -3   42.52   15.91
   7  19  -3  130.86   17.85
  16  11  -4   26.83   16.57
   7  23  -4    3.33   23.55
  25  -3  -5   22.46   15.97
 -12  -9   0  280.83   24.10
 -20  -5   0   70.39   16.07
 -32  13   0   30.59   12.12
 -12 -17  -1   91.05   17.55
 -20 -13  -1    4.64   17.88
 -40  12  -1    7.64   13.73
   1  14  -1   97.84   14.98
 -41  17  -1   -2.07   11.03
 -41  20  -1   -8.11   11.93
 -24  31  -1   14.71   12.42
 -45  11  -2   -6.11   17.79
   5  16  -2   97.95   17.11
   7 -29  -3   74.86   16.98
  -2  28  -3   25.19   20.58
  -7  32  -3   24.70   18.39
 -25  41  -3   25.93   16.84
 -30  42  -3    2.32   14.85
   8 -33  -4   -1.09   17.44
  12 -32  -4    2.67   19.10
  20   3  -4   -0.76   12.88
  17   9  -4   54.88   14.36
   1  29  -4   -4.37   20.31
 -21  43  -4    0.14   17.88
  16  15  -5   11.19   19.13
 -32  16   0    5.90    9.61
   2 -18  -1   66.89   15.42
 -22 -12  -1   13.37   21.92
 -34   0  -1   -1.04   16.16
   0 -25  -2   32.40   15.23
   8 -23  -2   40.04   12.83
 -47  18  -2   -4.61   15.09
  17   2  -3  126.47   15.83
  13  10  -3   43.09   15.94
  -1 -33  -4    6.80   18.59
  19   5  -4   13.95   14.30
  18   7  -4    8.27   14.33
  11  18  -4   12.45   19.62
   4  26  -4   19.81   21.64
  -4  33  -4   47.00   17.47
 -13  39  -4    0.00   16.73
 -28  45  -4   14.98   17.25
 -10 -10   0  591.41   34.36
  -7 -10   0 1058.49   51.28
 -22  -4   0  139.11   16.95
 -25  -1   0   30.27   14.08
 -29   4   0   40.04   14.57
 -30   6   0   14.19   12.69
 -31   8   0    2.10   13.51
  -5 -19  -1   32.18   13.89
 -10 -18  -1   27.48   16.18
 -27  -8  -1   15.34   18.09
 -30  -5  -1   21.10   18.45
  -3 -25  -2    1.91   14.85
 -46  13  -2    0.08   14.93
  -9  29  -2   50.11   15.28
 -23  36  -2   11.22   14.82
  -5 -29  -3    7.97   16.38
   4  22  -3   94.16   18.80
   1  25  -3   14.71   14.68
 -36  42  -3   -2.51   11.33
 -15  40  -4   -7.48   17.88
 -17  41  -4    9.28   18.04
  26  -8  -5    4.53   14.33
  27  -3  -6    8.84   18.64
  -3  -9   0  452.47   24.94
  -2  -8   0   34.09    9.09
  -6  12   0  110.04    9.06
 -14  19   0  217.84   14.46
 -18  21   0   60.78    8.02
   3 -25  -2   99.97   14.96
   2  19  -2   29.26   14.06
  -4  25  -2   22.24   15.07
  11 -28  -3   74.02   14.27
  19  -5  -3  199.26   16.59
  16   4  -3   40.36   13.48
  15   6  -3   27.40   14.38
   8  17  -3   70.99   17.08
  -9  33  -3   11.71   16.89
 -23  40  -3   15.23   17.30
 -33  42  -3    9.06   13.76
  24  -1  -5   14.22   16.05
  17  13  -5   -0.38   23.58
  12  20  -5   12.20   20.31
 -17  -8   0   71.53   16.07
  -1  -7   0  567.12   27.46
 -28   2   0    5.98   14.22
 -32  10   0   51.55   13.73
 -16  20   0   23.91    8.79
  -8 -19  -1    7.67   15.94
 -24 -11  -1   -7.42   18.59
 -33  -2  -1   18.45   17.00
   2  12  -1  693.60   35.37
 -41  14  -1   12.69   13.81
  -2  17  -1  283.23   21.72
  -5  20  -1  113.40   17.06
   7 -24  -2  102.21   14.52
  15  -7  -2  251.33   14.66
  14  -2  -2  108.21   11.82
   6  14  -2  219.29   20.52
  -1  22  -2   17.19   14.49
 -28  37  -2   15.01   13.13
   0 -30  -3   21.56   20.91
   3 -30  -3    7.61   21.01
  12  16  -4   25.35   18.37
 -15  -9   0   33.38   14.76
 -19  -7   0  226.14   22.24
 -24  -3   0   44.59   13.18
  -9  15   0  321.83   17.52
   8   0  -1  168.28   11.52
 -41  23  -1    4.42   10.43
 -10  24  -1  208.70   18.15
  -6 -25  -2    3.93   18.45
 -15 -22  -2    7.48   16.62
 -17 -21  -2    3.11   16.54
 -11  30  -2   49.32   14.63
 -21  35  -2   -2.48   16.07
 -11  34  -3  -13.45   18.75
   4 -34  -4    8.16   17.00
  22  -4  -4   70.06   14.38
   8  21  -4   18.42   19.98
  -1  30  -4    3.06   16.95
  -6  34  -4   50.93   19.40
  23   1  -5    3.77   16.73
  18  11  -5  -15.23   19.43
  26  -1  -6   13.05   17.77
  -8 -11   0  309.16   23.93
 -13 -10   0   45.20   15.23
  -4 -10   0  878.01   42.90
 -27   0   0   32.67   15.04
   1 -19  -1   28.79   15.07
 -15 -17  -1   32.80   16.51
 -17 -16  -1   27.16   18.75
 -29  -7  -1   35.37   19.79
 -38   5  -1   23.77   18.89
 -39   7  -1    0.08   18.12
 -22  30  -1   10.67   11.16
 -27  31  -1    5.84   12.01
 -13 -23  -2   29.39   20.47
 -47  15  -2    2.10   15.75
  -3 -30  -3    7.18   16.24
   6 -30  -3   19.76   20.69
  18 -21  -3   43.48    6.17
 -21  39  -3   -0.87   17.08
   1 -34  -4    4.75   18.37
  11 -33  -4   40.58   18.31
 -26  44  -4   17.38   18.91
  19   9  -5    1.09   21.94
  27   1  -7   25.52   19.13
 -21  -6   0   47.49   14.08
 -33  12   0   45.03   13.26
 -33  15   0   20.17   10.97
 -13 -18  -1   11.35   14.52
 -19 -15  -1   -0.76   21.89
 -32  -4  -1   24.45   17.38
 -37   3  -1    8.54   16.51
 -11 -24  -2    3.79   17.77
 -13  31  -2   -2.84   15.15
 -19  34  -2    1.09   18.86
 -34  37  -2    3.44    9.63
 -31  37  -2    6.52   11.00
  10 -29  -3  112.20   16.05
   9  15  -3  -10.23   15.56
   5  20  -3   45.52   15.26
 -13  35  -3   -1.17   17.11
 -28  41  -3    1.06   14.25
   7 -34  -4    0.00   16.02
  23  -9  -4  143.28   14.87
   5  24  -4   14.22   20.39
   2  27  -4    1.39   20.00
 -31  45  -4   -5.98   16.32
  22   3  -5   26.69   18.31
  21   5  -5   11.63   19.02
  20   7  -5   11.30   20.69
  13  18  -5    0.25   20.66
  20  11  -6   10.37   18.91
  26   3  -7   45.58   18.53
 -11 -11   0   16.13   13.62
 -31  20   0    8.46    7.07
  -6 -20  -1   39.52   16.13
 -21 -14  -1   17.93   19.65
 -36   1  -1  -10.83   17.06
   3  10  -1  326.06   20.11
 -42  19  -1   14.90   12.64
 -12  25  -1   75.43   13.86
  -1 -26  -2   -9.93   16.54
   7  12  -2  324.06   25.03
 -48  20  -2   -2.05   14.68
 -15  32  -2   36.68   18.23
 -17  33  -2   45.69   20.14
  -1  26  -3   15.88   14.82
 -15  36  -3   21.94   18.29
 -17  37  -3    2.43   17.52
 -19  38  -3    8.68   14.93
  13  14  -4   32.80   14.55
  -8  35  -4    3.93   17.03
  25   1  -6   10.83   18.56
  21   9  -6    1.06   19.05
  25   5  -7   18.78   18.37
  -5 -11   0  422.45   25.87
   0  -6   0 2246.39   96.34
 -26  -2   0    3.52   14.60
 -31   5   0   27.65   18.07
 -32  19   0   37.12    9.20
 -11 -19  -1   23.99   16.43
 -41  11  -1   -6.66   14.71
 -42  16  -1    2.78   13.40
 -20  29  -1   26.53   11.24
  -4 -26  -2   20.28   18.37
   2 -26  -2    6.33   13.86
   6 -25  -2   35.73   13.24
   3  17  -2  220.93   19.84
   2  23  -3   25.08   14.00
  -6  30  -3   28.82   22.02
 -24  43  -4   26.34   19.49
  25  -6  -5   42.14   15.15
  24   3  -6   15.47   19.00
  23   5  -6   23.63   19.32
  22   7  -6   70.30   20.66
 -30   3   0   -5.51   16.81
 -30  21   0   57.61    6.96
   0 -20  -1    8.90   11.65
 -23 -13  -1   11.60   20.33
 -28  -9  -1    3.52   15.80
 -31  -6  -1   -6.14   14.85
 -35  -1  -1   -2.62   17.06
  -1  15  -1  100.27   15.01
  -7  21  -1  333.92   23.72
 -14  26  -1  199.59   17.85
  15 -10  -2  507.44   23.44
  13   0  -2  511.34   27.92
 -46  10  -2   -1.80   17.82
   2 -31  -3   24.64   21.18
  -6 -30  -3   28.41   18.42
  21  -2  -4   60.56   14.71
   9  19  -4    5.21   18.69
 -10  36  -4   22.60   17.69
  26 -11  -5   11.74   12.09
  14  16  -5   19.68   23.72
  -9 -12   0  269.48   22.22
 -16 -10   0  115.12   16.68
 -18  -9   0   35.32   14.11
 -29   1   0    6.25   17.38
 -33   9   0   11.95   13.45
  -9 -20  -1   29.97   14.19
   7   2  -1  722.88   34.20
   4   8  -1  409.19   22.90
 -16  27  -1   25.93   12.28
 -18  28  -1   35.67   11.60
  14 -17  -2  511.39   23.96
   8  10  -2  116.29   17.33
 -48  17  -2    3.22   16.05
  -3  23  -2   18.04   12.39
  -1 -31  -3   24.07   19.08
  18  -3  -3   61.54   12.01
  10  13  -3   10.97   13.40
  10  21  -5   38.29   19.02
  -6 -12   0  464.70   27.97
 -14 -11   0    8.43   14.57
 -20  -8   0   28.98   13.65
 -25  -4   0   58.08   17.06
  -5  10   0   93.58    8.19
 -34  14   0    8.05   11.74
 -33  18   0   14.11    9.69
 -23  22   0   41.84    5.46
 -25 -12  -1   -8.00   16.54
 -34  -3  -1   -9.36   17.71
 -42  13  -1   -4.75   14.16
  -4  18  -1  276.36   20.93
 -42  22  -1   -6.50   10.86
  -7 -26  -2   35.53   20.03
 -47  12  -2   -3.96   18.78
   0  20  -2  169.84   19.51
  -8  27  -2    9.80   13.73
 -38  36  -2    4.78    8.16
   5 -31  -3   35.94   20.80
   9 -30  -3   42.41   17.74
 -26  40  -3   17.25   16.62
 -31  41  -3   -0.27   14.19
   3 -35  -4    8.11   17.52
 -12  37  -4    6.47   17.28
 -22  42  -4   21.75   18.48
 -12 -12   0   28.96   14.41
 -28  -1   0    4.59   17.25
   5 -18  -1   52.29   12.47
   6 -17  -1  501.00   26.88
   6   4  -1 1230.32   55.40
   5   6  -1  102.21   10.26
   5 -26  -2   81.41   15.45
 -14 -24  -2    8.71   18.01
   9   8  -2   59.31   13.45
  -4 -31  -3    3.00   17.88
   6  18  -3   34.06   14.63
  -8  31  -3    8.49   17.38
   6 -35  -4    4.86   18.39
  20   0  -4   49.83   13.48
   6  22  -4   -1.26   18.04
   0  28  -4   -5.24   22.41
 -14  38  -4  -22.62   17.60
 -29  44  -4   -6.47   16.62
   7  24  -5    5.38   18.83
  27  -6  -6   10.15   19.62
 -22  -7   0  120.49   18.59
 -34  11   0   15.45   12.91
  -7 -21  -1   52.45   16.76
 -14 -19  -1   45.90   18.67
   4 -19  -1  234.49   19.68
 -16 -18  -1    4.34   22.24
 -18 -17  -1   19.62   22.65
 -20 -16  -1   12.45   17.55
 -30  -8  -1   -0.22   15.01
 -39   4  -1   14.16   16.84
  -2 -27  -2  -22.16   17.99
   1 -27  -2   12.14   15.58
  10   6  -2  171.58   17.99
  19  -8  -3  100.54   12.17
  11  11  -3   41.76   14.71
  -3  27  -3   36.95   17.30
  23 -12  -4   26.34    9.39
  10  17  -4   23.77   15.17
   3  25  -4   12.80   23.12
  -5  32  -4   19.00   19.68
 -16  39  -4    7.56   17.66
 -18  40  -4    2.32   18.72
  -1 -21  -1   21.34   13.48
 -12 -20  -1   15.64   18.64
   7 -16  -1  206.54   14.55
 -33  -5  -1   -2.37   15.07
 -38   2  -1    6.17   19.21
 -41   8  -1   -2.05   15.64
 -12 -25  -2    4.09   19.16
  11   4  -2  157.34   16.29
 -48  14  -2    0.11   15.77
   4  15  -2  297.34   22.49
  17  -1  -3    8.90   11.79
   3  21  -3   56.55   16.81
 -37  41  -3   -3.08   12.80
 -34  41  -3   -8.60   13.26
  19   2  -4   51.99   14.52
  16   8  -4   10.13   14.52
  24  -4  -5   57.56   14.85
 -10 -13   0   27.81   12.75
  -7 -13   0  288.56   22.95
  -2 -11   0   80.29   10.64
 -27  -3   0    9.03   15.72
 -32   4   0   -5.84   20.39
 -33   6   0    9.36   15.26
 -34  17   0    5.35   10.37
 -22 -15  -1   -5.29   18.69
 -37   0  -1    0.00   17.06
 -43  18  -1    0.00   12.31
 -25  30  -1    9.39   11.44
  -5 -27  -2   24.40   22.62
 -10  28  -2   27.48   13.65
   0  24  -3  106.11   18.18
 -10  32  -3   33.65   18.53
 -24  39  -3    9.85   15.86
  23 -18  -4   51.96    6.50
  18   4  -4   89.60   14.55
  17   6  -4   34.33   14.96
  26 -14  -5   69.08   12.09
  11  19  -5   66.62   21.23
  17  14  -6   17.93   19.90
  -3 -12   0  636.47   33.00
 -17 -11   0    7.29   13.43
  -1 -10   0  370.51   20.96
 -31   2   0    4.01   18.23
   3 -20  -1   90.12   16.05
 -24 -14  -1   11.49   18.09
 -42  10  -1   12.39   16.46
   0  13  -1  434.13   24.43
 -43  15  -1   10.81   14.38
  -5  24  -2    4.67   11.90
   1 -32  -3    0.05   18.09
   8 -31  -3    4.64   18.04
  12   9  -3   11.38   12.01
  22  -7  -4  232.77   18.83
  -7  33  -4   70.41   19.73
  16  12  -5   -9.12   22.24
  26  -4  -6   39.46   19.00
 -15 -12   0   37.06   16.02
 -19 -10   0   74.15   16.65
 -30   0   0   22.11   19.27
 -34   8   0   11.98   13.13
 -35  13   0    5.84   12.75
  -8  13   0  379.22   19.10
 -10 -21  -1   59.11   18.80
 -29 -10  -1   28.74   16.73
 -32  -7  -1   17.58   18.12
 -36  -2  -1    6.52   15.56
 -43  21  -1    8.08   12.42
   4 -27  -2    7.18   13.48
  10 -24  -2  156.85   15.75
  11 -23  -2  147.95   14.30
 -29  36  -2   16.70   12.23
  -2 -32  -3  -10.75   18.42
   4 -32  -3   -8.02   19.54
  16   1  -3   13.76   13.29
   7  16  -3   94.65   15.91
 -12  33  -3   10.70   19.98
   7  20  -4   23.91   17.85
  -2  29  -4    3.17   18.45
 -27  43  -4    5.51   16.95
  23  -2  -5   18.86   14.08
  18  12  -6    2.43   19.68
 -13 -13   0  108.21   16.35
  -4 -13   0  383.81   25.38
 -21  -9   0   48.33   17.17
 -26  -5   0   20.85   19.62
  -2 -22  -1  156.71   19.40
  -8 -27  -2    0.96   16.46
  14  -5  -2   50.63    8.52
   1  18  -2  185.78   19.70
  -2  21  -2   17.17   14.38
 -12  29  -2  115.17   16.46
 -22  34  -2   40.66   18.69
 -22  38  -3   -3.71   14.93
   2 -36  -4    6.74   17.93
   5 -36  -4    6.44   17.25
  23 -15  -4   17.74    7.23
  11  15  -4   56.30   16.62
 -32  44  -4   10.78   17.00
  17  10  -5   32.48   18.12
   8  22  -5   47.68   18.61
  -8 -14   0  198.11   19.40
   0  -9   0 1188.01   53.46
 -23  -8   0   17.82   18.59
 -29  -2   0    3.03   19.30
 -35  10   0   20.31   13.51
 -35  16   0    4.18   11.11
   2 -21  -1    6.55   12.91
   8 -15  -1  150.81   11.49
 -26 -13  -1    4.04   15.50
 -43  12  -1   -5.21   14.46
  -6  19  -1   17.93   13.32
  -3 -28  -2   24.02   19.38
   0 -28  -2   10.21   16.87
   9 -25  -2   39.82   11.76
  12 -22  -2  141.51   12.45
   5  13  -2  299.91   22.84
  14 -28  -3   27.51   11.79
  15 -27  -3   11.03    9.88
  15   3  -3   50.35   14.98
 -14  34  -3    8.49   17.88
 -29  40  -3    2.24   15.09
   4  23  -4    6.55   16.73
   1  26  -4   12.75   19.19
  -9  34  -4    7.78   17.52
  25  -9  -5   20.36   12.23
  12  17  -5   61.54   21.83
   5  25  -5    2.40   20.11
  26   0  -7   45.25   17.74
 -11 -14   0    0.05   12.17
  -4   8   0   54.64    6.96
  -8 -22  -1   11.57   17.14
 -15 -20  -1    8.24   19.24
 -17 -19  -1   27.24   19.51
 -19 -18  -1    3.71   16.87
  -3  16  -1  289.08   19.51
 -11  23  -1  171.31   16.35
 -40  27  -1    8.46    6.99
 -34  30  -1    0.79    5.05
 -14  30  -2   53.93   14.93
   7 -32  -3   22.13   19.84
  13 -29  -3   36.95   12.69
 -16  35  -3   -7.21   18.53
 -18  36  -3   23.69   16.43
 -20  37  -3    1.34   14.63
 -25  42  -4   11.84   16.10
  22   0  -5   67.17   16.21
  18   8  -5   10.51   17.71
  25  -2  -6   -3.30   19.05
  19  10  -6   50.35   20.99
  23   6  -7   -2.67   17.03
  -5 -14   0  222.18   19.62
 -13  17   0  402.50   20.61
 -13 -21  -1   -7.15   19.54
 -21 -17  -1  -13.26   16.48
   9 -11  -1  470.02   21.12
 -41  26  -1    2.40    8.62
  -6 -28  -2   -3.19   19.76
   3 -28  -2    2.97   14.87
   8 -26  -2   -3.77   13.26
 -16  31  -2    2.59   15.07
 -18  32  -2    6.96   14.44
 -20  33  -2    5.98   19.84
 -35  36  -2   -2.29    9.28
 -32  36  -2    4.34   10.81
  16 -26  -3   58.38   10.73
   4  19  -3   51.88   15.15
  -2  25  -3   12.66   12.80
  12  13  -4   24.07   15.64
  21   2  -5   40.61   16.07
  20   4  -5   57.56   17.22
  19   6  -5   52.10   15.58
  20   8  -6    8.30   20.20
  25   2  -7   -4.09   16.35
  24   4  -7   15.47   17.47
 -18 -12   0   32.67   15.72
 -28  -4   0   26.53   20.41
 -33   3   0   26.20   18.89
 -34   5   0    3.33   17.93
   1 -22  -1   15.50   11.60
 -23 -16  -1    1.97   15.31
 -39   1  -1    3.52   17.60
 -41   5  -1    2.16   17.17
   1  11  -1   51.85    9.63
 -44  17  -1   -4.15   13.73
 -23  29  -1   23.03   10.10
   0 -33  -3   27.35   15.91
   3 -33  -3   12.23   18.04
  12 -30  -3   70.06   15.72
   8  14  -3   55.81   15.75
   1  22  -3   27.35   13.89
  -7  29  -3   92.63   17.47
 -11  35  -4   -0.57   14.16
  24   0  -6   37.50   20.55
 -16 -13   0   28.36   15.47
 -20 -11   0   14.33   14.33
 -32   1   0   21.34   17.38
 -35   7   0    1.69   14.44
 -36  12   0   33.79   13.24
  -3 -23  -1   82.37   17.33
 -11 -22  -1   38.13   19.27
 -42   7  -1    1.66   16.24
   6  11  -2  219.24   21.10
  21  -5  -4   54.58   11.98
   8  18  -4   26.42   14.57
 -23  41  -4   -8.95   18.18
  13  15  -5    1.39   22.02
  23   2  -6   -1.42   20.93
  22   4  -6   18.23   18.89
  21   6  -6   -2.18   20.63
  -9 -15   0   42.68   15.56
  -6 -15   0  131.79   19.13
 -14 -14   0   37.28   15.37
 -22 -10   0   32.34   17.28
   1  -5   0 1425.84   61.32
 -31  -1   0    4.45   16.54
 -36  15   0   17.82   13.29
 -43   9  -1    1.77   15.75
 -44  14  -1    0.27   15.17
 -44  20  -1    5.84   12.66
 -13  24  -1  126.12   14.60
 -42  25  -1    1.53    8.71
 -28  30  -1   43.15   12.42
   7 -27  -2   45.93   13.37
  13 -21  -2   15.09    9.01
   2  16  -2  200.40   21.18
  -3 -33  -3   -9.44   18.15
  19 -11  -3   81.47    9.61
  18  -6  -3   65.39   13.13
 -27  39  -3    0.63   16.13
 -13  36  -4   11.08   16.27
 -30  43  -4   -1.91   15.31
   9  20  -5   16.18   23.47
 -12 -15   0   36.38   15.69
 -27  -6   0    5.54   18.18
 -36   9   0   27.35   14.57
 -21  21   0  123.58    8.57
 -39  28  -1   -0.96    5.40
  -4 -29  -2   41.51   21.72
  -1 -29  -2   11.60   22.02
  -9 -28  -2    8.30   16.32
  -4  22  -2   35.40   13.81
   6 -33  -3   -3.58   17.77
  11 -31  -3   35.86   18.04
 -32  40  -3    7.15   12.88
  13  11  -4   52.45   16.29
  -1  27  -4    5.10   18.45
 -15  37  -4   -4.01   15.75
  15  15  -6   -9.06   17.69
 -24  -9   0    7.37   18.56
   1  -8   0  571.44   27.46
 -30  -3   0    7.23   18.50
  -9 -23  -1   12.47   19.95
   0 -23  -1  161.29   19.05
 -15  25  -1  107.56   13.70
 -21  28  -1   49.62   10.73
   2 -29  -2   -2.46   17.82
  -1  19  -2  191.43   19.00
  -9  26  -2   78.33   15.28
  17 -25  -3   70.19   10.13
   9  12  -3   31.74   13.13
  -9  30  -3   14.36   17.99
   5  21  -4   55.92   16.24
   2  24  -4   17.14   19.46
  -6  31  -4   -4.31   16.98
 -17  38  -4   13.18   17.00
 -19  39  -4   -5.40   16.57
  24  -7  -5   63.86   14.55
   6  23  -5    2.51   18.42
   3  26  -5   33.27   18.34
  -1 -13   0  259.55   18.64
 -15  18   0  200.29   13.10
 -16 -21  -1   10.26   17.30
 -18 -20  -1   11.54   16.92
 -20 -19  -1    5.87   15.26
   8  -3  -1   67.71    6.74
 -44  11  -1    4.89   15.94
  -8  20  -1  121.80   15.12
 -19  27  -1    4.97   10.02
   6 -28  -2   45.00   15.77
  13  -3  -2  563.39   28.19
   7   9  -2  379.30   25.49
   5  17  -3   73.28   15.20
  -4  26  -3   86.13   17.08
  22 -10  -4  400.81   23.58
  20  -3  -4  100.73   15.20
 -10 -16   0   73.77   15.72
  -7 -16   0  223.41   19.62
 -17 -14   0   17.96   16.35
  -2 -14   0  135.53   16.29
  -3   6   0  198.47   11.35
 -29  22   0   52.56    4.59
  -4 -24  -1   18.23   15.72
 -14 -22  -1   29.97   18.91
   2   9  -1  507.68   26.75
  -2  14  -1  737.62   37.01
 -43  24  -1   -0.30   10.32
 -17  26  -1   63.70   12.55
  -7 -29  -2    0.98   14.68
  -1 -34  -3    8.32   17.66
   2 -34  -3   -5.81   18.09
  10 -32  -3    8.52   20.03
 -38  40  -3   -2.89   11.27
   9  16  -4   14.68   13.62
 -15 -15   0    7.86   13.62
  -3 -15   0  223.88   19.10
 -19 -13   0   23.09   18.83
 -21 -12   0   42.63   18.34
   0 -12   0  953.33   45.09
 -26  -8   0   -6.96   20.44
 -29  -5   0    9.74   18.39
 -34   2   0   11.16   15.80
 -35   4   0   12.53   17.03
 -37  11   0   18.97   13.84
 -37  14   0   12.25   11.95
 -35  19   0   18.67    9.74
 -34  20   0   18.42    8.60
 -12 -23  -1    5.08   21.81
   5 -21  -1   14.11   12.39
   6 -20  -1  243.01   19.57
 -45  16  -1   -5.40   14.30
   2  20  -3    2.18   14.41
  -1  23  -3   24.15   13.70
 -11  31  -3   -2.76   16.95
 -25  38  -3    8.68   13.84
 -28  42  -4   17.90   16.27
  25 -12  -5   39.41   11.44
  10  18  -5    4.72   19.76
  26  -7  -6   49.37   20.06
  16  13  -6   33.68   20.85
 -33   0   0   15.58   17.11
 -36   6   0    1.66   16.29
  -1 -24  -1   30.05   13.05
   4 -22  -1   35.10   11.11
   7 -19  -1  417.78   24.40
 -42   4  -1   -8.92   17.66
  -5  17  -1  369.50   23.47
  -2 -30  -2    2.97   20.06
 -11  27  -2   22.49   13.29
 -25  34  -2    9.83   15.07
   5 -34  -3    6.39   17.30
  10  10  -3   28.57   15.12
  19  -1  -4   29.26   13.95
  15   7  -4  204.61   21.01
  -8  32  -4   37.74   19.76
 -33  43  -4   17.25   16.21
  15  11  -5   21.51   18.09
  -2  30  -5    8.49   19.10
 -13 -16   0   37.55   16.57
  -4 -16   0   26.20   14.63
 -23 -11   0   -7.10   22.38
 -32  -2   0   14.66   15.09
 -10  14   0  890.83   40.01
 -17  19   0   88.53    8.79
 -19  20   0   12.47    5.98
 -43   6  -1    1.47   16.54
 -45  13  -1   -4.42   14.87
 -45  19  -1    4.23   13.45
   1 -30  -2   10.83   20.99
   5 -29  -2   27.84   15.88
   8   7  -2  220.68   18.97
   3  14  -2  507.06   30.62
 -39  35  -2    2.84    7.42
  17  -4  -3  283.45   19.46
 -13  32  -3    8.19   20.14
  16   5  -4   36.46   15.15
  -3  28  -4    9.17   22.43
  23  -5  -5   43.56   12.39
  12  18  -6   27.24   19.84
  -8 -17   0   53.96   14.06
 -28  -7   0   -4.72   18.39
 -37   8   0    1.80   14.68
  -7  11   0  455.72   21.67
 -33  21   0   55.59   10.26
 -10 -24  -1   14.33   18.75
   3 -23  -1   91.51   13.95
   9 -14  -1   35.59    6.93
 -44   8  -1   -1.36   18.18
 -44  23  -1    2.57   11.05
  -5 -30  -2   22.27   18.67
  -6  23  -2   14.98   12.88
 -30  35  -2    2.95   11.27
   9 -33  -3   -8.49   18.94
 -23  37  -3   14.36   15.28
 -30  39  -3    2.62   13.21
  18   1  -4   36.19   13.56
  17   3  -4  102.70   16.35
   6  19  -4   41.29   13.97
   7  21  -5   40.12   20.58
   1  27  -5   17.03   19.70
  17  11  -6   24.32   21.40
  20   9  -7    8.02   15.23
 -11 -17   0    3.11   14.06
   1 -11   0  353.24   19.98
 -31  -4   0    5.19   14.36
  -5 -25  -1   15.23   17.77
   3   7  -1 1415.66   63.54
   9   5  -2   34.74   10.78
 -13  28  -2   39.74   13.15
   6  15  -3   30.43   15.45
 -15  33  -3   -9.61   19.57
 -21  36  -3   22.13   14.82
  10  14  -4  104.64   18.67
   0  25  -4   19.92   15.94
 -10  33  -4   16.46   15.97
 -26  41  -4    2.29   16.46
  16   9  -5    4.91   14.00
   4  24  -5    3.22   19.57
  25  -5  -6    9.66   19.43
  26  -3  -7   -2.40   18.29
 -18   2   1   87.36   13.65
 -20   3   1   72.16   12.91
  -5 -17   0  228.84   19.79
 -18 -15   0   21.15   20.47
  -2 -25  -1   49.23   14.52
   8 -18  -1   91.67   11.00
  14 -20  -2  184.85   13.02
  10   3  -2  585.00   30.81
   0  17  -2  690.13   38.89
 -23  33  -2   33.60   18.04
   1 -35  -3    0.00   17.71
 -17  34  -3   14.60   17.44
 -19  35  -3    6.63   14.98
   3  22  -4   47.46   17.19
  11  16  -5   31.63   20.74
  18   9  -6   25.16   20.41
  21   7  -7   19.35   17.77
 -17   0   1  445.54   26.86
 -16   1   1  274.80   19.30
 -17   3   1  837.81   40.86
 -16 -16   0   -2.24   15.58
 -20 -14   0    2.18   21.78
 -27  -9   0   15.88   18.26
 -30  -6   0    5.98   16.92
 -38  10   0    4.72   13.45
   2 -24  -1  137.41   17.88
 -15 -23  -1    1.15   18.26
 -45  10  -1  -15.86   18.75
 -26  29  -1  123.41   13.10
   4 -30  -2   26.66   18.86
  -3  20  -2  187.77   19.46
  19 -14  -3  222.43   12.45
  16  -2  -3  129.31   16.70
  12   6  -3   57.09   16.18
 -12  34  -4   36.00   17.63
  22  -3  -5  135.09   17.58
  17   7  -5   65.39   16.78
  25  -1  -7   11.11   16.43
  22   5  -7   -2.18   14.55
 -18  -1   1   12.47   11.54
 -15  -1   1  269.67   19.57
 -21   2   1    8.08   10.86
 -22   4   1   78.08   11.84
 -21   5   1   28.22   11.82
  -9 -18   0   59.33   14.76
 -14 -17   0   29.12   15.42
 -22 -13   0    3.25   20.85
 -34  -1   0   19.98   16.70
 -35   1   0    0.00   15.80
 -36   3   0   20.63   15.97
 -37   5   0   -2.16   14.25
 -13 -24  -1    8.13   16.98
   7  -1  -1  265.14   14.57
   4   5  -1 1005.35   46.07
  -3 -31  -2   -4.53   15.91
   0 -31  -2   -5.43   20.58
 -15  29  -2  110.10   15.26
 -21  32  -2   11.49   16.05
   4 -35  -3    3.17   16.68
   8 -34  -3    5.35   17.38
   3  18  -3   61.32   15.42
  -3  24  -3   71.97   15.31
 -24  40  -4   -5.05   17.36
 -32  45  -5   11.41   17.93
  24  -3  -6   35.48   21.23
  19   7  -6   43.69   22.87
  24   1  -7   23.91   16.84
  23   3  -7    6.44   17.49
 -16  -2   1   85.64   15.75
 -14   0   1 1196.15   55.51
 -15   2   1  347.34   20.31
 -20   6   1  234.90   17.52
  -6 -18   0   77.95   14.66
 -24 -12   0   30.98   17.49
  -2   4   0   20.11    3.14
 -38  16   0   11.05   11.57
  -1  12  -1   50.63    9.39
 -46  15  -1   -0.46   14.82
 -46  18  -1   -2.59   12.85
 -45  22  -1    3.85   11.00
  10 -27  -2   54.69   12.80
  11 -26  -2  119.43   14.71
  14  -8  -2  181.57   10.89
   4  12  -2  249.99   20.28
 -19  31  -2   -0.22   13.67
  15   0  -3  178.02   17.63
   0  21  -3   77.21   16.46
  -8  28  -3   42.28   16.21
  21  -8  -4   88.78   12.09
  11  12  -4   43.53   14.68
 -14  35  -4   -1.94   16.40
 -31  42  -4   -5.81   16.59
  21  -1  -5   82.64   14.79
  18   5  -5   53.06   14.06
 -17  -3   1  104.15   16.48
 -19  -2   1    4.99   12.04
 -22   1   1   32.42   13.76
 -23   3   1   93.42   14.76
 -16   4   1  600.26   30.27
 -12 -18   0   17.82   14.00
 -29  -8   0    4.69   16.43
 -33  -3   0    8.24   16.95
 -38   7   0    7.94   15.23
 -11 -25  -1   14.33   17.25
   1 -25  -1   24.64   14.44
  -6 -31  -2    2.54   15.45
   9 -28  -2   26.91   12.58
 -33  35  -2    1.28    9.85
  18 -24  -3   18.83    7.23
  14   2  -3  109.41   16.73
   7  13  -3  205.29   19.21
   7  17  -4   87.72   16.10
 -22  39  -4   -7.04   17.52
  20   1  -5   74.67   15.15
  19   3  -5  139.95   18.59
  12  14  -5   69.08   18.01
   8  19  -5   -0.63   19.57
  -1  28  -5    8.87   17.33
  23  -1  -6   36.65   19.79
  20   5  -6   10.62   21.51
 -14  -3   1  878.06   43.50
 -24   5   1   50.54   11.14
 -23   6   1   19.13   10.59
 -22   7   1  164.82   14.52
  -2 -17   0  106.66   18.23
  -1 -16   0   55.10   15.28
   0 -15   0  444.56   25.87
  -6 -26  -1   42.77   22.46
  -3 -26  -1  118.09   20.55
   6   1  -1  270.68   15.34
   5   3  -1   77.86    8.62
 -46  12  -1   -1.88   14.79
  -7  18  -1  269.53   19.43
 -12  22  -1  236.59   18.09
   3 -31  -2    2.16   17.77
   8 -29  -2   33.90   13.43
  12 -25  -2  102.34   13.35
 -36  35  -2    5.70    8.73
 -28  38  -3   10.48   15.23
 -33  39  -3   -3.14   12.83
  -2  26  -4   25.08   19.43
 -16  36  -4  -14.25   16.24
 -18  37  -4    0.00   15.75
 -20  38  -4    3.38   17.99
  24 -10  -5   59.93   12.66
  -6  32  -5    4.89   17.41
  22   1  -6   15.53   19.70
  21   3  -6   36.82   21.51
  14  14  -6   25.74   23.01
 -15  -4   1  269.21   20.80
 -13  -2   1  323.87   20.85
 -17 -17   0    7.59   21.51
 -19 -16   0   -1.66   19.13
 -32  -5   0    2.43   17.00
 -39  12   0    0.38   14.57
  -4  15  -1   71.94   11.90
   7 -35  -3    5.54   16.70
  14 -31  -3   15.58   15.72
  18  -9  -3    5.81   10.10
  22 -13  -4  111.71   11.08
  -7  30  -4   18.20   19.32
  25 -15  -5   43.26   10.78
   5  22  -5    9.52   19.70
   2  25  -5   27.46   19.73
  10  19  -6   11.90   20.71
 -18  -4   1   61.16   14.52
 -20  -3   1  126.72   16.59
 -23   0   1  162.30   17.74
 -13   1   1  233.18   15.58
 -24   2   1  160.89   16.84
 -14   3   1 1385.88   61.84
 -25   4   1   85.75   13.73
 -19   7   1  563.33   28.79
 -10 -19   0  104.39   16.65
  -7 -19   0  220.49   22.43
 -15 -18   0   15.83   19.90
  -3 -18   0   61.93   14.30
 -21 -15   0   26.20   18.29
   1 -14   0  263.18   17.66
   2 -10   0   32.48    7.67
 -39  15   0    2.76   11.87
   0 -26  -1  151.58   19.30
   3 -36  -3   15.31   16.21
  13 -32  -3   23.33   17.99
  15 -30  -3   14.60   11.74
 -10  29  -3   80.40   17.60
  12  10  -4  379.22   26.91
   4  20  -4   45.88   16.78
   1  23  -4    5.27   14.85
 -30  44  -5  -19.13   18.75
 -16  -5   1   23.23   14.66
 -12  -1   1  249.75   16.87
 -21   8   1   79.20   11.33
 -23 -14   0   -4.37   16.84
 -28 -10   0    6.90   15.28
 -31  -7   0   11.30   17.11
   2  -7   0    8.02    7.34
 -36   0   0   24.40   17.03
 -37   2   0    6.99   16.78
 -46   9  -1  -17.60   17.41
 -46  21  -1    8.27   13.62
 -24  28  -1   26.47    9.63
  -4 -32  -2    3.33   14.90
  -1 -32  -2    6.90   18.09
   7 -30  -2    0.55   14.41
   1  15  -2  320.46   24.02
  -5  21  -2  117.27   16.13
  12 -33  -3   36.33   18.34
  -5  25  -3   63.10   14.25
  -8  33  -5    4.97   17.03
 -13  -5   1   69.29   15.28
 -12  -4   1  666.90   34.39
 -25   7   1   51.14   11.76
 -24   8   1   26.80    9.83
 -13 -19   0   20.47   16.32
  -4 -19   0  238.50   20.11
 -25 -13   0    4.91   17.82
 -35  -2   0    1.42   16.65
 -38   4   0    5.76   15.80
  -4 -27  -1   21.53   22.00
   9 -17  -1   40.58    9.99
 -14  23  -1   69.65   11.52
   2 -32  -2    1.45   19.65
  13 -24  -2   61.84   11.11
   5  10  -2  454.55   27.43
 -10  25  -2   71.31   14.41
  16 -29  -3   19.57   10.64
   8  11  -3   74.73   15.56
   4  16  -3  116.40   15.75
 -39  39  -3    7.48   11.90
 -36  39  -3    6.63   11.76
 -29  41  -4    1.83   14.44
   9  17  -5   44.84   19.62
  -3  29  -5   17.79   20.74
  15  12  -6   -6.20   19.46
 -17  -6   1   11.11   12.01
 -14  -6   1  244.67   21.62
 -19  -5   1   39.38   14.79
 -21  -4   1   86.16   15.01
 -25   1   1   10.37   12.69
 -26   3   1   88.23   15.56
 -26   6   1   36.82   12.17
  -8 -20   0   35.10   15.72
 -34  -4   0   -2.51   17.33
  -7 -27  -1    9.14   18.26
 -12 -26  -1   33.62   17.49
   5 -24  -1   25.00   13.10
   6 -23  -1   11.03   11.11
 -47  14  -1   -2.87   15.15
 -47  17  -1    3.25   13.84
  -2  18  -2  227.78   20.06
   6 -36  -3   -5.40   16.78
 -12  30  -3   32.72   16.18
  20  -6  -4   82.39   13.21
   8  15  -4   16.13   15.67
  -9  31  -4   28.41   20.91
 -34  42  -4    1.53   15.34
  18  10  -7   22.95   15.91
 -15  -7   1  163.18   18.45
 -11  -3   1 1240.20   57.15
 -15   5   1  441.64   22.82
 -23   9   1   61.73   10.45
 -11 -20   0   21.42   17.08
 -30  -9   0    9.01   14.68
 -40  11   0    3.22   13.89
 -32  22   0   17.55    5.90
  -1 -27  -1   16.29   15.01
   4 -25  -1   96.80   15.91
   7 -22  -1  141.10   14.96
   0  10  -1   61.16    9.12
   6 -31  -2   12.01   18.04
  11 -34  -3   -3.90   17.69
  -2  22  -3   11.93   12.69
  -4  27  -4   20.14   17.19
 -28  43  -5   -3.08   18.72
  11  17  -6  -11.27   18.59
  24   2  -8    5.87   16.78
 -23  -3   1  103.52   16.27
 -27   5   1   70.09   12.80
  -5 -20   0   70.25   15.04
 -18 -18   0  -10.04   18.64
 -20 -17   0    5.68   16.48
   2 -13   0   89.41   11.24
 -27 -12   0   -4.42   17.85
 -33  -6   0   -0.60   17.44
 -40  14   0    5.81   11.68
 -47  11  -1  -10.81   18.18
 -16  24  -1    9.88    9.06
 -22  27  -1   36.76    9.58
   2 -37  -3   -2.24   18.67
   1  19  -3   14.85   14.49
 -24  36  -3   29.50   15.50
  23  -8  -5   15.23   11.16
  14  10  -5   73.20   15.64
   6  20  -5    4.67   20.03
   0  26  -5   59.77   23.31
 -10  34  -5   -0.66   17.38
 -18  -7   1   43.97   13.76
 -12  -7   1  531.21   30.73
 -20  -6   1   29.20   13.67
 -11  -6   1  510.60   28.93
 -26   0   1  167.74   18.61
 -27   2   1   65.04   14.08
 -16 -19   0    6.50   19.08
 -22 -16   0    8.08   16.10
 -40   8   0    3.58   16.29
   3 -26  -1  119.87   15.75
  -9  19  -1  340.25   21.51
 -29  29  -1   97.92   12.55
  -2 -33  -2    2.87   15.01
 -12  26  -2  157.91   18.50
 -26  33  -2   45.39   15.77
  10 -35  -3   -4.64   16.62
  19 -17  -3   34.55    3.60
 -14  31  -3    8.13   16.84
 -31  38  -3    7.61   13.07
  14   6  -4   92.49   14.57
   5  18  -4   73.20   17.25
 -11  32  -4   29.99   17.14
 -27  40  -4   -1.06   15.58
   3  23  -5   32.12   22.68
  25  -8  -6   -2.81   17.88
  16  10  -6   17.14   22.98
  19   8  -7    3.44   17.85
 -16  -8   1   13.32   12.20
 -13  -8   1   61.54   14.55
 -25  -2   1   71.26   15.12
 -11   0   1  723.78   34.72
 -12   2   1  690.07   32.97
 -28   4   1   47.30   12.53
 -27   8   1    2.35   10.40
 -26   9   1   66.51   10.89
 -14 -20   0    3.14   19.51
 -24 -15   0    4.28   15.31
 -38  19   0    9.20   10.10
 -37  20   0   -3.55    9.25
  -5 -28  -1   -4.23   18.94
   8 -21  -1   43.80   11.93
 -47  20  -1   -0.76   12.25
 -18  25  -1   32.80   10.26
 -20  26  -1   22.76   10.56
   1 -33  -2   11.63   16.95
   5 -32  -2    8.76   20.47
   6   8  -2  172.24   15.39
   9   9  -3    1.83   14.16
 -16  32  -3    6.09   18.39
 -22  35  -3   12.34   16.24
  19  -4  -4  160.50   16.24
  -1  24  -4    6.82   13.45
 -37  42  -4    0.00   12.88
 -12  35  -5    7.59   17.19
 -26  42  -5   -7.23   18.78
 -33  44  -5   -3.63   18.78
   8  20  -6   11.41   17.63
 -10  -5   1  424.14   24.84
 -24  -4   1   40.80   15.56
 -10  -2   1  637.73   31.69
 -28   7   1   54.77   12.69
 -18   8   1   97.21   10.64
 -20   9   1  240.22   15.83
  -9 -21   0   32.12   16.54
  -6 -21   0   79.26   15.61
   0 -18   0  151.44   19.05
 -37  -1   0   17.71   17.85
 -38   1   0   -2.32   16.81
 -39   3   0   -1.88   16.89
 -39  18   0    0.16   10.64
  -8 -28  -1    3.47   18.75
  -2 -28  -1   50.27   19.16
  -7  22  -2   93.20   14.71
   5 -37  -3    2.73   17.14
  17 -28  -3   19.16   10.21
 -18  33  -3   21.37   17.99
 -20  34  -3    0.46   17.55
  15   4  -4  147.27   17.44
   9  13  -4  129.39   17.00
   2  21  -4   54.56   15.39
  15   8  -5   24.07   14.76
  10  15  -5   35.21   15.88
  20   6  -7   -4.72   18.75
 -14  -9   1   68.94   15.37
 -19  -8   1  -12.31   14.87
 -25  10   1  121.83   12.25
 -12 -21   0   32.83   19.00
  -1 -19   0   25.19   14.87
   1 -17   0   39.27   14.57
 -36  -3   0   -0.14   17.28
  -6   9   0  217.76   11.74
   2 -27  -1   56.30   16.40
 -48  16  -1    4.18   16.51
   2  13  -2  430.83   26.39
 -14  27  -2   40.01   12.69
 -31  34  -2   -0.55   10.29
   9 -36  -3   12.42   15.58
  17  -7  -3  397.12   22.68
   5  14  -3  246.83   20.74
  18  -2  -4   88.10   14.79
 -13  33  -4   23.66   18.20
 -25  39  -4    4.72   17.49
 -14  36  -5   13.37   17.19
 -24  41  -5    0.55   16.54
  17   8  -6   11.84   21.59
  12  15  -6    9.47   19.90
   5  23  -6    9.63   17.33
  25  -4  -7   15.99   16.76
  21   4  -7   18.39   18.48
 -17  -9   1   58.87   16.38
 -21  -7   1   54.58   16.05
 -27  -1   1   41.92   16.62
 -28   1   1   44.21   16.29
 -13   4   1  176.03   11.71
 -29   6   1   33.05   13.10
 -22  10   1  250.43   16.13
  -2 -20   0  124.59   17.08
 -40   5   0    8.84   15.20
 -41  10   0   10.48   13.95
 -41  13   0   -3.06   13.45
 -36  21   0   10.48    8.95
 -48  13  -1   -3.28   15.80
  -3  13  -1  375.45   21.70
  14 -23  -2   90.47   10.86
  13  -6  -2  152.94   10.62
 -24  32  -2   29.58   17.08
  17   0  -4  383.45   25.03
  16   2  -4   76.36   14.79
 -32  41  -4   -2.43   14.03
  22  -6  -5   81.38   14.68
  24  -6  -6   -2.92   16.27
  24  -2  -7    5.59   19.30
  22   2  -7   14.06   18.23
 -15 -10   1  111.71   16.07
 -11  -9   1  238.15   20.71
 -10  -8   1   99.78   14.66
  -9  -4   1  182.88   14.76
 -26  -3   1  119.21   18.31
 -29   3   1  116.26   17.88
 -17 -20   0   -1.94   19.57
 -19 -19   0    2.13   16.13
 -21 -18   0   -4.61   15.58
 -40  17   0    5.08   11.27
   1 -28  -1   36.57   17.58
  -6  16  -1   11.87    9.85
   4 -33  -2   27.92   20.22
  10   7  -3  421.58   27.18
  -4  23  -3   78.35   15.26
  -9  27  -3    5.27   13.62
 -15  34  -4    0.63   17.30
 -23  38  -4  -11.84   17.44
  16   6  -5   69.29   14.46
  -2  27  -5    5.59   21.72
 -16  37  -5   27.48   17.60
 -18  38  -5   -5.62   17.99
 -20  39  -5   -9.22   17.88
  18   6  -6    5.57   17.99
  23   0  -7    7.56   17.88
  15  13  -7   19.49   16.73
 -12 -10   1  255.92   21.40
  -9  -7   1  249.75   18.12
 -10 -22   0   24.86   17.99
  -7 -22   0  112.01   16.89
 -15 -21   0   21.31   22.79
  -3 -21   0   95.79   17.66
 -41   7   0   14.60   17.38
  -9  12   0  388.77   18.94
  -6 -29  -1   -4.45   15.88
  -3 -29  -1   43.67   22.93
   9 -20  -1  224.67   17.22
   1   8  -1   87.63   10.51
   0 -34  -2   -0.98   17.14
   7   6  -2  134.85   14.06
  -1  16  -2  267.30   21.81
  -4  19  -2  261.65   20.74
 -16  28  -2   56.25   13.86
 -22  31  -2   15.80   15.94
 -17  35  -4    7.23   17.63
 -19  36  -4   23.83   15.91
 -21  37  -4   -5.59   16.18
   7  18  -5   23.01   15.61
  -7  31  -5   17.88   18.83
 -18 -10   1   37.94   13.73
 -20  -9   1   38.45   14.55
 -25  -5   1   12.64   17.33
 -30   5   1    9.42   12.83
 -29   9   1   39.46   11.63
 -28  10   1   21.75   10.89
   3 -12   0  409.08   21.94
 -48  19  -1   -4.94   11.65
   9 -31  -2    5.98   14.71
  10 -30  -2   14.98   12.99
  11 -29  -2   23.53   12.96
 -18  29  -2   20.28   12.55
 -20  30  -2    4.89   13.59
   4 -38  -3   -1.36   17.85
   2  17  -3   68.09   16.27
  -1  20  -3   17.06   12.55
 -29  37  -3    4.64   14.00
  22 -16  -4  114.71    9.74
  21 -11  -4  218.25   15.94
  10  11  -4  216.29   20.20
   6  16  -4  137.99   17.90
  -3  25  -4   17.22   16.13
  24 -13  -5   37.23   10.48
  17   4  -5  148.66   17.33
  11  13  -5   38.21   14.57
 -31  43  -5   -7.10   17.17
  23  -4  -6   68.97   19.51
  19   4  -6   17.33   16.98
   9  18  -6   21.29   20.06
 -16 -11   1   21.37   13.70
 -22  -8   1    8.92   16.32
 -28  -2   1   27.51   19.98
 -29   0   1   93.09   20.91
 -30   2   1   54.39   19.49
 -30   8   1    9.31   11.46
 -24  11   1  138.12   12.61
 -13 -22   0   18.75   20.22
  -4 -22   0  111.49   16.24
 -39   0   0   -1.77   17.28
 -41  16   0    5.51   11.87
 -45  25  -1    2.67    9.93
 -44  26  -1    5.29    8.62
   3 -34  -2   18.07   17.66
  12 -28  -2   60.97   13.05
  11   5  -3   99.37   16.43
 -34  38  -3   -0.05   12.53
  -8  29  -4   12.06   20.93
  18   2  -5   53.87   14.52
   4  21  -5   -2.40   16.46
   1  24  -5   12.66   22.32
  22  -2  -6   19.79   16.92
  20   2  -6   11.93   18.23
  -8  -6   1  306.30   20.28
 -27  -4   1   11.35   19.98
 -27  11   1   36.43   10.13
 -42   9   0    0.93   15.56
 -42  12   0   22.24   14.87
   0 -29  -1  102.48   22.65
 -46  24  -1   -3.14   11.46
   8 -32  -2   37.88   21.29
 -40  34  -2   -1.45    7.21
  16  -5  -3  120.71   13.59
   6  12  -3   35.37   14.49
  20  -2  -5   50.49   13.29
  19   0  -5  307.44   23.44
  -9  32  -5    8.30   18.20
  21   0  -6   45.77   18.09
   6  21  -6   35.59   21.40
  16  11  -7   -0.71   19.10
 -14 -12   1  176.58   18.89
 -10 -11   1  317.95   23.74
  -9 -10   1  364.43   24.45
 -31   4   1   31.47   17.17
 -31   7   1    9.47   13.67
 -11 -23   0   -1.04   21.97
  -8 -23   0    0.38   17.66
   3  -9   0  263.37   14.63
 -41   4   0   -6.90   18.69
 -14  16   0  139.76    9.80
   6 -26  -1   47.62   14.06
   8   4  -2  292.05   19.10
 -11  28  -3   39.44   14.90
   3  19  -4  137.22   19.68
   0  22  -4   53.63   16.78
 -30  40  -4   -8.52   15.15
   3  24  -6   33.05   17.88
 -17 -12   1  134.30   19.19
 -11 -12   1  180.67   18.39
 -19 -11   1   18.23   15.56
 -21 -10   1   35.04   16.32
  -8  -9   1   47.38   11.90
 -26  -6   1   16.65   17.99
  -9  -1   1    5.05    7.26
 -10   1   1    3.58    6.36
  -5 -23   0   20.20   13.86
 -18 -21   0    4.91   15.91
  -7 -30  -1   -3.90   16.02
  -4 -30  -1    9.61   17.14
   5 -27  -1   52.29   14.16
   7 -25  -1   49.81   14.08
  10 -16  -1    6.85    7.23
  -1 -35  -2    0.82   17.41
   7 -33  -2   70.22   21.07
  15 -19  -2  263.75   14.49
  12  -4  -2  320.16   17.79
   3  11  -2  622.72   33.43
 -34  34  -2    3.88    9.50
  18 -27  -3   14.16    9.01
 -35  41  -4    1.94   15.26
  -4  28  -5    2.87   18.42
 -29  42  -5   -2.70   17.63
  21   5  -8   23.69   18.18
 -23  -9   1    4.78   16.21
  -8  -3   1  207.42   14.41
 -30  -1   1   14.27   18.31
 -31   1   1   22.05   18.26
 -32   6   1   23.53   13.40
 -14   6   1  290.90   15.99
 -16 -22   0   -9.44   19.65
 -42   6   0   -2.59   17.79
 -42  15   0    8.92   12.83
  -1 -30  -1    2.07   21.18
   4 -28  -1   30.76   14.16
 -47  23  -1   -3.66   11.57
 -27  28  -1   17.00   10.10
  13 -27  -2   27.81   12.09
  15  -3  -3  254.66   19.05
  -6  24  -3   34.09   15.17
 -37  38  -3    7.56   11.38
  11   9  -4   74.12   15.91
 -10  30  -4   12.66   21.59
   8  16  -5   15.17   14.03
  14  11  -6   13.73   21.83
  17   9  -7   25.71   17.06
  22   3  -8   12.80   17.11
 -15 -13   1   30.81   13.92
 -12 -13   1   50.90   14.03
 -25  -8   1   -0.08   21.01
 -29  -3   1   33.57   20.47
 -32   3   1   35.12   17.60
 -14 -23   0    0.85   17.25
   8 -24  -1   30.98   12.77
 -43  27  -1    0.19    7.04
   2 -35  -2   15.99   17.36
   9   2  -2  945.58   44.54
  14  -1  -3   88.45   14.11
  13   1  -3   99.10   15.26
 -13  29  -3   37.04   16.29
 -40  38  -3   -0.30   11.00
   7  14  -4  219.95   21.40
  -5  26  -4   55.02   18.29
 -11  33  -5   16.95   18.12
  10  16  -6   43.42   21.21
  24  -1  -8   16.13   16.46
  23   1  -8   18.56   16.70
  -7  -8   1  158.02   13.95
 -28  -5   1   14.46   20.50
 -31  10   1   49.34   12.39
 -30  11   1   26.99   11.05
 -26  12   1  207.39   15.09
  -9 -24   0   10.81   22.43
  -6 -24   0    1.69   14.38
 -43  11   0    9.17   14.41
   3 -29  -1   70.39   17.63
 -13  21  -1   27.97   11.74
   6 -34  -2   -7.70   18.53
  10   0  -2 4790.68  203.73
  -6  20  -2  196.15   19.46
 -11  24  -2   78.38   14.11
 -37  34  -2    0.55    8.52
   3  15  -3   21.48   15.50
 -28  39  -4    0.93   15.37
  -1  25  -5   10.53   19.02
 -13 -14   1   71.42   15.50
 -18 -13   1   19.70   14.60
 -20 -12   1   23.53   19.00
 -22 -11   1   37.06   18.89
  -7  -5   1  881.14   42.17
 -11   3   1  237.66   13.62
 -32   9   1    3.93   12.14
 -12 -24   0   24.56   17.93
 -43   8   0   11.38   17.00
  -5 -31  -1    6.22   17.74
  10 -13  -1  383.51   18.18
   2   6  -1  725.75   34.44
  -8  17  -1   40.31   10.37
  18 -12  -3   20.88    7.53
   7  10  -3  368.79   26.75
  -3  21  -3   71.40   14.14
 -25  35  -3   21.10   14.90
 -12  31  -4  -21.37   18.18
   5  19  -5   20.66   14.98
 -13  34  -5    5.24   16.46
 -27  41  -5   -0.90   16.10
 -34  43  -5   10.94   18.42
  18   7  -7    1.66   16.78
  13  14  -7   -4.83   20.11
 -16 -14   1   53.98   14.38
  -9 -13   1   93.12   15.34
  -8 -12   1  147.29   19.79
 -27  -7   1   14.87   19.24
 -31  -2   1   13.86   16.59
 -32   0   1   10.59   16.46
 -33   5   1   11.82   14.82
 -19  10   1  401.22   20.88
 -21  11   1  327.83   18.12
 -42   3   0    1.80   16.05
 -43  14   0   34.85   15.09
  -2 -31  -1    0.60   18.97
  10 -19  -1  345.71   20.14
  -2  11  -1  473.35   25.00
 -35  29  -1    2.78    5.29
   0  14  -2  976.09   48.25
   0  18  -3   37.36   12.77
 -15  30  -3   -0.74   13.84
  20  -9  -4   59.47   11.27
  23 -11  -5   45.80   10.51
  13   9  -5   53.11   14.71
   2  22  -5   12.12   19.95
  25 -11  -6    7.53   14.60
  15   9  -6   -3.00   20.36
   7  19  -6  101.06   23.39
 -10 -14   1  248.06   21.10
  -7 -11   1  270.74   20.20
 -30  -4   1    4.80   17.06
 -33   2   1   15.94   16.38
 -33   8   1   -1.31   12.55
 -29  12   1  123.44   12.72
   2 -30  -1   64.79   21.31
   9 -23  -1   60.45   12.04
   1 -36  -2   -2.59   14.90
   5 -35  -2    4.56   14.93
  -3  17  -2  555.50   31.49
  19 -23  -3   58.08    6.47
 -23  34  -3   15.12   16.57
 -32  37  -3    4.50   11.63
   4  17  -4  149.89   18.34
  -2  23  -4   38.51   13.84
 -15  35  -5    6.74   16.57
 -25  40  -5    2.65   18.72
   4  22  -6   42.55   19.54
   1  25  -6   12.34   20.00
 -14 -15   1   79.17   15.34
 -11 -15   1  150.60   18.80
 -26  -9   1    1.47   16.48
 -29  -6   1   -1.42   18.39
 -10 -25   0    7.07   18.83
  -7 -25   0   29.88   22.11
 -43   5   0    6.36   19.08
  -5  14  -1   22.79    9.22
  14 -26  -2  122.32   13.37
  15 -22  -2  107.20    9.85
   4   9  -2   75.24   11.16
 -17  31  -3   33.76   17.33
 -21  33  -3    4.56   16.70
   1  20  -4   19.00   14.00
 -14  32  -4    6.30   19.32
 -26  38  -4  -15.56   17.00
   9  14  -5   58.21   15.26
  11  14  -6   16.07   19.95
  19   5  -7    6.22   20.00
 -19 -14   1   43.75   18.75
 -21 -13   1   24.32   19.27
  -6 -10   1    5.02   12.04
  -6  -7   1  292.95   18.83
 -34   4   1  -10.78   15.47
 -34   7   1    8.95   14.46
 -17   9   1   40.64    7.18
 -23  12   1  179.20   12.42
 -44  10   0    5.51   14.76
 -41  19   0   17.63   10.89
 -40  20   0   -4.09    9.88
 -15  22  -1  114.79   12.99
 -25  27  -1   51.50    9.20
 -13  25  -2  119.29   14.85
 -27  32  -2   20.20   15.72
 -19  32  -3   24.29   17.90
  13   5  -4   72.62   14.90
 -33  40  -4    1.17   15.15
 -17  36  -5   27.92   17.00
 -19  37  -5   -5.16   17.33
 -21  38  -5   22.05   17.88
  16   7  -6   20.58   15.64
  20   3  -7    4.69   19.40
 -17 -15   1   22.49   17.93
 -23 -12   1    0.00   20.06
 -28  -8   1    7.83   18.29
 -13 -25   0   -4.86   16.54
 -44  13   0    8.57   13.62
 -16  17   0   35.37    6.82
 -42  18   0    5.32   10.94
  -3 -32  -1    2.57   18.23
   1 -31  -1   13.65   20.88
   4 -36  -2   15.61   17.25
   8  12  -4   32.01   15.58
 -16  33  -4   20.28   17.96
 -24  37  -4   -1.23   16.46
  14   7  -5  118.94   18.07
  -3  26  -5   28.85   19.30
  -8  30  -5    8.82   16.70
 -32  42  -5  -13.15   18.48
  24  -5  -7    6.74   17.82
  14  12  -7   32.48   17.33
 -15 -16   1   12.25   14.93
 -12 -16   1    4.67   14.93
 -32  -3   1   -2.05   15.67
 -33  -1   1   14.52   17.69
 -44   7   0   -6.90   17.93
   8   8  -3  301.08   21.97
  19  -7  -4  342.49   21.51
 -18  34  -4    7.91   18.50
 -20  35  -4   10.02   15.45
 -22  36  -4   42.08   17.49
  23  -3  -7    5.32   17.90
  21   1  -7    0.22   19.00
  -8 -15   1   81.77   13.97
  -7 -14   1  325.07   24.10
 -31  -5   1   14.08   14.44
 -34   1   1   -0.03   14.76
 -35   6   1   11.74   15.01
 -33  11   1   28.60   12.14
 -28  13   1   27.02    8.98
 -11 -26   0   14.44   19.27
  -8 -26   0   -8.30   22.43
   4 -11   0  546.33   26.25
 -43  17   0   36.54   14.19
 -39  21   0    2.51    8.71
 -24  21   0   58.02    5.08
  10 -33  -2   20.66   20.61
  11 -32  -2   11.19   15.04
  -8  21  -2   33.87   11.84
 -15  26  -2  122.87   14.93
   4  13  -3  280.86   22.52
 -10  26  -3   64.95   15.23
  14   3  -4  387.05   25.41
  22  -9  -5   76.12   12.77
   6  17  -5   13.97   13.84
  17   5  -6   13.45   14.71
   8  17  -6   27.21   23.12
  22  -1  -7    4.80   19.57
 -13 -17   1    9.69   15.69
 -18 -16   1    9.17   21.72
  -9 -16   1    4.78   14.63
 -20 -15   1   -0.03   19.10
 -22 -14   1   36.24   20.55
  -6 -13   1   18.91   13.45
 -27 -10   1    2.02   15.07
 -30  -7   1   -7.83   17.88
 -35   3   1   -1.36   16.21
 -34  10   1    9.12   13.15
 -32  12   1   36.68   11.98
   0 -24   0  100.52   15.61
   1 -23   0   68.88   15.23
   2 -22   0  128.49   16.59
   0 -32  -1   11.63   19.65
   6 -29  -1   -4.53   13.37
  10 -22  -1  195.63   16.46
   3   4  -1 2616.66  112.11
 -17  23  -1   11.79    9.69
   9 -34  -2    8.65   21.48
  12 -31  -2    0.00   13.81
 -25  31  -2   -9.74   15.50
  -5  22  -3   68.45   15.37
  -9  28  -4    1.15   17.03
  24 -16  -5   12.91    8.87
  15   5  -5   51.01   13.32
   3  20  -5   -3.03   15.91
   0  23  -5   82.86   19.10
  -1  26  -6    1.17   17.11
 -10 -17   1   66.37   15.20
 -24 -13   1   -2.54   16.24
  -5  -9   1   35.62   10.13
 -12   5   1  812.31   36.54
  -1 -25   0   20.88   14.87
   2  -4   0   22.43    3.11
   5 -30  -1   14.14   15.97
   7 -28  -1   58.76   14.55
 -23  26  -1   92.22   11.38
   3 -37  -2   -1.47   17.77
 -32  33  -2   -4.56   10.23
 -30  36  -3   13.48   12.66
  18  -5  -4   84.20   12.25
  15   1  -4  122.32   15.67
  -4  24  -4   33.19   15.80
  10  12  -5  182.61   20.58
 -10  31  -5   38.29   17.52
  23  -7  -6   17.74   15.61
  18   3  -6   21.23   16.05
  15  10  -7   29.58   18.26
  19   6  -8    2.87   16.68
 -16 -17   1   19.43   20.33
  -5 -12   1  386.37   24.32
 -29  -9   1   -3.47   17.19
  -7  -2   1  769.41   35.94
 -31  13   1    7.86   10.29
 -25  13   1   53.25    8.46
   3 -21   0   68.37   13.26
 -45   9   0    1.09   16.51
 -45  12   0   10.53   14.11
 -44  16   0    3.98   13.84
  -4 -33  -1   -2.84   15.23
   8 -27  -1   -0.22   11.54
 -10  18  -1   72.76   12.42
 -19  24  -1   40.28    9.47
   8 -35  -2    5.02   17.22
   5   7  -2  426.54   23.93
   1  12  -2  147.59   14.71
 -17  27  -2   76.17   13.97
   1  16  -3    1.09   14.90
  -2  19  -3   61.93   14.66
 -35  37  -3    7.31   12.04
   9  10  -4  231.93   21.23
   5  15  -4   65.09   16.78
 -31  39  -4   12.85   14.66
 -30  41  -5   -1.01   17.03
   5  20  -6   72.79   25.35
   2  23  -6    5.46   21.31
 -14 -18   1   13.86   18.12
 -11 -18   1   38.35   15.53
 -26 -12   1   10.48   17.58
 -33  -4   1   -5.98   14.44
  -6  -4   1 1149.64   52.07
 -34  -2   1   -2.73   16.51
 -35   0   1   14.03   15.69
  -8   0   1  164.08   11.24
 -36   5   1   -1.15   14.22
  -9 -27   0    1.34   19.68
  -2 -26   0   19.24   14.27
  -1 -33  -1  -16.46   18.29
   4 -31  -1   17.66   19.87
 -21  25  -1   64.22   10.10
  13 -30  -2   13.24   12.25
 -23  30  -2    1.99   13.48
   9   6  -3  186.49   18.50
  17  -3  -4  400.51   24.29
  16  -1  -4  155.40   16.32
  -1  21  -4   42.68   15.77
 -36  40  -4   -4.31   15.64
  21  -7  -5  130.97   15.15
  16   3  -5  162.11   18.56
  -5  27  -5   15.88   19.30
  22  -5  -6   17.30   13.29
  19   1  -6    5.49   15.31
  20   4  -8   -4.59   17.30
 -21 -16   1    9.33   19.76
 -32  -6   1   -1.39   17.03
 -36   2   1    4.94   15.28
 -36   8   1   -5.32   14.06
   9 -26  -1   78.41   13.48
   7 -36  -2    3.52   17.11
  -5  18  -2  279.55   21.78
 -19  28  -2    9.42   11.19
 -21  29  -2   19.05   11.41
  18 -30  -3   16.87    9.83
 -12  27  -3    7.56   13.59
   2  18  -4   78.03   14.71
 -12  32  -5    4.89   18.07
  21  -3  -6   15.09   13.95
  20  -1  -6   16.65   16.21
 -17 -18   1    9.31   21.62
 -19 -17   1   36.08   20.88
  -7 -17   1  195.46   18.83
  -6 -16   1   99.07   15.01
 -23 -15   1   -8.02   15.67
 -28 -11   1    6.20   17.30
 -31  -8   1   -6.03   17.55
  -5  -6   1  108.51   10.32
  -3 -27   0   -1.15   18.23
   4 -20   0   21.56   13.59
  -5   7   0    6.06    4.99
 -11  13   0   64.68    6.20
 -18  18   0  141.51    9.52
   3 -32  -1   34.99   21.78
  -1   9  -1   86.82    9.96
  15 -25  -2   82.15   11.38
  -2  15  -2  444.48   26.31
  21 -14  -4  190.22   13.10
 -11  29  -4    4.86   18.39
  17   1  -5  149.81   17.17
 -35  42  -5   -5.62   17.74
  13  10  -6   19.10   15.72
  -8  31  -6    0.00   13.70
  16   8  -7    3.52   18.56
  21   2  -8   21.18   17.28
 -12 -19   1   17.22   14.16
  -8 -18   1   51.45   14.41
  -5 -15   1   80.73   15.20
 -45  15   0   -2.65   13.37
 -38  22   0    3.93    6.96
   6 -37  -2   -3.71   16.27
  14 -11  -2  574.96   25.41
  19 -26  -3  129.85   10.23
  -7  23  -3   84.25   16.05
  20  -5  -5   68.94   12.96
  19  -3  -5  144.48   16.02
  18  -1  -5  143.86   17.85
  11  10  -5  146.28   17.74
   7  15  -5  119.21   18.45
 -28  40  -5   -6.09   18.39
   9  15  -6   -6.36   20.55
  -3  27  -6   16.27   19.92
   8  18  -7   14.71   16.81
  22   0  -8   85.94   19.16
 -15 -19   1   -0.93   18.83
  -9 -19   1   26.06   15.61
  -4 -11   1   82.31   13.62
 -37   4   1    7.42   14.57
 -37   7   1   11.54   13.10
 -10 -28   0   13.24   15.45
 -46   8   0   -8.49   17.06
 -46  11   0   -6.63   14.93
  -2 -34  -1   -3.96   17.17
   2 -33  -1    9.17   19.00
[truncated: 701,065 more chars]
