# Supplementary material for: In situ single-crystal synchrotron X-ray diffraction studies of biologically active gases in metal-organic frameworks
Source: Commun Chem. 2023 Mar 1;6:44. doi: 10.1038/s42004-023-00845-1 (PMC9977776; doi:10.1038/s42004-023-00845-1)
Supplement: Supplementary file 6 — Supplementary Data 3 [file 42004_2023_845_MOESM6_ESM.cif]

data_shelxt
_audit_creation_date               2023-01-12
_audit_creation_method
# start Validation Reply Form
_vrf_PLAT150_shelxt
;
PROBLEM: Volume as Calculated Differs from that Given ...    3898.61 Ang-3 
RESPONSE: Small difference due to dual occupancy modelling
;
_vrf_PLAT602_shelxt
;
PROBLEM: Solvent Accessible VOID(S) in Structure ........          ! Check 
RESPONSE: Expected in this Metal Organic Framework
;
_vrf_PLAT971_shelxt
;
PROBLEM: Check Calcd Resid. Dens.  1.57Ang From O2              3.87 eA-3  
RESPONSE: Due to known disorder within the framework, not modellable
;
_vrf_PLAT097_shelxt
;
PROBLEM: Large Reported Max.  (Positive) Residual Density       3.70 eA-3  
RESPONSE: Due to known disorder within the framework, not modellable
;
# end Validation Reply Form
;
Olex2 1.5
(compiled 2022.04.07 svn.rca3783a0 for OlexSys, GUI svn.r6498)
;
_shelx_SHELXL_version_number       '2018/3'
_audit_contact_author_address      ?
_audit_contact_author_email        ?
_audit_contact_author_name         ''
_audit_contact_author_phone        ?
_publ_contact_author_id_orcid      ?
_publ_section_references
;
Dolomanov, O.V., Bourhis, L.J., Gildea, R.J, Howard, J.A.K. & Puschmann, H.
 (2009), J. Appl. Cryst. 42, 339-341.

Sheldrick, G.M. (2015). Acta Cryst. C71, 3-8.
;
_chemical_name_common              ?
_chemical_name_systematic          'Ni-CPO-27 CO loaded'
_chemical_formula_moiety           'C4.377 H Ni O3.377'
_chemical_formula_sum              'C4.38 H Ni O3.38'
_chemical_formula_weight           166.31
_chemical_melting_point            ?
loop_
  _atom_type_symbol
  _atom_type_description
  _atom_type_scat_dispersion_real
  _atom_type_scat_dispersion_imag
  _atom_type_scat_source
 'C' 'C' 0.0007 0.0007 'International Tables Vol C Tables 4.2.6.8 and 6.1.1.4'
 'H' 'H' 0.0000 0.0000 'International Tables Vol C Tables 4.2.6.8 and 6.1.1.4'
 'Ni' 'Ni' 0.2892 0.5565 'International Tables Vol C Tables 4.2.6.8 and 6.1.1.4'
 'O' 'O' 0.0040 0.0026 'International Tables Vol C Tables 4.2.6.8 and 6.1.1.4'

_shelx_space_group_comment
;
The symmetry employed for this shelxl refinement is uniquely defined
by the following loop, which should always be used as a source of
symmetry information in preference to the above space-group names.
They are only intended as comments.
;
_space_group_crystal_system        'trigonal'
_space_group_IT_number             148
_space_group_name_H-M_alt          'R -3'
_space_group_name_Hall             '-R 3'
loop_
  _space_group_symop_operation_xyz
 'x, y, z'
 '-y, x-y, z'
 '-x+y, -x, z'
 'x+2/3, y+1/3, z+1/3'
 '-y+2/3, x-y+1/3, z+1/3'
 '-x+y+2/3, -x+1/3, z+1/3'
 'x+1/3, y+2/3, z+2/3'
 '-y+1/3, x-y+2/3, z+2/3'
 '-x+y+1/3, -x+2/3, z+2/3'
 '-x, -y, -z'
 'y, -x+y, -z'
 'x-y, x, -z'
 '-x+2/3, -y+1/3, -z+1/3'
 'y+2/3, -x+y+1/3, -z+1/3'
 'x-y+2/3, x+1/3, -z+1/3'
 '-x+1/3, -y+2/3, -z+2/3'
 'y+1/3, -x+y+2/3, -z+2/3'
 'x-y+1/3, x+2/3, -z+2/3'

_cell_length_a                     25.75380(10)
_cell_length_b                     25.75380(10)
_cell_length_c                     6.787
_cell_angle_alpha                  90
_cell_angle_beta                   90
_cell_angle_gamma                  120
_cell_volume                       3898.61(3)
_cell_formula_units_Z              18
_cell_measurement_reflns_used      14494
_cell_measurement_temperature      450
_cell_measurement_theta_max        26.034330086542347
_cell_measurement_theta_min        1.8632702510533257
_shelx_estimated_absorpt_T_max     ?
_shelx_estimated_absorpt_T_min     ?
_exptl_absorpt_coefficient_mu      0.755
_exptl_absorpt_correction_T_max    1.0
_exptl_absorpt_correction_T_min    0.9447237345181497
_exptl_absorpt_correction_type     empirical
_exptl_absorpt_process_details
;
DIALS 3.6.0-2-g5baae39f5-release
Scaling & analysis of unmerged intensities, absorption correction using spherical harmonics
;
_exptl_absorpt_special_details     ?
_exptl_crystal_colour              ?
_exptl_crystal_density_diffrn      1.275
_exptl_crystal_density_meas        ?
_exptl_crystal_density_method      ?
_exptl_crystal_description         plate
_exptl_crystal_F_000               1481
_exptl_crystal_size_max            0.06
_exptl_crystal_size_mid            0.03
_exptl_crystal_size_min            0.01
_exptl_transmission_factor_max     ?
_exptl_transmission_factor_min     ?
_diffrn_reflns_av_R_equivalents    0.0623
_diffrn_reflns_av_unetI/netI       0.0431
_diffrn_reflns_Laue_measured_fraction_full  0.978
_diffrn_reflns_Laue_measured_fraction_max  0.768
_diffrn_reflns_limit_h_max         42
_diffrn_reflns_limit_h_min         -50
_diffrn_reflns_limit_k_max         39
_diffrn_reflns_limit_k_min         -39
_diffrn_reflns_limit_l_max         13
_diffrn_reflns_limit_l_min         -11
_diffrn_reflns_number              36986
_diffrn_reflns_point_group_measured_fraction_full  0.978
_diffrn_reflns_point_group_measured_fraction_max  0.768
_diffrn_reflns_theta_full          16.950
_diffrn_reflns_theta_max           28.629
_diffrn_reflns_theta_min           1.873
_diffrn_ambient_temperature        450.00
_diffrn_detector_area_resol_mean   ?
_diffrn_measured_fraction_theta_full  0.978
_diffrn_measured_fraction_theta_max  0.768

_diffrn_measurement_specimen_support  'MiTeGen loop'
_diffrn_measurement_device_type    'Eiger 4M CdTe'
_diffrn_measurement_device         'Newport IS4CCD (4 circle)'
_diffrn_measurement_method         'phi scan'
_diffrn_radiation_source           'Diamond Light Source Beamline I19'
_diffrn_radiation_monochromator    'double crystal Silicon 111'
_diffrn_radiation_type             'Synchrotron'
_diffrn_radiation_wavelength       0.4859
_diffrn_source                     ?
_diffrn_special_details            ?
_reflns_Friedel_coverage           0.000
_reflns_Friedel_fraction_full      .
_reflns_Friedel_fraction_max       .
_reflns_number_gt                  3532
_reflns_number_total               5356
_reflns_special_details
;
 Reflections were merged by SHELXL according to the crystal
 class for the calculation of statistics and refinement.
 
 _reflns_Friedel_fraction is defined as the number of unique
 Friedel pairs measured divided by the number that would be
 possible theoretically, ignoring centric projections and
 systematic absences.
;
_reflns_threshold_expression       'I > 2\s(I)'
_computing_cell_refinement
;
DIALS 3.10.2-1-g02720afcd-release (Winter, G. et al., 2018)
XIA2 3.10.1 (Winter, G., 2010)
;
_computing_data_collection         'GDA 9.20; generic data acquisition software'
_computing_data_reduction
;
DIALS 3.10.2-1-g02720afcd-release (Winter, G. et al., 2018)
dials.scale (Beilsten-Edmands, J. et al., 2020)
XIA2 3.10.1 (Winter, G., 2010)
;
_computing_molecular_graphics      'Olex2 1.5 (Dolomanov et al., 2009)'
_computing_publication_material    'Olex2 1.5 (Dolomanov et al., 2009)'
_computing_structure_refinement    'SHELXL 2018/3 (Sheldrick, 2015)'
_computing_structure_solution      'SHELXT 2014/4 (Sheldrick, 2014)'
_refine_diff_density_max           3.706
_refine_diff_density_min           -1.615
_refine_diff_density_rms           0.233
_refine_ls_extinction_coef         .
_refine_ls_extinction_method       none
_refine_ls_goodness_of_fit_ref     1.080
_refine_ls_hydrogen_treatment      constr
_refine_ls_matrix_type             full
_refine_ls_number_parameters       92
_refine_ls_number_reflns           5356
_refine_ls_number_restraints       0
_refine_ls_R_factor_all            0.1181
_refine_ls_R_factor_gt             0.0912
_refine_ls_restrained_S_all        1.080
_refine_ls_shift/su_max            0.000
_refine_ls_shift/su_mean           0.000
_refine_ls_structure_factor_coef   Fsqd
_refine_ls_weighting_details      
 'w=1/[\s^2^(Fo^2^)+(0.1242P)^2^+92.2366P] where P=(Fo^2^+2Fc^2^)/3'
_refine_ls_weighting_scheme        calc
_refine_ls_wR_factor_gt            0.3141
_refine_ls_wR_factor_ref           0.3238
_refine_special_details            ?
_olex2_refinement_description
;
1. Fixed Uiso
 At 1.2 times of:
  All C(H) groups
2. Others
 Sof(C5)=Sof(O4)=FVAR(1)
3.a Aromatic/amide H refined with riding coordinates:
 C4(H4)
;
_atom_sites_solution_hydrogens     geom
_atom_sites_solution_primary       ?
_atom_sites_solution_secondary     ?
loop_
  _atom_site_label
  _atom_site_type_symbol
  _atom_site_fract_x
  _atom_site_fract_y
  _atom_site_fract_z
  _atom_site_U_iso_or_equiv
  _atom_site_adp_type
  _atom_site_occupancy
  _atom_site_site_symmetry_order
  _atom_site_calc_flag
  _atom_site_refinement_flags_posn
  _atom_site_refinement_flags_adp
  _atom_site_refinement_flags_occupancy
  _atom_site_disorder_assembly
  _atom_site_disorder_group
 Ni1 Ni 0.01742(3) 0.30355(3) 0.18814(8) 0.02394(17) Uani 1 1 d . . . . .
 O3 O 0.08253(16) 0.35789(19) 0.9991(5) 0.0279(7) Uani 1 1 d . . . . .
 O2 O 0.03074(17) 0.3284(2) 0.6349(5) 0.0302(7) Uani 1 1 d . . . . .
 O1 O 0.07272(18) 0.3037(2) 0.3981(5) 0.0326(8) Uani 1 1 d . . . . .
 C1 C 0.0720(2) 0.3195(2) 0.5713(6) 0.0247(7) Uani 1 1 d . . . . .
 C4 C 0.1689(2) 0.3501(3) 1.0270(6) 0.0302(9) Uani 1 1 d . . . . .
 H4 H 0.170965 0.361461 1.158147 0.036 Uiso 1 1 calc R U . . .
 C3 C 0.1221(2) 0.3454(2) 0.9122(6) 0.0263(8) Uani 1 1 d . . . . .
 C2 C 0.1201(2) 0.3280(2) 0.7117(6) 0.0265(8) Uani 1 1 d . . . . .
 C5 C 0.0149(14) 0.2235(11) 0.077(4) 0.063(7) Uani 0.38(3) 1 d . . P . .
 O4 O 0.015(3) 0.180(2) 0.026(11) 0.26(4) Uani 0.38(3) 1 d . . P . .

loop_
  _atom_site_aniso_label
  _atom_site_aniso_U_11
  _atom_site_aniso_U_22
  _atom_site_aniso_U_33
  _atom_site_aniso_U_23
  _atom_site_aniso_U_13
  _atom_site_aniso_U_12
 Ni1 0.0276(3) 0.0314(3) 0.0140(2) 0.00008(18) -0.00074(17) 0.0156(2)
 O3 0.0287(15) 0.0438(19) 0.0161(11) -0.0003(12) 0.0012(10) 0.0219(15)
 O2 0.0309(16) 0.047(2) 0.0181(12) -0.0075(13) -0.0049(11) 0.0239(16)
 O1 0.0365(18) 0.058(2) 0.0148(11) -0.0075(13) -0.0049(11) 0.0320(18)
 C1 0.0273(17) 0.037(2) 0.0140(12) -0.0053(13) -0.0041(12) 0.0188(17)
 C4 0.030(2) 0.051(3) 0.0137(13) -0.0047(15) -0.0024(13) 0.024(2)
 C3 0.0256(17) 0.041(2) 0.0142(13) -0.0026(14) -0.0008(12) 0.0177(17)
 C2 0.0263(18) 0.043(2) 0.0146(13) -0.0025(14) -0.0025(12) 0.0204(18)
 C5 0.086(19) 0.049(12) 0.058(13) -0.004(10) -0.004(12) 0.037(12)
 O4 0.26(7) 0.09(3) 0.45(10) -0.02(4) 0.05(6) 0.09(4)

_geom_special_details
;
 All esds (except the esd in the dihedral angle between two l.s. planes)
 are estimated using the full covariance matrix.  The cell esds are taken
 into account individually in the estimation of esds in distances, angles
 and torsion angles; correlations between esds in cell parameters are only
 used when they are defined by crystal symmetry.  An approximate (isotropic)
 treatment of cell esds is used for estimating esds involving l.s. planes.
;
loop_
  _geom_bond_atom_site_label_1
  _geom_bond_atom_site_label_2
  _geom_bond_distance
  _geom_bond_site_symmetry_2
  _geom_bond_publ_flag
 Ni1 Ni1 2.9190(7) 8_554 ?
 Ni1 Ni1 2.9191(7) 6_455 ?
 Ni1 O3 1.984(4) 6_454 ?
 Ni1 O3 2.017(4) 1_554 ?
 Ni1 O2 2.020(4) 8_554 ?
 Ni1 O2 2.017(4) 6_454 ?
 Ni1 O1 2.013(3) . ?
 Ni1 C5 2.17(2) . ?
 O3 C3 1.350(6) . ?
 O2 C1 1.268(6) . ?
 O1 C1 1.247(5) . ?
 C1 C2 1.491(6) . ?
 C4 H4 0.9300 . ?
 C4 C3 1.388(6) . ?
 C4 C2 1.401(7) 16_556 ?
 C3 C2 1.425(6) . ?
 C5 O4 1.17(5) . ?

loop_
  _geom_angle_atom_site_label_1
  _geom_angle_atom_site_label_2
  _geom_angle_atom_site_label_3
  _geom_angle
  _geom_angle_site_symmetry_1
  _geom_angle_site_symmetry_3
  _geom_angle_publ_flag
 Ni1 Ni1 Ni1 113.65(3) 8_554 6_455 ?
 O3 Ni1 Ni1 43.60(11) 6_454 6_455 ?
 O3 Ni1 Ni1 125.77(11) 6_454 8_554 ?
 O3 Ni1 Ni1 42.71(10) 1_554 8_554 ?
 O3 Ni1 Ni1 137.63(11) 1_554 6_455 ?
 O3 Ni1 O3 168.02(16) 6_454 1_554 ?
 O3 Ni1 O2 82.75(17) 6_454 8_554 ?
 O3 Ni1 O2 86.05(14) 6_454 6_454 ?
 O3 Ni1 O2 94.99(15) 1_554 8_554 ?
 O3 Ni1 O1 95.81(16) 6_454 . ?
 O3 Ni1 C5 88.1(8) 6_454 . ?
 O3 Ni1 C5 93.3(8) 1_554 . ?
 O2 Ni1 Ni1 43.74(10) 6_454 8_554 ?
 O2 Ni1 Ni1 43.64(10) 8_554 6_455 ?
 O2 Ni1 Ni1 98.89(12) 6_454 6_455 ?
 O2 Ni1 Ni1 74.76(10) 8_554 8_554 ?
 O2 Ni1 O3 82.01(14) 6_454 1_554 ?
 O2 Ni1 O2 84.38(5) 6_454 8_554 ?
 O2 Ni1 C5 170.4(8) 8_554 . ?
 O2 Ni1 C5 91.9(7) 6_454 . ?
 O1 Ni1 Ni1 135.26(14) . 8_554 ?
 O1 Ni1 Ni1 83.81(10) . 6_455 ?
 O1 Ni1 O3 96.15(16) . 1_554 ?
 O1 Ni1 O2 177.29(16) . 6_454 ?
 O1 Ni1 O2 97.79(16) . 8_554 ?
 O1 Ni1 C5 86.2(7) . . ?
 C5 Ni1 Ni1 128.8(8) . 6_455 ?
 C5 Ni1 Ni1 108.5(7) . 8_554 ?
 Ni1 O3 Ni1 93.68(15) 8 1_556 ?
 C3 O3 Ni1 125.3(3) . 1_556 ?
 C3 O3 Ni1 124.4(3) . 8 ?
 Ni1 O2 Ni1 92.62(15) 8 6_455 ?
 C1 O2 Ni1 134.2(3) . 6_455 ?
 C1 O2 Ni1 131.5(3) . 8 ?
 C1 O1 Ni1 122.8(3) . . ?
 O2 C1 C2 117.8(4) . . ?
 O1 C1 O2 122.0(4) . . ?
 O1 C1 C2 120.2(4) . . ?
 C3 C4 H4 118.4 . . ?
 C3 C4 C2 123.2(4) . 16_556 ?
 C2 C4 H4 118.4 16_556 . ?
 O3 C3 C4 117.4(4) . . ?
 O3 C3 C2 125.4(4) . . ?
 C4 C3 C2 117.2(4) . . ?
 C4 C2 C1 116.8(4) 16_556 . ?
 C4 C2 C3 119.6(4) 16_556 . ?
 C3 C2 C1 123.6(4) . . ?
 O4 C5 Ni1 176(4) . . ?

loop_
  _geom_torsion_atom_site_label_1
  _geom_torsion_atom_site_label_2
  _geom_torsion_atom_site_label_3
  _geom_torsion_atom_site_label_4
  _geom_torsion
  _geom_torsion_site_symmetry_1
  _geom_torsion_site_symmetry_2
  _geom_torsion_site_symmetry_3
  _geom_torsion_site_symmetry_4
  _geom_torsion_publ_flag
 Ni1 O3 C3 C4 158.8(4) 8 . . . ?
 Ni1 O3 C3 C4 -75.8(6) 1_556 . . . ?
 Ni1 O3 C3 C2 104.6(5) 1_556 . . . ?
 Ni1 O3 C3 C2 -20.8(7) 8 . . . ?
 Ni1 O2 C1 O1 6.6(9) 6_455 . . . ?
 Ni1 O2 C1 O1 -154.0(4) 8 . . . ?
 Ni1 O2 C1 C2 26.5(7) 8 . . . ?
 Ni1 O2 C1 C2 -172.9(4) 6_455 . . . ?
 Ni1 O1 C1 O2 10.3(8) . . . . ?
 Ni1 O1 C1 C2 -170.2(4) . . . . ?
 O3 C3 C2 C1 -2.0(9) . . . . ?
 O3 C3 C2 C4 179.7(5) . . . 16_556 ?
 O2 C1 C2 C4 178.5(5) . . . 16_556 ?
 O2 C1 C2 C3 0.1(8) . . . . ?
 O1 C1 C2 C4 -1.0(8) . . . 16_556 ?
 O1 C1 C2 C3 -179.4(5) . . . . ?
 C4 C3 C2 C1 178.4(5) . . . . ?
 C4 C3 C2 C4 0.1(9) . . . 16_556 ?
 C2 C4 C3 O3 -179.7(5) 16_556 . . . ?
 C2 C4 C3 C2 -0.1(9) 16_556 . . . ?

_mask_special_details
;
unused inrefinement
_smtbx_masks_special_details       unused in refinement
loop_
  _smtbx_masks_void_nr
  _smtbx_masks_void_average_x
  _smtbx_masks_void_average_y
  _smtbx_masks_void_average_z
  _smtbx_masks_void_volume
  _smtbx_masks_void_count_electrons
  _smtbx_masks_void_content
 1 0.000 0.000 -0.223 593.6 318.5 ?
 2 0.333 0.667 -0.190 593.6 318.5 ?
 3 0.667 0.333 -0.524 593.6 318.5 ?

_smtbx_masks_void_probe_radius     1.2
_smtbx_masks_void_truncation_radius  1.2
;

_shelx_res_file
;
TITL shelxt_a.res in R-3
    shelxt.res
    created by SHELXL-2018/3 at 15:26:26 on 12-Jan-2023
REM Old TITL shelxt_a.res in R-3
REM SHELXT solution in R-3
REM R1 0.166, Rweak 0.025, Alpha 0.058, Orientation as input
REM Formula found by SHELXT: C5 O4 Ni
CELL 0.4859 25.7538 25.7538 6.7873 90 90 120
ZERR 18 0.0001 0.0001 0 0 0 0
LATT 3
SYMM -Y,+X-Y,+Z
SYMM +Y-X,-X,+Z
SFAC C H Ni O
DISP C 0.0007 0.0007 6.0677
DISP H -0 0 0.6065
DISP Ni 0.2892 0.5565 1562.8211
DISP O 0.004 0.0026 13.3363
UNIT 78.78 18 18 60.78

L.S. 25
PLAN  5
TEMP 176.85
CONF
BOND $H
list 4
MORE -1
fmap 2
acta
OMIT -4 14 0
OMIT -13 8 3
OMIT -11 10 3
OMIT -1 2 0
OMIT -4 17 0
OMIT -14 13 3
OMIT -7 8 0
OMIT -3 12 3
OMIT -3 12 6
OMIT 3 9 3
OMIT 3 12 3
OMIT -3 18 0
OMIT -17 13 3
OMIT -11 7 3
OMIT -4 11 3
OMIT 6 9 3
OMIT -14 10 6
OMIT -14 13 6
OMIT 0 12 3
OMIT 0 15 3
OMIT -18 27 0
OMIT -3 15 6
OMIT 0 9 6
OMIT -5 7 0
OMIT -16 11 6
OMIT -17 28 3
OMIT -4 11 0
OMIT -6 18 6
OMIT -15 24 3
OMIT -6 18 0
OMIT -17 16 3
OMIT -7 17 3
OMIT -3 15 3
OMIT -3 18 6
OMIT 0 15 6
OMIT 1 4 0
OMIT 13 1 0
REM <olex2.extras>
REM <HklSrc "%.\\shelxt.hkl">
REM </olex2.extras>

WGHT    0.124200   92.236595
FVAR       0.15247   0.37686
NI1   3    0.017425    0.303547    0.188144    11.00000    0.02755    0.03138 =
         0.01404    0.00008   -0.00074    0.01559
O3    4    0.082525    0.357892    0.999078    11.00000    0.02874    0.04376 =
         0.01606   -0.00031    0.00123    0.02187
O2    4    0.030741    0.328376    0.634882    11.00000    0.03090    0.04723 =
         0.01814   -0.00747   -0.00494    0.02387
O1    4    0.072718    0.303746    0.398119    11.00000    0.03646    0.05778 =
         0.01478   -0.00749   -0.00492    0.03202
C1    1    0.071952    0.319488    0.571294    11.00000    0.02730    0.03662 =
         0.01399   -0.00532   -0.00406    0.01876
C4    1    0.168915    0.350119    1.027010    11.00000    0.03030    0.05139 =
         0.01369   -0.00473   -0.00237    0.02393
AFIX  43
H4    2    0.170965    0.361461    1.158147    11.00000   -1.20000
AFIX   0
C3    1    0.122144    0.345370    0.912165    11.00000    0.02561    0.04067 =
         0.01422   -0.00264   -0.00078    0.01772
C2    1    0.120129    0.328010    0.711694    11.00000    0.02625    0.04280 =
         0.01458   -0.00253   -0.00251    0.02037
C5    1    0.014915    0.223519    0.076806    21.00000    0.08616    0.04931 =
         0.05773   -0.00426   -0.00423    0.03661
O4    4    0.015103    0.180202    0.026301    21.00000    0.25535    0.08900 =
         0.44684   -0.01928    0.04589    0.08636
HKLF 4


REM  shelxt_a.res in R-3
REM wR2 = 0.3238, GooF = S = 1.080, Restrained GooF = 1.080 for all data
REM R1 = 0.0912 for 3532 Fo > 4sig(Fo) and 0.1181 for all 5356 data
REM 92 parameters refined using 0 restraints

END

WGHT      0.1242     92.2713

REM Highest difference peak  3.706,  deepest hole -1.615,  1-sigma level  0.233
Q1    1   0.0194  0.3063  0.8535  11.00000  0.05    3.71
Q2    1   0.0190  0.3060  0.5223  11.00000  0.05    3.62
Q3    1   0.0019  0.3360  0.1902  11.00000  0.05    1.60
Q4    1   0.0247  0.0526 -0.2334  11.00000  0.05    1.13
Q5    1   0.0217  0.0489  0.0991  11.00000  0.05    1.09
;
_shelx_res_checksum                40664
_shelx_hkl_file
;
  21 -12   6    3.58    6.40
  12 -18   9   18.91    4.42
  -7 -18   8   21.05    3.12
  21 -17   8   50.04    6.14
  31 -17   6  105.68    8.65
 -26 -17   0    3.40    3.04
   3 -14   8  100.18    7.40
   9 -14   8   62.47    6.34
  30 -13   4   49.97    5.37
 -22 -12   2    7.60    2.35
   0 -11 -10   11.09    3.97
  30 -10   1   61.45    5.24
 -23 -10  -1   64.61    6.29
  12  -9   6  157.46    9.74
   4  -8   6   16.00    2.82
   1  -8  -9   48.41    5.93
   4  -8  -9   49.28    5.74
  12  -7  -8   29.05    3.45
  18  -6   3  104.55    7.28
 -10  -6  -7   14.06    3.82
  -2  -6  -8    3.84    3.18
  -7  -5   4   54.13    3.08
   0  -4   4   43.91    3.36
   3  -4   4  162.09    8.54
  -7  -2  -5  180.73   10.15
   0   0  -3  110.90    5.86
 -24 -21   3    5.70    3.13
  17 -19   9   29.39    4.96
  41 -19   3   32.01    5.48
  41 -18   2   11.01    4.78
  18 -13   7   29.63    5.57
  33 -11  -1    6.14    3.68
  -7 -10  -9    7.92    4.20
 -11  -9  -8  119.79    9.34
   1  -8   6   11.79    2.98
  20  -8   4    3.85    2.88
  18  -6  -6   28.90    2.24
  20  -5   1   12.02    3.73
 -15  -4   1  431.14   19.56
   1  -4  -7  134.74    8.53
 -13  -3  -4   27.02    3.94
 -13  -2  -2  366.62   17.59
   5 -23  10   10.19    4.28
 -10 -21   8    2.90    2.11
  -2 -20   9    8.09    3.21
   3 -18   9   57.24    6.05
  -6 -17   8   25.66    3.56
  19 -16   8   -0.71    3.74
  32 -14   4   65.32    6.90
  34 -14   3    9.09    4.29
 -25 -14  -2    5.10    4.08
  34 -13   2    3.04    3.86
  -1 -11   7   16.00    3.08
  19 -11   6    3.21    3.00
  32 -11   1  140.89    9.70
 -23 -11  -3    8.87    4.02
  -6  -7  -8   20.03    4.68
  14  -6  -7  180.49    9.61
   1  -6  -8   73.74    6.32
   4  -6  -8   35.90    4.57
 -16  -4  -3   70.49    5.98
   6  -3  -6  123.86    7.32
  11  -2   1 2065.77   87.77
  -5   0  -2   25.45    2.56
 -26 -21   1   -1.23    3.44
 -20 -15   4   11.57    2.48
  12 -14   8    2.52    3.92
  26 -12   5   32.77    5.00
 -23 -11   0   14.90    4.26
   3 -11 -10   14.52    4.13
   6 -11 -10   14.23    4.57
 -12 -10  -8   23.08    4.81
 -22  -9  -1    1.44    3.56
  -3  -9  -9   87.25    8.46
   7  -8   6   33.39    3.93
  11  -5   4   13.19    3.38
 -18  -5  -1   13.06    3.26
 -11  -5  -6   91.34    7.21
 -16  -4   0  355.15   16.94
   6  -1   1 2276.74   96.07
  12 -22  10   44.76    5.81
 -22 -20   4    0.11    2.28
  15 -18   9   43.21    6.16
 -24 -17   2    0.93    2.93
 -25 -17   1   20.99    4.37
  34 -15   4    3.62    4.58
  28 -13   5    3.28    4.37
  16 -12   7  173.48   11.07
  24 -11   5  107.41    8.03
 -21 -11   2   33.54    4.29
 -21  -8  -1   22.72    3.65
  13  -7   5  282.13   14.82
  18  -7   4  136.98    8.73
 -11  -7  -7    1.25    3.62
   8  -6   5  112.08    7.50
 -12  -4  -5   43.25    4.97
  15  -4  -5    0.44    1.04
  -3  -3  -6  107.75    7.26
  -5  -1  -4 1014.65   44.57
  -1 -26  10    3.00    2.69
   0 -25  10    4.41    3.53
 -25 -21   2    4.25    3.26
  -1 -19   9    6.17    3.06
  36 -15   3    0.81    3.48
   0 -14   8   40.37    4.68
  36 -14   2    3.00    3.58
 -23 -13  -4   65.72    6.73
  -5 -12   7   10.19    2.45
  34 -12   1   36.24    5.10
  -1 -12 -10   -0.40    3.40
  17 -10   6   50.54    5.41
  22 -10   5   -0.21    3.13
 -22 -10  -3   17.86    4.54
 -20  -7  -1    3.57    3.06
 -16  -6   2  168.89    8.43
 -19  -6  -1  137.86    8.55
  16  -5   3   84.07    6.38
 -17  -5  -3   11.94    3.80
   9  -5  -7  218.30   11.61
   6  -4   4  177.06    9.50
  16  -4   2    4.50    2.81
 -14  -4  -4  149.96    9.33
  11  -4  -6   15.64    2.40
   6 -22  10    7.94    4.10
   7 -17   9   15.70    3.94
  10 -17   9   11.61    4.46
  32 -15   5    9.17    4.05
 -25 -15  -1    5.00    3.32
 -24 -13  -2    0.80    3.50
 -22 -11   1   12.27    3.58
 -22 -10   0   35.68    4.85
 -21  -9  -3  123.72    9.01
 -12  -8  -7   10.62    4.46
  -7  -8  -8   75.95    7.42
  26  -7   0   69.98    5.60
  18  -4   1   14.67    3.01
  17  -3  -1   59.91    4.16
  -9  -2  -4 1505.70   65.59
  -4  -2  -5  271.31   13.94
  10  -1  -1   24.86    1.83
   1 -24  10   21.87    4.38
 -26 -20   0    4.25    3.98
  20 -19   9   14.40    4.25
 -26 -19  -1    3.46    4.13
  36 -16   4   53.15    6.80
 -25 -16   0    4.70    3.16
 -22 -12  -4   11.47    4.21
   6 -10   7  126.95    8.35
  20  -9   5  142.47    9.43
   0  -9  -9   77.94    8.03
   9  -9  -9   42.23    5.73
  -2  -8   6   49.54    4.16
  10  -8   6   44.65    4.72
  28  -8   0   51.57    5.08
 -20  -8  -3   64.80    6.49
  -3  -7  -8   49.82    5.56
  24  -6   0   91.57    6.36
 -18  -6  -3  103.46    7.48
 -12  -6  -6   32.58    4.65
  -7  -4  -6   25.50    4.45
   0  -3  -6  440.12   21.05
   3  -3  -6  419.07   20.00
 -10  -2   1  344.22   15.18
 -11  -2  -3  767.71   34.55
   4  -1  -4  147.23    7.52
   4 -17   9   17.22    4.14
  13 -17   9   24.86    5.30
  27 -16   7    3.54    4.72
  34 -16   5    7.49    3.85
  38 -16   3   20.09    4.49
  25 -15   7   43.29    5.90
  15 -14   8   12.17    4.38
   7 -13   8   21.71    4.46
   3 -10   7  117.19    7.85
 -20 -10   2   39.68    4.04
  -4 -10  -9   18.95    4.60
  30  -9   0   39.36    4.61
 -13  -9  -7   24.08    5.34
  -4  -6   5  380.08   17.50
  16  -6   4   66.28    6.21
 -16  -5   1   93.69    5.70
 -17  -5   0    0.55    2.40
 -13  -5  -5  239.06   13.54
  -3  -5  -7  478.45   23.43
  -6  -3   3   32.63    2.00
   9  -3   3   10.59    2.59
 -14  -3  -2  331.43   16.35
  -8  -3  -5   -0.69    3.16
   5  -2  -5  259.14   12.65
  -6  -1   1  292.88   12.54
  -9  -1  -2  543.42   24.50
  -4   0  -1  112.97    5.92
   2 -23  10   12.05    3.68
 -11 -22   8    0.03    1.69
  10 -21  10    3.76    4.12
   0 -18   9   20.23    4.22
  18 -18   9   24.77    5.49
 -19 -18   5   11.57    1.99
  24 -17   8   14.54    4.33
 -22 -16   3   11.71    3.08
  38 -15   2    5.25    3.48
 -24 -15  -3    0.67    3.37
  23 -14   7   20.91    4.98
   4 -13   8   59.56    5.72
  10 -13   8   -0.56    3.77
  36 -13   1   12.11    4.53
 -21 -13  -5    2.09    3.29
   2 -12 -10    3.36    3.93
  14 -11   7    0.71    2.88
 -14 -10  -7    5.77    4.26
  -6  -9   6  411.94   19.03
  15  -9   6  174.54   10.67
 -21  -9   0  106.33    7.49
   3  -9  -9    4.77    3.80
  14  -8  -8  231.36   12.59
   9  -7  -8    0.84    2.73
  22  -5   0    9.77    2.77
 -15  -5  -4    3.74    3.08
 -12  -2  -1  646.30   28.84
  -7  -1  -3  269.42   13.23
  -2  -1  -4  514.66   23.41
  13 -21  10   13.34    4.29
  38 -17   4   19.32    4.65
  22 -16   8   12.34    4.00
  21 -13   7   25.68    5.25
 -23 -12  -2    3.25    4.04
 -21 -11  -4   27.00    4.98
 -15 -11  -7   14.46    4.66
 -21 -10   1   14.55    3.28
 -19  -9   2    1.01    1.93
   6  -9  -9    2.35    3.68
  18  -8   5   31.22    4.40
 -17  -7   2   43.35    3.46
 -13  -7  -6  111.62    8.62
 -18  -6   0  256.72   13.23
   9  -2   2 3284.17  138.91
 -26 -23   0   -0.83    3.68
   7 -21  10    2.68    3.65
 -25 -17  -2    5.45    3.57
 -24 -16   1    1.51    3.32
  -4 -15   8    9.07    3.01
  28 -14   6   12.30    5.25
 -24 -14  -1   17.11    4.42
  26 -13   6   11.30    4.34
  24 -12   6    7.65    4.48
   5 -12 -10    3.52    4.22
  32 -10   0   32.66    4.77
 -18  -8   2    3.97    2.00
 -20  -8   0   40.05    4.40
 -19  -7   0  104.53    6.98
   0  -7  -8  190.61   11.58
  11  -6   5    0.09    3.68
 -16  -6  -4   33.07    5.04
 -14  -6  -5  232.23   13.42
  14  -4   3  715.98   32.45
  -1  -2  -5   74.29    5.74
   8  -1  -3  355.60   15.34
  -2   0  -2   54.14    3.56
   3 -22  10    0.33    2.80
 -25 -20   1    0.40    3.33
  16 -17   9   25.40    5.38
  20 -15   8   42.09    5.84
  30 -15   6   56.98    6.53
 -18 -12  -6   18.06    5.20
  -5 -11  -9   94.71    8.29
   0 -10   7   32.29    4.02
  -9 -10  -8   38.99    5.89
 -20  -9   1    3.25    2.59
 -19  -9  -4    6.18    3.82
  28  -8  -3  133.88    7.45
 -14  -8  -6   51.54    5.89
  26  -7  -3   37.03    3.14
 -17  -7  -4   12.62    3.46
 -17  -6   1  111.10    6.57
   0  -5  -7   54.14    5.46
   6  -5  -7   63.00    5.36
   2  -2  -5   99.60    6.41
  40 -17   3    1.85    3.50
   8 -16   9   31.86    4.89
  11 -16   9  105.56    8.49
  32 -16   6   16.91    5.18
 -23 -16   2   10.01    3.09
 -24 -15   0    6.56    3.66
  38 -14   1    8.33    3.57
   1 -13   8   16.30    3.64
  13 -13   8   14.39    5.20
  19 -12   7  141.96   10.01
  -4 -11   7   13.95    2.98
  22 -11   6   30.98    5.12
 -22 -11  -2   28.50    5.41
 -19 -11  -5    2.37    5.13
 -17 -11  -6   19.56    4.80
  29 -10   3   18.08    4.69
 -16 -10  -6  188.26   12.34
  -1 -10  -9   24.82    5.73
  27  -9   3   59.56    5.80
 -15  -9  -6   26.86    5.22
  25  -8   3   91.29    7.42
 -18  -8  -4    2.01    3.22
  -4  -8  -8   13.76    4.25
 -15  -7  -5    0.91    3.77
  -8  -7  -7   34.55    4.73
  16  -7  -7    6.57    2.16
   6  -7  -8   62.85    5.90
  -8  -5  -6   60.34    5.69
   9  -4   4   96.82    6.56
 -15  -4  -2   22.59    3.78
  14  -3   2   17.44    3.02
 -11  -2   0 1002.40   43.23
  14  -2  -2   97.54    4.80
 -23 -20   3    2.12    2.63
   1 -17   9   36.19    4.81
   5 -16   9   36.82    5.28
  40 -16   2   11.35    4.04
 -19 -14   4   18.76    2.55
 -23 -14  -3   -0.11    3.20
   1 -13 -10   63.21    7.08
  -6 -12  -9   25.86    4.74
  29 -11   4   43.27    5.76
  31 -11   3   33.95    5.30
  34 -11   0   17.91    4.76
 -10 -11  -8    5.18    4.01
  12 -10   7  183.43   11.21
 -18 -10  -5    1.40    4.98
 -17  -9  -5   12.81    4.18
  13  -8   6  147.81    9.43
  27  -8   2  163.11   10.11
 -19  -8   1    7.13    2.52
 -16  -8  -5   28.52    5.24
  16  -7   5  170.37   10.53
 -18  -7   1    3.64    2.23
   3  -7  -8  252.56   14.06
   3  -5   5  256.88   12.99
  14  -5   4    0.73    4.05
   3  -5  -7    3.69    3.26
  20  -4   0  695.42   31.25
 -12  -3  -3  529.20   24.80
 -10  -3  -4    1.21    3.05
   1   0  -2    3.62    1.56
   4 -21  10   66.21    6.97
  11 -20  10    3.77    4.40
 -24 -20   2    9.95    3.46
 -25 -19   0   18.07    4.70
  18 -14   8   13.18    4.42
  31 -12   4    3.09    4.05
  20 -10   6   29.24    4.49
  11 -10  -9   50.44    6.04
  29  -9   2   96.90    7.66
   2  -7   6   31.95    3.53
  25  -7   2   22.12    4.14
  24  -6  -3   97.53    5.46
   6  -5   5  646.73   29.59
  -9  -4  -5   50.99    5.10
   8 -20  10   -1.51    3.74
  14 -20  10    3.08    4.40
  14 -16   9  146.14   10.50
 -24 -16  -2    2.48    4.13
  -3 -14   8    1.43    2.40
 -23 -13  -1   63.61    6.28
  33 -12   3   10.99    5.25
  17 -11   7   67.64    7.02
  31 -10   2   24.09    5.00
 -21 -10  -2   26.66    5.00
  23  -8   4    8.99    3.38
   8  -7   6   25.10    3.77
  -8  -7   5   28.34    2.33
  27  -7  -2    2.15    2.19
  -4  -6  -7  103.06    7.64
  10  -3  -5  286.37   13.35
   1  -2   3  960.49   41.43
  -6  -2  -4 1343.63   58.56
 -25 -23   1    0.15    3.58
 -22 -15  -4    4.13    3.56
  33 -13   4   47.56    6.76
 -22 -13  -3   15.68    4.12
   4 -13 -10   38.30    5.41
   5 -12   8   37.55    5.30
   8 -12   8   13.09    4.74
   2 -10  -9   11.86    5.17
  29  -8  -2   11.71    2.53
  -9  -8  -7    3.16    3.38
  20  -7  -6   80.36    4.38
  23  -6   2  327.99   16.74
 -16  -5  -2  412.86   20.09
  14  -3  -4    6.13    0.97
  -5  -3  -5   36.44    4.40
  -8  -1  -1 1013.89   43.72
   5 -27  11    1.88    2.82
 -20 -22   5    0.27    2.04
  19 -17   9    0.77    3.53
  35 -13   3   -3.65    3.85
  36 -12   0    2.77    3.33
  27 -11   5   77.94    7.49
  33 -11   2    1.39    4.68
  -2 -11  -9  123.54    9.83
  25 -10   5   16.63    4.16
  18  -9   6   72.15    6.77
 -20  -9  -2    1.17    3.01
  -5  -9  -8   70.44    7.16
  21  -7   4  206.63   12.03
  25  -6  -2    2.41    2.01
  -9  -6  -6   43.80    5.13
  11  -6  -7  624.29   28.65
   8  -4  -6   17.83    2.78
 -13  -3  -1  142.67    8.14
   4  -2   3 2502.30  106.21
   1  -1   2    5.05    1.89
   5 -20  10    3.25    3.81
  -5 -20   9   15.94    3.57
 -21 -19   4    2.20    2.57
   2 -16   9   58.75    6.00
  28 -15   7   -1.93    3.58
 -21 -15   3    2.29    2.20
  35 -14   4   55.18    6.41
 -23 -14   0   -0.49    3.60
  31 -13   5    1.77    4.96
   7 -13 -10   15.24    4.42
  11 -12   8    2.53    4.50
   5 -10  -9   24.22    5.42
   8 -10  -9   -0.12    3.41
   4  -9   7  242.20   13.15
  31  -9  -2   20.07    3.20
 -10  -9  -7   28.04    5.06
 -19  -8  -2    0.57    3.20
  -1  -8  -8   69.77    6.81
  11  -8  -8   37.15    4.56
  25  -7  -4  216.42   10.06
 -17  -6  -2   24.33    3.68
  21  -5   2  175.78   10.18
   6 -26  11    2.17    3.96
  -2 -24  10    8.70    3.78
  -1 -23  10    6.62    3.70
 -25 -22   0    9.14    4.33
  -6 -21   9    3.78    2.70
 -25 -21  -1    0.61    3.48
  -4 -19   9    4.40    2.53
   9 -15   9   33.45    5.46
  26 -14   7   42.76    5.97
  33 -14   5    1.60    3.57
  24 -13   7   12.42    4.69
 -22 -12  -1   27.20    5.38
 -21 -12  -3    6.06    3.88
  15 -10   7  144.56    9.70
  23  -9   5   88.30    7.20
  -1  -7   6   76.59    5.50
  14  -6   5   62.47    5.62
   9  -5   5  316.60   16.07
  19  -5   3    3.93    2.96
 -13  -4  -3  152.38    9.29
 -11  -4  -4    4.17    3.33
  -1  -4  -6  225.63   12.39
  12  -3   3  506.59   23.56
 -10  -2  -2   43.67    3.90
   9  -1   1  812.64   35.32
  -4  -1  -3  864.45   37.90
 -24 -23   2    4.98    3.84
   9 -19  10    9.57    4.41
  12 -19  10    8.30    4.48
 -24 -19   1   11.22    4.02
 -24 -17  -1    1.05    3.48
  17 -16   9   86.87    7.93
   6 -15   9   20.11    4.70
  12 -15   9  105.25    8.51
  23 -15   8   13.39    4.25
 -23 -15  -2    0.15    3.92
  37 -14   3   -0.65    3.28
 -21 -14  -4   66.24    6.81
   2 -12   8    0.31    3.13
  35 -12   2    7.66    4.17
 -11 -10  -7   18.83    4.90
  -6 -10  -8    5.56    4.53
  -5  -8   6   80.78    5.18
  29  -8   1   63.95    5.81
  27  -7   1   75.99    6.33
  19  -6   4   74.15    6.21
  23  -5  -2    7.14    2.05
 -10  -5  -5  150.67    9.46
  13  -5  -6  103.59    6.02
  18  -3   0  375.13   17.62
  15  -2  -1   54.90    3.65
  -8  -2  -3  572.18   26.13
   4  -1   2   25.69    2.59
   7 -25  11   -1.55    4.05
 -23 -23   3    7.12    3.42
   0 -22  10   10.31    3.85
  -7 -22   9   10.26    3.09
  -3 -18   9    7.86    2.88
 -23 -17  -3   23.73    5.16
  35 -15   5    2.52    3.41
  37 -15   4    3.29    4.36
  21 -14   8   -0.03    3.60
  -2 -13   8    3.58    2.70
  22 -12   7   87.59    8.67
  -3 -12  -9  105.23    8.73
 -12 -11  -7   30.29    5.53
  -3 -10   7   18.93    2.93
   1  -9   7   57.50    5.16
  31  -9   1   23.15    4.57
  16  -8   6   29.00    4.49
  21  -8   5  148.68    9.89
 -10  -7  -6   37.54    5.30
  25  -6   1   81.56    6.44
  -1  -6  -7   68.81    5.92
  22  -5  -3   32.70    2.60
  -5  -5  -6  105.23    7.49
  12  -4   4   32.67    4.08
   4  -3   4  483.10   22.23
  -1   0  -1   53.77    2.81
  15 -19  10   34.76    5.40
 -24 -19  -2    0.31    4.37
 -24 -18   0    3.73    3.77
   3 -14 -10   63.84    6.68
 -13 -12  -7   39.02    5.98
 -20 -11  -3   13.68    5.18
   1 -11  -9   91.45    8.51
   2  -8  -8   52.19    5.72
 -14  -5  -3   53.58    5.04
   2  -4  -6  632.68   29.10
   5  -4  -6  113.80    7.12
   1  -3   4  567.18   25.41
   7  -2   3  976.18   42.71
   9  -2  -4  486.55   21.27
  -7  -1   0  976.27   41.67
   3   0   0 8944.99  374.53
   1 -21  10   53.54    6.24
  31 -14   6   48.82    6.12
  29 -13   6   21.61    4.97
 -18 -13   4    0.92    1.71
  37 -13   2   11.78    3.93
 -22 -13   0   -1.44    3.69
 -20 -13  -4    7.20    3.89
  27 -12   6   21.93    5.18
  20 -11   7   25.64    5.21
  25 -11   6   42.11    6.05
 -21 -11  -1   12.85    3.65
  33 -10   1    8.74    4.49
   8  -8  -8    1.13    3.14
  28  -7  -1   58.35    4.97
  23  -5   1   67.81    5.64
 -12  -5  -4    3.85    2.96
 -14  -4  -1    6.64    3.08
  -2  -2   3 2411.74  101.86
  12  -2   2  467.28   21.63
  -6  -1  -2  362.99   16.71
   8 -24  11   -1.55    4.13
 -23 -19   2    9.14    3.72
  -2 -17   9   18.12    3.60
   3 -15   9   87.20    7.42
  15 -15   9  143.44   10.47
 -11 -15   7   32.73    2.92
  39 -15   3    6.62    3.84
 -22 -14   1    0.40    3.37
  19 -13   8    3.18    5.17
  -4 -13  -9   22.91    5.09
 -19 -10  -3   95.42    7.64
  -2  -9  -8    8.71    3.84
  30  -8  -1    8.01    2.96
 -11  -8  -6   54.11    5.66
   5  -8  -8   15.84    4.14
  19  -7   5   11.37    3.58
  26  -6  -1  207.79   11.14
 -11  -6  -5  460.67   22.72
   8  -6  -7  534.37   25.14
  -8 -23   9    1.71    2.90
   2 -20  10   36.76    5.28
 -22 -19   3   19.03    3.74
  20 -16   9    4.92    3.88
 -22 -14  -2    2.40    4.06
   6 -14 -10   74.27    7.24
 -16 -13  -6   97.25    8.91
  -8 -12  -8   21.52    5.86
   6 -11   8   15.36    4.62
   9 -11   8    6.20    3.84
  23 -10   6   16.98    4.61
  13  -9   7  221.79   12.93
  32  -9  -1    0.52    3.45
 -12  -9  -6   39.11    5.16
 -15  -6  -3   43.71    4.70
   2  -6  -7   83.00    6.42
  -3  -5   5  205.51   10.35
  17  -5   4    0.91    3.09
  17  -4   3  331.89   16.79
  -6  -4  -5    6.77    3.48
   7  -3   4   16.22    3.09
 -12  -3   0  493.04   22.17
  -7  -3  -4    2.19    2.93
  -3  -2  -4  611.84   27.69
 -24 -22   1   -1.23    3.72
 -24 -20  -1    4.12    4.06
  10 -18  10    1.91    4.21
  13 -18  10    3.36    3.66
 -23 -16  -1   43.23    5.86
 -22 -16  -3    1.21    3.96
  39 -14   2    1.07    3.18
  -9 -13   7   19.77    2.66
 -18 -13  -5   40.39    5.78
  -9 -13  -8    5.41    4.09
 -15 -12  -6   98.71    9.11
  35 -11   1   43.77    5.61
 -14 -11  -6   34.49    5.61
   4 -11  -9    4.77    3.94
  10 -11  -9   42.45    5.30
 -20 -10  -1   11.14    3.61
 -13 -10  -6  108.71    8.51
 -17  -8  -3    6.30    3.14
 -16  -7  -3   90.13    7.13
   6  -6   6  273.42   14.28
 -13  -6  -4   20.91    3.61
   5  -6  -7  261.82   13.96
  12  -5   5  255.27   13.88
  24  -5  -1   23.04    3.37
   7 -14   9   39.28    5.69
  10 -14   9   10.93    3.80
  17 -12   8   -1.40    4.01
 -17 -12  -5   -0.53    4.32
   0 -12  -9   91.53    8.42
 -18 -11  -4    2.97    3.85
   7 -11  -9   18.43    4.37
  18 -10   7   37.59    5.53
  21  -9   6   19.92    4.22
  14  -7   6   63.03    5.81
 -12  -7  -5   18.77    3.88
 -15  -5  -1   39.14    4.56
  21  -4   1   36.84    4.32
 -11  -3  -2  403.83   19.08
   7  -1   2  174.06    8.85
   4 -25  11   -0.25    3.38
 -24 -21   0    5.76    4.09
 -17 -20   6    0.36    1.09
   7 -18  10    2.49    3.88
 -23 -18  -2    2.05    4.38
 -12 -16   7    0.27    1.48
  41 -16   3   22.13    4.89
  18 -15   9   41.05    5.69
  13 -14   9   43.29    5.76
 -21 -14   2    7.85    3.06
  -1 -12   8    0.53    2.63
 -12 -12   6    4.89    1.32
 -21 -12   0   56.19    6.12
  12 -11   8   40.88    5.56
 -19  -9  -1    8.27    3.33
  13  -9  -8   56.95    5.50
 -13  -8  -5  178.41   11.13
 -14  -7  -4   22.12    3.97
  -2  -7  -7   52.97    5.30
  -6  -6  -6   49.70    5.21
  21  -4  -2   59.70    4.02
   7  -3  -5   62.29    4.38
  -2  -1   2  349.49   15.22
  -1  -1  -3 1040.96   44.97
 -24 -25   1    1.79    3.92
   3 -19  10   12.57    4.00
 -23 -18   1    0.04    3.10
 -18 -17   5    0.27    1.41
 -23 -17   0   -0.20    3.49
 -21 -13  -2    0.56    4.72
  37 -12   1    0.65    3.84
 -16 -11  -5   16.80    4.64
  30 -10   4   31.26    5.48
 -17 -10  -4   -1.17    3.30
 -15 -10  -5    4.68    3.66
  -3 -10  -8   -3.80    4.20
  28  -9   4    2.77    4.25
 -16  -9  -4    0.57    2.81
 -14  -9  -5   47.42    5.41
  -7  -9  -7    4.18    4.25
   1  -9  -8   60.99    5.97
   5  -8   7  465.63   22.69
 -15  -8  -4    0.60    2.96
  13  -7  -7  117.26    7.34
   9  -6   6   43.68    5.08
  17  -6   5   91.22    7.12
  -2  -5  -6   65.29    5.80
   4  -4   5  439.91   20.81
  -6  -4   4    4.44    1.47
 -11  -3   1  196.09    9.26
   1  -3  -5  341.43   16.54
   5 -24  11   -0.51    3.69
 -21 -15  -3    7.10    3.68
   5 -15 -10    1.99    4.02
   4 -14   9   35.82    5.34
  24 -14   8   20.97    4.57
  27 -13   7   29.70    5.26
 -21 -13   1   -0.11    3.88
  -8 -12   7   -0.99    1.99
  32 -11   4   49.69    6.94
  -2  -9   7   20.45    3.21
  30  -9   3    4.00    3.81
  19  -8   6    2.65    3.20
  26  -8   4    1.40    3.01
  28  -8   3   66.92    6.36
 -18  -8  -1    9.49    2.92
  26  -7   3   22.45    3.93
 -17  -7  -1   79.98    6.17
  23  -6  -4  252.08   11.25
  -2  -3   4   37.06    3.08
  -9  -3  -3  504.11   23.47
  16  -2   0  665.30   29.58
 -24 -24   0    5.13    4.37
  -1 -13  -9   37.50    6.33
  25 -12   7   18.36    4.93
  34 -12   4   -1.76    3.82
 -11 -11   6   20.28    2.23
  30 -11   5    3.30    4.29
  32 -10   3   20.75    4.82
  16  -9   7  339.25   18.32
   7  -4   5 1423.39   62.28
  15  -4   4    4.68    4.22
  22  -4  -1   56.82    4.52
  10  -3   4   24.56    4.33
   4  -3  -5   75.41    5.21
  10  -2   3  194.48   10.34
   6 -23  11    2.37    3.97
 -21 -22   4   -0.11    2.57
 -23 -22   2   -2.03    3.10
 -20 -18   4    4.45    2.31
  11 -17  10    0.32    3.98
  -8 -16   8  137.49    8.30
 -20 -16  -4   53.18    6.30
   0 -15   9  181.21   11.43
  -7 -15   8   27.33    3.50
 -22 -15  -1   21.16    4.30
  16 -14   9   49.81    6.53
  22 -13   8   37.68    5.58
  32 -12   5    0.79    4.50
   3 -12  -9   39.19    6.30
  15 -11   8   67.98    7.65
  34 -11   3   16.20    5.14
  -4 -11  -8    6.00    4.41
  -8 -10  -7   11.65    4.16
  26  -9   5   49.54    6.49
   2  -8   7  543.25   25.80
  11  -8   7   10.38    3.32
  -4  -7   6  106.07    6.42
  29  -7   0   45.69    4.56
  -7  -7  -6   16.42    3.70
   0  -6   6  100.47    6.62
  24  -6   3  124.40    8.79
  -7  -5  -5   37.46    5.08
   1  -4   5   75.75    5.56
  15  -3   3  236.41   12.59
  -9  -2  -1   18.27    2.53
 -23 -19  -1   14.04    4.08
   4 -18  10    4.45    3.73
   8 -17  10    5.90    3.69
  14 -17  10    0.16    4.20
  -9 -17   8   14.75    2.82
   8 -15 -10    0.91    3.12
  34 -13   5    2.51    3.62
  36 -13   4   30.17    4.98
 -17 -12   4    8.49    2.03
 -20 -12  -2    3.80    4.65
  23 -11   7    1.23    4.25
 -20 -11   0   30.09    4.02
  -9 -11  -7   32.55    5.58
   4  -9  -8  159.54   10.18
  24  -8   5  187.14   11.67
  31  -8   0  115.39    8.19
  -7  -6   5  301.93   13.84
  27  -6   0   32.19    4.06
 -13  -4   0  645.36   28.78
  -8  -4  -4 1705.31   74.13
  19  -3   1   77.62    5.73
   5  -1  -3  504.40   21.93
 -22 -22   3    4.49    3.24
 -22 -18   2    2.09    3.37
 -22 -17  -2   -1.93    3.97
 -20 -14  -3    1.95    3.84
 -12 -14  -7   13.82    4.34
  -2 -14  -9  179.25   12.42
   8 -13   9   70.24    6.80
  20 -12   8   -0.80    3.93
  36 -12   3   10.69    3.84
 -10 -12  -7  147.96   10.87
   7 -10   8   49.46    6.04
  33  -9   0   24.78    4.44
  10  -9  -8   21.03    4.00
  30  -8   2   91.29    7.66
  -3  -8  -7  303.05   16.32
  28  -7   2    0.13    3.25
   1  -7  -7   35.54    4.69
  12  -6   6  200.15   11.67
  22  -6   4    1.97    3.08
  15  -5   5   69.13    5.93
  17  -5  -5  149.65    7.01
  10  -5  -6   95.81    6.04
 -12  -4  -2   46.21    4.46
   2  -1  -3 1111.52   47.65
 -23 -25   2    2.05    3.85
   7 -22  11   36.87    5.96
   4 -16 -10   78.96    7.60
  11 -13   9  110.36    8.77
 -19 -13   3    9.78    2.85
 -20 -13   2   44.31    5.00
 -11 -13  -7   28.45    5.64
  -5 -12  -8    1.40    4.29
   6 -12  -9    8.70    4.33
   0 -11   8   -0.53    2.90
  -7 -11   7   27.05    3.25
  10 -10   8  137.22    9.62
  21 -10   7   58.84    6.66
   0 -10  -8  139.59    9.75
  32  -9   2    3.44    3.94
   7  -9  -8   47.17    5.42
  17  -7   6  145.02    9.63
  26  -6   2  173.78   10.78
  25  -5   0   34.53    4.16
   1  -5  -6    6.96    3.16
  10  -4   5  383.40   19.00
  -3  -4  -5   50.36    5.38
  -5  -2  -3   58.23    4.36
   6  -2  -4 1139.43   48.93
 -23 -21   1    0.40    3.32
 -23 -20   0    4.40    3.25
 -22 -16   0   15.28    4.28
 -19 -15  -4    4.80    4.73
  38 -14   4    1.59    4.45
  30 -12   6   56.32    6.73
 -20 -12   1    9.51    3.41
  28 -11   6   20.35    4.77
 -19 -11  -2   20.52    4.42
   4 -10   8    9.18    3.53
  26 -10   6   15.80    4.86
  34 -10   2   14.12    5.02
 -19 -10   0   91.74    6.77
  14  -8   7   62.75    6.09
  -8  -8  -6   61.08    6.32
  22  -7   5    7.77    3.49
 -10  -4  -3  379.38   18.46
  12  -1   1  643.96   28.65
   6   0   0 1411.45   59.75
   2   0  -1  186.56    8.02
  -3 -22  10   13.47    3.80
  -2 -21  10   44.24    5.57
  -1 -20  10   24.54    4.45
 -10 -18   8    5.77    2.11
 -21 -18   3   10.34    3.01
 -15 -15  -6   46.32    5.96
   1 -14   9   79.75    7.00
  19 -14   9   25.20    5.46
 -21 -14  -1    7.38    4.40
   5 -13   9   33.13    5.29
  14 -13   9  119.61    9.70
  38 -13   3    2.70    4.06
   2 -13  -9   89.12    8.23
   9 -12  -9   81.08    7.25
 -10 -10   6   29.09    2.39
  35 -10   0    4.48    4.14
  10  -7  -7  102.40    6.92
  -8  -6  -5    6.22    3.10
  20  -5   4  196.33   11.54
  24  -5   2  112.41    7.94
  20  -4  -3  162.87    7.68
  15  -2   2   18.80    3.33
   3  -2  -4  578.62   25.77
  10  -1   2  256.88   12.59
 -23 -22  -1   -0.21    4.17
 -21 -18  -3    0.49    4.12
   7 -16 -10   57.20    6.44
 -17 -15  -5   39.11    5.80
  -7 -14  -8   -1.04    4.05
  -5 -13   8   15.90    3.29
 -19 -13  -3   11.83    5.32
  18 -11   8    1.21    4.37
  36 -11   2    0.75    4.09
 -18 -10  -2    4.54    2.85
  19  -9   7  149.99   10.54
  24  -9   6    3.22    5.22
   4  -7  -7  121.39    8.23
  15  -6  -6   15.60    2.43
 -13  -5  -2  891.78   39.94
  -4  -3  -4   21.25    3.25
  -7  -2  -2   28.48    2.97
  -4 -23  10    2.11    2.94
   8 -21  11   -0.45    3.84
 -19 -21   5    2.64    2.07
   0 -19  10   -1.56    2.77
   9 -16  10    9.22    4.40
  12 -16  10   -0.81    3.45
 -14 -14  -6    4.74    5.28
 -18  -9   0  356.22   17.79
  -9  -9  -6   22.49    4.22
  20  -6   5  132.69    9.03
  -9  -5  -4  325.84   16.74
   4  -5  -6    9.61    3.04
   7  -5  -6   36.04    3.70
  23  -4   0   39.82    4.10
  13  -3   4    9.35    3.53
  20  -3  -1  289.02   13.90
  -3  -1  -2    2.69    1.75
   2 -24  11   -1.92    2.88
 -23 -24   1   -1.81    3.74
 -22 -20  -2    0.44    3.14
 -22 -18  -1    2.57    3.21
  15 -16  10   21.20    5.44
 -21 -16  -2    3.26    3.41
  40 -14   3    4.36    4.42
  25 -13   8   12.37    3.72
 -13 -13  -6  159.86   11.21
  -1 -11  -8   -2.07    4.09
 -10 -10  -6    0.76    3.32
  -1  -8   7  204.25   11.29
  22  -8   6    8.35    4.00
   6  -7   7   69.12    5.88
   9  -7   7   47.66    5.22
   7  -7  -7  192.36   10.86
  15  -6   6  373.47   19.28
 -14  -6  -2  500.10   23.72
   7  -5   6  263.04   13.99
  22  -4   2    2.39    2.73
  12  -4  -5  279.08   12.94
  -5  -1  -1 1050.01   45.01
   4   0   1  106.04    5.52
 -23 -27   1    7.78    4.42
   3 -23  11   -1.08    3.40
 -23 -23   0    5.45    4.24
 -16 -14  -5   11.09    4.61
   1 -14  -9  122.52    9.78
  17 -13   9    6.98    3.89
  38 -12   2   15.90    4.84
 -18 -12  -3  120.91    9.17
 -12 -12  -6   40.59    5.80
 -19 -11   1    8.25    2.78
 -11 -11  -6    1.19    3.44
  -6 -10   7  205.66   10.82
   3 -10  -8  315.55   17.14
 -17  -8   0   79.80    5.93
 -16  -8  -2   74.62    5.93
 -15  -7  -2   43.23    4.50
  -9  -7  -5    3.97    3.70
 -15  -6   0  132.86    7.85
 -11  -5  -3  190.08   10.71
  19  -3  -2  134.05    6.89
   5  -2   4   41.97    3.90
  13  -2   3  185.88   10.35
  17  -2   1    0.63    2.92
   4 -22  11    4.64    3.76
   1 -18  10   65.47    6.86
 -13 -17   7   31.63    2.35
   6 -16  10    3.40    3.64
 -20 -13  -1   66.73    6.93
 -17 -13  -4    6.12    4.18
   5 -13  -9   28.12    5.69
   9 -12   9   75.79    7.45
  23 -12   8   10.99    4.88
  28 -12   7    4.17    3.60
 -19 -12   2   -1.48    2.47
 -16 -11   4   -0.45    1.35
   1 -10   8   27.65    4.25
  16 -10   8   32.14    6.48
   0  -8  -7  200.07   11.77
  15  -8  -7   27.93    3.41
   3  -7   7   69.36    5.97
 -16  -7   0  144.10    8.38
  10  -5   6   47.02    4.96
  -2  -4   5  635.27   28.41
  13  -4   5  305.98   15.94
  18  -4   4   86.89    6.61
   5  -1   3  200.43   10.11
 -22 -21   2   10.58    3.46
   9 -20  11   37.52    6.18
  -6 -18   9    2.78    2.49
  -5 -17   9   13.58    3.21
 -20 -17  -3   24.46    4.72
   6 -17 -10   27.37    5.57
 -21 -15   0   -1.83    3.56
   2 -13   9   44.48    5.42
 -15 -13  -5   33.35    6.44
  12 -12   9   93.51    8.14
  -4 -12   8    2.90    2.80
  26 -11   7   33.26    5.57
   8  -9   8   63.52    6.21
  -9  -9   6   65.25    4.12
  17  -8   7  114.97    8.69
  32  -8   1   26.44    5.24
 -10  -8  -5  297.92   15.92
  12  -7   7   84.12    6.96
  30  -7   1    9.17    3.26
  -4  -7  -6   14.26    3.52
  28  -6   1    1.28    3.13
 -10  -6  -4   20.55    4.32
 -10  -3  -1   20.80    2.89
   2  -2   4  132.00    7.45
  13  -1  -1  320.72   14.43
 -19 -18  -4   -1.53    4.12
 -21 -17   2   -0.75    2.68
  -4 -16   9    2.56    2.72
   0 -15  -9  136.86   10.43
  40 -13   2   30.09    5.62
   6 -12   9   -1.19    3.92
 -18 -12   3   86.48    5.72
 -14 -12  -5   -1.63    3.53
  -2 -12  -8    1.39    4.09
  21 -11   8   52.15    6.32
  24 -10   7    4.88    4.18
  12 -10  -8    5.02    3.48
  11  -9   8   46.14    5.76
  34  -9   1   22.99    4.64
  20  -7   6   96.11    7.69
  -3  -6   6   96.14    6.09
 -12  -6  -3   12.31    3.57
  18  -5   5   45.56    5.28
  -4  -5  -5    4.70    3.30
   8  -2   4  239.36   12.45
   2  -1   3  224.11   10.79
   5 -21  11    4.38    3.82
  -7 -19   9   11.15    3.08
 -11 -19   8   15.22    2.36
   2 -17  10   -0.95    3.02
  10 -15  10   -1.71    3.38
  13 -15  10    3.30    3.60
 -20 -15  -2   18.43    4.46
   8 -13  -9   36.66    5.84
  15 -12   9   58.46    6.60
 -16 -12  -4    5.58    3.73
 -13 -11  -5   39.54    5.18
  -6 -11  -7    2.21    4.12
 -16 -10  -3  191.83   11.53
   6 -10  -8  231.89   13.27
   5  -9   8   37.95    5.22
  31  -9   4    5.80    5.32
 -11  -9  -5  360.35   18.93
  29  -8   4    7.98    4.96
   0  -6  -6  290.91   15.18
   1  -5   6  130.13    7.99
  26  -5   1    2.86    2.97
 -11  -4   2  386.08   16.87
   5  -3   5   44.61    4.50
  18  -3   3  238.80   12.99
  20  -3   2   16.47    3.25
  21  -3   0  181.55    9.82
  14  -1   0 1936.99   82.60
   1   0   1   53.17    2.80
   7   0   1   19.09    2.27
 -22 -20   1   11.65    4.10
   9 -17 -10    6.97    4.62
 -21 -16   1    1.63    3.77
  -1 -16  -9   33.51    6.00
  -3 -15   9   89.08    7.16
  -3 -13  -8   -2.43    4.20
  11 -13  -9   92.32    7.61
 -19 -12  -1   10.23    3.38
  33 -11   5    9.26    4.86
 -15 -11  -4   15.02    3.90
  31 -10   5    0.25    3.54
  33 -10   4   14.54    4.49
 -18 -10   1    5.13    2.48
  36 -10   1   -0.41    3.01
 -12 -10  -5    1.04    3.14
   9 -10  -8   76.22    6.74
  29  -9   5    0.24    4.24
  27  -7   4    9.05    4.54
 -13  -7  -3   41.73    4.69
 -11  -7  -4   21.36    3.85
   8  -1   3  483.95   22.31
  10 -19  11   31.23    5.29
 -21 -19  -2    2.51    4.22
 -19 -17   4   31.03    3.57
 -21 -17  -1    8.79    4.24
  16 -15  10   24.88    5.08
 -10 -15  -7  120.55    9.49
  -9 -14  -7   62.08    7.12
   4 -14  -9    6.36    4.49
  -8 -13  -7   24.85    5.34
  35 -12   5    7.66    4.02
  -7 -12  -7   69.78    6.93
  35 -11   4   16.03    4.41
   2 -11  -8   60.02    6.62
 -14 -10  -4    3.42    3.30
  14  -9   8    1.05    4.16
  22  -9   7   24.96    5.32
 -15  -9  -3  160.10    9.98
  31  -8   3   60.63    6.54
 -14  -8  -3   75.49    6.22
 -12  -8  -4   32.62    4.32
  29  -7   3   50.52    5.68
  13  -5   6   59.71    5.96
  -5  -4  -4 1736.71   75.18
   8  -3   5  188.91   10.77
  -6  -3  -3   18.54    2.84
  -8  -2   0  632.28   27.48
 -22 -24   2   -0.33    3.76
 -20 -21   4    0.89    2.61
 -21 -21   3   19.47    4.01
   6 -20  11   34.78    5.88
 -20 -17   3    4.97    2.65
 -18 -17  -4   62.69    6.72
 -19 -16  -3    1.71    3.74
   7 -15  10    4.42    3.30
  -4 -14  -8   18.15    5.16
  -3 -11   8    2.08    2.64
 -18 -11   2   13.88    2.78
  19 -10   8   15.46    4.97
  -5  -9   7   89.60    6.06
  33  -9   3    4.66    4.98
 -13  -9  -4    1.93    3.21
  -1  -9  -7  174.20   10.74
  -5  -8  -6   99.98    7.73
   3  -8  -7    0.17    3.05
  15  -7   7   48.66    5.81
  25  -7   5   14.71    4.89
  18  -6   6  308.74   16.71
  25  -6   4   25.45    4.33
  24  -4   1   70.05    5.84
   2  -3   5   84.56    5.84
   3 -16  10    3.60    3.36
 -20 -14   0   21.64    4.80
 -19 -14  -2    2.13    3.77
   3 -12   9   54.15    5.98
  37 -12   4    5.30    3.76
  29 -10   6   48.78    6.24
  35 -10   3    9.74    4.90
  27  -9   6   14.56    4.77
 -17  -9   1    8.65    2.56
   0  -7   7  176.76   10.17
  27  -6   3   22.29    4.13
  -6  -5   5    0.17    2.01
 -13  -5   1  937.95   40.72
  16  -4   5   48.98    5.13
  16  -3   4   14.72    3.80
  -8  -3  -2  500.98   22.91
  -1  -3  -4  147.96    8.31
  11  -2   4   64.72    5.53
  -2  -2  -3    5.29    1.87
  13  -1   2   12.90    2.82
 -22 -22   0   24.53    5.20
  -8 -20   9    7.08    2.78
 -20 -20  -3   15.66    4.36
 -16 -17  -5    1.43    4.45
  -6 -16  -8   -1.45    4.22
  10 -11   9   22.81    5.36
 -18 -11  -1   -0.19    2.81
   2  -9   8   -0.56    2.77
  20  -8   7    2.27    5.17
   3  -4  -5  886.29   39.28
 -22 -23   1    0.97    3.72
   7 -19  11   76.05    7.99
   8 -18 -10   21.24    5.22
 -17 -16   5    6.21    1.75
 -13 -16  -6   73.10    7.85
   3 -15  -9   53.62    6.85
   7 -14  -9    3.37    3.73
   7 -11   9   22.71    4.98
  13 -11   9   91.04    8.41
 -17 -11   3  233.60   11.59
  37 -11   3   10.41    4.49
 -15 -10   4   32.07    2.28
  -6  -9  -6   17.96    3.80
  -8  -8   6   28.17    2.74
  25  -8   6   40.64    6.64
  12  -8  -7   83.53    6.04
  10  -6   7    9.42    3.41
  23  -6   5   99.72    7.90
  25  -5   3  107.95    7.82
 -11  -4  -1  414.23   19.23
  11  -3   5   11.15    3.57
  18  -2  -1  189.12    9.61
   9   0   0   12.29    1.84
   5   0  -1  417.77   17.62
 -22 -26   1    0.88    3.81
 -22 -25   0    8.14    4.38
  11 -14  10    0.61    3.84
  14 -14  10   29.38    5.25
   1 -12  -8   40.24    5.48
  24 -11   8  120.83    9.51
   5 -11  -8   18.24    4.09
  -2 -10  -7    8.45    3.38
  17  -9   8   14.50    4.82
 -16  -8   1   94.57    6.06
   6  -8  -7    1.39    2.90
 -14  -6   1    1.00    2.53
   3  -6  -6  427.63   20.61
  12  -6  -6   50.46    3.98
   9  -4  -5    9.51    2.33
  22  -3   1  285.82   14.64
  -1  -2   4  150.09    7.85
  16  -2   3   73.86    6.14
 -21 -24   3   11.19    3.61
 -21 -18   0   17.74    3.88
 -20 -18  -2   13.05    4.60
 -20 -16  -1   34.96    5.06
 -17 -16  -4    1.88    3.85
 -15 -16  -5   94.14    8.27
   4 -15  10    0.91    3.45
 -20 -15   1   13.56    4.02
 -18 -15  -3   19.35    4.70
 -12 -15  -6   58.42    7.53
   8 -14  10   58.04    6.40
  39 -12   3    0.73    3.46
 -17 -10  -1    3.89    2.82
   9  -8   8   52.57    5.73
   9  -8  -7   53.43    5.00
  23  -7   6   16.10    4.60
  31  -7   2   26.01    4.57
 -15  -7   1    8.26    2.37
  30  -7  -2   -0.52    2.33
  -1  -7  -6   35.02    4.68
   4  -6   7   79.52    6.22
  16  -5   6   41.44    5.08
   5  -4   6    3.24    3.13
   8  -4   6   10.57    3.21
  19  -2   0  195.01   10.34
  11  -1   3 1074.22   47.33
   5   0   2   24.29    2.57
   1 -22  11   -1.24    3.20
 -21 -20   2    0.97    3.12
 -21 -20  -1    3.62    4.36
 -20 -16   2   28.58    4.16
   2 -16  -9   42.77    6.38
 -11 -14  -6   16.91    5.00
  10 -14  -9    5.32    4.20
  -1 -13   9   50.99    5.62
 -18 -13  -2    4.85    3.36
  16 -11   9   37.82    6.08
  -2 -10   8    2.94    2.85
  27 -10   7    8.71    4.12
 -17 -10   2   -1.35    2.20
  -7 -10  -6  105.68    7.96
   6  -8   8    0.17    3.72
  33  -8   2   -1.49    3.69
  18  -7   7   17.98    4.53
  31  -7  -1    2.09    3.26
  29  -6   2   45.34    5.57
  29  -6  -1   15.68    3.21
  21  -5   5  174.08   11.19
  21  -4   4   14.34    4.17
  23  -4   3   15.79    3.49
   6  -4  -5  301.54   14.50
  -1  -1   3  238.69   11.13
   2 -21  11    3.50    3.72
 -19 -19  -3    7.29    3.73
   8 -18  11   -1.89    4.32
 -19 -13   0   20.19    4.25
 -10 -13  -6   38.80    5.60
   0 -13  -8    8.67    4.50
   4 -11   9   10.21    4.14
  -8 -11  -6  167.12   10.87
  14 -11  -8  109.64    8.03
  22 -10   8   41.33    5.70
  35  -9   2   23.27    5.26
   2  -9  -7   48.84    4.97
  17  -9  -7    0.07    2.21
  -4  -8   7    8.98    2.37
  -6  -7  -5   62.47    5.96
  13  -6   7  169.96   10.77
  28  -6  -2    1.44    2.24
  27  -5   2   69.28    6.05
 -12  -5  -1  148.51    8.51
  -6  -5  -4 1495.13   65.24
  11  -4   6  101.15    7.33
  -7  -4  -3  436.34   20.60
  -5  -2   3  506.22   21.83
  10   0   1  158.18    8.23
 -20 -24   4    1.69    2.72
   3 -20  11    8.69    3.84
  -3 -19  10    0.17    2.76
  -2 -18  10   31.22    4.52
   1 -17  -9   87.51    8.42
 -14 -15  -5   29.79    5.57
  41 -13   3    4.41    3.77
  -9 -12  -6   52.34    5.96
   8 -11  -8   38.00    5.16
  25  -9   7    4.72    4.32
 -16  -9  -1   30.49    4.21
  17  -7  -6  107.17    6.05
   6  -6  -6  104.05    6.86
  -2  -5   6  156.40    8.71
   2   0   2   54.05    3.54
   8   0   2  817.17   35.90
  -9 -21   9   -0.17    2.12
  -4 -20  10    4.25    2.93
  -1 -17  10   50.02    5.72
   6 -15  -9   26.45    4.88
 -17 -14  -3    1.55    3.74
  11 -11  -8   -1.16    3.28
  37 -10   2   32.95    5.22
  15  -8   8   19.99    5.05
  21  -6   6   41.65    5.48
 -13  -6  -1    7.10    2.89
   9  -6  -6   18.28    2.93
  27  -5  -1    2.19    2.28
  -9  -4  -2   71.72    5.06
  14  -2   4   48.62    5.08
   4 -19  11   32.81    5.62
  -9 -17  -7   24.02    4.89
   5 -14  10   25.49    4.93
  -1 -14  -8    5.85    5.40
   0 -12   9  178.99   11.17
 -17 -12  -2   27.74    4.18
  11 -10   9  108.52    9.05
  20  -9   8   15.02    4.65
  23  -8   7   -3.41    4.46
  -7  -8  -5   25.44    4.12
  32  -7   0   48.70    5.66
 -14  -7  -1   21.12    3.81
  30  -6   0   49.69    5.17
 -11  -5   3   88.40    4.09
 -12  -5   2  141.03    6.89
  19  -4   5    1.87    3.01
  25  -4   2    4.61    3.46
   0  -1  -2    3.05    1.89
 -20 -21  -2    1.27    3.33
 -19 -17  -2    5.64    4.14
   0 -16  10   13.68    3.61
 -15 -14  -4   11.14    4.01
 -13 -14  -5   -1.11    4.17
   9 -13  10   22.49    4.46
  12 -13  10   -1.24    3.45
   4 -12  -8   67.74    6.42
  19 -11   9    7.17    4.00
  39 -11   2    4.70    4.26
   8 -10   9   92.76    7.89
 -16 -10   3    4.97    1.88
 -14  -9   4    3.37    0.99
 -16  -9   2    6.08    2.15
  34  -8   0   47.94    5.90
   1  -6   7   57.08    5.21
  16  -6   7  201.91   12.42
  26  -5  -2   11.66    2.45
  19  -3   4  157.47   10.10
  20  -2   1   38.71    4.41
 -21 -23   2    1.85    3.78
  -5 -21  10   10.06    3.42
 -17 -19  -4    7.25    4.68
   9 -17  11   21.40    4.89
 -20 -17   0   13.98    4.32
  -8 -16  -7   12.09    4.72
 -19 -15  -1   34.96    5.28
  -7 -15  -7  129.65    9.97
  -2 -15  -8   27.65    5.54
  -6 -14  -7   41.53    5.96
  15 -13  10    3.37    3.60
 -12 -13  -5    2.48    3.66
  -5 -13  -7    6.88    3.86
 -18 -12   0  149.87    9.33
  14 -10   9    6.93    3.88
  34 -10   5   17.80    5.21
  -1  -9   8   78.26    6.25
  32  -9   5    1.39    3.60
  30  -8   5    0.64    5.08
  -7  -7   6   59.56    4.12
  -7  -6  -4  143.91    8.91
  28  -5   0  111.94    7.64
  14  -4   6  410.44   20.87
  -4  -2  -2   64.03    4.21
   6  -1   4  203.79   10.79
 -21 -26   2    4.85    3.50
 -21 -22   1    7.94    3.97
 -18 -20   5    0.00    1.84
 -20 -20   3    2.36    2.68
 -20 -19  -1   15.78    4.54
   5 -18  11    3.17    3.85
 -18 -18  -3   10.33    4.72
  -3 -16  -8   -0.24    4.04
   5 -16  -9   39.87    5.72
   9 -15  -9   66.68    6.72
 -19 -14   1   24.92    4.45
 -16 -11  -2    0.72    2.69
   1 -10  -7    0.73    2.82
  34  -9   4   -0.24    4.37
  -8  -9  -5  245.43   13.63
  32  -8   4    9.91    4.36
  28  -7   5    7.08    4.46
  30  -7   4    3.92    3.98
   8  -5   7    0.85    2.73
  19  -5   6    7.97    3.89
  -8  -5  -3  298.93   15.06
  25  -4  -1  164.66    9.21
  -2  -4  -4 1134.08   49.64
   6  -2   5  664.85   30.46
  -6  -2  -1  344.46   15.68
  14  -1   3  697.15   31.91
 -21 -24   0    8.61    4.69
 -12 -18  -6    6.25    4.70
 -18 -16   4   -0.69    1.92
   1 -15  10    0.23    2.93
 -14 -13  -4    0.72    3.20
 -11 -12  -5   61.02    5.98
 -10 -11  -5  154.05   10.19
   5 -10   9    4.66    4.26
  36 -10   4    7.94    4.36
  -9 -10  -5   19.45    4.14
   5  -9  -7   47.68    4.84
  18  -8   8   50.74    6.40
  28  -8   6   44.25    6.04
 -15  -8   2    4.38    1.83
  10  -7   8  268.90   15.44
  21  -7   7    4.12    4.25
   2  -7  -6  242.95   12.97
  28  -6   4    4.76    3.92
 -10  -5  -2  740.76   33.26
  23  -3   2   44.91    4.66
  -9  -3   0  387.94   17.44
   9  -2   5   60.47    5.56
  17  -2  -2   80.28    4.45
   3  -1   4  148.15    8.25
   9  -1   4  476.26   22.47
 -21 -28   1    6.04    4.20
 -21 -25   1    0.11    3.82
 -17 -23   6    1.73    1.83
 -19 -15   2    8.97    3.42
  12 -15  -9  156.61   10.83
   6 -13  10   39.71    5.66
   3 -13  -8  155.02   10.49
 -15 -12  -3  168.36   10.58
   1 -11   9   41.40    5.14
   7  -7   8  211.67   12.53
  -3  -7   7   25.01    3.32
  -8  -7  -4  355.03   17.79
 -13  -6   2   35.38    2.88
  -2  -6  -5  161.74    9.61
   5  -5   7   71.82    6.21
  11  -5   7   16.76    3.85
  26  -4   0   52.53    4.96
  11  -3  -4  419.32   18.39
   3  -2   5  346.98   16.87
   1  -2  -3  235.55   11.15
  11   0   2  139.33    7.98
 -12 -20   8   -0.03    1.24
 -19 -20   4    8.09    2.92
   4 -17  -9    8.26    3.94
  10 -16  11    1.03    3.41
 -13 -12  -4   59.47    5.85
   7 -12  -8   40.05    5.57
  38 -11   4    2.17    3.48
  -3  -9  -6   12.41    3.37
  14  -9  -7  257.35   13.38
 -13  -8   4  413.39   17.72
  13  -7   8   62.21    6.65
  26  -7   6   12.31    5.54
 -14  -7   2   94.66    5.46
  26  -5   4   11.17    3.80
   2  -5  -5   53.97    4.96
  -5  -4   5  316.64   14.78
  17  -3   5   61.72    5.78
  -3  -3  -3  662.15   29.49
 -19 -20  -2   -0.11    3.34
 -20 -19   2    5.41    3.01
 -20 -18   1    7.21    3.41
 -16 -18  -4   21.45    4.94
 -14 -18  -5   54.39    6.57
   6 -17  11   47.64    6.09
 -11 -17  -6   12.11    4.54
 -18 -16  -2   24.34    4.94
 -18 -14  -1    2.04    3.62
 -17 -11   0   59.54    5.28
  23  -9   8   42.52    5.84
 -15  -9   3  300.31   13.87
  34  -8   3   30.91    5.60
  35  -8   1    4.12    3.36
  32  -7   3   51.69    6.33
  33  -7   1    2.44    3.36
  30  -6   3    1.93    4.65
  31  -6   1    1.75    3.40
 -11  -6  -2  570.03   26.33
  -9  -6  -3  301.33   15.36
  24  -5   5  120.70    9.09
  17  -2   4  227.15   12.61
  17  -1   0 1292.60   55.95
   6   0   3  138.30    7.66
 -20 -22  -1   -0.04    4.06
 -18 -21  -3    0.32    3.37
   3 -18  -9   32.49    5.25
 -17 -17  -3    2.15    4.62
   8 -16  -9   52.87    6.45
  10 -12  10    0.63    3.80
  13 -12  10   51.13    6.10
 -14 -11  -3    1.49    2.86
 -12 -11  -4  104.32    7.74
   0 -11  -7  129.53    9.14
   9  -9   9   88.17    7.68
  12  -9   9   27.25    4.88
  28  -9   7    0.15    3.81
  36  -9   3    0.77    4.30
   8  -9  -7  198.56   11.35
 -13  -8  -2  835.10   37.82
  -9  -8  -4   69.90    5.81
   4  -7   8   69.29    6.42
 -12  -7  -2   66.96    5.97
  19  -6   7    2.08    3.80
  24  -6   6    9.27    4.42
  14  -5   7   87.43    7.26
  28  -5   3   75.77    6.82
  17  -4   6  323.41   17.30
  24  -4   4    2.03    3.18
   6  -3   6  415.37   20.32
   9  -3   6  117.75    7.90
   5  -3  -4  558.21   24.81
  12  -2   5   72.49    6.12
 -20 -23   3   -0.53    2.66
 -20 -20   0   17.58    4.04
 -10 -16  -6   95.98    8.58
   2 -14  -8    2.16    4.86
  16 -12  10   61.22    7.32
  10 -12  -8    8.43    3.88
  38 -10   3    1.52    3.46
 -13 -10  -3   57.20    5.41
 -11 -10  -4   37.28    4.77
  -4 -10  -6  301.09   16.08
 -10  -9  -4    1.91    2.85
  11  -9  -7  226.26   12.27
   0  -8   8    0.21    2.82
  16  -7   8    6.53    4.45
 -10  -7  -3  296.11   15.24
  27  -6  -3  165.79    8.57
  -1  -4   6    4.44    2.63
  24  -4  -2   16.07    2.53
  24  -3   0    0.36    2.52
  21  -2   2   -0.56    3.05
  12  -1   4  141.70    8.86
   9   0   3  211.23   11.01
 -19 -18  -1    1.56    3.33
 -13 -17  -5    1.39    4.10
   7 -16  11   22.43    4.77
 -19 -16   0    8.13    4.24
 -18 -13   1   -0.16    2.65
  13 -12  -8   17.64    4.36
  20 -10   9    0.00    3.72
  15  -9   9   19.20    4.60
 -12  -9  -3  222.15   12.31
  21  -8   8  113.81    9.05
  26  -8   7    2.33    3.93
  -6  -6   6  161.90    8.50
   2  -5   7  145.36    9.11
  14  -5  -5   13.34    1.97
  22  -4   5    4.54    3.44
  26  -4   3   22.60    4.02
  27  -4   1   14.34    3.60
  12  -3   6  521.83   25.25
  23  -3  -1  151.85    8.41
  18  -1   1  203.62   10.89
  12  -1  -2    7.78    0.96
   3   0   3 1013.07   43.97
 -20 -26   3    1.45    2.86
 -19 -23  -2    4.44    4.49
   0 -20  11    2.28    3.26
 -16 -19   6    7.34    1.55
  -9 -15  -6   13.99    4.84
   1 -15  -8   20.92    5.05
   7 -12  10    0.23    3.26
  -1 -12  -7   86.73    7.12
  -5 -11  -6  259.41   14.47
   2 -10   9   37.58    5.10
   4 -10  -7    9.67    3.18
   6  -9   9   37.62    5.92
   1  -8  -6   23.13    3.73
  -3  -7  -5  255.53   13.87
   5  -7  -6  116.63    7.52
  -4  -1   0 2209.31   93.00
  16  -1  -1  214.48   10.33
  -1 -21  11   18.89    4.18
   1 -19  11    3.36    3.32
   7 -17  -9   15.43    4.88
  11 -16  -9  113.14    9.05
  11 -15  11    1.23    3.48
 -17 -15  -2   66.36    7.04
  -5 -14   9   33.66    4.29
  -8 -14  -6   46.53    5.73
   3 -13  10   35.26    5.21
  -8 -13   8  108.85    6.86
 -17 -13  -1   18.73    3.52
  -7 -13  -6   84.92    7.20
   6 -13  -8   72.42    7.13
  -6 -12  -6   32.18    5.08
  40 -11   3    6.86    4.04
 -16 -10   0  135.08    8.22
 -14  -8   3  168.85    8.14
  24  -7   7    8.93    4.29
  22  -5   6   19.61    4.73
  -3  -5  -4  948.35   42.04
   8  -3  -4  908.98   39.19
 -20 -23   0   12.43    4.61
 -20 -22   2    4.21    3.88
 -20 -21   1    7.30    3.74
   2 -18  11    2.82    3.38
  -7 -18  -7   51.77    6.41
 -16 -16  -3    8.01    5.12
   0 -16  -8    4.92    5.46
  -6 -15   9   32.29    4.01
  -4 -13   9    2.80    2.86
  -6 -11   8   10.02    2.85
  14  -7  -6   18.22    2.72
  -2  -6   7    2.03    2.49
  17  -5   7   10.73    4.18
 -10  -4   0  418.62   18.95
  25  -3   1   71.74    5.82
  15  -2   5    4.21    2.90
  -7  -2   1    3.50    0.92
   0  -1   4    5.40    2.24
  17  -1   3  373.81   18.71
 -20 -26   0    0.00    4.04
 -19 -23   4    0.37    2.55
 -17 -20  -3   15.44    4.08
 -18 -19  -2   26.40    5.34
  -2 -18  -8   10.93    5.25
  -6 -17  -7   42.43    6.12
  -1 -17  -8   30.65    6.20
 -12 -16  -5   42.83    6.06
 -18 -15   3   15.60    3.41
  -9 -14   8   37.87    3.66
 -18 -14   2   10.30    3.57
  18  -9   9   15.63    4.32
   8  -6   8   60.96    6.06
 -12  -6   3   42.63    2.55
  32  -6   2   13.80    4.50
  19  -6  -5  129.09    6.13
   5  -5  -5  130.43    7.66
   9  -4   7   42.73    5.25
  24  -3   3   91.52    7.16
  18  -3  -3   26.10    1.76
   0  -2   5   90.26    6.08
  14   0   2   49.41    4.48
 -20 -28   2    1.60    3.69
 -18 -23   5    1.59    2.33
   6 -18  -9   35.76    5.82
   3 -17  11   11.42    3.89
  -7 -16   9   -0.57    2.09
 -14 -16  -4    1.52    5.10
  -5 -16  -7   12.22    5.54
  -4 -15  -7   52.50    6.25
  11 -11  10   13.63    4.13
  14 -11  10   62.28    6.78
 -15  -9   0  471.82   22.25
  36  -8   2    4.84    3.29
  -4  -8  -5  263.37   14.04
  19  -7   8   28.01    5.30
 -13  -7   3   19.48    1.76
  34  -7   2   19.65    4.40
   8  -7  -6   16.00    2.66
  22  -6   7   -2.69    4.25
  30  -5   2    7.69    3.57
  15  -3   6  636.79   30.37
  20  -3   5   74.26    6.92
  -5  -3  -2   27.46    2.81
  15  -1   4   57.76    5.33
  -2  -1  -1  487.80   21.15
  12   0   3  574.80   26.56
 -20 -27   1   -0.96    3.72
 -20 -25   2    5.38    3.41
 -20 -24   1    5.02    3.93
 -19 -21  -1   -0.29    3.77
 -19 -19   3   28.86    3.90
 -19 -17   1    8.82    3.80
 -16 -15   5   14.52    2.04
 -11 -15  -5    0.15    3.48
   4 -12  10    2.66    3.06
  -5 -10   8    4.52    2.61
  35  -9   5   12.46    4.50
  10  -8   9    9.51    4.80
  31  -8   6   23.29    4.90
  33  -8   5    2.20    3.34
   1  -7   8    2.45    2.93
  31  -7   5   -0.51    4.57
  14  -6   8    0.80    3.98
  12  -4   7    9.29    3.34
  20  -4   6   18.92    4.04
  -7  -3  -1  350.94   16.08
  22  -2   0   72.67    5.46
  19  -1   2    1.65    3.16
 -19 -26   4   -1.12    2.98
 -13 -20  -5    1.64    3.58
 -10 -19  -6   22.12    4.90
   5 -19  -9   29.58    4.86
 -18 -17  -1    1.76    3.58
  10 -17  -9    7.16    4.24
 -18 -15   0   50.83    5.88
 -16 -14  -2    8.47    3.86
   5 -14  -8    2.82    3.77
   9 -13  -8   47.97    5.96
 -17 -12   1   30.59    3.84
 -16 -12  -1   14.50    3.30
   8 -11  10   35.71    5.06
   3 -11  -7   11.30    3.68
   7 -10  -7   32.81    4.06
   3  -9   9    8.49    4.34
  38  -9   2   16.32    4.62
   0  -9  -6   92.66    6.88
  13  -8   9   15.83    4.29
  11  -7  -6   27.04    3.25
   5  -6   8   69.97    6.21
  29  -6   5   -3.36    4.90
  28  -4   2    0.53    3.57
  -4  -4  -3   10.05    2.45
   1  -4  -4  515.56   23.45
  20  -2   4  419.36   21.03
   7  -1   5 1048.41   46.62
 -15 -20  -4   21.07    4.61
 -19 -19   0   50.30    5.98
   4 -16  11   50.52    6.46
 -10 -14  -5   12.91    3.74
  -5  -9  -5   13.11    3.42
   7  -8   9    0.57    4.37
  24  -8   8  142.71   10.50
  35  -8   4    5.38    3.77
 -14  -8   0    4.93    2.84
  19  -8  -6  164.79    8.38
  33  -7   4   -0.41    4.33
  31  -6   4    4.90    4.05
 -11  -5   0  212.09   10.53
  22  -2   3   20.32    4.13
  23  -2   1   26.46    3.53
  10  -1   5   56.74    5.33
  -1   0   2    3.28    1.56
 -19 -24  -1    3.28    4.12
 -18 -22  -2    7.54    3.64
  -4 -17  10    6.49    3.04
  -8 -17   9    7.26    2.48
  -3 -16  10    7.84    3.26
  -2 -15  10   20.72    3.80
 -13 -15  -4   79.32    7.20
   9 -14  11    4.36    3.70
  -2 -11   9  101.12    7.52
  -4  -9   8   37.83    4.37
  37  -9   4    0.99    4.13
  17  -6   8    6.29    4.36
  27  -6   6    4.80    5.08
  -4  -6  -4    2.65    3.48
  20  -5   7   11.38    4.64
  -5  -5   6   34.54    3.25
  27  -5   5   21.00    4.89
  29  -5   4   -0.49    4.05
  25  -5  -3  104.01    5.68
   8  -5  -5   42.01    3.78
  11  -5  -5   12.09    2.44
  15  -4   7   16.04    3.80
  -4  -3   5 1396.02   60.02
   7   0   4   37.52    4.04
 -16 -19  -3    1.79    3.58
  -9 -18  -6   12.35    4.69
  13 -17  -9    0.99    3.21
   4 -15  -8   86.37    7.78
  -9 -13  -5    6.25    3.66
  12 -13  -8    0.13    3.96
  15 -13  -8   69.93    6.48
  -6 -10  -5   72.91    6.14
  16 -10  -7    9.83    2.72
 -12  -6   0  104.35    6.36
   3  -4   7    9.25    3.50
   0  -3   6  423.40   20.16
  26  -3   2   30.99    4.57
  22  -3  -2   65.17    4.36
   7  -2   6  146.61    9.23
  10  -2   6   32.22    4.57
  21  -2  -1  112.04    6.62
   4  -1   5  902.72   40.31
 -17 -18  -2   63.45    6.53
   9 -18  -9    7.88    3.90
   5 -15  11    0.40    3.80
 -10 -15   8   31.54    3.10
  -1 -14  10    6.25    3.05
 -14 -14  -3   -1.84    3.10
 -15 -13  -2   11.82    3.42
  -8 -12  -5  194.08   11.67
   2 -12  -7  205.19   12.10
   5 -11  10   73.71    6.94
  -7 -11  -5   46.08    5.13
  12 -10  10    2.48    3.49
   4  -8  -6    7.86    2.64
  22  -7   8   23.09    4.97
  27  -7   7    2.51    3.77
  -1  -5   7  243.94   12.90
  25  -5   6   33.05    5.54
  27  -4   4    3.16    3.77
  18  -3   6  242.16   13.90
  18  -2   5   66.47    6.18
  10   0   4    9.30    3.26
  16   0   1  762.08   34.10
 -12 -19  -5   48.69    6.28
  -5 -18  10   15.62    3.44
 -12 -14  -4  103.36    7.80
 -15 -11  -1   37.32    4.22
  15 -10  10    4.82    4.30
  10 -10  -7   34.31    4.21
  13  -1   5    3.00    3.54
   3  -1  -2   12.29    1.44
   4   0   4   51.05    4.21
   0   0   3  123.51    6.48
  15   0   3  374.47   18.47
  15   0   0  390.10   17.96
  11   0  -1  449.76   19.60
 -19 -22   3   30.99    4.41
 -19 -22   0   33.05    5.32
 -19 -20   1   -0.47    3.20
 -18 -19   4   -0.07    2.07
  -8 -17  -6   30.25    5.68
   3 -16  -8   56.19    6.76
   8 -14  -8    0.19    4.01
   0 -13  10   16.84    3.89
 -16 -11   1    9.21    2.72
   9 -10  10    3.76    3.29
  -1 -10   9   37.43    5.02
  -9 -10   7  144.44    7.74
  13 -10  -7   52.22    4.73
  -8  -9   7  114.04    6.62
   4  -8   9   25.50    5.16
  19  -8   9   19.61    4.54
  -5  -7  -4 1173.20   51.79
   2  -6   8    2.44    3.14
  33  -6   3    1.27    3.66
   9  -5   8  143.54    9.81
  12  -5   8   39.44    6.05
   4  -2   6  626.41   29.06
  13  -2   6   49.69    5.21
   6   1   2  354.82   16.36
   8   1   1  983.96   42.52
 -19 -25   0   23.53    4.72
 -18 -20  -1    6.33    3.89
   8 -19  -9   11.77    4.12
   2 -17  -8    1.13    4.10
 -17 -16  -1   41.13    5.89
 -17 -14   0   23.40    4.02
 -17 -13   2    0.65    2.64
 -11 -13  -4    8.63    3.30
  -2 -11  -6  426.68   21.29
  -3  -8   8   32.82    4.12
  37  -8   3    6.54    3.68
  11  -7   9    6.82    4.89
  35  -7   3   16.52    4.20
  25  -6   7    2.15    3.78
  33  -6   0    9.47    4.01
  31  -5   3   60.15    7.12
  -5  -5  -3  238.17   12.18
  18  -4   7    3.96    3.93
  23  -4   6    5.18    4.25
  -6  -4  -2   26.77    2.82
  25  -3   4   82.89    7.16
  24  -2   2   -1.56    3.36
  18  -1   4   15.52    3.58
  20  -1   3   55.26    5.57
   9   1   2  577.16   25.97
 -19 -30   2    1.75    4.13
 -19 -28   3    4.66    4.01
 -16 -22  -3   14.66    4.78
 -19 -21   2   -3.80    3.34
 -17 -19   5    3.08    2.08
  -5 -19  -7    7.80    4.97
   0 -19  -8   45.36    6.58
 -11 -18  -5   27.42    5.46
   1 -18  -8   12.75    5.14
 -18 -16   1    2.21    3.70
  -7 -16  -6   55.99    6.36
   6 -14  11   47.09    6.06
 -17 -14   3   10.70    2.97
  10 -13  11   -2.97    3.65
 -13 -13  -3  113.76    8.33
   1 -13  -7   44.32    5.12
 -10 -11   7   46.13    3.65
   6 -11  -7   25.36    4.12
   8  -7   9   54.75    6.26
  14  -7   9    4.33    4.64
  20  -6   8    6.80    4.25
   6  -5   8   61.63    6.24
  15  -5   8    1.47    4.17
  31  -5   0   92.82    7.30
  29  -4   3   60.96    6.45
  -8  -4  -1  157.12    8.15
   7  -3   7  111.05    7.82
  10  -3   7   20.25    3.94
  23  -3   5   78.79    7.00
   0  -3  -3  883.38   38.44
  21  -1   1  229.46   12.27
  20  -1   0  223.03   11.57
  13   0   4   63.53    5.70
   5   1   1  942.86   40.48
 -19 -29   1    2.70    4.09
 -19 -25   3    3.77    3.46
 -17 -21  -2   13.44    4.57
   4 -20  12    0.88    2.70
   7 -20  -9    1.84    3.46
  -6 -19  10    0.23    2.56
 -15 -18  -3   14.24    5.30
  12 -18  -9   82.55    7.70
  -6 -15  -6    9.61    3.70
 -10 -12  -4   59.12    5.70
  -3 -12  -6   11.90    4.08
  39  -9   3    7.12    4.38
  -7  -8   7   46.72    3.84
  -6  -8  -4  126.09    8.26
  30  -5  -1    1.96    2.52
 -19 -23   1    1.13    3.61
 -18 -23  -1    4.48    3.52
   5 -19  12   -0.28    3.89
  -9 -18   9   11.09    2.41
 -18 -18   0   -2.24    3.18
 -13 -18  -4   15.86    4.85
  -4 -18  -7   76.18    7.61
 -16 -17  -2   11.42    4.38
  -5 -14  -6  244.15   13.99
   0 -14  -7   -1.04    3.12
  -4 -13  -6  139.82    9.42
   6 -10  10   54.35    6.33
   0  -9   9   69.00    6.30
  34  -6   1   21.91    4.54
  23  -5   7   33.70    5.52
  29  -4   0   33.57    4.36
  13  -3   7   17.52    3.86
  16  -2   6   42.27    5.05
  -1  -2  -2   11.86    1.99
 -19 -27   2   -0.33    3.50
 -19 -26   1   10.46    4.21
 -18 -26  -1    0.68    2.98
 -19 -24   2   -0.52    3.32
 -14 -22  -4   -1.00    3.54
   0 -17  11    3.54    3.54
  -3 -17  -7   36.60    5.90
   7 -15  -8    4.38    4.72
  11 -14  -8    6.12    4.04
 -12 -12  -3  135.13    9.06
  -9 -11  -4   22.35    3.96
  -8 -10  -4   58.63    5.37
  13  -9  10   53.07    6.25
 -13  -9  -1   -0.92    2.53
  -7  -9  -4   88.66    6.86
   3  -9  -6   31.47    4.26
   7  -8  -6   70.90    5.50
  17  -7   9    5.45    3.73
   4  -6  -5  662.97   29.97
  32  -5   1    7.33    4.26
   0  -5  -4  195.26   10.21
  -4  -4   6   12.59    2.40
  27  -3   3   10.82    3.65
  23  -2   4  184.18   11.23
   1  -1   5   33.21    3.97
  16  -1   5   17.02    3.62
   7   1   3  245.02   12.25
  12   1   2   14.94    2.85
  11   1   1  266.13   12.77
 -17 -24  -2   -0.35    3.61
   6 -18  12    4.06    4.20
  -1 -18  11    3.64    3.33
 -18 -18   3   -0.59    2.55
 -18 -17   2    3.44    3.10
 -10 -17  -5    3.21    3.94
   1 -16  11    2.04    3.16
 -13 -11  -2  122.62    8.34
 -15 -10   1   24.61    3.49
  10  -9  10   12.91    4.37
   5  -7   9    1.84    3.65
  -2  -7   8   54.59    5.14
  -6  -7   7  175.21    9.46
  -6  -6  -3  177.44    9.71
  -9  -5  -1   78.31    5.21
   0  -4   7   43.43    4.52
  30  -4   1    3.98    3.81
   4  -3   7  112.61    7.70
  21  -3   6   31.87    5.08
  21  -2   5  102.47    7.74
  -4  -1   3  144.02    6.84
  22  -1   2   36.54    4.30
  10   1   3  303.45   15.12
   3   1   2    2.45    1.77
  -2 -19  11    7.76    3.65
  11 -19  -9   19.29    4.68
  11 -12  11   14.92    4.74
   2 -11  10   72.31    6.89
  16  -9  10   52.14    6.20
  -1  -8  -5  208.19   11.54
  34  -7   5   11.29    4.21
  30  -6   6    6.56    4.70
  32  -6   5   -0.05    4.38
  18  -5   8   20.21    4.86
  -7  -5  -2  162.13    8.73
  28  -4  -1   22.33    3.56
   4  -4  -4   63.73    4.42
  16  -3   7    4.09    3.41
 -18 -22   4    0.27    2.53
 -15 -21  -3    5.36    3.62
  -8 -20  -6   16.02    4.60
   6 -16  -8   38.30    5.49
   2 -15  11   -0.32    2.86
 -16 -15  -1   24.48    4.05
  14 -14  -8   44.77    5.68
 -16 -13   0   26.50    3.60
   5 -12  -7   61.72    5.65
 -11 -11  -3  209.20   11.86
   9 -11  -7   19.04    3.70
 -12  -8  -1   12.39    3.08
  23  -6   8   25.21    5.02
 -10  -6  -1  176.34    9.34
   3  -5   8   21.60    3.68
  30  -5   5   16.72    5.45
  21  -4   7   16.51    5.13
  27  -3   0   25.58    3.77
  25  -2   3   93.41    7.26
   7  -2  -3  151.11    7.08
   8   0   5  170.56   10.05
   1   0   4    2.96    1.92
  16   0   4   92.82    6.84
   4   1   3  860.95   37.72
 -18 -21   0    6.94    3.89
 -11 -21  -5   41.57    5.90
 -17 -19  -1    4.06    4.18
 -12 -17  -4   60.98    6.41
  -9 -16  -5   -1.92    3.49
 -12 -10  -2   99.32    6.89
 -10 -10  -3   25.57    3.84
   7  -9  10    3.10    3.16
   1  -8   9    3.73    3.26
  16  -8  -6   74.19    4.94
  20  -7   9    0.00    3.36
 -11  -7  -1  154.77    8.70
  -7  -7  -3  905.31   40.37
  12  -6   9    8.82    4.14
  28  -3   1   22.69    4.05
  -3  -2   5   47.96    3.93
   8  -1   6   75.82    6.09
  11  -1   6  315.76   16.54
  11   0   5   83.97    6.49
 -16 -20  -2    1.44    4.30
  10 -20  -9   -1.41    3.28
 -18 -19   1    8.01    3.56
 -15 -16  -2   34.21    4.74
 -17 -15   1   82.84    6.62
   3 -14  11   46.86    6.05
   8 -12  11    8.23    3.85
 -16 -12   2    3.14    2.28
  18 -11  -7    1.16    2.27
   2 -10  -6   42.33    4.54
  -9  -9  -3   14.62    3.64
  -8  -8  -3  300.16   15.27
  10  -8  -6   41.41    3.97
  36  -7   4    2.35    3.42
   9  -6   9   -0.29    4.72
  34  -6   4    7.00    4.41
  35  -6   2   13.51    4.56
  33  -5   2   -0.37    4.28
   7  -4   8  227.83   13.21
  13  -4   8   32.22    5.42
  28  -4   5    1.19    4.04
  19  -1  -1   14.95    2.73
 -18 -27   0    6.04    4.48
 -18 -25   4    7.28    3.20
 -18 -24   0    7.45    3.69
  -7 -19  -6   36.94    6.69
  14 -19  -9   37.36    5.18
   5 -17  -8    0.67    3.98
 -11 -16   8   39.67    3.16
  -8 -15  -5   23.67    4.34
  10 -15  -8    4.32    4.49
   3 -10  10   67.92    6.69
 -11  -9  -2  462.76   22.12
  -2  -9  -5   -0.93    3.33
  37  -7   2   36.02    5.22
  -5  -6   7   25.20    3.13
  -8  -6  -2  687.36   30.87
  32  -5   4    0.31    3.57
  26  -4   6   49.82    6.96
  31  -4   2    9.87    4.81
  19  -2   6   30.59    4.65
   5  -1   6    8.57    2.97
  -3  -1   4  493.81   21.99
   5   0   5  132.30    8.17
  19   0   1  683.44   31.13
  13   1   3  208.27   11.35
   1 -21  -8   10.50    4.58
   9 -21  -9    4.85    3.77
   4 -18  -8   19.20    5.02
 -17 -17   0   29.33    5.14
 -16 -14   4   29.34    3.45
   4 -13  -7  182.91   11.13
  12 -11  -7    5.72    2.77
 -14  -9   1   61.40    4.54
 -10  -8  -2 1056.81   46.80
  13  -8  -6   68.02    5.04
  -9  -7  -2   52.02    4.92
  -1  -6   8   71.69    5.89
  21  -5   8   53.18    6.88
  26  -5   7    9.63    3.98
  29  -5  -2    1.92    2.23
  16  -4   8    4.65    4.29
  30  -4   4    4.65    4.09
  19  -3   7   15.27    4.60
  26  -3   5   35.59    5.73
  -8  -3   1  108.15    5.25
  26  -3  -1   25.90    3.38
  11  -2   7   16.94    3.68
  14  -1   6  511.69   25.02
  19  -1   5   55.37    5.62
 -16 -23  -2    0.05    3.01
 -16 -22   6    2.43    1.96
 -17 -22  -1   -1.01    3.76
 -10 -20  -5    5.81    4.18
   2 -20  -8   63.73    7.00
   3 -19  -8    0.33    3.86
 -13 -16  -3   99.84    7.73
 -11 -16  -4    0.13    3.09
  -7 -14  -5    3.08    3.17
   4 -13  11   29.09    5.33
  15 -11  -7   42.87    4.58
  11  -8  10    7.78    4.30
  14  -8  10   70.08    7.08
   6  -6   9   40.73    5.44
  -1  -6  -4   26.61    3.34
  23  -4  -3   56.19    3.48
  29  -3   2   -0.29    3.64
   8  -2   7    1.81    3.00
  26  -2   1   11.10    3.01
  25  -2   0  100.99    6.93
  23  -1   3   -0.71    2.65
  14   0   5   46.40    5.26
  20   0   2   -0.52    2.57
   8   1   4 1373.57   59.96
 -17 -22   5    6.92    2.55
   8 -22  -9   43.84    5.81
 -18 -21   3   16.94    3.77
  -3 -20  -7   11.78    5.25
  -6 -18  -6   19.88    5.17
 -15 -14  -1   34.21    4.69
 -15 -12   0  262.80   13.82
   1 -11  -6  249.00   13.59
  -3 -10  -5  156.97    9.57
   2  -7   9   23.43    4.96
   3  -7  -5 1475.62   64.15
  18  -6   9   65.32    6.93
   7  -6  -5  158.23    8.73
  -3  -3   6  439.14   20.48
  24  -3   6    6.58    4.25
  28  -3   4   11.99    4.37
  14  -2   7    0.07    2.64
  18   0   0   89.96    5.77
  14   0  -1  110.92    5.84
  11   1   4  516.10   24.40
   7   1   0 1068.23   45.52
 -18 -28   1    8.97    4.37
 -17 -25  -1   -1.32    3.49
 -14 -20  -3    3.34    3.66
 -14 -15  -2   83.72    6.78
   3 -14  -7    0.55    2.97
 -16 -13   3    3.97    2.23
  -6 -13  -5  125.69    8.69
  -5 -12  -5  155.25   10.05
   9 -11  11   -3.30    4.22
  -4 -11  -5   -1.69    2.94
   6  -9  -6  108.04    7.08
  21  -9  -6   42.91    3.30
   8  -8  10    5.62    3.57
   4  -4   8  183.98   11.29
  24  -4   7   16.14    4.60
  -1  -4  -3  540.69   24.29
  16  -4  -4  102.71    4.76
   1  -3   7   46.74    4.54
  20  -2  -2    7.22    1.77
   5   1   4 1083.39   47.53
 -18 -29   2   -1.20    3.64
 -18 -27   3    2.80    3.61
 -18 -25   1    0.67    3.61
 -12 -20  -4    7.02    4.54
  13 -20  -9    5.32    3.44
  -2 -19  -7    0.85    4.22
 -17 -18   4   64.56    5.13
 -16 -18  -1    6.09    3.89
  -5 -17  -6   15.83    4.45
   9 -16  -8    2.60    4.60
 -10 -15  -4  104.04    7.78
  13 -15  -8   -0.60    3.20
   8 -12  -7    6.86    2.85
   4  -9  10    4.42    3.20
  27  -2   2   21.51    4.32
  10  -2  -3 1318.50   55.58
  19   0   4  378.71   19.29
 -17 -25   5   -0.08    2.66
 -18 -24   3   27.98    4.50
 -15 -19  -2   66.96    7.50
  -9 -19  -5    5.90    4.76
   3 -18  12    3.84    3.72
 -17 -16   2   16.94    3.73
  -4 -16  -6   47.92    5.57
   1 -16  -7   52.23    5.88
   2 -15  -7   53.19    5.66
   5 -12  11    1.49    3.00
 -13  -8   1  150.71    8.18
  36  -6   3    0.45    3.78
  13  -5   9   39.43    5.56
  -4  -5   7   47.92    4.25
  34  -5   3   16.36    4.70
  19  -4   8   17.66    4.64
  26  -2   4   97.93    7.93
  17  -1   6  148.37    9.81
  16   1   3  103.79    7.18
 -18 -26   2    2.89    3.41
 -18 -23   2    3.90    3.41
 -14 -23  -3    1.27    3.36
 -17 -20   0   14.20    3.82
   4 -17  12    4.70    4.06
 -12 -15  -3  102.24    7.70
  -3 -15  -6   63.93    6.13
  16 -15  -8    6.45    3.93
  -3 -13  10   20.89    3.85
  -1 -13  -6  309.94   16.50
  -6 -12   9   51.34    4.93
  -5 -11   9   95.53    7.01
  38  -7   3   18.39    5.05
  16  -6  -5   80.11    4.56
  10  -5   9   28.65    5.36
   0  -5   8   18.84    3.57
  32  -4   3   16.10    4.26
  27  -4  -2   17.83    2.69
   7  -4  -4   23.04    2.68
  11  -3   8   33.37    5.60
  17  -2   7    3.36    3.85
  22  -2   6   10.31    4.46
   2  -1   6  116.93    7.48
  24  -1   1   52.99    5.14
   2   0   5   85.84    5.88
  17   0   5   30.79    4.50
  21   0   3   -1.11    3.02
  14   1   4   34.84    4.44
   2   1   1  478.11   20.72
  12 -21  -9    7.38    4.40
 -10 -19   9    7.36    2.05
   8 -17  -8   12.93    5.20
  -4 -14  10   11.05    3.42
 -16 -14   1   19.16    3.36
  -9 -14  -4   94.15    7.30
  -2 -14  -6  354.25   18.48
  -2 -12  10    0.76    2.68
 -15 -11   2   13.55    2.65
  -4 -10   9    4.12    2.86
  -2  -7  -4  517.82   24.16
  16  -5   9   95.34    8.26
   8  -3   8   27.98    5.01
  14  -3   8    3.34    5.20
  22  -3   7   22.23    5.69
  30  -3   3   10.59    4.26
  -3  -2  -1  794.34   34.15
  15  -1  -2   35.87    2.37
 -17 -17   3    4.08    2.96
   5 -16  12   11.34    3.94
 -16 -16   0    0.61    3.34
  -5 -15  10    0.57    2.41
 -14 -13  -1    5.37    2.80
  -1 -11  10   21.99    4.12
 -14 -11   0   45.00    4.33
  10 -10  11   19.68    4.53
  12  -7  10    3.37    3.52
  15  -7  10    2.24    4.26
   3  -6   9   77.27    7.44
   7  -5   9   27.14    4.94
  -5  -2   0  452.16   19.65
  24  -2  -1   29.26    3.30
  22  -1   5    3.28    3.96
  25  -1   2  103.02    7.42
  23  -1   0   60.18    4.94
   9   0   6  288.47   15.26
   1   1   3 1006.56   43.51
 -17 -23   0   11.37    3.68
 -15 -22  -2   10.67    3.69
  11 -22  -9   11.54    4.73
 -16 -21  -1    1.00    3.09
  -6 -21  -6   45.07    6.64
 -13 -19  -3   28.93    5.29
 -11 -19  -4   -0.32    4.21
 -17 -18   1   58.39    5.70
  -8 -18  -5    8.46    4.77
   7 -18  -8    5.21    4.29
  -7 -13   9    7.99    2.53
   7 -13  -7  149.07    9.59
   6 -11  11    0.27    2.93
  -3  -9   9   75.26    6.44
   5  -8  10   66.16    6.46
 -12  -7   1  450.53   20.44
  10  -6  -5    6.84    2.40
  33  -5   5    1.11    3.50
  29  -4   6  116.69    9.25
  -9  -4   1  217.48   10.03
  -2  -3  -2  267.33   12.49
  24  -1   4    1.47    3.17
  12   0   6  325.48   17.04
  13   1   0  961.53   41.69
  10 -23  -9   16.54    4.36
   3 -22  -8    6.62    3.93
  12 -16  -8    2.49    4.41
   6 -15  12   12.19    4.74
 -11 -14  -3   12.34    3.98
  -8 -13  -4   17.06    4.12
  11 -12  -7   14.90    3.41
   5 -10  -6   36.07    4.06
   9  -7  10    0.39    2.97
  22  -4   8   -0.67    3.57
  31  -4   5    4.96    3.61
  17  -3   8    1.51    4.74
   3  -3  -3 1044.12   44.88
  28  -2   3  104.33    8.23
   9   1   5   -1.08    3.05
  18   1   2   18.89    3.86
 -15 -25  -2    0.57    4.20
  -9 -22  -5   20.43    4.82
   4 -21  -8   51.39    6.30
   5 -20  -8   47.08    6.13
   6 -19  -8    0.45    4.18
  -1 -15  11    1.92    2.78
   9  -9  -6  258.11   13.34
  -2  -8   9    6.56    3.02
  -3  -8  -4  424.65   20.37
  19  -5   9   38.47    5.64
  -3  -4   7  114.83    7.29
   5  -3   8   54.06    5.86
   2  -2   7   20.29    3.89
  -2  -2   6  607.63   27.65
   9  -1   7  186.38   11.18
  12  -1   7   13.54    3.73
  20  -1   6    4.48    4.28
   6   0   6  103.07    7.12
  12   1   5    8.86    3.61
   2   1   4  564.98   25.56
  17   1   1  188.71   10.21
  10   2   2   46.13    3.96
 -17 -30   1    1.24    3.98
 -16 -27  -1    8.25    3.80
 -16 -24  -1   15.08    3.98
  -2 -22  -7    5.97    4.13
  15 -21  -9   35.96    5.30
  -5 -20  -6   14.43    4.81
 -16 -18   5    2.59    1.85
 -14 -18  -2  116.87    8.75
 -15 -17  -1   -0.07    3.64
  -7 -17  -5    2.52    3.46
  -2 -16  11    7.66    3.16
  -6 -16  10    0.43    2.33
   0 -14  11    2.45    3.38
  -7 -12  -4  218.06   12.43
  13  -6  -5   53.27    3.81
 -10  -5   1 1419.63   60.52
  -2  -5  -3  139.10    7.77
   1  -4   8   -1.09    2.88
  29  -3   5    8.98    4.20
  20  -2   7   74.45    7.42
  15   0   6  289.67   15.74
   6   1   5  159.01    9.37
  17   1   4  298.76   15.72
   8   2   3  609.03   27.64
  11   2   3  792.32   35.62
   7   2   2   31.17    2.97
 -17 -31   2   -0.27    3.88
 -13 -22  -3    3.88    3.81
 -10 -18  -4   76.58    6.97
   6 -14  -7   62.37    6.02
   1 -13  11   37.23    5.28
 -12 -13  -2   29.31    4.17
 -13 -12  -1   30.65    3.77
  -6 -11  -4   23.16    4.00
   7 -10  11   -0.56    4.12
  -4  -9  -4  124.90    8.10
  37  -6   4    8.97    3.81
  35  -5   4    5.98    4.22
  33  -4   1   38.82    5.25
   6  -1   7  258.82   14.07
  15  -1   7    0.31    3.44
  26  -1   3   72.91    6.80
  20   0   5    2.09    2.98
  22   0   4  207.39   12.27
  22   0   1  358.16   17.84
 -11 -22  -4   24.32    5.18
 -17 -21   4   19.03    3.42
 -17 -21   1   19.44    4.28
  -1 -21  -7    2.43    5.12
 -17 -19   2   11.89    4.00
 -15 -18   6    0.60    1.31
  -3 -17  11   -0.03    2.48
  11 -17  -8    7.13    4.20
  15 -16  -8   19.13    4.80
  -8 -14   9   17.07    2.85
 -10 -13  -3   58.47    5.34
  14 -12  -7   71.48    5.77
 -13 -10   0  140.78    8.14
  11  -9  11   44.83    6.46
   1  -9  10    3.38    3.29
  -7  -9   8    3.73    2.20
  -6  -8   8    2.57    2.33
   6  -7  10    9.53    4.36
   4  -5   9  226.84   13.64
  11  -4   9   13.80    4.32
  33  -4   4   -1.31    3.29
  32  -4   0   24.06    4.74
  27  -2   5    4.44    5.04
  23   0   2   65.24    5.73
  19   1   3   24.61    3.88
 -17 -27   4    4.65    2.82
 -17 -27   1   -0.79    4.10
 -13 -25  -3    1.80    3.80
  14 -22  -9   10.57    4.50
  -4 -19  -6   15.90    4.88
  -6 -16  -5   58.71    5.98
   2 -12  11    0.03    3.26
  17 -12  -7   30.69    3.76
   4 -11  -6   70.24    5.65
   6  -7  -5  916.08   40.48
  13  -6  10   11.91    4.64
   8  -4   9   56.72    6.40
  20  -3   8    8.47    4.17
  25  -3   7    9.66    4.17
  31  -3   4    7.33    4.65
  31  -3   1    0.51    4.06
  12  -2   8    9.10    4.96
  25  -2   6   11.49    4.56
  -2   0   4  122.68    6.66
  15   1   5   10.26    3.40
  13   2   2  356.15   17.20
 -17 -29   3    3.25    3.37
 -17 -24   4   -0.81    2.80
  -8 -21  -5   20.72    5.16
 -16 -19   0   16.14    4.13
 -16 -15   2    0.68    3.01
 -15 -15   0   83.71    6.60
   5 -15  -7  116.77    8.29
 -15 -13   1   32.18    3.85
 -15 -12   3  338.68   16.02
  -8 -10   8   37.70    3.80
 -14 -10   2   57.35    4.24
  12  -9  -6   32.18    3.82
  18  -9  -6   28.76    3.17
  -5  -7   8   47.45    4.45
  10  -6  10    0.91    4.00
  36  -5   2    1.37    4.05
  17  -4   9   -0.44    3.42
  34  -4   2   17.52    4.20
  10  -4  -4    6.94    1.75
  30  -3   0   15.31    4.06
  25  -3  -2  164.86    8.73
   0   1   2    4.49    1.55
   9   2   4 1621.03   70.54
   5   2   3   47.72    3.90
  14   2   3  407.05   19.79
 -17 -28   2   -2.31    3.66
  13 -23  -9   20.48    5.00
 -14 -21  -2   69.94    6.96
 -17 -20   3    7.37    3.08
   4 -16  -7  185.00   11.46
  -5 -15  -5  101.04    7.64
  10 -13  -7   14.99    3.53
  -9 -12  -3  101.34    7.40
   3 -11  11   19.53    4.56
 -10  -6   5   43.97    2.49
  -9  -5   5    9.30    1.36
  -2  -3   7    6.69    2.89
  15  -2   8   -0.11    4.06
  29  -2   4   14.00    5.28
  18  -1   7    2.04    4.18
  25  -1   5   22.15    5.12
   3   0   6  421.68   20.37
  18   0   6  150.57   10.26
  -3   0   3  849.19   36.46
  12   2   4    8.35    3.34
   9   2   1   16.02    2.17
  12 -24  -9    2.63    3.61
  -5 -23  -6   18.89    5.52
 -15 -20  -1   -0.36    4.46
  -4 -18  11   21.93    4.29
  -3 -18  -6    0.16    3.49
   2 -18  -7    5.17    4.88
  10 -18  -8   36.59    5.36
 -13 -17  -2    9.25    3.28
  -9 -17  -4   97.13    7.61
   3 -17  -7   18.06    4.85
 -15 -13   4    2.03    1.80
 -11 -12  -2   22.55    3.46
   3 -12  -6  182.15   10.90
   0 -10  -5  269.11   14.28
   8  -9  11   10.33    4.06
   2  -8  10   93.16    7.66
  -3  -6  -3   44.88    3.90
  32  -3   2   24.97    4.80
  23  -2   7   77.82    7.48
  29  -2   1   12.39    3.96
  23  -1   6   14.98    4.90
  24   0   3    6.52    2.93
  21   0   0   87.48    5.97
  17   0  -1    2.89    2.15
   3   1   5   69.88    5.73
  16   1   0  707.32   31.39
   6   2   4 1395.10   60.72
 -16 -28   0    9.81    4.69
 -17 -25   2   -0.13    3.40
 -14 -24  -2   16.55    4.92
 -17 -22   2    0.99    3.05
 -16 -22   0   27.25    4.52
 -10 -21  -4    2.98    4.38
  -7 -17  10    0.52    2.32
 -16 -17   1   46.00    5.45
 -14 -16  -1   -0.68    3.05
  -4 -14  -5    3.48    3.22
  15  -9  -6   31.14    3.24
   0  -6   9   11.57    3.73
  -4  -6   8  256.39   13.55
  13  -4  -4  132.37    6.40
   2  -3   8    2.86    2.52
   6  -2   8   30.97    4.97
  -1  -1   6  106.49    6.89
  22  -1  -1   13.72    2.64
   4   2   2   58.59    3.96
 -17 -26   3    0.67    3.46
 -16 -25   0   19.31    4.86
 -17 -23   3    2.15    2.88
 -12 -21  -3    5.21    4.29
  -7 -20  -5   12.05    5.42
   9 -19  -8   17.28    5.56
   1 -17  12    5.70    3.05
 -11 -17  -3    1.31    3.62
  -2 -17  -6  126.55    8.98
  14 -17  -8    0.15    4.42
   2 -16  12   15.83    4.33
   3 -15  12   22.52    4.88
  -3 -13  -5   37.63    4.56
   2 -13  -6  126.36    8.49
  -8 -11  -3  229.31   12.58
  -1 -11  -5   70.62    5.86
   8 -10  -6   47.13    4.38
  21  -7  -5    4.37    1.15
   7  -6  10    4.58    3.38
   2  -6  -4  145.74    8.03
   5  -4   9  105.25    8.70
  -3  -4  -2    1.40    1.64
  18  -2   8    9.98    4.29
  30  -2   2   15.58    4.14
  28  -2   0   79.28    6.26
   3  -1   7   98.25    7.01
  27  -1   4    0.91    4.00
  -1   0   5   31.83    3.77
  10   1   6   61.57    6.04
  18   1   5   11.39    4.21
   4   1   0 2406.33  101.19
 -15 -26  -1    4.26    4.28
 -15 -23  -1    2.44    3.37
   5 -23  -8  110.04    9.06
   6 -22  -8   15.36    4.38
   8 -20  -8   -0.16    4.73
  -1 -16  -6   64.43    6.13
   0 -15  -6  100.52    7.60
 -12 -13   7   13.95    1.43
  -2 -12  -5   79.58    6.34
  -9 -11   8   18.67    2.86
  -4  -7  -3 1060.91   46.60
  37  -5   3    4.88    3.57
  -8  -4   5  238.61   11.02
  35  -4   3    2.31    3.42
  12  -3   9   76.21    7.28
  -4  -3  -1   54.33    3.56
  10   0   7   40.16    4.78
  13   0   7   19.32    4.17
  13   1   6   88.82    7.37
  21   1   2    4.17    2.69
  15   2   4    5.37    3.28
  16   2   2  198.94   11.11
  -4 -22  -6    6.56    4.00
   7 -21  -8    3.04    3.76
 -16 -16   3    5.41    2.82
  -8 -16  -4    3.94    3.17
   4 -14  12    4.57    4.09
   9 -14  -7   88.80    6.78
 -10 -11  -2  484.95   23.13
  -7 -10  -3  335.14   16.83
  -5  -8  -3  854.20   38.15
   3  -7  10   41.72    5.49
  14  -5  10    0.37    3.94
  -3  -5   8   27.05    3.65
  15  -3   9  166.27   11.33
  30  -3   6    4.56    3.56
  33  -3   3    5.10    4.25
  -6  -3   0   87.03    4.64
  27  -1   1    2.44    3.00
   7   1   6   16.42    3.32
  20   1   1  151.63    8.98
   6   2   1  346.93   15.70
 -12 -24  -3    1.44    3.56
 -10 -24  -4   27.85    5.04
   0 -23  -7    1.51    4.80
  -9 -15   9    4.29    2.19
 -11 -10  -1    2.15    3.17
  -6  -9  -3   97.31    6.72
   9  -8  11   -1.23    3.41
 -11  -8   0    5.02    2.63
  11  -5  10   10.93    4.12
   9  -3   9    1.97    3.76
  32  -3   5    2.65    3.48
  21  -1   7   25.85    5.26
  28  -1   2   58.84    5.86
   7   0   7  187.84   11.23
  21   0   6   -1.01    4.08
  25   0   4   71.02    6.77
  22   1   3    3.36    2.98
  10   2   5  135.81    8.62
 -16 -29   1    6.16    4.06
 -16 -27   5    3.41    2.80
 -16 -21   5    1.37    2.17
 -13 -20  -2    4.73    4.04
  -6 -19  -5   17.55    5.06
  17 -17  -8   14.87    4.52
 -14 -14   0   58.28    5.36
   5 -13  12    9.73    4.48
   5  -9  11    0.68    4.14
   5  -8  -5  205.59   10.95
   1  -5   9  216.69   12.83
  29  -3  -1    4.68    2.81
  -1  -2   7   96.23    6.76
  28  -2   6   48.53    6.57
  31  -2   3   50.67    6.05
  10  -1   8   75.54    6.97
  13  -1   8    1.60    4.04
  16   0   7    2.81    3.52
  16   1   6   20.12    4.09
   7   2   5  168.79    9.95
  13   2   5   67.44    5.92
  15 -24  -9    6.50    4.20
  -7 -23  -5    3.62    4.05
  -3 -21  -6   37.48    5.86
 -16 -20   1   25.56    4.80
  -9 -20  -4   18.32    4.82
 -15 -18   0   31.19    5.10
  13 -18  -8   21.84    4.54
 -10 -16  -3   58.54    5.68
 -14 -12   1   -1.11    2.37
  -9 -10  -2   41.37    4.93
 -13  -9   2   16.23    2.40
  18  -3   9   64.97    6.90
  21  -2   8    8.95    4.58
  30  -2   5   21.81    4.62
  15   2   1  250.20   12.74
 -16 -31   3    1.05    3.34
 -16 -30   2    1.32    3.70
 -14 -19  -1    1.68    4.33
 -13 -15  -1   69.89    5.84
  -7 -15  -4  304.10   16.23
   8 -15  -7   58.10    5.78
   6 -12  12    4.09    4.09
   7 -11  -6  100.96    7.14
   1  -7  -4  157.66    8.75
   9  -7  -5  174.40    9.30
   4  -6  10   22.33    4.76
  -9  -6   6  180.74    8.79
   8  -5  10   17.39    4.09
  -8  -5   6  125.06    6.69
  -4  -5  -2   29.35    2.88
   6  -5  -4 1150.12   49.66
  -7  -3   5  388.62   17.50
   3  -2   8   26.30    3.94
  26  -2   7   14.00    5.25
   2  -2  -2   45.05    2.89
  16  -1   8   26.86    5.33
  29  -1   3   44.07    6.56
  26  -1   0   27.90    3.90
   3   2   4  542.87   24.77
 -16 -26   1    0.16    3.74
 -16 -24   5   -1.36    2.57
 -16 -23   1    2.21    3.29
 -13 -23  -2   13.02    4.00
 -16 -18   2    1.23    3.28
  16 -13  -7    9.89    2.97
 -10  -9  -1  284.08   14.31
 -10  -7   0  144.55    7.89
  -2  -4   8   27.02    3.90
  -9  -4   4  135.69    6.10
   2  -4  -3 2497.69  105.88
   6  -3   9   11.59    4.10
  26   0   2   11.19    3.65
  25   0   1   87.77    6.53
   4   1   6  120.86    7.84
  21   1   5    0.43    3.33
  18   2   4   -1.69    3.21
   2   2   3    6.10    1.92
 -16 -29   4   -0.45    2.92
 -13 -26  -2    6.89    3.70
  12 -19  -8   31.51    5.81
  -5 -18  -5    6.80    3.45
   7 -16  -7  344.64   18.11
 -15 -14   2   17.67    2.86
  19 -13  -7   20.31    3.74
  11 -10  -6   59.84    4.96
  -8  -9  -2  447.25   21.19
   6  -8  11    3.54    4.10
  10  -7  11  123.22    9.99
  -7  -4   6   88.86    5.34
  36  -4   4   13.14    4.78
  -7  -4   0  134.60    6.74
  28  -1   5   -0.12    3.49
  19   0   7   33.01    6.08
  23   1   4  182.97   11.42
  16   2   5  135.09    9.10
 -14 -28  -1    5.44    4.46
  -9 -23  -4    8.26    4.24
 -15 -21   0    2.27    3.84
  -2 -20  -6    6.24    4.22
   3 -20  -7    5.58    4.60
 -15 -16   1   19.81    3.80
  -6 -14  -4  173.17   10.49
  -4 -11  10    4.70    2.97
 -14 -11   3  417.26   19.07
  -3 -10  10   -1.43    2.89
  -7  -8  -2  802.22   35.80
  -9  -6   0  282.62   13.36
  -5  -6  -2    2.33    2.04
   2  -4   9  108.09    8.22
  -5  -4  -1  855.80   37.08
  34  -3   4   28.17    4.98
  23  -2  -2   59.95    4.12
  24  -1   7   11.15    4.46
  18  -1  -2   40.12    2.92
  19   1   6   22.19    5.17
  -1   1   4    5.48    1.87
  19   2   2   68.40    5.61
   9   3   3  474.42   22.17
  12   3   3  466.97   22.17
 -15 -27   0    2.81    3.37
  -3 -24  -6   59.91    6.69
   7 -24  -8    9.82    4.18
 -11 -23  -3   11.13    4.14
 -14 -22  -1   13.07    3.88
  -6 -22  -5    1.45    4.26
  11 -20  -8   13.13    4.97
  -8 -19  -4    8.19    3.66
   4 -19  -7   56.79    6.86
  -8 -18  10    0.13    2.19
   5 -18  -7   15.48    4.24
  16 -18  -8    7.24    4.40
   6 -17  -7   59.58    6.33
  -9 -15  -3   77.66    6.73
  12 -14  -7   -0.36    2.76
  -2 -13  11    1.17    3.10
  -1 -12  11    8.06    3.33
 -10 -12   8   30.75    3.00
   4  -9  -5  318.16   15.95
  -9  -8  -1   14.76    2.82
  -6  -7  -2    2.69    2.20
  -8  -5   0  130.25    6.81
  12  -4  10    2.61    3.53
  10  -2   9    5.02    4.04
  32  -2   4    6.62    3.82
  27  -2  -1   20.47    3.36
  19  -1   8    4.41    3.94
  27   0   3    9.41    3.93
  19   1   0   93.17    6.10
   4   2   5  284.69   14.64
  20   2   3    2.24    2.82
  10   3   4    4.65    3.44
 -16 -28   3    3.50    3.93
 -16 -27   2    4.45    3.89
 -11 -26  -3    1.36    3.34
 -14 -25  -1   11.69    3.76
 -15 -24   0    7.58    3.36
   8 -23  -8   12.73    4.26
  10 -21  -8   57.28    6.92
  -1 -19  -6   13.64    4.01
  -4 -17  -5   35.42    4.66
 -11 -15  -2   14.08    3.44
  -5 -13  -4   11.18    3.28
  -5 -12  10    0.44    2.36
   6 -12  -6  204.30   11.63
   0 -11  11   10.67    3.68
  -1  -8  10   28.80    4.52
   0  -8  -4   84.57    5.98
 -10  -7   6   50.73    3.14
   5  -5  10   93.69    8.05
  -1  -3   8   67.28    5.58
  16  -2   9   93.46    8.03
   0  -1   7    4.72    2.41
  24   0   6   13.91    4.58
  26   0   5   -1.97    4.28
  11   1   7   10.47    3.41
  14   1   7    8.06    3.68
   0   1   5   36.67    3.74
  11   2   6  191.17   11.62
  11   3   2  397.66   18.77
   9 -22  -8   43.36    5.78
 -15 -21   6    5.49    2.15
 -16 -21   2    1.67    3.04
 -16 -20   4   44.41    4.66
 -16 -19   3    2.81    3.06
 -12 -19  -2   78.78    6.98
  -3 -14  11    0.41    2.49
 -13 -13   0   39.91    4.36
   1 -10  11   22.77    4.53
   7  -7  11   35.48    5.46
   9  -4  10   10.65    3.97
  -6  -3   6   39.07    3.41
  -8  -3   4    0.01    1.05
  21  -3  -3    3.81    1.16
  -6  -2   5  126.15    6.70
  30  -1   4   21.83    4.66
   8   1   7   62.03    6.26
  24   1   2   30.93    4.65
   8   2   6   44.56    4.94
  14   2   6  211.27   12.45
  13   3   4   30.71    4.16
 -16 -26   4    4.37    3.13
 -16 -24   2   11.14    3.88
 -14 -21   7    2.04    1.48
 -10 -19  -3   43.44    5.34
   0 -18  -6   56.95    5.85
 -12 -14  -1  206.67   11.61
  -4 -12  -4  109.12    7.58
  -1  -9  -4    1.52    2.94
  -8  -7  -1  268.05   13.06
  -6  -5  -1   55.73    3.80
   7  -2   9   52.58    6.24
   4  -1   8   75.73    6.40
  11   0   8    1.53    4.56
  14   0   8   36.27    5.76
  24   0   0    0.84    2.57
  20   0  -1   52.53    3.92
  19   2   5   18.46    4.56
  18   2   1   84.15    6.16
   7   3   4   -0.16    2.86
   6   3   3   18.20    2.80
  15   3   3   82.19    6.30
   8   3   2  519.18   23.56
 -15 -32   2   -3.37    3.97
  -2 -23  -6   17.75    4.73
  -5 -21  -5   19.85    5.04
  15 -19  -8    3.94    4.50
 -13 -18  -1    3.57    2.97
 -14 -17   0   13.72    3.68
  -3 -16  -5  152.56    9.87
   5 -13  -6  109.17    7.78
 -13 -11   1  125.44    7.42
  -3 -11  -4    2.78    3.22
  -2 -10  -4  132.05    8.35
  14 -10  -6   95.59    6.45
   2  -9  11    5.38    3.96
  -5  -8   9   36.39    4.25
   0  -7  10   14.36    3.89
  12  -7  -5   47.04    3.85
  -7  -6  -1   25.77    2.76
   3  -3   9   19.91    5.00
  35  -3   2   -1.40    4.04
   6  -3  -3  665.57   28.77
  22   0   7   17.12    4.72
  28   0   4    0.24    4.08
  17   1   7   29.99    5.30
  25   1   3   23.93    4.89
  23   1   1   76.85    5.94
  21   2   4    2.80    3.40
 -16 -25   3   13.02    3.80
 -15 -24   6    2.89    2.49
 -16 -22   3   11.83    3.28
 -12 -22  -2   25.09    4.93
  -8 -22  -4    2.27    4.29
  -7 -18  -4  226.98   13.23
   1 -17  -6  119.09    8.79
  -4 -15  11   13.51    3.38
  11 -15  -7   12.70    3.80
   1 -14  12   22.75    4.66
  -8 -14  -3   91.33    6.82
   2 -13  12   21.29    4.77
  -6 -13  10    8.95    3.04
  20 -10  -6   -0.43    1.92
 -12  -8   2    2.59    1.97
  -4  -7   9   18.38    3.45
  33  -2   2    4.58    3.58
  32  -2   1   24.90    5.25
  22   1   6    4.97    4.17
  24   1   5   30.66    5.30
  -2   1   3 1057.74   45.34
  16   3   4  204.82   11.77
 -15 -28   1    5.56    4.02
 -12 -25  -2    0.24    3.48
 -15 -19   1    2.59    3.93
   0 -15  12    7.40    3.52
  -2 -15  -5    0.55    2.86
   3 -15  -6  235.40   13.27
 -10 -14  -2   19.65    3.58
   4 -14  -6  250.56   13.74
 -14 -13   5   11.81    1.87
   3 -12  12   11.45    3.98
  -3  -6   9   -0.85    2.69
   6  -4  10   22.15    4.42
  -5  -2   6  237.64   11.91
  29  -1   6   45.29    5.78
  17   0   8    7.73    4.30
  17   2   6  115.06    8.39
   8   3   5    1.05    3.17
  -8 -25  -4   27.78    5.61
  14 -20  -8    6.74    3.69
 -12 -17   8    4.64    1.00
 -15 -17   5    6.06    2.03
 -15 -15   3   43.79    4.33
  -1 -14  -5   94.99    7.10
  10 -11  -6  282.12   14.52
  17 -10  -6   43.15    3.86
   8  -8  -5  141.88    8.22
   8  -6  11  105.84    9.15
   1  -6  10   29.02    4.85
  -7  -5   7   70.06    4.89
   1  -5  -3  146.26    7.69
  13  -3  10    0.95    3.38
   0  -2   8   -1.97    2.97
  31  -1   2    5.49    3.78
   5   1   7   68.73    5.93
   1   1   6 1076.46   47.76
   5   2   6   30.81    4.06
  11   2   0  922.00   39.88
  14   3   5  300.96   15.99
 -14 -29   0    5.09    3.73
 -10 -25  -3    6.20    4.06
  -5 -24  -5    1.72    3.96
  -1 -22  -6    8.73    4.74
   0 -13  -5  178.97   10.55
 -14 -12   4   12.75    1.88
   1 -12  -5  142.88    9.11
   4 -11  12    0.71    3.76
  -7 -10   9    6.25    2.78
  -8  -6   7   51.65    3.96
   5  -6  -4  191.01    9.73
  -6  -4   7    9.89    2.56
  10  -3  10    2.57    4.17
  36  -3   3   -2.86    3.52
  34  -2   3   16.76    4.14
  14  -1   9   55.31    6.53
  30  -1   1   19.08    4.86
  25  -1  -1   33.43    3.49
   1   0   7   10.13    2.98
  26   1   4   51.93    6.92
 -13 -27  -1   28.96    5.54
 -15 -25   1    2.01    3.60
 -15 -22   1    1.91    3.70
   4 -22  -7    5.65    5.41
 -13 -21  -1    0.25    3.49
 -14 -20   0    4.33    3.86
  -4 -20  -5   53.47    6.02
  18 -19  -8    1.85    3.97
  -9 -18  -3   74.25    6.41
  -6 -17  -4  282.92   15.48
 -10 -16   9    4.21    1.75
  10 -16  -7  219.33   12.63
 -14 -15   1   94.33    6.74
  -7 -13  -3  109.15    7.50
  18  -7  -5   33.46    2.69
  -2  -5   9   55.22    5.58
  -7  -2   4   -0.15    1.24
  31  -2   0   43.11    5.53
  17  -1   9   24.90    4.76
  -5  -1   5  701.41   30.89
  31  -1   5   22.83    4.78
  20   0   8   -1.07    3.57
  27   0   6   13.71    4.25
  20   1   7  103.18    8.69
  23   2   3   30.77    4.22
  22   2   2   59.59    5.70
  14   2   0  963.21   41.96
   4   3   4   26.24    3.37
  18   3   3    0.23    2.76
 -15 -29   2    1.43    3.76
 -14 -26   0    9.95    3.64
   9 -25  -8   13.51    4.22
 -13 -24  -1   32.49    5.45
  13 -21  -8  117.93    9.07
 -15 -17   2   -0.09    3.42
  -5 -16  11   35.64    5.05
  18 -14  -7   13.98    3.42
 -14 -13   2   63.67    4.85
 -12 -12   0  142.51    8.49
   5 -10  12   -0.77    3.34
   4  -7  11   12.83    4.62
  15  -7  -5   25.76    2.68
   2  -5  10  157.51   10.59
   4  -2   9  181.74   11.65
   8  -1   9   43.91    5.82
  32  -1   3    9.19    4.72
   5   0   8   23.51    4.14
  25   0   7    3.26    3.97
  12   1  -1   41.44    2.78
  12   2   7   74.99    6.66
   1   2   2   13.78    2.05
  17   3   5   81.26    6.73
  17   3   2  107.19    7.18
 -15 -30   3    2.84    3.54
  10 -24  -8   18.93    4.44
 -14 -23   0    0.25    3.78
  11 -23  -8    7.68    4.65
  12 -22  -8   29.02    4.98
  -7 -21  -4   51.34    6.02
   5 -21  -7   31.23    5.64
   9 -17  -7  113.49    8.58
 -15 -16   4    3.25    2.86
  -7 -14  10    1.19    2.51
  -9  -7   7  353.35   16.46
  -5  -3   7    0.68    2.07
   1  -1  -1   56.51    2.81
  29   0   5    2.32    4.49
  29   0   2    1.77    3.57
   9   2   7  210.52   12.37
  20   2   6    2.31    4.22
   1   2   5   89.54    6.40
   0   2   4  121.46    6.97
   5   3   5   43.61    4.69
   5   3   2   29.70    2.85
  -1 -25  -6    1.29    3.98
   0 -21  -6   -0.60    3.84
   6 -20  -7   16.12    4.58
   7 -19  -7  129.51    9.37
   8 -18  -7   37.15    5.49
  -6 -12  -3    5.33    3.34
 -12 -10   1   25.49    3.17
   9  -5  11   -0.33    3.49
   9  -5  -4 1627.16   69.38
  -1  -4   9  176.69   10.97
   7  -3  10    6.70    4.18
  -4  -1   6    6.52    2.37
  30   0   3   10.15    4.57
  28   0   1    9.51    3.88
  12   1   8    7.96    4.48
  15   2   7    4.42    3.70
   3   2   1  818.95   35.16
   8   2   0  602.65   26.21
  12   3   6   24.77    4.77
  10   3   1   14.16    2.57
  13   3   1  143.06    7.99
 -11 -21  -2   29.98    5.10
  -3 -19  -5  128.76    9.18
 -12 -17  -1   67.97    5.96
 -13 -16   0   17.35    3.17
  -5 -16  -4    0.68    3.00
  14 -15  -7   -1.29    2.98
   9 -12  -6  488.85   23.32
  -8 -11   9   16.48    3.00
   6  -9  12    6.80    4.30
  26  -4  -3   16.94    2.00
  28  -3  -2   20.95    2.98
  35  -2   4    1.07    4.25
   9   1   8   29.94    5.70
  15   1   8    2.41    4.28
  22   1   0   72.21    5.52
  15   1  -1  274.23   12.81
  24   2   4   -0.16    3.46
  21   2   1   40.93    4.45
   9   3   6   41.69    4.74
   3   3   3  730.85   32.35
 -14 -30   1   -0.92    4.32
 -11 -27  -2    1.52    3.33
 -15 -26   2   10.07    3.94
  -7 -24  -4   -0.24    3.89
  -4 -23  -5   16.19    4.90
  -9 -21  -3  110.78    8.61
  17 -20  -8    5.12    3.33
  -8 -17  -3   12.47    3.66
 -11  -7   2   29.90    2.61
   5  -6  11   17.52    4.93
   0  -6  -3   73.87    4.88
   3  -4  10   97.82    7.99
  -4  -2   7   85.57    6.00
  33  -1   4   13.47    4.01
  29  -1   0   13.01    3.72
  27   1   5   14.54    5.10
  15   3   6   68.84    6.26
  11   4   4    0.76    3.18
 -15 -26   5    3.00    2.85
 -11 -24  -2   28.33    5.72
 -15 -20   2    2.69    3.32
   1 -20  -6    8.78    3.88
  -5 -11  -3  510.57   24.13
 -13 -10   3   23.59    2.36
   7  -9  -5   58.28    5.09
  11  -2  10    9.07    3.82
  18   1   8   -0.89    4.53
   2   1   7   45.11    5.10
  23   1   7   53.09    6.45
  28   1   3   29.95    5.16
  27   1   2   73.95    6.57
   6   2   7  545.87   26.44
  18   2   7   12.18    4.58
  10   4   3  367.98   17.92
  13   4   3  155.57    9.37
 -12 -29  -1    2.70    3.41
 -15 -28   4    8.50    3.77
  -9 -27  -3   15.87    4.88
  -4 -26  -5   -2.25    3.93
 -15 -23   2    6.12    3.49
  -6 -20  -4   65.27    6.48
  -2 -18  -5    4.69    3.20
 -10 -17  -2   -1.36    2.88
  13 -11  -6  194.05   10.65
   0  -3   9   14.00    3.72
   1  -3  -2  327.00   14.71
   5  -1   9  199.94   12.49
  15   0   9  184.82   12.19
  -4   0   5  445.64   20.39
  31   0   4   42.13    5.68
   2   2   6    1.96    2.56
  17   2   0  226.91   11.49
   6   3   6   20.97    3.61
  20   3   5    3.90    3.38
  21   3   3   72.71    6.54
   8   4   4 1744.51   75.74
  14   4   4  116.90    7.89
 -15 -27   3    8.10    3.60
   0 -24  -6   28.74    5.49
  16 -21  -8   45.94    5.68
 -15 -20   5    2.76    2.32
   2 -19  -6    7.16    4.04
 -15 -18   3    4.52    3.02
 -14 -18   1  114.77    8.17
  -4 -15  -4  135.32    8.82
   8 -13  -6   78.67    6.06
 -10 -12  -1  266.33   13.78
  -8 -12  -2  202.29   11.55
  -4 -10  -3  807.02   36.32
 -11  -8   6    4.37    0.97
  -1  -7  -3  391.45   18.34
   9   0   9   67.74    7.06
  23   2   6    7.73    5.50
  18   3   6    7.26    3.82
  20   3   2    1.31    2.64
  16   3   1  392.37   18.85
  12   4   5   56.19    5.46
 -14 -31   2    0.85    3.97
   5 -24  -7    4.34    4.08
  -3 -22  -5   20.73    4.78
 -12 -20  -1    6.21    3.45
  13 -16  -7    1.93    2.70
   6  -5  11    4.85    4.29
   8  -2  10   44.08    6.08
   2   0   8    1.81    2.70
  -3   0   6  480.26   22.32
  26   1   1   21.93    3.73
   9   1  -1  271.39   11.97
  25   2   5   24.13    5.77
  22   3   4   98.14    7.74
   9   4   5   39.27    4.54
   7   4   3  413.82   19.53
 -14 -32   3   -0.20    3.60
 -13 -28   0    4.30    4.36
 -12 -26  -1    1.55    3.94
  11 -26  -8   -0.23    3.33
 -15 -23   5    8.67    2.88
  15 -22  -8   25.52    4.68
 -13 -19   0    8.50    3.22
   7 -14  -6   62.47    5.54
  -2 -10  11   25.93    4.41
  -1  -9  11   31.81    4.96
  -3  -9  -3  135.74    8.05
  -2  -8  -3 1373.79   59.62
  -6  -5   8   18.97    2.97
   4  -3  10   -0.08    3.68
  -3  -1   7  143.99    8.62
  21  -1  -2   45.32    3.32
  27   0   0   13.67    3.37
  23   0  -1   56.23    4.41
  29   1   4   -0.19    4.44
  21   2   7   30.54    5.41
   7   3   1  305.54   14.14
  15   4   5   10.31    3.56
  17   4   4  164.16   10.18
  12 -25  -8   15.82    4.21
 -15 -24   3   10.62    3.48
  13 -24  -8  119.66    9.61
 -12 -23  -1    1.39    3.58
  -6 -23  -4    5.66    4.44
   6 -23  -7   -0.28    4.98
  14 -23  -8   36.40    5.30
  -8 -20  -3  143.94    9.75
 -15 -19   4   -1.31    2.56
  -1 -17  -5  188.38   11.45
   4 -17  -6  240.60   13.59
  -7 -16  -3  118.65    8.43
 -13 -14   1    0.64    2.47
  -3 -14  -4   59.76    5.53
 -11 -13   8   91.81    5.12
  -3 -11  11    8.73    3.62
   0  -8  11    7.68    3.62
 -10  -8   7   35.72    3.02
  11  -8  -5   -0.93    2.31
  -7  -6   8   67.05    5.18
  -5  -4   8  153.92    9.15
   1  -2   9  314.16   17.23
  13   2   8   65.52    6.98
  26   2   3   50.30    5.89
  25   2   2  103.36    7.81
  13   3   7    7.53    4.30
  12   4   2   45.73    4.77
  -6 -26  -4    1.79    3.82
 -15 -25   4    5.20    3.30
 -13 -25   0    2.51    3.32
 -14 -24   1   14.18    4.10
   1 -23  -6    2.86    4.28
 -14 -21   1   78.64    7.24
  -5 -19  -4   -1.20    3.06
  12 -17  -7    7.17    3.76
 -11 -16  -1    8.15    2.88
   5 -16  -6   78.55    6.84
  -8 -15  10    4.33    2.47
   6 -15  -6  181.83   10.82
   0 -12  12   32.31    5.61
   1 -11  12   17.30    4.41
   6 -10  -5  371.85   18.08
 -11  -9   1    1.73    2.78
  -4  -3   8  260.20   13.86
  12  -1  10   26.09    4.89
  28   1   6   20.99    4.69
  10   2   8    3.12    3.89
  -1   2   3  234.39   11.07
  10   3   7   48.89    5.34
   2   3   5  270.75   13.94
  -3 -25  -5    9.82    4.37
 -13 -22   0    0.24    4.16
   7 -22  -7   67.20    7.81
  19 -21  -8    8.45    3.94
   0 -16  -5   71.73    6.22
  20 -15  -7    4.08    3.46
  -7 -11  -2  420.08   20.20
  16 -11  -6  100.98    6.50
   2 -10  12    2.61    3.78
  -4  -8  10   -0.61    2.64
   3  -8  -4   10.41    3.08
   1  -7  11    1.77    2.80
   7  -4  11   49.10    6.10
   6   0   9   19.64    5.29
  18   1  -1  129.81    7.12
  16   2   8   28.74    5.54
  27   2   4    1.88    3.92
  16   3   7    1.17    4.58
  21   3   6   21.75    5.21
   6   4   5    4.29    3.38
   5   4   4 1619.52   70.22
   9   4   2   57.60    4.44
  15   4   2   10.59    3.30
 -10 -26  -2   -2.31    3.46
 -10 -23  -2    1.93    3.86
  -8 -23  -3  112.17    8.97
 -15 -22   4    1.79    2.78
  -2 -21  -5    9.53    3.80
   8 -21  -7   27.58    5.26
  11 -18  -7   28.44    4.88
 -14 -17   6   46.50    3.45
 -14 -16   2   36.60    4.09
  -9 -16  -2    8.25    3.13
 -12 -15   0  121.68    8.11
 -14 -14   3  149.35    8.37
  -1 -13  12    8.22    3.84
  -2 -13  -4    5.74    3.26
  -4 -12  11    5.57    2.92
  -9 -12   9    5.12    2.24
 -13 -12   2    1.29    1.83
  12 -12  -6  342.05   17.06
  -9 -11  -1  488.08   23.00
  22 -11  -6    1.97    2.08
   3  -9  12   -1.33    4.00
  -8  -7   8    7.90    2.45
  -2  -6  10   30.05    4.65
  26  -2  -2   16.52    2.57
  34  -1   2    9.09    4.21
  -2   0   7   19.23    3.12
  13   1   9   87.52    7.97
  23   3   5    4.37    4.28
   1   3   4  166.56    8.94
  10   4   6   96.02    7.70
  13   4   6   46.49    5.28
  18   4   5    1.08    3.88
 -14 -28   2    3.70    3.66
   1 -26  -6   24.61    5.14
   2 -22  -6    6.54    4.62
   9 -20  -7   27.38    5.54
  10 -19  -7  126.91    9.05
   1 -15  -5  181.94   10.82
   5 -11  -5   -0.39    3.41
  -5  -9  10    5.68    2.55
  -1  -5  10   92.53    7.73
   5  -2  10    2.97    3.30
  -3  -2   8   54.74    5.12
   9  -1  10   40.92    5.52
   2  -1   9  140.26    9.77
  35  -1   3    1.17    4.09
  -5   0   4  200.43    9.57
  16   1   9   40.85    6.16
   3   1   8   -1.99    2.82
  -2   1   6 1028.74   45.49
  30   1   5   27.20    5.53
  24   2   1    8.83    2.90
   7   3   7  118.25    8.26
   3   3   6  126.11    8.33
  19   3   1  313.28   15.82
  19   4   3   37.64    5.05
 -13 -33   2    0.11    4.05
   6 -26  -7    7.86    4.14
  18 -22  -8   -0.25    3.18
  16 -16  -7    1.89    3.25
  -6 -15  -3   22.08    3.89
  -2 -14  12   21.12    4.36
  -1 -12  -4    2.70    4.26
  19 -11  -6   53.55    4.32
 -10 -10   0    1.17    2.25
   2  -9  -4    0.47    3.09
   4  -8  12   43.79    6.36
 -10  -6   2   61.12    3.65
  32   0   2   -0.64    3.92
  19   2   8   -1.69    3.80
  24   2   7   19.89    4.49
  26   2   6    8.37    3.82
  20   2   0   31.19    3.64
  19   3   7   24.00    4.93
  24   3   3   33.62    5.14
  16   4   6   26.73    4.69
  20   4   4  131.66    9.30
 -13 -34   3   -0.39    3.53
 -14 -30   4    7.33    3.62
 -12 -30   0    0.16    3.93
  -5 -22  -4    0.49    4.44
  -4 -18  -4  201.70   12.05
   2 -14  -5   -1.71    3.04
   0 -11  -4   14.32    3.42
  -6 -10  -2   66.00    5.60
   1 -10  -4   -0.61    2.77
   0  -4  -2  366.25   16.54
  33   0   3   12.78    4.05
  -4   0   2  404.67   17.35
  23   3   2    1.92    2.69
   7   4   6   25.56    4.37
 -14 -29   3    1.45    3.34
 -11 -28  -1   20.29    4.61
  13 -27  -8    7.12    4.57
 -14 -26   6   -1.99    2.78
  -2 -24  -5    0.88    5.25
  17 -23  -8   29.25    4.73
 -11 -19  -1    4.06    3.00
  -7 -19  -3   36.90    5.06
  -5 -13  11   15.23    3.62
  -6 -10  10    0.47    2.63
   3  -5  11   10.13    3.82
   0  -4  10   55.98    5.80
   8  -3  11   45.89    6.36
  28  -1  -1   11.78    2.84
  25   1   0   32.18    4.02
  28   2   5   10.26    4.73
  25   3   4   30.25    5.33
  18   4   2   46.78    4.52
  12   5   4    3.44    3.04
  -2 -27  -5    5.32    3.94
  14 -26  -8   22.23    5.13
  -5 -25  -4    1.20    5.26
   7 -25  -7    7.24    4.21
  16 -24  -8  115.03    8.99
   3 -21  -6   20.47    4.44
  -1 -20  -5  208.62   12.58
   5  -7  12   13.40    4.90
   8  -6  -4 1338.11   57.51
  12  -5  -4 1155.82   49.45
  -2  -1   8   31.61    4.09
  31   0   1   -1.75    3.48
   7   1   9   -2.43    3.93
  31   1   3   10.58    4.62
  30   1   2   13.36    4.92
  19   4   6    8.18    4.44
   4   4   3    7.70    2.40
 -11 -25  -1   24.64    5.44
   2 -25  -6    5.12    4.40
  15 -25  -8   24.05    4.73
 -11 -22  -1    7.36    4.72
 -14 -19   2   -0.89    3.22
  -9 -19  -2   87.91    7.37
 -13 -17   1   31.14    4.26
  -8 -15  -2    1.04    2.63
  11 -13  -6   45.45    4.73
  -8 -10  -1    7.77    2.76
   6  -1  10  108.23    9.05
   3   0   9   18.76    4.50
  34   0   4   19.37    4.49
  -1   1   7   11.19    3.17
  11   3   8   97.38    8.30
  14   3   8  108.39    8.86
   2   3   2  267.55   12.50
   6   4   2   28.33    3.24
  10   5   5  125.79    8.38
  13   5   5  214.48   12.41
   9   5   4  353.23   17.70
  15   5   4    7.62    3.72
 -14 -28   5    0.20    2.93
  -9 -28  -2   -1.52    3.22
 -12 -27   0    9.02    4.34
 -14 -22   2    1.36    3.21
 -12 -18   0   55.81    5.20
  15 -17  -7    3.46    2.89
  19 -16  -7   10.47    3.72
  -5 -14  -3  152.84    9.43
  -5  -9  -2  118.30    7.17
  10  -9  -5    1.09    2.66
  -9  -8   8   12.50    2.59
  14  -8  -5    6.98    2.09
   4  -4  11   16.59    4.72
   1  -3  10    0.09    2.94
  10   0  10   23.83    5.44
  32   1   4    0.39    3.33
  -2   2   5   82.93    5.54
   4   3   7   65.89    6.06
  22   3   7   10.19    4.85
  11   4   7   37.92    5.00
  14   4   7    6.54    4.32
  11   5   3  189.96   10.69
  14   5   3   80.08    6.18
  -7 -28  -3    5.90    3.86
 -13 -26   1    3.93    3.72
   8 -24  -7   15.11    4.50
  -7 -22  -3   25.08    4.77
  -3 -17  -4  204.38   11.95
 -12 -13   1   28.10    3.57
  23  -8  -5   16.52    1.76
  -4   1   4  159.93    8.06
  14   2   9   77.98    7.45
   4   2   8    1.77    3.89
  29   2   3   22.27    5.50
  17   3   8   68.76    6.94
  26   3   5    2.21    3.90
   3   4   5   62.36    5.30
  22   4   3   43.47    5.00
  16   5   5  129.91    8.93
 -13 -30   2   16.59    4.81
  -9 -25  -2   21.88    5.49
  -7 -25  -3    0.11    3.88
 -12 -24   0    7.01    3.64
  -1 -23  -5   65.95    7.00
  -9 -22  -2   22.03    4.61
  -4 -21  -4   36.70    5.68
   0 -19  -5  280.50   15.48
   5 -19  -6   11.87    3.68
 -14 -15   4   18.73    2.86
 -11 -14   0   19.21    3.58
  10 -14  -6  441.51   21.55
  15 -12  -6   30.91    3.69
 -13 -11   4   39.92    2.89
 -12  -9   3   38.35    2.84
  -4  -8  -2   -0.97    2.05
  -5  -5   9   20.73    3.97
  -1  -5  -2  147.75    7.62
  -4  -4   9   53.15    5.26
   9  -2  11   16.34    4.89
  -1   0   8    4.48    2.63
  29   1   1   20.08    4.26
  28   2   2   38.43    5.81
   8   3   8   28.88    5.73
   8   4   7   85.53    7.20
  17   4   7   30.21    5.53
  23   4   4   53.33    6.42
 -12 -31   1   -1.80    3.49
 -10 -30  -1   27.69    5.65
 -14 -26   3    2.11    3.33
   3 -24  -6    6.28    4.40
 -14 -23   6   -0.91    2.28
 -13 -23   1    9.14    3.96
   9 -23  -7   26.04    5.17
 -12 -21   0   14.62    4.02
 -14 -20   6    6.45    2.20
 -13 -20   1   49.14    5.81
  -6 -18  -3  106.91    7.85
  14 -18  -7    2.74    2.96
 -14 -17   3    1.27    3.12
  -7 -11  10    1.71    2.27
  -9  -9   0   41.00    3.90
  -6  -6   9    9.98    2.88
  -3  -3   9    5.73    3.22
   2  -2  10    6.01    4.05
  21   1  -1   18.28    2.89
  30   2   4   25.77    5.29
  22   3   1  166.95   10.01
   4   4   6   24.30    3.65
  14   4   1    2.55    3.00
  11   5   6   83.36    6.88
  14   5   6   95.41    7.52
   7   5   5   53.82    5.28
   8   5   3  286.02   14.38
 -14 -27   4    0.56    3.28
  -1 -26  -5   10.99    4.48
  10 -22  -7   82.20    8.10
  13 -19  -7    0.67    3.25
   6 -18  -6   77.54    6.84
   9 -15  -6  400.91   19.97
  -6 -14  11    8.17    3.22
  -3  -7  -2  127.39    7.13
  -2  -6  -2  576.16   25.73
   5  -3  11   50.38    6.16
   7   0  10   11.43    3.84
   0   2   7   20.35    3.46
   0   3   3  906.18   39.39
  22   4   6   21.44    5.16
   2   4   4 1062.91   46.61
  21   4   2   19.80    3.64
   6   5   4 1454.16   63.49
  17   5   3   10.75    3.16
 -13 -32   4   -0.52    3.80
 -13 -31   3   -0.53    3.68
  -4 -27  -4    1.25    4.64
   3 -27  -6    5.97    4.04
   8 -27  -7    8.47    4.89
  -4 -24  -4    3.64    4.38
  19 -24  -8   48.12    5.84
  11 -21  -7   52.21    6.78
  12 -20  -7    1.79    4.17
   1 -18  -5   12.85    3.56
   7 -17  -6   56.84    5.76
   8 -16  -6   30.39    4.13
  -4 -13  -3  440.94   21.39
  -7  -9  -1  108.04    6.76
   9  -3  -3   43.41    2.56
  -2  -2   9  200.30   12.01
   4   1   9  211.24   12.98
   8   2   9   30.83    5.22
  27   3   3   20.71    5.68
  12   3   0  490.71   22.05
  15   3   0  122.06    7.09
  20   4   7   66.90    7.08
  24   4   5   39.51    5.89
  19   5   5   -0.61    4.17
  16 -27  -8   57.18    6.82
  18 -25  -8   24.04    4.72
 -10 -18  -1   79.54    6.46
  -2 -16  -4   27.58    4.24
  -7 -14  -2   23.88    4.25
 -12 -11   2  105.55    6.29
  30   0   0   18.93    4.25
  26   0  -1   22.32    3.37
  11   1  10    1.92    3.72
   0   1   8    3.84    3.17
   5   2   0  463.47   20.11
  23   2   0   98.10    6.74
  27   3   6   12.46    4.24
  28   3   4    5.22    3.85
   8   5   6   76.59    6.45
  17   5   6   31.33    5.20
 -11 -29   0    6.26    3.66
 -10 -27  -1   56.42    6.38
  17 -26  -8   19.09    4.56
   4 -23  -6    7.04    4.40
   0 -22  -5   83.24    7.29
 -14 -20   3   -0.20    2.64
  -8 -18  -2   38.79    4.68
  18 -17  -7   34.57    4.46
  -9 -16  10   -0.07    1.97
 -13 -15   2    0.04    2.27
  -9 -14  -1  674.24   31.14
   9 -10  -5   52.19    4.46
   4  -5  -3  206.95   10.02
  24  -3  -3   94.06    5.01
   3  -1  10    1.55    4.09
  27   2   1   -0.35    3.37
   0   3   6  475.94   22.68
  26   3   2    5.86    3.82
   4   3   1   53.58    3.70
   5   4   7  248.80   13.87
  17   4   1  110.50    7.09
 -13 -27   2   31.38    5.10
   9 -26  -7    7.36    4.26
  -6 -21  -3  155.89   10.17
  -3 -20  -4   67.04    6.37
   2 -17  -5  295.14   15.78
  -1 -10  12    8.94    3.68
   0  -9  12    7.64    3.70
   1  -8  12    3.73    3.93
  17  -8  -5  240.33   11.58
  -2  -7  11   11.57    3.82
   7  -7  -4   30.53    3.33
   6  -2  11   -1.23    3.16
  -1  -1   9  146.59   10.01
  24  -1  -2   94.18    5.74
  -1   3   5  337.28   16.42
  12   4   8   11.27    4.76
  15   4   8   23.52    4.82
  21   5   4   -2.07    3.36
  10   5   2  796.04   35.54
 -12 -32   2    7.60    4.25
 -12 -28   1    2.66    3.86
 -14 -24   4    3.13    2.80
 -10 -24  -1   13.72    5.41
  -6 -24  -3  112.16    8.98
 -10 -21  -1    3.98    3.12
  -1 -15  -4    4.22    2.90
 -10 -13   9   14.39    2.25
  -3 -12  -3  167.90    9.74
  18 -12  -6   30.15    3.45
 -11  -9   7   21.31    2.09
  -3  -8  11    7.28    3.32
   2  -7  12   18.19    4.86
  -1  -6  11   43.61    5.20
   0  -5  11   82.50    7.52
   0  -2  -1  191.25    8.62
  16   0  -2   52.02    3.22
  -3   2   4  513.07   23.00
  12   3   9  115.95    9.25
  15   3   9   65.05    7.36
  12   5   7   35.79    5.29
  15   5   7    2.17    4.14
  20   5   3   39.95    5.10
  16   5   2  393.37   19.36
  -8 -27  -2    3.57    4.05
   4 -26  -6   17.19    5.54
   0 -25  -5   40.24    6.85
 -14 -18   4   63.73    5.32
 -11 -17   0   20.36    3.81
  -5 -17  -3   40.01    4.72
 -13 -13   3   12.06    2.36
  14 -13  -6   91.70    6.37
  -2 -11  12   47.84    6.00
  -6  -8  -1  117.31    6.72
  -9  -7   1  488.91   21.81
   3  -6  12   -1.93    3.50
   8   1  10   12.70    4.14
   5   2   9   21.64    4.98
   1   3   7    2.44    2.81
  29   3   5    0.55    3.32
  18   3   0   64.68    4.80
   9   4   8   64.47    6.77
  18   4   8   49.44    6.16
  25   4   6    3.26    3.72
  26   4   4   -0.28    3.88
  25   4   3    1.48    4.44
   8   4   1  157.75    8.18
  20   5   6    2.28    4.37
   4   5   5   10.98    3.49
  11   6   5  452.38   22.36
  13   6   4   20.85    3.72
 -13 -30   5   -0.63    2.97
   0 -28  -5    3.29    3.89
 -11 -26   0    4.64    3.52
  10 -25  -7   46.61    6.04
  -8 -24  -2   10.62    5.29
  -3 -23  -4    2.57    3.72
 -14 -22   5   -1.16    2.28
 -14 -19   5    0.07    2.19
  17 -18  -7    4.50    4.02
  21 -17  -7   33.43    4.70
 -12 -16   1   32.78    4.08
   3 -16  -5   15.71    3.57
   2 -11  13   15.99    4.32
   8 -11  -5   10.78    3.28
  -4  -9  11   43.60    5.46
  -8  -8   0   41.43    3.64
  20  -8  -5  205.06    9.85
   4   0  10   66.59    7.01
   0   0   9   53.77    6.42
  34   1   3   -1.07    4.21
  28   1   0   27.52    4.36
   1   2   8    1.67    3.28
   9   5   7  261.06   14.68
   5   5   6   94.45    6.96
  22   5   5   25.45    5.32
   5   5   3  229.91   11.77
  14   6   5  285.50   15.55
  10   6   4   15.11    4.54
 -12 -33   3    5.97    4.02
  -3 -26  -4    5.17    5.29
 -13 -24   2   14.10    4.05
 -14 -21   4   51.70    5.14
   1 -21  -5   10.78    3.70
 -10 -13   0   78.48    5.77
  -6 -13  -2   12.81    3.46
  -8 -12  10   19.73    3.29
  21 -12  -6   45.19    4.02
  -2 -11  -3  991.53   44.05
  -8  -8   9   56.04    4.88
   7  -1  11   37.74    6.09
  33   1   2   14.15    4.60
  -1   1   1   53.19    2.68
  18   5   7    8.11    4.44
  16   6   4   31.10    4.76
 -10 -31   0    4.64    3.68
  -9 -29  -1    1.60    3.14
 -13 -28   3    6.90    3.64
  11 -24  -7   10.26    5.53
   6 -21  -6   12.51    4.60
 -11 -20   0   25.37    4.05
  -2 -19  -4    2.40    3.32
 -13 -18   2    4.98    3.21
 -13 -17   7   33.37    2.41
   0 -14  -4    5.52    3.37
  -3 -12  12   41.00    5.86
 -13 -12   5   -0.55    1.25
 -11 -12   1   58.27    4.70
   7 -12  -5  224.97   12.06
   3  -6  -3  785.46   34.41
   4  -5  12   33.26    5.58
  15  -5  -4  136.05    6.60
  32   2   3   13.46    4.72
  25   3   1   23.75    4.13
  27   4   5   10.37    4.16
  24   4   2   82.84    7.04
  20   4   1  109.93    7.48
  12   6   6   30.51    4.89
   8   6   5    4.41    2.94
  17   6   5   54.78    5.69
 -13 -29   4    2.69    3.37
  18 -28  -8    7.18    3.73
  19 -27  -8   35.82    5.74
  20 -26  -8    4.57    4.14
 -12 -25   1    0.93    2.98
   5 -25  -6   55.27    6.62
 -11 -23   0   30.47    5.05
 -13 -21   2    0.76    3.64
  16 -19  -7   15.36    3.92
  -7 -17  -2   22.87    3.89
  13 -14  -6  520.46   24.78
   6 -13  -5  288.66   14.98
  13  -9  -5   41.40    3.84
   6  -8  -4  217.17   11.01
  -3  -4  10   10.18    3.50
   2  -3  11    3.42    3.28
  -3   1   2   13.80    1.60
  33   2   4   -0.19    3.60
   1   4   6  219.85   12.13
   3   5   4  983.94   43.51
  19   5   2    3.70    2.70
  15   6   6   16.95    4.17
  12   6   3   17.88    3.86
  10 -28  -7   11.86    4.33
  12 -23  -7    6.80    4.26
  -5 -20  -3   93.79    7.70
  15 -20  -7   13.74    4.77
 -12 -19   1   12.85    3.68
  -8 -13  -1   91.38    6.76
  -5 -10  11   13.47    3.34
  -1 -10  -3  935.15   41.51
  -5  -7  -1  231.42   11.39
   5  -4  12   49.26    6.64
  -2  -3  10    1.53    2.97
  13   0  -2   22.29    1.64
   1   1   9  330.13   18.06
  31   2   2   21.35    4.53
   0   4   5  489.01   22.88
   3   4   2    3.70    1.84
   6   5   7  547.02   26.66
  24   5   4   -1.91    4.05
   7   5   2  139.98    7.78
   9   6   6   38.32    4.77
   7   6   4  168.39    9.90
 -11 -30   1    1.85    4.22
 -12 -29   2   13.32    4.50
  -7 -29  -2    9.51    4.81
   5 -28  -6   30.86    5.37
   1 -24  -5    4.49    4.04
 -12 -22   1   26.62    5.33
  13 -22  -7   17.27    4.72
  14 -21  -7   11.74    4.90
   2 -20  -5  396.38   20.37
   7 -20  -6   28.54    4.44
  -4 -16  -3  166.11   10.07
   1 -13  -4   53.34    5.17
  -5  -6  10   13.14    3.21
   3  -2  11   -0.45    3.10
  19   0  -2   88.53    4.96
   5   1  10   31.97    5.56
   9   2  10   61.59    6.73
   6   3   9   16.15    4.62
   2   3   8   31.74    4.37
  30   3   3   19.32    5.13
   1   4   3  479.29   21.71
  13   5   8   65.75    7.45
  21   5   7    6.14    3.80
  23   5   3   69.52    6.74
  18   6   6   31.58    5.61
  19   6   4   50.49    5.41
   9   6   3  308.06   15.52
   1 -27  -5   -1.24    4.17
  -9 -26  -1    0.48    4.28
  -5 -26  -3   96.51    8.97
 -13 -23   7   20.71    3.02
  -5 -23  -3  208.52   12.77
  -2 -22  -4   -1.40    3.20
  20 -18  -7   11.34    4.10
  12 -15  -6  630.85   29.59
   0  -9  -3   66.08    5.17
   2  -7  -3  499.99   22.65
  -1  -2  10   -1.29    3.46
  -6  -1   7   32.05    3.56
   8   0  11    3.37    4.53
  24   1  -1  158.39    9.02
  16   2  -1  331.90   15.43
  -2   3   4  148.41    7.89
  31   3   4   40.28    5.52
  21   3   0    2.85    2.61
  13   4   9   26.38    4.86
  10   5   8   68.70    7.12
  16   5   8   13.30    4.22
  -2 -28  -4    3.30    4.01
  11 -27  -7    3.41    3.70
  -9 -20  -1   83.21    6.82
   8 -19  -6    2.90    2.89
 -11 -17   9    2.44    1.16
   2 -12  -4  110.54    7.42
   1  -8  -3  219.25   11.10
  -7  -7   0  480.14   21.56
  -7  -2   7   46.36    3.96
  -5   0   7   53.77    4.65
  26   2   0   36.50    4.37
  13   2  -1  767.48   33.23
  29   3   2   -1.25    3.60
  10   4   9   33.75    5.12
  25   5   5   24.33    4.86
  13   6   7   24.49    4.97
  18   6   3   97.49    7.53
  -8 -31  -1    3.62    4.36
 -10 -28   0    1.67    3.89
  -7 -26  -2    3.74    3.89
 -13 -25   3    4.02    3.12
  -2 -25  -4    9.54    5.66
  -9 -23  -1    0.93    4.34
  -7 -20  -2    0.56    3.10
  -1 -18  -4   13.47    3.80
   9 -18  -6   76.86    6.38
  10 -17  -6  145.11    9.29
  11 -16  -6   43.39    4.98
  17 -13  -6   51.90    4.78
  -5 -12  -2  158.86    9.30
   3 -11  -4   -0.09    3.41
   4 -10  -4    2.37    3.28
  -6  -7  10    5.06    2.61
  -4  -6  -1  140.85    7.34
  11  -6  -4 1437.77   61.48
  -1  -3  -1   34.55    2.57
   5  -2  -2  235.20   10.41
   0  -1  10    2.24    3.49
   2   2   9  140.50    9.91
  10   6   7   14.98    4.56
  16   6   7    9.69    4.61
  20 -29  -8   -0.07    3.36
  12 -26  -7   39.38    5.69
   3 -19  -5  252.14   14.18
   4  -1  11   56.58    6.45
  -7  -1   6   22.96    2.78
  -6   0   6  281.06   13.74
  -4   1   7    4.88    2.65
  30   2   1   14.44    4.60
  29   4   4    3.56    4.34
  28   4   3    6.82    4.62
   6   6   6   57.54    5.49
  21   6   6   70.90    7.30
   5   6   5   18.99    3.90
 -12 -30   3    0.84    3.46
 -13 -27   5    9.55    3.68
   6 -27  -6   10.46    5.10
   2 -23  -5  187.74   11.91
 -13 -20   7   44.63    3.60
  19 -19  -7   34.82    4.88
 -13 -16   3    1.16    2.28
 -10 -16   0   96.50    7.00
  -3 -15  -3   26.78    4.16
 -12 -14   2  241.09   12.49
  -6 -11  11   12.27    3.25
 -11 -10   2   56.16    4.17
  -9  -9   9    6.70    2.44
  -8  -6   1  172.09    8.33
  -3  -5  -1  673.07   29.39
  -8  -3   7   10.66    2.55
  -6  -2   8   54.19    4.78
  -5  -1   8   60.55    5.29
  -5   1   6  211.29   10.97
   6   2  10   98.29    8.27
  23   4   1    9.03    3.33
   7   5   8   26.82    5.65
   2   5   6   60.60    5.60
  22   5   2   60.86    5.62
  19   6   7   21.63    4.86
  22   6   4   30.53    5.10
  12   7   5   22.85    4.05
 -12 -31   4    1.59    3.33
   2 -29  -5    1.17    4.01
 -11 -27   1    6.02    3.89
 -13 -26   4    5.78    3.34
 -12 -26   2   11.45    3.56
   7 -23  -6   36.83    6.06
  -4 -19  -3   50.60    5.85
  -6 -16  -2   11.57    3.66
  12 -10  -5  155.24    8.66
  -2  -4  -1 1305.18   55.67
  -8  -2   6   37.68    3.10
   1   0  10    4.16    3.18
  -4   0   8  182.33   10.62
  19   2  -1    0.87    2.09
  10   3  10   39.00    5.64
   7   4   9   19.00    4.62
   3   4   8   70.72    6.77
  15   5   1   30.98    4.14
  15   7   5    0.20    3.04
  14   7   4   25.77    4.02
 -11 -31   2   -0.53    3.94
  -4 -28  -3    4.24    3.97
   2 -26  -5   67.41    7.18
 -13 -25   6   -0.25    2.29
 -10 -25   0    7.32    4.32
  13 -25  -7   16.84    4.57
 -13 -22   3    0.31    2.88
   0 -17  -4   38.62    4.62
  -7 -12  -1  230.68   12.11
  -7  -3   8  277.71   14.27
   5   0  11   53.91    6.33
  -3   2   7   39.96    4.44
  27   4   2   66.29    7.04
   3   5   7  464.87   23.03
   1   5   5    6.21    3.48
  12   5   1  146.59    8.29
   7   6   7  114.73    8.45
  23   6   5   -3.98    4.12
  21   6   3  141.23    9.47
  14   6   2  507.48   24.00
  13   7   6  117.81    8.65
   9   7   5    0.79    2.89
  11   7   4   15.88    3.45
  -8 -28  -1   20.13    5.01
  14 -24  -7    4.00    4.17
  -1 -21  -4   16.07    3.88
  18 -20  -7   85.07    7.65
 -13 -19   3    2.28    3.34
   4 -18  -5    6.97    3.30
  -8 -16  -1   64.44    5.66
 -11 -15   1    8.47    2.92
  -4 -11  -2  293.03   14.63
  -7  -8  10   -0.60    2.55
 -11  -8   3   34.06    2.68
   0  -6  12   11.05    4.26
  -8  -4   2 2078.37   87.45
  -3   1   8    1.55    2.76
  -4   2   6    1.03    2.31
   3   3   9   52.82    6.66
  -1   4   4  503.38   22.95
  14   5   9   51.97    6.32
  27   5   4   -0.93    4.38
  14   6   8  121.87    9.43
   4   6   4    1.09    2.68
   6   6   3  149.39    8.59
  11   6   2  618.35   28.42
  10   7   6   47.86    5.80
  16   7   6  145.63   10.62
  18   7   5   17.14    4.25
  -9 -30   0    9.34    4.25
  -6 -28  -2   14.52    4.49
  -4 -25  -3    3.32    5.13
 -10 -22   0   38.71    5.54
  -4 -22  -3   17.95    4.01
   8 -22  -6   25.06    4.46
  17 -21  -7   15.34    4.32
 -10 -19   0   47.77    4.86
 -13 -14   4    0.07    1.80
  16 -14  -6  209.30   11.55
  20 -13  -6  120.76    7.42
 -10 -11   1  163.80    8.94
  -1  -7  12    5.10    3.52
   1  -5  12   27.78    5.29
  18  -5  -4   13.31    1.29
   2   1  10    1.55    3.62
  28   3   1    1.80    4.13
  11   5   9   33.47    5.49
  26   5   3   27.40    5.21
  18   5   1   13.88    3.26
  11   6   8  162.31   11.70
  17   6   8   78.28    7.62
  17   6   2   27.28    3.81
  -1 -27  -4    1.75    4.13
 -11 -24   1   40.37    5.22
  -1 -24  -4   -0.63    3.66
  15 -23  -7    0.07    3.82
   3 -22  -5  220.60   13.11
  16 -22  -7   -2.31    4.69
  -9 -13  10    4.69    2.35
   1  -9  13    3.90    3.50
  16  -9  -5    1.99    1.87
  -2  -8  12   24.45    4.62
  -6  -6   0  163.39    8.15
   2  -4  12   24.34    5.22
  -2   2   8    2.69    2.48
   7   3  10   69.38    7.46
  28   5   5    9.33    4.08
  24   6   6   28.82    5.64
   8   7   4  379.38   18.87
 -11 -32   3    3.52    3.77
   7 -29  -6   45.45    6.08
  13 -28  -7    3.53    3.41
 -12 -23   2    5.61    3.73
  -6 -19  -2   -1.17    3.74
  -2 -14  -3  478.82   23.11
  -2  -4  11    3.17    3.28
  -8  -4   8   67.88    5.17
  -9  -4   7  220.22   10.98
  -4  -1   9   96.30    7.44
  27  -1  -2   14.96    2.63
   6   1  11    3.82    3.57
  -2   2   2   49.92    3.16
  -2   3   7   87.56    6.44
  -3   3   6  421.86   20.09
  24   3   0   24.89    3.66
   5   4   1  807.18   35.08
  16   4   0  309.54   15.11
   2   5   3  154.17    8.33
  11   7   7   -0.91    3.64
  14   7   7   32.34    5.64
  19   7   6   99.88    8.65
  13   7   3   41.65    4.52
 -11 -33   4   -0.04    3.69
 -10 -33   2    7.84    4.26
  -8 -25  -1    9.45    4.58
   3 -25  -5   73.83    7.29
 -13 -23   4   16.92    3.24
   9 -21  -6   11.55    4.18
 -11 -18   1   82.76    6.52
 -12 -17   2  103.35    7.04
   1 -16  -4  179.49   10.78
  11 -11  -5   77.84    5.49
  -3  -9  12   27.28    5.08
  -3  -5  11   57.91    6.25
   3  -3  12    0.21    4.12
  -5  -2   9   29.37    4.48
  -3   0   9   24.05    4.29
  22   0  -2  323.86   15.11
  33   3   3   11.35    4.56
  13   4   0  604.45   27.05
   8   6   8  276.48   16.16
   3   6   6   51.17    5.40
  17   7   7   67.89    7.30
   7   7   6   24.05    4.58
  20   7   4    5.42    3.48
  16   7   3   97.31    7.18
  -3 -30  -3   19.17    4.61
 -10 -29   1   -0.53    3.88
   3 -28  -5   17.19    4.84
 -12 -27   3    2.76    3.45
 -13 -24   5   15.64    3.50
  -8 -22  -1    9.93    4.24
  -6 -22  -2   -0.92    3.13
 -11 -21   1  134.98    9.39
 -12 -20   2   -1.40    3.81
  -3 -18  -3    3.69    3.05
  15 -15  -6  261.81   13.96
  -6  -3   9   -0.12    2.37
  -9  -3   6  158.07    7.97
   0  -2  11   39.87    5.85
   3   2  10  150.75   10.81
   4   4   9   35.91    6.25
  25   5   2   42.92    5.73
   9   5   1   91.92    5.65
  25   6   4    3.81    3.73
  20   6   2    6.77    2.72
   6   7   5   64.11    5.65
  21   7   5   48.85    6.21
  10   7   3  284.22   14.71
  -8 -32   0    8.78    4.74
  -7 -30  -1   23.60    4.49
  14 -27  -7   24.34    4.92
   8 -25  -6  124.78    9.67
   4 -21  -5    1.07    2.81
   0 -20  -4    1.80    3.08
  10 -20  -6   30.10    4.33
  -5 -15  -2   40.60    4.62
  -7 -12  11    1.19    2.53
 -12 -12   3  297.15   14.22
  -3 -10  -2   33.27    3.90
  -4  -6  11   81.55    7.25
   8  -4  -3   10.59    1.59
  -2   1   9  309.95   16.98
  22   2  -1    6.22    2.24
  -1   3   8   28.60    4.40
  32   4   4    3.72    3.88
   4   5   2   30.79    3.00
   4   6   7  116.51    8.26
  26   6   5    4.30    3.65
  24   6   3   50.90    5.90
   8   6   2  685.16   30.82
   8   7   7   36.86    4.90
  -5 -30  -2    2.78    3.38
 -12 -29   5    3.88    3.52
   0 -29  -4   12.95    4.53
 -11 -28   2    3.12    3.72
  -9 -27   0    2.16    3.52
 -13 -22   6    1.97    2.29
  21 -20  -7  106.44    8.50
   7 -15  -5   29.85    3.98
  10 -12  -5   94.85    6.38
 -12 -10   4  263.42   12.09
  10  -7  -4    0.39    1.97
   1  -1  11    4.93    3.48
  -6   1   5    2.37    2.35
  27   1  -1  107.99    7.17
  32   3   2    1.77    3.58
   8   4  10   -1.88    3.53
  -1   4   7  147.77    9.15
  31   4   3    4.28    3.34
  26   4   1   -1.20    3.53
  19   4   0   63.33    4.96
  21   5   1   21.33    3.92
   2   6   5  149.03    9.02
  20   7   7   25.69    4.94
  22   7   6   39.79    5.48
 -10 -34   3    1.29    4.18
 -12 -28   4    2.97    3.16
  -3 -27  -3   64.49    7.14
  15 -26  -7   36.12    6.12
   0 -23  -4    1.28    3.10
  -3 -21  -3  108.87    8.09
  11 -19  -6    1.92    3.29
 -13 -17   4   47.14    4.65
  14 -16  -6   43.40    4.54
  -9 -15   0  174.02   10.07
   2 -15  -4  211.31   11.93
   8 -14  -5   59.98    5.41
  -1 -13  -3  640.27   29.55
   9 -13  -5  306.81   15.62
  -8 -11   0    8.15    2.55
  -6 -11  -1   36.95    3.90
  -4 -10  12    4.00    3.17
  -8  -9  10    7.78    2.47
  -7  -5   1  567.47   24.65
  -7  -4   9   10.63    2.92
  -7   0   5  862.03   37.48
  29   2   0   16.12    4.30
   0   5   4  212.43   11.09
  12   6   9   28.53    5.13
  19   7   3   90.33    7.06
  13   8   5  177.22   10.98
 -10 -35   4   -0.85    3.97
   0 -26  -4   44.21    6.20
  -3 -24  -3   81.07    7.17
  12 -18  -6  290.46   15.71
  13 -17  -6  338.38   17.54
  -5  -7  11    3.78    2.74
  -5  -5   0   64.64    3.82
   2   0  11   42.11    6.00
  -1   2   9  129.55    9.25
  10   2  -1  327.02   14.50
   4   3  10   37.24    5.81
  30   5   4    2.32    3.54
  12   7   8   31.01    5.32
  15   7   8   21.81    4.92
  11   8   6   46.53    5.28
  14   8   6   75.21    7.08
  10   8   5  306.69   16.30
  16   8   5   35.06    4.89
  -6 -32  -1    0.67    3.68
  16 -25  -7    3.56    3.82
   4 -24  -5    4.04    3.64
   9 -24  -6    5.54    4.28
  20 -21  -7   29.85    5.44
 -13 -16   6   15.26    2.17
 -13 -15   5    1.35    2.32
  -7 -15  -1  174.80   10.09
  19 -14  -6  102.87    6.97
  -9  -5   8    2.40    2.25
   0   4   8  177.48   10.89
  30   4   2   32.93    5.09
   5   5   9   10.14    4.57
  29   5   3   38.68    5.49
   5   7   4 1181.17   52.17
  23   7   4    8.65    4.50
  17   8   6   55.51    7.24
  12   8   4   25.04    3.93
  15   8   4    2.35    3.02
  -9 -31   1    1.92    4.16
  15 -29  -7   33.02    5.18
  -7 -27  -1   11.42    4.29
   4 -27  -5    0.81    4.28
 -10 -26   1    0.89    3.92
  -9 -24   0   25.41    4.88
  17 -24  -7    2.05    4.64
  18 -23  -7   28.74    5.12
  19 -22  -7   16.74    4.92
 -13 -21   5    3.56    2.78
   5 -20  -5  146.00    9.62
   1 -19  -4   26.53    4.20
 -11 -10   8   53.07    3.50
  -2  -9  -2  527.64   24.10
  19  -9  -5   18.52    2.55
  -5   1   3  501.71   21.81
   0   2   1  158.37    7.26
   6   3   0   72.33    3.98
   0   5   7   52.85    5.06
   9   6   9   11.86    4.45
   9   7   8   65.57    7.57
   4   7   6   10.05    3.29
  24   7   5   17.72    4.77
   7   7   3  954.40   42.49
   9 -27  -6   37.42    5.97
 -12 -24   3    8.91    4.02
 -13 -19   6    3.66    1.88
  -9 -18   0  133.54    8.78
  -5 -18  -2    5.84    3.05
  -2 -17  -3  134.38    8.73
   3 -14  -4    5.88    4.00
  -4  -2  10   19.88    4.00
  19  -2  -3  160.86    7.18
  -3  -1  10    0.59    3.10
  -6   0   3   48.50    2.72
   3   1  11    4.21    4.22
   0   3   9   21.69    4.72
  10   4   0  399.10   18.14
  -1   5   6    6.52    2.73
  23   6   2    2.28    3.61
   5   7   7  108.32    7.98
  12   8   7   20.97    5.81
  15   8   7   61.49    6.88
   8   8   6   70.48    6.26
 -11 -29   3   10.02    4.05
  -8 -29   0    9.30    4.49
  -2 -29  -3   33.05    5.66
 -11 -25   2   -0.31    3.45
  -5 -24  -2   -1.68    3.52
  10 -23  -6    9.17    4.62
  -9 -21   0   36.00    4.89
 -10 -14   1   29.37    3.65
  -4 -14  -2    5.09    3.25
   0 -12  -3  229.28   12.30
 -10 -10   9    1.87    1.69
  15 -10  -5  132.61    7.50
  -8  -1   5  170.64    8.39
  -2   0  10   10.50    4.04
   5   4  10    1.15    3.57
   9   5  10   26.28    5.54
  28   6   4    2.93    4.36
   3   6   3   31.09    3.38
  22   7   3   61.72    6.64
  15   7   2   51.50    4.86
   9   8   4   55.69    5.61
  18   8   4    3.34    3.32
  16 -28  -7   -1.39    4.25
 -12 -27   6    1.04    2.84
  -7 -24  -1    0.61    4.41
  -5 -21  -2   12.43    3.48
  -7 -18  -1  148.53    9.37
 -11 -13   2  155.57    8.69
 -10  -9   2   16.50    2.53
  -6  -8  11   54.89    5.85
   9  -8  -4 1311.30   56.64
   4  -3  -2    1.85    1.31
  -1   1  10    6.08    3.66
  -4   2   3    6.94    1.52
  -1   3   2  339.45   15.24
  22   4   0   19.23    3.38
   1   5   8   77.30    6.98
   3   7   5  283.81   14.86
   9   8   7   -1.29    3.61
  18   8   7   21.09    4.66
  -8 -33   1   -0.76    3.41
 -11 -31   5    3.72    3.61
   1 -28  -4   36.82    6.13
   5 -23  -5  108.73    8.33
   1 -22  -4    1.35    3.88
   4 -13  -4  130.03    8.55
 -10  -5   7  125.64    6.76
   4   2  11    8.18    4.52
  27   3   0    3.66    3.38
   1   4   9  217.64   13.50
  -3   4   5  968.43   42.72
  28   5   2   46.84    6.37
  24   5   1   14.62    3.80
  27   6   3   20.05    4.57
  16   6   1  125.19    7.94
 -11 -30   4   -0.53    3.25
   5 -29  -5   13.54    5.53
  17 -27  -7   27.33    4.88
  -2 -26  -3  114.75    9.01
 -12 -25   7   -0.03    2.33
   1 -25  -4   15.67    4.25
 -10 -23   1    8.73    4.69
  11 -22  -6   24.48    4.97
 -12 -21   3    4.92    3.58
 -12 -20   8    0.37    1.28
  -2 -20  -3    1.13    3.76
 -12 -15   3  159.62    8.89
  18 -15  -6   62.19    5.29
  22 -14  -6   55.18    4.78
  -5 -10  -1   98.98    6.36
  22  -9  -5    8.15    1.85
  -1  -8  -2  158.30    8.41
   1  -6  13   -0.04    3.84
  -6  -4  10    0.33    2.84
   0   2  10    4.65    3.28
   6   6   9   -1.99    3.90
   1   6   4   22.92    3.34
  13   6   1    4.00    2.64
   6   7   8   15.96    4.81
  18   7   2    0.55    2.65
  22   8   5   23.95    5.68
  -6 -29  -1    2.69    3.73
  -4 -29  -2   23.95    4.77
   5 -26  -5   47.96    6.21
  10 -26  -6   32.97    5.72
 -12 -25   4    0.49    2.77
  -2 -23  -3  115.05    8.43
   2 -18  -4  105.95    7.58
   5 -12  -4   66.92    5.40
   1 -11  -3  666.30   30.23
   0  -7  13   33.53    5.52
  14  -6  -4  129.45    6.65
  -1  -4  12   38.99    5.82
  -4  -4   0  124.82    6.20
   0  -3  12    0.32    3.84
  25   2  -1   42.05    4.26
  10   7   9   10.25    4.29
  26   7   4    3.37    3.74
  13   8   8   41.88    5.81
  16   8   8    7.66    4.02
  21   8   4   29.35    5.18
  11   8   3  222.14   12.31
  17   8   3    4.69    2.98
  -7 -31   0   10.02    4.57
  -1 -31  -3   10.22    4.18
  10 -29  -6   12.74    4.58
  -9 -28   1    6.74    3.44
 -12 -26   5   26.74    4.45
  18 -26  -7    1.53    3.42
 -11 -22   2   -1.52    3.90
 -10 -20   1   58.79    5.72
 -12 -18   3   31.47    4.06
 -10 -17   1    9.91    3.17
  -1 -16  -3  296.71   15.47
   8  -9  -4  488.51   22.41
  -2  -5  12    2.05    3.22
   7  -5  -3   48.18    3.29
   1  -2  12   26.34    4.96
  25   0  -2  132.73    7.46
   6   5  10   62.23    6.76
   0   6   6  296.51   15.34
   5   6   2    5.48    2.09
  19   6   1  146.55    9.11
  27   7   5    8.27    4.06
  10   8   8   37.02    5.76
  23   8   6    4.88    4.58
  12   9   6   30.73    4.88
  15   9   6   24.10    5.02
  14   9   5   40.55    5.46
  -9 -32   2   -0.05    4.00
 -10 -31   3    8.10    4.21
   2 -30  -4    1.49    3.93
  17 -30  -7   54.10    6.96
  -8 -26   0   61.39    6.54
  22 -22  -7   15.10    3.90
  12 -21  -6   19.69    3.82
  17 -16  -6   18.14    3.36
  -6 -14  -1  559.41   26.20
  -8 -13  11   17.24    3.38
  -7 -10   0  395.62   18.48
   7 -10  -4   30.57    3.92
   0  -7  -2  838.93   36.68
 -10  -4   6  238.88   11.07
   2  -1  12   21.03    5.32
   5   3  11   12.83    4.69
   1   3  10   66.07    6.97
  -3   3   3  979.07   42.17
  29   4   1    4.22    3.60
   2   5   9   16.91    5.14
  -2   5   5   48.92    4.50
   6   5   1   52.85    3.73
   2   6   8    5.05    3.50
   9   7   2   46.12    4.33
   6   8   7  167.84   10.85
   5   8   6  113.21    8.03
  11   9   5  339.31   18.00
  17   9   5   17.59    4.42
  11 -25  -6   25.81    5.38
  19 -25  -7    2.20    3.33
  20 -24  -7   11.15    4.62
  21 -23  -7   75.13    7.22
   6 -22  -5  104.19    7.96
  13 -20  -6   99.91    7.54
  -4 -17  -2   69.18    5.84
 -11 -16   2  174.78    9.90
  14 -11  -5  184.76    9.94
  -3  -6  12   22.68    4.70
  17   3  -1    4.88    2.19
  26   6   2    5.28    3.90
  25   7   3    1.91    4.61
  21   7   2   81.23    6.65
   6   8   4  107.67    7.46
  13   9   7   28.32    5.34
  18   9   6   51.33    7.28
 -10 -33   5    2.98    3.98
  -5 -31  -1   -1.73    3.57
  -3 -31  -2    3.57    3.62
  -6 -26  -1   -2.41    4.12
  -4 -26  -2    0.75    4.01
   2 -21  -4   11.53    3.65
 -11 -19   2   99.26    7.24
 -12 -17   8    7.20    1.12
   8 -17  -5  121.22    8.19
  16 -17  -6  143.60    9.22
  -3 -13  -2    9.06    3.68
  -9 -10  10   41.12    4.14
   2 -10  -3   86.07    5.92
  -7  -9  11    2.36    2.77
  -7  -5  10    0.59    2.09
   3  -4  -2   30.35    2.60
  32   5   3   18.46    5.17
  20   8   3   49.62    5.86
  16   9   7    7.16    4.16
   9   9   6   34.30    4.73
  13   9   4    3.73    3.25
  -6 -33   0   13.56    4.85
 -10 -32   4   -0.81    3.46
  18 -29  -7   21.72    5.12
  -1 -28  -3    9.17    5.57
   6 -28  -5   15.02    5.20
  11 -28  -6   58.50    6.82
 -10 -27   2   33.89    4.85
   2 -27  -4    1.61    5.17
   6 -25  -5   56.83    6.09
  14 -19  -6   15.88    3.42
  15 -18  -6  232.11   13.11
   3 -17  -4   -1.79    3.61
 -11 -14   9   14.14    1.76
  -9  -6   9   23.25    3.33
 -10  -6   8   30.43    3.21
   1  -6  -2 3079.69  130.24
  -3  -2  11   51.73    6.05
  22  -2  -3    3.52    1.15
   2   4  10   19.37    4.17
   2   7   7   43.53    4.92
   7   8   8   60.62    6.74
   4   8   5  313.88   16.36
  25   8   5   30.13    5.16
  10   9   7   33.58    6.02
  -8 -34   2   -0.77    4.20
   2 -24  -4    4.50    3.29
  -8 -23   0  105.88    8.05
  -4 -23  -2   16.59    3.81
  -4 -20  -2   16.16    4.20
  -1 -19  -3   41.45    4.97
  -4  -7  12    1.04    2.76
   2  -5  -2  340.19   15.48
  -6  -4   1  306.24   13.52
  -7  -1   3  196.66    8.62
  -1   0  11    1.16    3.18
  14   3  -1   30.79    2.96
  20   3  -1   88.88    5.73
   0   4   2  381.31   17.19
  25   4   0    6.40    2.94
  17   5   0    2.59    2.40
   7   6  10   33.94    5.29
   3   6   9   33.13    5.49
  31   6   4   18.18    4.62
   1   7   6   21.59    4.12
   2   7   4  503.95   23.57
   4   7   3  990.21   43.71
  24   8   4   21.08    4.69
   8   8   3  328.22   16.54
  19   9   7    0.81    4.37
   8   9   5  228.34   12.93
  20   9   5    4.08    4.36
  -9 -33   3    7.36    4.37
  -8 -30   1   -0.83    3.94
  19 -28  -7    0.88    3.49
  12 -24  -6    5.89    4.85
  -8 -17   0   26.93    4.00
   9 -16  -5  197.85   11.35
  21 -15  -6    8.18    2.86
  13 -12  -5    9.97    2.80
  -4  -9  -1    0.80    2.03
   3  -9  -3   32.37    3.57
  -4  -3  11   56.63    6.12
  -3  -3   0  172.92    7.99
  -9  -2   5    2.07    1.48
   0   1  11   10.10    4.36
  -2   4   3 2499.09  105.99
  27   5   1    2.39    3.42
  14   5   0   78.34    5.45
  -1   6   5  648.07   29.71
  30   6   3    1.81    3.49
  22   6   1   19.87    3.45
  11   8   9    3.42    4.46
  14   9   8   74.02    7.46
  21   9   6   27.84    5.26
  19   9   4   11.66    3.97
 -11 -29   6    0.39    3.05
  -7 -28   0   24.69    5.37
  -9 -25   1   25.89    5.21
  -1 -25  -3   25.32    4.73
  -6 -23  -1   31.23    5.00
  -1 -22  -3    3.82    3.05
  -8 -20   0   52.34    5.46
  -6 -17  -1  373.14   18.63
   0 -15  -3  118.26    7.89
  10 -15  -5   61.97    5.22
  -6   1   8   74.93    5.93
  -5   2   8   25.57    3.74
  -4   3   8   -0.81    2.82
  20 -27  -7    1.84    4.14
 -12 -24   6   -0.87    2.72
  -6 -20  -1  213.97   12.50
  11 -14  -5    6.73    2.98
  12 -13  -5    1.43    2.20
  18 -10  -5  306.89   14.71
   4  -8  -3   74.26    4.84
   5  -7  -3  814.00   35.63
  -5  -4  11    0.39    3.33
   1   2  11   -0.33    3.89
  -5   3   7  141.51    8.51
   1   3   1   42.61    2.96
   3   5  10   66.43    7.18
  31   5   2   15.84    4.62
  29   7   4    5.08    4.26
  23   8   3   43.28    5.69
  11   9   8   99.12    8.51
   7   9   7    7.58    4.06
   6   9   6   12.37    4.34
  -9 -34   4    0.64    3.78
   0 -30  -3   37.76    5.93
   7 -30  -5   20.99    5.77
  12 -30  -6   70.09    7.69
   3 -29  -4   27.02    6.16
 -11 -27   4    2.19    3.16
  12 -27  -6    6.45    4.45
  21 -26  -7    5.57    3.66
  13 -23  -6   20.68    4.22
   4 -16  -4  358.55   18.23
 -12 -13   4   68.86    4.60
  -9 -13   1   -0.15    2.45
  12  -3  -3  145.27    6.62
  -4   2   9  123.51    8.73
  -6   2   7   63.28    5.16
  -3   4   8   67.25    6.09
  -4   4   7   58.52    5.13
  20   5   0   20.07    3.52
  24   7   2   76.38    7.34
   8   8   9   37.87    5.74
   3   8   7  305.58   16.46
  16   8   2   81.32    6.28
  23   9   5    7.81    3.88
  13  10   6   95.61    8.15
  -8 -35   3    4.72    4.34
  -9 -29   2   10.73    4.44
 -11 -28   5    2.43    2.88
  -5 -28  -1   -1.41    3.58
   7 -27  -5    1.11    4.13
  22 -25  -7    3.73    4.46
   7 -24  -5    2.72    4.21
  23 -24  -7   14.98    4.69
 -12 -23   5    9.81    3.06
   3 -20  -4    2.73    3.06
 -10 -14  10   -0.12    1.72
  -2 -12  -2   91.50    6.26
 -11 -11   3  360.77   16.68
  -5  -8  12   16.22    3.85
 -10  -7   3  200.90    9.27
  -8  -6  10   59.40    5.57
  -7   0   8  194.53   10.90
  -5   1   9  226.72   13.07
  -7   1   7   73.45    5.58
   2   3  11   11.35    4.58
  -3   3   9   14.52    4.80
   8   7  10    0.95    3.37
   4   7   9   16.08    5.26
  13   8   2  845.84   38.30
  15   9   3  193.33   11.59
  16  10   6  251.75   15.11
  12  10   5    0.87    2.90
  15  10   5    3.05    3.50
  -7 -32   1    3.88    3.64
  20 -30  -7   49.76    6.16
 -10 -28   3    0.68    3.44
   3 -26  -4   15.38    4.33
 -10 -24   2   24.45    4.30
 -11 -23   3   25.25    4.29
 -12 -19   4   -0.07    3.36
  -3 -16  -2  138.15    8.78
  20 -16  -6   31.69    4.17
  -5 -13  -1   39.67    4.77
  -8  -9   1  149.00    7.94
  -7  -3   2 2579.64  108.23
  -6   0   9   34.18    4.52
  20   1  -2   39.58    3.01
  -2   5   8   59.16    5.92
  -3   5   7    4.65    2.56
   0   7   5  830.23   37.47
  28   7   3   16.72    4.21
   2   8   6   30.06    4.25
   8   9   8  128.73    9.86
   7   9   4   86.77    7.09
  22   9   4    4.64    4.33
  12   9   3  231.44   12.95
  14  10   7    2.53    4.29
  10  10   6   -0.92    3.74
  -8 -36   4    2.70    4.10
   1 -32  -3    3.10    3.81
  -6 -30   0    0.91    3.41
  -3 -25  -2   10.85    3.92
   3 -23  -4    1.35    3.33
 -12 -22   7   12.38    2.70
  -9 -22   1   17.70    3.57
  14 -22  -6   11.69    4.24
  17   1  -2    0.17    1.47
  23   3  -1  154.66    8.85
  -2   4   9  171.61   11.13
  -1   5   3  160.81    8.35
   4   6  10   40.80    6.17
  29   6   2    4.37    4.09
   6   7   2    2.05    2.25
  27   8   4   16.18    5.01
  19   8   2   10.93    3.62
   5   9   5   11.13    3.22
  18   9   3  191.04   11.55
  11  10   7   15.86    4.97
  17  10   7   -2.28    3.90
   4 -31  -4   64.80    7.21
   0 -27  -3   42.48    5.94
  13 -26  -6   13.38    4.56
  -7 -25   0   24.33    5.48
   0 -18  -3   35.15    4.73
 -12 -16   4   -0.80    2.33
   1 -14  -3  463.07   22.32
 -10 -12   2   26.85    2.97
  -6  -9   0  213.91   10.73
  13  -7  -4  143.40    7.49
  -6  -5  11  100.51    8.15
   0  -4  13   16.16    5.09
   3   4  11    8.78    4.72
  25   6   1    0.76    3.24
  14   7   1   19.33    3.40
  17   7   1   72.51    5.84
   3   8   4  402.23   19.51
   9  10   5   16.34    3.90
  -6 -34   1    2.07    4.42
  -4 -30  -1    1.23    3.72
  13 -29  -6   13.10    4.49
  21 -29  -7    1.99    3.34
 -11 -27   7   -0.79    2.40
  -8 -27   1    6.89    4.38
  -5 -25  -1    0.71    3.33
  -3 -22  -2  178.02   11.02
  15 -21  -6   39.76    5.26
  -3 -19  -2   72.97    6.13
  19 -17  -6   89.09    6.85
  -9 -16   1   -1.25    2.53
   5 -15  -4  372.63   18.58
  -7 -13   0  400.50   19.16
  -8 -10  11   -0.47    2.40
  -1  -5  13    3.30    3.44
  -2  -2   0    5.97    0.92
  -7  -1   9   55.03    5.14
  -8  -1   8   57.94    4.80
   7   4   0  122.18    6.25
  -1   5   9  112.32    8.99
   1   5   2  159.17    8.15
  11   5   0  205.40   10.29
  -1   6   8   57.76    6.05
  -2   6   7   89.90    7.04
  10   8   2  982.00   43.79
  14  10   4    1.72    3.65
 -10 -31   6   -0.43    3.20
  -8 -31   2    8.77    4.64
   8 -29  -5    9.79    4.84
  22 -28  -7    4.06    3.45
   0 -24  -3   21.20    4.64
   0 -21  -3    4.44    3.09
   9 -19  -5    8.81    3.41
 -12 -11   5   51.91    3.17
  -3  -8  -1  204.98   10.23
  -1  -1  12   24.42    5.32
  -8   0   7  211.76   11.09
  -4   1  10   73.75    6.82
  -3   2  10    0.96    3.24
  -5   3   4  542.53   24.17
  23   5   0   89.06    6.62
   5   8   9   79.90    7.94
   5   8   3  897.87   40.07
   9   9   9    2.55    3.72
   4   9   7   28.68    5.04
   9   9   3   19.63    3.97
  12  10   8   25.06    5.01
   8  10   7    7.32    3.90
   7  10   6  103.62    7.94
  21  10   5    4.24    4.01
  11  10   4   31.46    4.50
  17  10   4    1.77    3.37
  -5 -32   0    7.72    3.74
 -10 -29   4    1.25    3.36
   8 -26  -5   10.06    4.30
 -10 -21   2   15.10    3.96
  16 -20  -6   23.77    3.94
   4 -19  -4  224.03   12.75
  17 -19  -6   38.34    4.81
  18 -18  -6  126.64    8.58
  -2  -6  13    3.76    2.81
  -2  -2  12   23.44    5.08
   0   0  12   -0.77    3.25
  -5   0  10   67.37    6.38
  -2   3  10    3.01    3.12
  -6   3   6   99.63    6.37
  -5   4   6  123.22    7.62
  -4   4   4   51.38    3.96
  28   4   0    3.00    3.98
   4   5  11    4.92    3.74
   7   6   1   19.37    2.88
   5   7  10    3.38    3.66
  20   7   1    2.90    2.92
  26   8   3   49.21    6.16
  26   9   5    5.88    3.68
  21   9   3  128.77    9.38
  22  10   6   21.89    4.86
  -9 -30   3    5.58    3.52
   4 -28  -4   10.61    4.96
  23 -27  -7   -0.43    3.96
  24 -26  -7   13.91    4.48
  14 -25  -6   29.77    5.46
  -7 -22   0   42.31    5.29
 -11 -20   3   42.64    5.42
  -5 -16  -1  119.11    7.81
  17 -11  -5  445.52   20.79
  -6  -9  12    2.37    2.55
  -9  -8   2    0.68    1.87
  -3  -3  12   11.70    3.78
   1   1  12   21.65    4.66
  -6   2   4 1073.12   46.16
  -1   4  10    1.71    3.92
  -4   5   6    8.26    2.84
   0   6   9   31.45    5.25
   0   7   8  220.85   13.05
  27   7   2   53.61    6.77
   1   8   5  209.68   11.69
  22   8   2   71.82    6.57
   5   9   8   53.43    6.42
   3   9   6   12.66    3.53
  25   9   4    8.18    4.86
   9  10   8   60.18    6.85
  -3 -32  -1    5.38    3.74
  14 -31  -6  108.87    9.19
  22 -31  -7    8.81    4.61
 -10 -30   5    9.99    4.08
   1 -29  -3   42.08    6.22
  14 -28  -6   11.91    4.89
  -2 -27  -2    2.84    3.96
   4 -22  -4   35.54    4.76
 -12 -20   5    3.09    2.35
   6 -14  -4    1.68    3.01
  -1 -11  -2    8.11    3.05
  21 -10  -5  127.03    7.10
 -10  -7   9   17.30    2.72
  23   1  -2   14.75    2.33
   0   6   3   79.75    5.32
  11   7   1  158.62    9.09
  20  10   4    5.54    5.29
  14  11   6   44.19    6.20
   9 -31  -5   18.65    4.96
  -6 -27   0    8.57    4.36
  -9 -26   2   14.60    4.37
   4 -25  -4   18.55    4.36
 -11 -24   4   22.01    4.42
 -12 -21   6    3.92    2.48
  -7 -19   0   59.08    5.37
  -5 -19  -1   28.62    4.50
 -10 -18   2    0.40    2.55
  10 -18  -5   26.24    3.89
  23 -16  -6  133.06    8.51
 -10 -15   2   49.70    4.38
 -11 -14   3  159.57    8.81
   2 -13  -3  347.73   17.15
  -7  -6  11  128.52    9.30
  -8  -2   9   11.73    2.94
  -7   2   6   55.94    4.45
   0   5  10   79.34    7.32
  -3   5   4   40.12    3.50
   6  10   5   71.42    6.22
  15  11   7   26.62    5.18
  11  11   6    2.97    3.74
  17  11   6   23.71    4.98
  23 -30  -7   27.12    5.29
  -7 -29   1   10.54    3.74
  15 -24  -6    1.68    4.42
 -11 -17   3   81.71    5.94
   1 -17  -3  398.10   19.81
  -2 -15  -2   95.15    7.08
  -4  -4  12    6.93    3.48
  25  -2  -3  101.31    5.36
  11   3  -1  194.15    9.21
   2   4   1 1121.29   47.98
   1   7   9    4.36    4.74
  31   7   3    9.53    3.92
   8  10   4   61.41    5.94
  12  11   7   37.11    6.05
  13  11   5   41.84    5.68
   2 -31  -3   19.93    4.97
   5 -30  -4   -2.48    5.41
   9 -28  -5   -2.82    4.88
  -4 -27  -1   -2.96    4.12
 -11 -26   6    0.36    2.69
   1 -26  -3   97.47    8.01
 -10 -25   3    4.42    3.46
  -8 -24   1   17.58    4.90
   5 -18  -4  412.46   20.55
  -4 -12  -1    5.37    2.73
  12  -8  -4 1680.62   71.96
  -9  -7  10   46.41    4.60
 -11  -6   7   53.89    3.46
  -9  -2   8   47.24    4.33
   6   8  10   37.66    6.20
   1   8   8   57.08    6.69
  30   8   4   -1.63    3.68
   4   9   4  130.49    8.42
  24   9   3   22.68    5.01
   5  10   7   66.62    6.65
  24  10   5    2.35    3.64
  -6 -35   2   -0.28    4.48
  -8 -32   3   16.74    4.85
  -9 -31   4    1.17    3.45
  15 -30  -6   44.07    6.10
  24 -29  -7    4.00    4.20
  15 -27  -6    9.50    4.57
 -11 -25   5   -0.45    3.05
  -2 -24  -2   16.71    4.37
  11 -17  -5  107.91    7.49
  16 -12  -5   53.14    4.52
  17  -6  -4   25.80    2.21
  -7  -2  10   -0.08    2.88
  -9  -1   7    3.46    2.12
  -2   2  11   33.14    5.13
  26   3  -1   41.63    4.33
   1   6  10   13.25    4.48
  -2   6   4  167.63    9.22
  -2   7   6  271.20   14.27
  10  10   9   -1.05    3.53
   6  10   8    8.26    4.58
  16  10   3  202.11   12.15
  13  11   8    9.82    4.04
   9  11   7   36.62    5.74
  20  11   6    8.09    4.02
  10  11   5  149.19    9.99
  19  11   5    1.76    4.20
  -9 -32   5   15.74    4.20
  -1 -29  -2    9.59    5.74
   1 -23  -3    3.29    3.32
  16 -23  -6   13.01    3.97
   1 -20  -3   88.34    7.06
  22 -17  -6   28.89    4.62
  -4   0  11   15.62    4.16
  -8   1   6   28.29    3.04
  -1   3  11    2.39    4.06
   2   6   2  570.90   25.54
  28   6   1    0.13    3.78
  18   6   0  230.59   12.13
   7   8   2  807.59   36.14
  25   8   2   35.54    5.48
   2   9   5    0.55    3.61
  14   9   2   85.35    6.54
  17   9   2    5.94    3.06
   4  10   6  296.39   16.07
  23  10   4   11.07    4.26
   8  11   6  148.53   10.27
   6 -32  -4   59.10    6.77
  -6 -31   1   11.77    4.37
   5 -27  -4   -3.69    4.13
  -2 -21  -2   65.45    6.49
 -12 -19   7    5.81    2.04
  -2 -18  -2    5.66    3.02
 -12 -17   5    4.33    2.82
  12 -16  -5   58.80    5.50
   8 -12  -4   38.52    4.41
 -10 -11  10    1.72    1.80
  24 -10  -5   11.83    2.03
  -2  -7  -1 1192.19   51.34
  -5  -5  12   24.58    4.49
   0   4  11   19.00    4.45
  26   5   0   36.62    4.97
  15   6   0  149.48    8.61
   2   8   9  101.10    8.51
  29   8   3   22.45    5.25
  28   9   4   -2.17    3.37
   6   9   3   95.27    7.13
  19  10   3   95.65    8.07
  10  11   8    6.73    4.16
  -7 -34   3    0.49    3.30
  -5 -29   0   37.12    5.48
  -8 -28   2    1.92    3.64
  -6 -24   0   45.86    5.34
  17 -22  -6   20.32    4.68
   5 -21  -4  217.36   12.81
  10 -21  -5   88.54    7.13
  13 -15  -5   -1.40    2.37
  15 -13  -5   65.32    5.26
   3 -12  -3  168.80    9.63
 -11 -11   9    7.29    1.65
  11  -9  -4 1501.81   64.69
  -5  -3   1  123.00    5.68
  18   4  -1    1.19    1.96
   2   7  10    4.86    4.22
   1   7   3  362.49   17.22
  20   9   2   -0.41    2.76
  12  11   4   94.43    7.46
  -8 -33   4    3.08    3.54
  25 -31  -7    3.16    4.20
  10 -30  -5   16.38    4.85
  -3 -29  -1    6.16    4.12
   2 -28  -3   43.24    6.18
  16 -26  -6   14.59    4.66
   5 -24  -4    7.32    3.57
  -9 -23   2    0.05    3.16
  -8 -21   1   66.48    6.09
  21 -18  -6   12.07    3.54
 -12 -14   5   31.31    3.16
  14 -14  -5   48.77    4.78
   9 -11  -4   71.96    5.29
   0 -10  -2 1483.97   64.12
  10 -10  -4   17.79    3.13
 -11  -9   4    4.76    1.37
  -5  -8   0  297.52   14.02
  -5  -1  11    4.33    3.22
   1   5  11    7.25    3.89
  -1   7   4  173.80    9.54
  -1   8   6   26.44    4.21
   1   9   7  173.84   10.85
   7  10   9   11.97    4.22
  10  10   3   22.56    3.98
  22  11   5   20.57    4.68
  18  11   4    6.74    4.10
   6  11   7    2.78    3.77
  15  12   6   77.74    7.81
  -8 -34   5   -0.67    3.68
   7  11   5   37.96    4.82
 -11 -21   4   68.93    6.18
  -5 -33   1    2.25    3.54
  -6 -12   0  333.27   16.27
  21   6   0   78.43    6.09
  21   4  -1   41.73    4.09
   0 -31  -2    1.65    4.81
   6 -17  -4    0.28    3.45
  16 -29  -6   18.91    5.49
  18 -21  -6   40.31    4.96
  20 -19  -6   15.40    3.44
  -1  -2  13   -0.07    4.12
  -8  -7  11    0.03    2.77
   3   9   9   88.22    7.93
   7  11   8    9.27    4.52
  13  12   7   39.60    5.96
  16  12   7    6.32    4.01
  12  12   6   35.32    5.64
 -10 -26   4    6.46    3.56
   5  10   4  125.18    8.42
  -9 -27   3    2.29    3.54
  22  10   3   13.44    4.53
  -7 -26   1    3.17    4.48
  -7  -8   1 1197.13   51.49
  15   8   1    6.10    3.01
  18   8   1   13.71    3.61
  -4 -15  -1   53.71    5.14
  -1 -26  -2    9.94    4.06
  14   1  -2    0.15    1.15
   2 -16  -3  190.65   11.06
  19 -20  -6    3.40    3.06
  -6  -2  11  114.46    8.77
   2   6  11    6.17    4.40
  -8  -3  10   10.14    3.28
   3   8  10   22.43    4.86
  10  12   7  139.53   10.43
 -12 -18   6   60.26    4.61
   5  11   6  271.84   15.07
   3  10   5  170.55   10.31
  14  12   5   -1.64    3.70
  -7 -35   4    2.16    4.06
  26  10   4   21.96    5.38
   9  11   4   17.31    4.32
  21  11   4   42.92    5.96
 -10 -22   3   27.26    4.80
  27   9   3    6.84    3.80
  -8 -18   1    5.13    2.94
  -8 -15   1   44.55    4.22
   8   7   1  293.39   14.31
  26   7   1   28.82    5.70
  -4 -31   0   10.09    3.90
  -2 -31  -1    2.40    4.09
  -4 -21  -1  160.93   10.14
  15   4  -1  440.55   20.05
  -1 -14  -2   39.83    4.54
  26   1  -2    4.72    2.09
   6 -29  -4    2.57    4.52
  11 -32  -5    0.35    3.94
  11 -20  -5  154.69    9.86
  -2  -3  13   -0.13    3.54
  -6  -6  12   10.98    3.84
   2  10   7    2.94    3.18
   0   9   6   87.25    6.97
   9  12   6   38.83    5.30
  -7 -36   5   -1.84    3.98
  17  12   5    3.68    5.56
  -7 -30   2   22.92    5.24
  23   9   2   -2.49    3.80
   3   5   1  598.25   26.36
  -6 -21   0   29.28    4.62
  -4 -18  -1   59.06    5.50
   1 -33  -2   21.36    5.10
   3 -30  -3   12.73    4.80
   2 -25  -3   45.97    6.02
   4 -11  -3  142.94    8.21
  20 -11  -5  349.09   16.64
  17 -25  -6   42.35    5.88
  -1   2  12   23.95    4.96
  -9 -11  11    0.97    2.25
   8  11   9   17.51    4.48
  11  12   8   20.51    5.66
 -11 -24   7    4.92    2.76
 -10 -28   6    1.47    3.14
  11  12   5   62.49    6.29
   0   8   4   89.78    6.62
   2   8   3 1333.98   58.10
   3   7   2  115.19    6.70
  21   8   1   18.22    3.94
  12   6   0   96.29    6.09
   2 -19  -3   75.06    6.34
  17 -31  -6   51.06    6.32
  17 -28  -6   29.22    5.42
  -3  -4  13    6.90    3.00
  -2   1  12   33.46    5.44
   0   3  12    0.91    4.26
   3   7  11    1.75    3.69
   4   9  10   29.16    5.08
  -5   4   9  242.57   13.99
  -4   5   9  164.16   11.11
  -3   6   9    0.32    3.33
   4  10   9   12.69    4.40
 -10  -3   8  136.27    7.84
  -5   5   8   16.27    3.77
  -9   0   6   83.55    5.18
 -10 -27   5   29.99    5.05
  -4   6   5  632.00   28.81
  28   8   2    3.44    3.34
  12   8   1   13.64    3.13
  -3 -33   0    1.92    3.40
  -5 -26   0  106.89    8.95
  -6 -15   0  225.50   12.29
  -1 -33  -1   -2.03    3.81
  -3 -11  -1  168.01    9.15
  -1 -23  -2  104.95    8.31
   2 -22  -3    5.60    4.00
   7 -31  -4   22.36    5.93
   6 -26  -4    8.67    3.88
   6 -20  -4    2.86    3.06
   7 -16  -4  318.44   16.36
  -3   0  12    0.85    3.86
  -6   3   9   55.13    5.80
  -6   4   8    0.60    2.69
  -3   7   8  273.59   15.15
 -10  -3   5  151.92    7.01
  20  12   5    0.29    3.80
   7  10   3  339.57   17.34
  14  11   3    4.17    3.20
  17  11   3   -3.10    3.13
  -9 -20   2   98.79    7.28
  -9 -11   2  170.29    8.98
  24   6   0   28.29    4.21
   0 -28  -2    8.15    4.41
  -1 -17  -2   39.10    4.85
   1  -9  -2 4459.20  188.44
   4 -32  -3    3.88    4.25
   6 -23  -4   -0.59    3.05
  11 -26  -5    4.61    3.50
  11 -23  -5   72.43    6.56
  12 -19  -5    8.67    3.80
  18 -24  -6    9.99    4.33
  -7  -3  11  112.72    8.85
  -2   7   9   25.69    5.60
   8  12   8   21.65    5.13
 -10  -2   7  200.17   10.13
   7  12   7   60.10    6.73
   1  10   6  149.91    9.66
 -11 -22   5    8.37    3.02
  -3   7   5 1512.67   65.89
  24  11   4   66.27    7.10
  -8 -29   3   10.25    4.14
  25  10   3   23.27    5.41
  -6 -32   2   -1.25    4.05
   8   9   2  505.99   23.79
  -6 -28   1   16.52    4.37
  -1  -6  -1  102.96    5.69
  24   4  -1  220.30   11.87
  -1 -20  -2   52.67    5.76
  -4  -1  12   45.11    6.21
  -4   4  10   57.78    6.37
  -3   5  10    0.64    3.70
  -7   3   8   73.86    5.98
  -2   8   8   44.25    5.37
   4  11   8    4.78    4.28
 -12 -16   7    0.97    1.43
   3  11   7   75.26    6.82
 -11  -5   6   67.45    3.53
   8  12   5  194.69   11.82
  -9 -28   4    0.81    3.48
 -11 -18   4   46.82    4.82
  13  12   4   63.21    6.42
  16  12   4    8.31    3.72
  -8 -25   2   -1.01    3.32
  15  10   2    3.80    3.42
  18  10   2    4.33    3.01
  -7 -23   1   11.18    4.13
   3 -27  -3    0.28    3.41
   3 -15  -3   98.19    7.29
  11  -4  -3  974.50   41.55
   8 -33  -4    4.54    3.74
  18 -30  -6   56.95    6.76
  18 -27  -6   21.41    6.14
  19 -23  -6    4.42    4.30
  24 -18  -6   23.23    4.42
  -5   3  10  161.75   10.78
  -2   6  10   22.09    4.49
  -7   2   9    4.52    3.13
  -1   8   9   49.34    6.49
 -11 -22   8   -0.97    2.05
  14  13   7    3.72    3.76
 -11 -23   6    4.93    2.86
 -12 -12   6    3.56    1.33
   6  12   6   28.09    5.08
  13  13   6  204.95   13.56
  16  13   6  103.12    9.21
   4  11   5    2.07    2.89
   1   9   4    1.44    3.13
   6  11   4   20.24    3.93
 -10 -19   3    9.63    3.18
  11  11   3  202.18   11.77
  20  11   3   11.30    5.13
   5 -10  -3   54.90    4.30
   7 -28  -4    6.01    4.09
  13 -18  -5   34.47    4.38
 -10  -8  10   19.81    3.18
  -6   2  10   22.37    3.85
  -1   7  10    3.18    4.02
   5  10  10   -2.32    3.73
  -6   5   7   50.78    4.93
  -5   6   7  243.54   13.34
  -4   7   7  103.97    7.58
  11  13   7   18.32    5.12
  -9 -30   6   -0.05    3.26
  -7   3   5   58.54    4.37
  -2   8   5  148.15    9.01
  23  12   5    6.41    3.76
  -8   0   4   84.21    4.45
  19  12   4   -0.35    4.29
 -10 -10   3  150.28    7.70
  30   9   3    7.46    3.90
  -5 -34   2   -1.85    3.70
  -9 -17   2  411.08   20.04
  26   9   2    7.22    4.60
  12  10   2   87.09    6.56
  24   8   1   44.83    5.86
  -4 -28   0   18.55    4.84
  -3 -23  -1   28.28    4.32
   1 -30  -2    0.40    5.29
  19 -12  -5   12.43    2.60
  20 -22  -6   10.33    4.42
  23 -19  -6    8.85    4.05
  -7  -7  12    0.01    3.14
  -5  -2  12   -0.45    3.10
  -9  -4  10   41.05    4.64
  -1   9   8   54.89    6.45
  10  13   6   40.37    6.58
  19  13   6   19.81    4.53
  -9 -29   5   22.92    4.45
  10  12   4   45.60    5.40
   3   9   3  130.76    8.02
  -9 -14   2  511.89   23.72
  -5 -30   1   -0.84    4.24
  -5 -23   0  122.84    8.65
   0 -13  -2   20.45    3.54
   7 -19  -4  476.01   23.40
  12 -28  -5    1.12    5.18
  12 -22  -5    1.24    2.84
  19 -32  -6    6.22    4.42
  21 -21  -6   -1.39    3.78
  22 -20  -6    5.50    3.96
   0   8  10    8.54    3.70
 -10  -4   9    7.44    2.68
   0   9   9   72.29    7.16
  -8   2   8    3.38    2.65
  -3   8   7   -1.67    2.70
   2  11   6  430.98   21.69
  12  13   5    1.17    3.65
 -10 -23   4   14.88    3.76
 -11 -15   4   11.30    2.49
 -11 -12   4   30.14    2.94
  -9 -24   3   -0.37    3.46
   4   8   2   -0.99    2.17
  21  10   2   34.42    4.94
   0 -25  -2  123.15    8.91
   4 -29  -3   37.83    6.02
   3 -24  -3   78.19    6.92
   7 -25  -4    8.75    4.37
  16  -7  -4   88.00    5.10
  12 -25  -5    1.44    4.20
  14 -17  -5   40.51    4.68
  19 -29  -6   49.57    6.29
  19 -26  -6   11.91    4.62
  -3   4  11   41.12    6.00
  -2   5  11   57.18    7.00
  -8   1   9    1.28    3.00
   5  12   8    2.78    5.20
  -7   4   7   67.25    5.52
   8  13   7   16.82    5.09
  -1   9   5  165.76   10.15
  18  13   5   35.20    5.93
  -8 -30   4    3.61    3.85
  22  12   4   10.30    4.28
  23  11   3   12.15    4.42
   4   6   1  151.72    7.89
  16   7   0  143.04    8.34
  19   7   0  105.39    7.22
  -3 -14  -1   68.97    5.88
   2 -32  -2    6.24    5.18
   3 -21  -3  103.80    7.70
   3 -18  -3  116.15    8.10
   6  -9  -3    8.61    2.49
   8 -30  -4    1.09    4.45
   7 -22  -4  255.19   14.38
  23 -11  -5   57.35    4.21
  -9  -8  11   -0.69    2.41
  -1   6  11    2.29    4.18
   0  10   8  132.68    9.97
   9  13   8    3.76    3.98
   4  12   7    9.54    3.90
  27  11   4   14.44    4.50
  -6 -33   3    5.48    3.77
 -10 -16   3   22.08    3.13
  -7 -27   2   21.67    4.85
  -4 -32   1   30.27    5.88
  -7 -20   1   64.65    5.93
  16   9   1   40.47    4.36
  -3 -30   0    7.38    3.96
  -5 -11   0  262.26   13.07
  -4  -7   0  324.58   14.95
  27   6   0    2.11    3.97
  -1 -30  -1    1.76    4.37
  -3 -20  -1  155.97    9.82
   2  -8  -2 1046.99   45.46
  15 -16  -5   16.78    3.73
  18 -13  -5  216.49   11.49
  -8  -4  11    3.53    3.17
  -5   2  11   14.20    3.98
   1   9  10    7.78    4.76
 -11  -8   9    6.40    1.92
   1  10   9   19.75    4.90
   6  12   9   27.92    5.84
 -12 -13   7   11.17    1.41
  -8 -32   6    2.96    3.37
   5  12   5  162.94   10.58
   2  10   4  121.67    8.10
 -10 -13   3    6.40    2.36
  28  10   3    4.26    3.76
   8  11   3  262.44   14.15
  -6 -25   1   -0.85    3.64
  19   9   1    9.94    3.48
  -3 -17  -1  299.81   15.78
   3 -34  -2    3.88    4.88
   0 -22  -2  356.26   18.58
  21   2  -2  190.64    9.58
   4 -14  -3  282.05   14.54
   9 -14  -4    4.61    3.10
  13 -30  -5   18.40    5.22
  13 -21  -5  154.34    9.93
  16 -15  -5    5.18    2.64
  17 -14  -5  314.71   15.83
  20 -25  -6   29.66    5.33
  -2   0  13   16.46    5.09
  -6  -3  12   11.89    4.08
   0   7  11   53.11    6.44
 -10 -26   7    3.38    3.12
   7  13   6   80.19    7.26
  -8 -31   5    0.99    3.53
   9  13   5   15.36    3.85
  21  13   5   -2.48    3.84
  -5 -35   3   13.50    4.49
  -8 -22   2   87.03    7.21
  -3 -34   1   13.91    4.36
   2   2   0    6.04    0.85
  22   7   0   20.85    3.56
  12   4  -1  549.48   24.32
   0 -16  -2   52.09    5.81
   5 -31  -3   14.63    5.13
   9 -32  -4    9.27    4.45
  20 -31  -6   27.06    5.10
  20 -28  -6   59.54    6.77
  -8   3   7  424.31   20.36
  12  14   7    7.65    4.49
  14  14   6    1.57    4.38
   0  10   5  291.50   15.44
  -7 -32   4    2.19    3.93
   7  12   4  209.92   12.14
  15  12   3  168.37   10.73
   9  10   2   34.14    5.00
  24  10   2    5.64    3.92
  13   9   1    2.24    2.70
  -2 -32   0    6.85    4.61
   0 -32  -1   24.85    5.06
  -2 -25  -1   25.60    4.44
  -2 -10  -1  116.74    6.98
   0  -5  -1  429.29   19.09
   1 -27  -2    1.84    3.78
   0 -19  -2   79.94    6.86
  18   2  -2   76.33    4.52
   4 -26  -3   14.82    3.81
  10  -5  -3  241.56   11.15
   8 -27  -4    9.30    3.98
   8 -18  -4  433.10   21.49
  14 -32  -5    0.96    4.10
  13 -27  -5   13.15    5.52
  13 -24  -5   91.86    7.50
  21 -24  -6    9.11    4.97
  -3  -1  13    9.69    4.62
  -6   1  11   21.45    4.44
   1   8  11    6.20    3.92
   2  10  10    2.45    4.34
   2  11   9  133.09   10.03
   6  13   8    1.16    4.02
  -7 -34   6    0.59    3.49
   3  12   6    6.34    3.58
 -11 -19   5    1.97    2.51
  -8   2   5  144.82    7.76
  17  13   4    7.30    4.37
   4  10   3  803.40   36.36
  18  12   3  102.38    8.22
  -7 -17   1   10.01    3.36
  27   8   1   12.50    4.16
  -4 -25   0   31.17    5.41
  19   5  -1   58.23    4.81
   6 -33  -3    4.90    4.20
  -8   0  10    3.57    2.84
  -9   1   8   63.16    5.33
   5  13   7    6.92    4.73
  11  14   6   26.57    5.30
  -7 -33   5    2.45    3.73
  -6 -34   4    7.00    4.48
  25  12   4   -3.46    3.73
  -8 -26   3   25.12    4.78
  -6 -29   2   13.82    3.84
  -7 -14   1   12.98    3.34
  22   9   1    2.48    3.09
  -1 -34   0   -0.16    4.28
  -5 -17   0   10.55    3.21
  -5 -14   0  197.12   10.90
   9   6   0  276.25   13.18
  13   7   0  153.96    8.83
   1 -34  -1    4.41    3.89
  24   2  -2   75.45    5.10
   8  -7  -3  248.96   11.90
   8 -24  -4   64.39    6.28
  10 -13  -4    9.41    3.04
  22 -23  -6   26.77    5.42
  -2   4  12   23.17    5.42
  -1   5  12   52.11    6.60
  -9   0   9   88.49    6.62
   7  13   9    3.41    4.97
  10  14   8    2.69    4.48
   0  11   7  143.86    9.94
   9  14   7   69.10    7.48
 -10 -25   6   14.83    3.72
  -5   7   6  114.93    7.64
  11  13   4    8.13    3.86
  20  13   4    8.14    4.44
  26  11   3    1.21    3.37
   5   9   2  119.42    7.37
  16  11   2    0.15    2.77
   2 -29  -2    3.32    4.45
   1 -12  -2  937.35   41.53
   9  -6  -3   16.43    2.28
   8 -21  -4  439.19   22.03
  20  -6  -4  151.77    7.22
  14 -20  -5  131.21    8.90
  21 -30  -6   51.99    6.76
  21 -27  -6   11.54    5.24
  23 -22  -6    4.38    4.42
  24 -21  -6   23.25    4.40
  25 -20  -6    6.58    4.00
  -4  -2  13    6.00    3.00
  -3   3  12   -0.05    4.00
   3  11  10    1.77    3.62
 -10  -1   6  224.74   10.82
  -6   6   6   85.29    6.21
  -6 -35   5   -2.09    3.94
   1  11   5   82.85    6.60
  13  14   5    2.69    4.77
  16  14   5   16.86    5.02
  -5 -36   4   -2.49    4.61
  -9 -25   4    1.72    2.81
   3  11   4    4.93    3.61
  -9 -21   3    4.54    3.44
  21  12   3    9.51    4.44
  13  11   2  119.27    8.15
  19  11   2   14.44    3.65
  -5 -27   1    2.60    4.81
  22   5  -1    6.56    2.80
   3  -7  -2  995.86   43.13
   4 -23  -3   28.72    4.52
   4 -17  -3  168.11   10.15
   9 -29  -4    1.92    4.38
  15  -8  -4  388.08   17.83
  14 -29  -5    0.00    4.44
  -7  -4  12    6.58    3.62
  -4   2  12   23.19    5.17
  -7   0  11   30.70    5.10
   3  12   9  107.91    9.49
 -11 -21   7    4.57    2.61
  -3   9   6   46.09    4.82
   8  14   6   55.65    6.32
  -5 -37   5   -0.75    3.78
   6  13   5  144.62    9.71
  19  14   5    2.82    4.09
  -5 -31   2    1.51    3.96
  -6  -7   1  656.99   28.72
   5   7   1  237.89   11.71
  -1 -27  -1   10.25    4.17
  -2 -22  -1   28.13    4.82
  16   5  -1   89.57    5.70
   1 -24  -2   15.32    3.78
   5 -28  -3   53.53    6.37
   4 -20  -3  210.20   12.22
  11 -12  -4  149.83    8.79
  22 -32  -6   20.41    4.81
 -11 -20   6   19.68    3.20
   4  13   6  109.49    8.61
  10  14   5    9.53    3.76
 -10 -20   4   35.43    4.54
  -8 -19   2  168.43   10.10
  -6 -22   1    0.00    3.24
  -3 -27   0   13.06    4.49
  25   7   0   21.53    4.28
   3 -31  -2   -3.34    4.52
   5 -13  -3   58.34    5.08
  10 -31  -4   10.70    5.21
  14 -26  -5   23.08    4.78
  14 -23  -5   76.82    6.78
  15 -19  -5   -1.97    2.85
  22 -12  -5    1.63    2.13
  22 -26  -6   54.82    7.14
 -10  -5  10   -0.93    2.49
 -11  -4   8   71.09    4.78
   7  14   8   -1.36    5.18
  -9   2   7   34.26    3.82
   1  12   7   98.98    7.82
  -7   5   6   40.59    4.08
  -2  10   6   55.63    5.41
  23  13   4   61.06    6.94
  -7 -28   3   17.54    4.46
   9  12   3   89.24    6.93
  -4 -33   2   -1.39    3.38
  -7 -24   2   20.89    5.29
  27  10   2    7.12    4.40
  22  11   2   19.32    5.42
  25   9   1    4.89    4.02
   3   3   0  192.33    8.87
   9 -26  -4   -1.23    3.30
  12 -11  -4  492.64   22.84
  14  -9  -4  341.13   16.07
  15 -31  -5   18.68    5.00
  22 -29  -6   84.48    7.88
  -5   1  12   24.73    4.81
  -9 -28   7   -1.44    3.02
   6  14   7   36.24    5.85
  13  15   7   31.42    5.42
   8  13   4   18.59    4.00
  -9  -6   3  213.64    9.65
   5  11   3  488.99   23.47
  24  12   3   -1.88    3.64
  -4 -29   1   37.76    6.14
  10   9   1  296.32   15.06
  -2 -13  -1   51.50    4.66
   4 -33  -2    1.32    3.96
   6 -30  -3    3.17    4.53
  11 -33  -4   -0.96    4.01
  13 -10  -4    4.18    2.59
  23 -25  -6   10.09    4.28
  -9  -5  11   40.69    4.92
  -4   7  10   15.19    4.02
  -5   7   9   62.73    6.49
  -4   8   9   49.02    5.96
  -3   9   9    2.21    4.69
   3  13   8   -0.97    4.41
  12  15   6   66.33    7.56
  15  15   6   40.47    5.90
   2  12   5   70.09    6.08
  22  14   5    0.80    3.54
  -3 -35   2   -0.55    4.21
  -2 -19  -1  120.40    8.43
   1 -21  -2   37.47    4.80
   1 -15  -2   -0.53    3.08
   5 -25  -3  103.19    8.09
   9 -20  -4    4.38    3.34
  16 -33  -5    6.64    4.36
  -9  -1  10   15.22    3.53
  -5   6  10   98.17    8.37
  -3   8  10    7.84    3.81
  -6   6   9    7.84    3.69
 -10 -24   8    2.40    2.63
  10  15   7  100.84    8.78
  -9 -26   5   10.47    4.10
   4  12   4  116.69    8.05
  15  14   4    4.53    4.62
  16  13   3  130.56    9.30
  17  10   1    4.86    2.85
  -2 -29   0   49.82    7.09
  -2 -16  -1  195.08   11.10
  25   5  -1   52.01    5.05
   2 -26  -2   92.52    7.98
   7 -32  -3   18.22    6.37
   9 -23  -4   -0.51    2.93
  15 -28  -5    3.52    4.50
  15 -22  -5    8.23    3.45
  16 -18  -5   58.24    5.33
  23 -31  -6   24.24    4.69
  23 -28  -6   81.32    8.15
  24 -24  -6   11.41    5.08
  -2   9  10    1.20    3.29
  -2  10   9   16.59    4.56
 -10   0   8  141.78    8.45
  -5   8   8   21.57    4.57
  -4   9   8  138.23    9.89
 -11  -3   7    2.13    1.68
   2  13   7    3.29    4.36
  -9 -27   6    0.43    2.84
   7  14   5    2.29    3.41
  18  14   4   11.49    5.74
  -6 -30   3    0.20    3.86
  -3   6   3  842.81   36.92
  -2   7   3  485.58   22.23
  13  13   3  153.18   10.03
   6  10   2   61.41    5.26
  -3 -31   1   22.80    5.56
  17   8   0   74.23    5.57
   8 -34  -3    7.09    4.62
  10 -28  -4    1.05    3.70
  15 -25  -5   12.26    3.89
  21 -13  -5  160.95    9.09
  24 -33  -6   10.51    4.20
  -6   0  12    3.45    3.38
  -8  -1  11    2.74    3.41
  -6   5  10   24.41    4.26
  -1  10  10   18.12    4.49
  -7   5   9   19.49    4.29
  -6   7   8   65.59    6.18
  -3  10   8  290.95   16.43
  -8   4   6   18.71    3.05
   5  14   6  194.13   12.10
   9  15   6   17.22    4.96
 -11 -16   5   81.19    5.82
  -4   5   3  194.76    9.67
  19  13   3   13.54    4.77
  -8 -16   2  235.04   12.45
  14  10   1   86.93    6.45
  20  10   1    4.94    2.90
  20   8   0   42.35    4.62
  -1 -24  -1   40.07    5.06
   4  -6  -2 1210.28   51.91
   5 -16  -3   85.72    7.00
  10 -16  -4   53.67    5.24
  17 -17  -5   33.42    4.48
  25 -23  -6    4.62    3.86
  26 -22  -6   23.07    5.02
  -4   6  11    1.67    4.25
  -3   7  11   70.01    7.76
  -2   8  11   89.80    8.37
  -1  11   9   89.53    8.11
   4  14   8   17.88    5.20
   8  15   8    0.39    3.89
  -8 -30   7   -0.63    3.14
   0  12   6  125.47    8.89
  17  15   5   37.10    5.97
  -4   7   4   12.82    2.77
  -3   8   4   17.72    3.09
  26  13   4   31.99    6.14
  -8 -23   3   59.82    5.92
  -9 -18   3   53.65    4.89
  -1   8   3  192.80   10.27
  -6 -26   2   22.95    5.54
  -8 -10   2   14.03    2.72
  25  11   2   -1.05    3.41
  -2 -33   1   12.55    4.85
  -5 -24   1   -0.45    3.10
  -6 -19   1   92.61    7.05
   6   8   1  116.69    6.84
  -1 -31   0   -0.92    4.74
  -4 -19   0   33.35    4.32
  -4 -10   0 1213.75   52.61
  -1  -9  -1   25.82    2.89
   1  -4  -1   17.31    2.03
   2 -11  -2  132.88    7.85
   5 -22  -3   37.44    4.78
   6 -12  -3  374.66   17.99
  16 -30  -5    0.80    4.56
  24 -30  -6   14.92    4.33
  24 -27  -6    1.24    4.40
  -3   2  13    2.48    4.29
  -1   9  11   -2.24    4.05
  -7   4  10   49.82    5.73
   0  11  10   13.76    4.33
 -11  -5   9   43.04    3.94
   5  14   9   61.96    6.90
  -7   6   8    0.99    3.04
  -2  11   8   45.89    6.57
   7  15   7  118.53    9.81
  -9   1   5  222.75   10.73
   3  13   5   41.48    4.93
  11  15   5    2.17    3.90
  21  14   4   73.86    7.54
  -5 -32   3    5.44    4.41
  17  12   2   28.66    4.92
  -1 -35   1   32.13    6.17
  -3  -6   0  102.88    5.49
   4   4   0  119.49    6.09
  10   7   0  150.04    8.29
   3 -35  -1    2.19    4.24
   3 -28  -2   29.58    5.53
   6 -27  -3   63.05    6.65
   5 -19  -3   13.47    3.70
  11 -30  -4    8.49    4.89
  18 -16  -5  138.34    8.74
  19 -15  -5    7.81    2.97
  20 -14  -5  220.76   11.83
  -8  -5  12    9.50    3.54
   0  12   9  103.40    8.78
 -11 -19   8   23.41    2.88
   3  14   7   21.99    4.90
  -8 -28   5    3.12    4.01
  20  15   5    1.89    4.61
  -7 -29   4   -0.52    3.72
  -5   6   4  201.03   10.39
  -2   9   4    1.59    2.77
   9  14   4  109.30    8.35
   6  12   3    6.44    3.77
  27  12   3    1.87    4.36
  10  13   3   36.46    4.85
  22  13   3   10.25    5.22
  -8 -13   2  215.73   11.18
  14  12   2    1.37    3.45
  23  10   1   69.38    6.81
   0 -33   0    6.21    3.93
  -3 -24   0   22.81    4.22
  23   8   0   45.93    5.32
  10 -25  -4   39.07    5.56
  17 -32  -5    8.53    4.60
  16 -21  -5  162.71   10.47
   0  10  11   17.63    5.41
  -8   4   9   39.90    4.85
  -1  12   8   33.07    5.77
  11  16   7   18.14    4.85
 -11  -7   5   24.34    1.40
 -10 -17   4   19.25    3.21
  -3 -36   3    4.65    5.16
   0   9   3   69.08    5.46
  -1   6   2 2970.09  125.76
  20  12   2    9.43    4.09
   1 -35   0    1.35    3.53
  14   8   0    6.02    2.96
   8   3  -1  117.10    5.72
  13   5  -1  980.27   42.60
   2 -23  -2  183.94   11.42
  12 -32  -4    0.21    4.56
  16 -27  -5   70.37    7.16
  25 -12  -5    3.09    2.04
  25 -32  -6   46.25    6.17
  25 -26  -6   25.70    5.45
  -4   1  13    3.96    4.21
  -7  -1  12    1.12    3.13
  -6   4  11    5.09    3.57
   1  12  10    0.48    4.58
  -8   5   8    3.38    2.88
 -10   1   7  162.83    8.91
  -5   9   7   39.24    4.66
  -8 -29   6    1.64    3.50
   1  13   6  301.45   16.42
  13  16   6   58.72    7.56
  -9 -22   4    4.37    3.53
  -1  10   4    2.37    3.12
  -5   4   3  776.71   33.74
  -5 -28   2    1.19    3.56
  -2   5   2  354.92   16.15
  -4 -16   0  708.26   32.54
   0 -26  -1   23.05    4.36
  -1 -21  -1   15.04    3.74
   4 -30  -2    5.06    4.57
   7 -29  -3   12.45    4.44
  23  -1  -3    2.77    0.99
  13 -34  -4    8.69    4.40
  10 -22  -4  262.82   14.66
  11 -15  -4    9.29    3.81
  16 -24  -5  175.13   11.21
  25 -29  -6   93.14    8.19
 -10  -9  11   -1.01    2.39
 -11 -17   9    9.50    1.32
   1  13   9   30.35    5.52
   5  15   8    8.59    5.20
  -6   8   7    1.09    3.21
   6  15   6   13.31    4.30
   8  15   5   25.22    4.49
  -6 -31   4    9.49    4.48
  24  14   4   25.05    5.17
   0   7   2  875.25   38.35
  -6 -16   1   83.37    6.30
  -6 -10   1  372.30   17.35
  -4 -13   0 1608.17   69.62
  15   2  -2   94.22    4.98
   6 -24  -3  241.52   14.03
  26 -25  -6    4.05    3.49
  -3   6  12   15.56    5.24
  -2   7  12    1.29    4.25
 -10 -23   7   34.53    4.42
  10  16   6  120.15    9.73
  -7 -30   5    9.57    3.98
  -6   5   4 1215.19   52.55
  16  15   4    7.68    4.45
   7  11   2  442.52   21.37
  11  12   2   19.87    3.80
  -4 -26   1   12.30    4.20
  11  10   1    2.24    3.10
   5 -32  -2    0.41    4.37
   2 -20  -2   71.65    6.21
   8 -31  -3   22.79    5.37
  11 -27  -4    0.56    4.22
  17 -29  -5    3.12    4.66
  17 -20  -5   85.19    7.06
  26 -31  -6   29.55    5.81
  -5   0  13   17.88    4.26
  -4   5  12   32.38    5.96
  -9  -2  11   40.53    5.14
  -7   3  11   18.10    4.37
 -10  -2  10    1.72    2.55
   2  13  10   -2.11    4.76
  -7   7   7  200.57   11.53
   4  15   7   67.68    7.17
   8  16   7    6.14    4.57
  -7 -31   6    0.33    3.41
 -10 -22   6   15.14    3.40
  -9   3   6   43.40    3.80
  -5   8   5  229.18   12.21
  -4   9   5  318.27   16.27
   4  14   5   10.13    3.62
  -5 -33   4   -1.31    4.26
   0  11   4   13.03    3.76
  13  15   4   74.06    7.53
  -7 -25   3   45.05    5.97
   1  10   3  844.82   37.88
  25  13   3    1.53    4.46
  17  14   3    2.92    3.85
  -3   4   2   25.44    2.25
  23  12   2    0.45    4.09
  -2 -26   0   78.60    7.06
   1 -28  -1  107.39    8.63
  20   6  -1   86.36    6.17
   6 -34  -2    5.24    4.22
   2 -14  -2  184.47   10.31
   5  -5  -2   26.66    2.49
   6 -15  -3  217.26   11.90
   7 -11  -3  432.26   20.24
  26 -28  -6   29.90    5.06
   2  14   6  338.73   18.16
 -11 -13   5   89.30    5.34
  -3  10   5  418.83   20.53
  15  16   5   92.50    9.19
  -4 -35   4    8.97    4.72
  19  15   4    8.95    4.41
  -9 -15   3  114.02    7.17
  14  14   3   -0.16    3.10
  -4 -30   2    7.36    3.69
   1   8   2  162.35    8.82
  -4  -2   1   26.50    1.60
  26   8   0   17.04    4.81
  -1 -12  -1  275.28   13.71
   3 -25  -2  225.33   13.38
   2 -17  -2   88.78    6.88
   9 -33  -3   12.67    4.90
  18 -31  -5    5.09    5.22
  17 -26  -5   59.44    6.53
  27 -33  -6   -2.69    3.77
  -5   4  12   20.52    5.22
 -11  -9  10   18.22    2.69
  -9   3   9   28.01    4.34
   2  14   9  158.53   11.43
  -6 -33   6   -1.39    3.70
 -11 -17   6   20.69    2.85
  -6 -32   5    9.38    4.18
  -2  11   5    3.45    3.29
  12  16   5   42.20    6.97
  18  16   5   35.71    6.54
   6  14   4  183.65   11.30
  20  14   3   -0.01    4.16
  -5 -21   1    0.21    3.30
   7   9   1   99.20    6.66
  26  10   1   24.32    4.82
  -3 -21   0    0.24    3.26
   5   5   0   54.27    3.64
  -1 -18  -1   11.51    3.72
  17   6  -1  118.18    7.06
  23   6  -1  108.55    7.30
   6 -21  -3  210.38   12.30
  12 -29  -4   13.29    5.53
  11 -24  -4   38.02    5.17
  12 -14  -4   54.77    5.41
  19  -7  -4  212.07   10.07
  19 -33  -5    0.04    3.78
  17 -23  -5   92.81    7.49
  18 -19  -5   57.70    5.44
  27 -30  -6    6.33    3.61
  27 -27  -6    6.81    4.61
  -9   4   8   51.54    4.98
   6  16   8   -1.51    3.93
  -1  13   7   59.35    6.06
  -5 -35   6   -0.75    3.94
  -5 -34   5   -3.78    4.12
  10  15   4   93.41    7.69
   7  13   3  117.87    8.19
  -3 -32   2    2.33    3.62
  -3 -28   1    1.21    3.92
  18  11   1    1.68    2.72
  -1 -28   0   10.99    4.49
   2 -30  -1   14.96    5.84
  -1 -15  -1  216.41   11.78
   3 -10  -2 2419.46  103.18
  22   3  -2  240.86   11.98
   7 -26  -3    6.61    4.76
   6 -18  -3   42.51    5.08
  24 -13  -5   36.03    3.74
 -10  -6  11    5.73    2.82
 -11 -12  10    8.70    1.63
 -11 -18   7   21.32    3.00
  -8   6   7  519.14   24.70
   7  16   6   56.07    6.73
  -4 -36   5   -3.08    4.49
   1  12   4    3.60    3.82
  22  15   4    7.28    4.81
   2  11   3  799.95   36.27
  -1 -36   2   -0.85    4.52
  -2 -34   2    1.64    3.66
  -6 -23   2   37.15    5.29
  15  11   1   46.34    5.24
  21  11   1   17.84    4.01
   0 -23  -1   53.77    6.08
  13 -31  -4    4.73    5.89
  28 -32  -6   43.25    6.12
  -8  -2  12   10.39    3.93
  -6   3  12    0.52    3.41
  -8   2  11   11.10    3.65
  -9   2  10   -0.08    2.94
   5  16   7    8.57    4.86
  14  17   6    0.55    4.09
  -1  12   5  149.53    9.46
   5  15   5  101.71    8.09
   9  16   5    0.24    3.77
  -8 -24   4   13.95    4.09
 -10 -14   4   20.20    2.92
  -6 -27   3   -1.17    3.82
  -8 -20   3   81.76    6.50
  -7 -18   2   24.97    3.88
   2   9   2  573.81   26.20
  26  12   2    3.58    3.78
  15  13   2   22.81    4.01
  18  13   2   -0.51    4.29
  -2 -30   1   22.17    4.97
  18   9   0  359.23   18.14
   4 -34  -1   29.75    5.84
   3 -32  -1   27.25    5.64
   4 -27  -2    2.61    3.37
  14 -33  -4   21.81    5.26
  18 -28  -5   13.42    5.04
  19 -18  -5   11.97    3.06
  28 -29  -6   33.13    5.76
   2  15   8   25.61    6.34
   0  14   7    3.49    3.36
   9  17   7   28.38    6.21
   3  15   6   55.41    5.90
  11  17   6   22.17    5.40
  -9 -12   3   36.55    3.46
  -9  -9   3  177.56    8.75
  23  14   3    0.48    4.58
   0 -30   0   16.16    6.05
  11   8   0    2.40    2.86
  21   9   0  100.03    7.44
   3 -22  -2  386.98   19.85
  19   3  -2  374.54   17.20
   8 -28  -3  132.20    9.69
  13 -13  -4   57.67    4.84
  23  -6  -4  258.01   11.55
  18 -22  -5   10.14    3.94
  -4  10  10    2.15    3.52
 -11  -1   8   29.65    3.34
 -11 -10   5   80.38    4.44
  -9  -1   4    1.56    1.16
  -7   4   4   22.16    2.82
   8  12   2  193.99   11.22
  21  13   2    2.52    4.13
  -1 -32   1   63.13    7.36
   1 -32   0    2.43    4.38
   0  -8  -1  412.50   18.83
   5 -29  -2   17.32    4.58
  25   3  -2   28.28    3.24
  12 -26  -4   13.15    4.02
  19 -30  -5    3.70    5.82
  18 -25  -5   15.63    4.34
  23 -14  -5   56.86    4.80
 -11  -6  10   24.34    3.38
  -5   9  10    8.93    3.56
  -3  11  10    8.89    4.38
 -11  -2   9   70.78    5.64
  -5  10   9   25.33    5.52
  -4  11   9    1.25    4.48
   0  13   5  174.97   10.87
  -5 -29   3   16.52    4.13
   1 -36   1    7.09    5.14
   0 -34   1   17.98    4.76
   2 -34   0    3.76    3.92
  -3 -18   0  202.35   11.47
  15   9   0  453.46   21.65
   2  -3  -1 1038.90   44.13
   6  -4  -2   65.13    3.74
   9 -30  -3   21.71    5.21
   7 -23  -3   30.11    4.44
  20 -32  -5    1.68    3.86
  20 -17  -5   96.81    7.14
  -7   2  12   11.74    3.98
  -6   8  10   35.11    5.73
  -2  12  10    3.94    4.73
  -6   9   9   -1.13    4.49
  -3  12   9   34.83    6.06
   4  16   9    3.40    3.66
   7  17   8    0.08    3.73
  -9 -25   7    1.71    3.28
  -4  11   6   65.76    5.86
   2  13   4    4.46    3.44
   7  15   4  299.49   16.62
  14  16   4    1.64    4.16
  17  16   4    1.85    4.40
  -6   3   3  708.74   30.70
   3  12   3  185.11   11.07
  12  13   2   37.76    4.68
  -4 -23   1   18.44    4.30
  12  11   1  215.37   12.06
  24  11   1   26.69    5.74
   6   6   0  165.67    8.38
   1 -25  -1  188.06   11.67
   6 -31  -2    7.92    4.89
   7 -14  -3  249.70   13.10
  12 -17  -4    6.38    3.05
  21 -34  -5    8.77    4.30
  21 -16  -5  126.21    8.18
  22 -15  -5    0.53    2.44
  -5   8  11   52.22    6.82
  -4   9  11   -1.87    3.81
  -3  10  11  128.15   10.31
  -2  11  11   41.84    6.76
 -10   2   9  109.03    7.84
  -2  13   9   80.11    7.76
   3  16   8    2.24    5.04
  -9   5   7  222.01   12.05
   1  15   7    1.64    4.16
  -9 -24   6    7.85    3.38
  -6   9   6  102.95    7.10
  -3  12   6  163.99   10.33
   8  17   6   25.77    5.89
 -10 -18   5    7.90    3.29
  16  17   5   -1.73    4.08
  -7 -26   4    4.04    3.66
  -9 -19   4    3.81    3.02
   8  14   3   90.46    7.46
  15  15   3   93.20    7.92
  -5 -25   2   10.07    4.46
  -4   3   2    2.40    1.49
   3  10   2   43.33    4.25
  -5 -18   1   67.40    5.84
  -3  -9   0  238.06   11.58
  24   9   0   32.47    5.44
   0 -20  -1   45.81    5.09
   9   4  -1  244.21   11.25
   7 -33  -2    8.54    4.92
  11 -34  -3    8.37    4.62
  10 -32  -3    7.69    4.85
  13 -28  -4    4.77    4.05
  14 -12  -4    1.84    2.97
  19 -27  -5  104.67    8.73
  19 -21  -5  101.34    7.68
  -7   7  10   12.83    4.37
  -1  13  10   47.84    6.38
  -7   8   9   38.95    5.32
 -10   3   8   49.93    4.73
   6  17   7   35.07    6.05
   4  16   6   35.54    5.53
   6  16   5   73.75    6.93
  19  17   5    7.56    4.73
  20  16   4   61.56    6.97
  -4 -31   3    4.88    3.62
  18  15   3   19.37    5.16
  -5  -6   1  203.74    9.55
   8 -35  -2    0.25    3.98
   3 -19  -2  111.77    8.02
   3 -13  -2  490.23   22.92
   7 -20  -3   21.09    4.01
  12 -20  -4    0.67    3.09
  18  -8  -4   59.50    4.06
  -5   3  13   28.26    5.96
  -9   1  11    6.98    3.50
  -1  14   9  135.26   10.41
  -6  10   8  233.83   13.71
  -5  11   8   25.05    4.86
  -4  12   8   47.98    6.73
  10  18   7   53.39    6.86
  -2  13   6  119.18    8.78
   1  14   5   92.33    7.44
  10  17   5    3.20    4.30
 -10 -11   4  204.42   10.03
  -2 -35   3    1.15    4.66
  -3 -33   3    4.22    4.29
  26  14   3    5.73    3.93
  12  15   3  103.82    8.15
  24  13   2   -1.13    3.70
   2 -27  -1   37.07    5.29
  14   6  -1   -0.27    2.24
   4 -24  -2   16.99    4.09
   3 -16  -2   63.31    5.73
   8 -25  -3  175.14   11.19
   7 -17  -3  217.89   12.27
  14 -30  -4   29.10    6.00
  19 -24  -5  118.66    8.83
 -10  -3  11   55.55    5.69
   0  14  10   34.82    5.78
  -3  13   8  146.11   11.07
 -11  -2   6  111.48    5.74
  -7   8   6   74.25    5.90
  12  18   6    3.50    4.53
  -8 -25   5    0.81    3.36
   3  14   4   56.24    5.68
  -7 -22   3   40.11    4.98
  21  15   3   10.22    5.28
  -7 -15   2   35.24    3.97
  -7  -6   2  836.58   35.88
  -3 -15   0  343.92   17.14
   9  -9  -3  220.30   10.98
  15 -11  -4   -0.47    2.57
  20 -29  -5    2.63    4.57
  -4   8  12   17.16    4.69
 -10   1  10   12.17    3.66
  -8   7   9    2.66    3.60
  -7   9   8   57.64    6.28
   4  17   8   30.89    5.54
 -11   0   7  138.63    7.69
   2  16   7    6.77    4.46
 -10   2   6   29.01    3.02
  -1  14   6  465.70   23.40
  -8   5   5   45.37    4.18
  -6 -28   4    1.61    3.65
 -10  -8   4  434.65   19.08
  23  16   4   26.26    5.41
   4  13   3  405.88   20.23
  -4 -27   2   15.82    5.48
  -3 -25   1   19.21    4.77
  -3 -12   0  717.95   32.15
   4  -9  -2 5219.52  220.17
  20  -1  -3   49.45    2.56
  16 -10  -4   17.04    3.12
  17  -9  -4   60.63    4.36
  21 -31  -5   -2.76    4.26
  20 -20  -5    2.47    3.36
  -9  -3  12   13.07    3.80
  -7   6  11   -0.21    3.78
  -8   6  10   80.55    7.26
   0  15   9  133.25   10.37
  -2  14   8    1.04    4.30
  -8 -27   7   -0.36    3.09
  -6 -20   2  198.82   11.61
   4  11   2  270.98   13.96
  16  14   2   15.39    3.89
  16  12   1   17.60    4.20
  19  12   1    8.86    3.48
   3 -29  -1   35.72    6.09
   0 -17  -1    2.65    4.12
   5 -26  -2   83.24    7.36
  13 -16  -4   23.45    4.24
  22 -33  -5    9.59    4.36
  -6   2  13    2.88    3.04
  -8   1  12    4.38    3.88
  -5   7  12    0.79    4.42
 -11  -3  10   55.21    5.14
 -10 -21   8    2.88    2.57
   7  18   7   69.82    7.74
  -8 -26   6   18.81    3.89
   5  17   6   14.32    4.92
   9  18   6   14.63    5.29
   2  15   5   -0.76    3.20
   8  16   4    8.01    3.65
  -8 -17   3   86.08    6.24
  -3 -29   2   22.48    4.84
  19  14   2    6.41    5.12
   1   6   1   85.48    5.04
   4 -31  -1  124.35    9.90
   0 -11  -1  398.84   18.72
  21   7  -1   22.52    3.44
   9 -27  -3  158.47   10.61
  20 -26  -5   34.94    5.46
  20 -23  -5   63.67    6.28
  -8   8   8   -1.49    3.21
   0  15   6  107.20    8.19
  -7 -27   5   11.45    4.12
   7  17   5   -1.15    3.54
  15  17   4   -1.99    4.64
  24  15   3   -0.81    4.68
  -2 -27   1   23.61    4.62
   2   7   1 1198.72   51.71
  22  12   1   25.17    5.56
  -2 -20   0   55.21    5.53
  -2  -5   0  132.49    6.72
  12   9   0   31.34    4.17
   6 -35  -1    9.17    5.38
   5 -33  -1    7.81    5.38
   1 -22  -1   15.11    3.74
   0 -14  -1  110.30    7.17
   8 -22  -3  170.84   11.03
   8 -13  -3   24.33    3.54
  13 -22  -4  144.99    9.99
  21 -19  -5   16.50    3.62
  -6   6  12    6.08    4.52
  -9   6   9   12.79    3.81
   1  16   9   27.49    5.33
   3  17   7   37.63    6.40
  -8   7   6   11.86    3.12
  14  18   5   55.58    6.77
  17  18   5   18.64    5.00
  -2 -36   4    1.52    4.58
  -3 -34   4   15.78    5.42
   4  15   4  139.01    9.47
  18  17   4   58.48    7.40
  -2 -31   2    3.74    4.42
  13  14   2   -0.17    2.88
   0   5   1  407.48   18.27
   9  11   1  486.46   23.12
  18   7  -1   -0.45    2.24
   6 -28  -2   23.17    4.60
   4 -21  -2   60.74    5.78
  10 -29  -3    7.82    4.24
  13 -19  -4   83.28    6.64
  21 -28  -5    4.53    4.73
  26 -14  -5    0.40    2.53
  -8   5  11   13.83    4.24
 -12  -8   8    0.39    0.96
   5  18   8    7.49    4.49
  -7 -29   7    5.33    3.92
 -10   4   7  106.81    6.92
  12  17   4   48.01    6.32
  -6 -24   3    2.48    4.53
   0 -35   2   -0.07    3.77
  -1 -33   2   10.54    4.46
  -7 -12   2   14.99    3.02
  22  14   2   -2.97    3.98
  -4 -20   1   70.16    6.25
  13  12   1   36.56    4.69
  19  10   0   89.45    6.74
  24   7  -1  170.55   10.30
  11 -31  -3   36.72    6.22
  -6  11   7   22.55    4.02
  -5  12   7   68.72    6.33
  -4  13   7  200.37   12.25
  -7 -28   6   23.56    4.78
 -10 -19   6   50.90    4.77
 -11 -14   6   34.37    3.46
  -6 -29   5   10.59    4.16
 -10   0   5  287.17   13.09
   3  16   5  141.32    9.79
  11  18   5   24.32    5.80
  -8 -21   4   11.31    3.96
  21  17   4   21.17    5.04
   5  14   3  179.89   10.87
  16  16   3   16.52    4.96
  19  16   3    4.62    4.21
   5  12   2  175.29   10.26
  -1 -29   1   12.18    5.65
   3   8   1  186.76    9.61
  22  10   0   29.91    4.98
   7 -30  -2   -0.09    4.02
  13 -35  -3    1.71    4.33
  12 -33  -3   38.10    6.45
   8 -19  -3   34.67    4.69
  10  -8  -3  580.25   25.86
  22 -30  -5    1.72    5.20
  22 -18  -5    2.11    3.02
  -6 -31   7    1.12    3.50
   1  16   6   54.99    6.10
   6  18   6   26.17    5.84
  13  19   6    3.64    3.89
  -2 -37   5    0.55    4.74
  13  16   3   89.38    7.69
   2 -35   1   38.32    5.93
   0 -31   1   -2.70    4.82
  -5 -12   1  113.49    7.04
  -5  -9   1    0.97    1.84
   4 -35   0    3.18    4.08
   3 -33   0    5.90    5.18
   2 -31   0   14.22    4.98
  16  10   0  138.47    8.78
   9 -34  -2   45.64    7.61
   8 -32  -2    0.23    4.90
  16   3  -2   96.07    5.30
   8 -16  -3    0.45    3.17
  18 -35  -4   51.11    6.94
  14 -15  -4   50.00    4.73
  24 -34  -5   10.39    5.30
  23 -32  -5   -1.21    5.06
  21 -25  -5    1.21    3.85
  21 -22  -5    0.59    2.98
  23 -17  -5   63.33    5.69
  25 -15  -5    1.67    2.80
  -7   5  12   18.73    4.90
 -10   0  11   23.20    4.48
 -11   1   9   23.51    3.76
  -9   7   8    4.48    3.20
  -5 -33   7    0.12    4.08
 -10 -20   7   45.08    4.58
  -7  10   7   27.48    4.42
   4  18   7   64.91    7.57
   8  19   7    6.82    5.29
  -3 -35   5   -2.21    4.62
  -4 -33   5    3.45    4.53
  -5 -31   5    0.99    4.08
  -5 -22   2   71.82    6.42
   1 -33   1   14.12    4.56
  25  12   1    4.37    4.30
   2 -24  -1   12.42    3.73
  10   5  -1 1408.08   60.19
   4 -18  -2    2.84    4.40
   9 -24  -3  285.83   15.90
  14 -24  -4   26.34    4.56
  24 -16  -5   29.66    3.96
 -11   2   8    3.40    2.73
   1  17   8   39.02    7.00
  -2  15   7   57.06    6.34
  -3 -36   6   -1.89    4.49
  -6 -30   6    5.68    4.38
  10  19   6   12.86    4.96
  -9 -20   5    0.53    3.32
   9  17   4   86.01    7.52
  22  16   3    5.97    4.20
  10  14   2   16.34    4.21
  -1 -22   0   46.46    5.26
   1  -7  -1  282.66   13.23
   5 -23  -2   79.11    6.72
   4 -12  -2 1920.80   82.60
  -9   0  12    7.30    3.65
  -5  12  10    7.17    3.82
  -4  13  10   37.82    5.84
  -4 -34   6    3.93    4.28
  -5 -32   6    2.73    4.49
   8  18   5    3.86    4.56
  -9 -16   4    1.84    2.48
  -3  11   4   -0.93    3.69
   5  16   4   -1.51    3.41
  -5 -26   3   59.96    6.44
  25  14   2    3.24    3.77
  -1   4   1   21.21    2.33
   4   9   1    2.60    2.21
  -2 -17   0  186.82   10.99
   8   8   0   45.52    3.81
   1 -19  -1  145.71    9.55
   4 -15  -2  373.74   18.34
   8  -2  -2  562.06   23.92
  14 -21  -4  211.77   12.39
  14 -18  -4  110.53    7.72
  22 -27  -5   18.30    5.13
  -9   4  11    0.77    2.96
  -4  12  11    2.96    4.77
  -6  11  10   15.62    5.10
  -3  14  10   58.99    7.52
 -10   5   9    4.38    3.06
  -8   9   7  185.12   10.90
  -1  16   7   53.55    7.14
  -9   6   6   22.85    3.22
   2  17   6  125.35    9.38
   4  17   5   35.54    5.65
  -4  10   4    2.00    2.86
  -2  12   4  112.62    7.85
  10  16   3   65.67    6.38
  17  15   2   43.72    5.81
  -3 -22   1   62.75    5.86
   3 -26  -1  157.09   10.81
  15   7  -1    7.58    2.72
  23   4  -2    2.43    2.04
  10 -26  -3    4.80    4.49
  15 -26  -4   17.11    5.01
  22 -24  -5   17.00    4.33
  22 -21  -5    2.76    2.98
  -5  11  11  111.66    9.75
  -3  13  11   47.94    6.54
 -11   0  10   14.86    3.68
  -2  15  10    0.88    3.82
  -5  13   9   12.83    5.17
  -4  14   9    5.53    3.89
 -11 -16   8   36.83    3.22
   2  18   8   14.96    4.89
  -9   4   5    9.98    2.57
  -4  12   5  257.04   13.87
  15  19   5   56.24    6.97
  -1  13   4   62.76    6.01
  16  18   4   15.34    5.81
  -4 -28   3   11.90    4.85
  -2  10   3   66.51    5.13
   6  15   3   27.01    4.33
  -6 -17   2  361.96   17.98
   6  13   2   10.25    3.96
  17  13   1   14.15    4.02
  20  13   1   65.51    7.16
   5  -8  -2  730.40   32.11
  11  -7  -3  392.34   17.80
  15 -14  -4   35.32    4.42
  23 -29  -5   -4.60    4.60
  -6   5  13   -2.29    4.46
  -8   4  12   46.86    6.44
  -6  10  11   80.28    8.51
 -10   4  10   34.72    5.02
  -7  10  10    0.31    4.09
 -12  -6   9   26.49    2.81
  -6  12   9    6.98    4.14
  -3  15   9   54.99    6.66
   5  19   7    5.84    4.50
   7  19   6   27.06    5.70
 -10 -15   5   15.43    2.78
  -5  11   5    0.75    3.76
  -3  13   5  162.13   10.02
  -7 -23   4    0.60    3.78
  -5   9   4  104.20    6.97
  13  18   4   13.59    5.13
  19  18   4   -0.88    4.78
   0 -36   3    0.04    4.78
  -7 -19   3   18.19    3.58
  -8 -14   3   76.87    5.44
  -1  11   3  586.19   27.17
  -4 -24   2    1.08    2.97
  14  15   2   77.21    6.78
  20  15   2   14.76    4.90
  10  12   1  264.94   14.08
  13  10   0  149.81    9.03
   4 -28  -1  231.06   13.91
   6 -25  -2  103.44    8.26
  20   4  -2   17.34    2.78
  11 -28  -3  251.64   14.84
   9 -21  -3   32.70    4.72
  16 -28  -4   -1.84    3.96
  25 -33  -5   -0.36    4.22
  24 -31  -5    5.56    4.38
  -1  16  10   19.07    5.77
  -7  11   9   14.84    5.05
  -9 -23   8    3.04    3.01
   0  17   7   22.35    5.32
  -2  14   5    0.33    3.56
  -1 -34   3    2.72    4.66
  -2 -32   3   18.65    4.38
  -3 -30   3    7.93    4.46
  -3   9   3   34.68    3.64
  25  16   3    3.70    4.93
  14  13   1    2.78    2.92
   0 -24   0   -0.51    3.33
   8 -36  -1    1.83    4.22
   5 -30  -1   45.27    6.16
  12 -30  -3   83.72    7.82
  23 -20  -5    3.94    3.46
 -11  -7  11    3.94    2.69
  -2  16   9   58.39    7.56
 -10   6   8    5.33    3.05
 -11 -15   7   30.95    3.05
   3  18   6    4.21    4.18
  11  20   6    2.59    4.16
  -6  10   5  388.96   19.28
   0  14   4    8.42    3.76
   6  17   4  255.59   14.76
   0  12   3  199.76   11.26
  14  17   3    2.33    4.17
  17  17   3    4.52    4.65
   5  10   1   88.65    6.00
  23  13   1   67.33    7.66
   7 -34  -1   64.00    7.42
   6 -32  -1   35.94    7.08
   1 -16  -1  305.97   15.82
   7 -27  -2    3.65    3.45
   5 -20  -2   15.39    4.12
  14 -34  -3    3.65    4.69
  13 -32  -3   11.70    5.28
  15  -3  -3  159.21    7.16
  19 -34  -4    0.03    4.18
  18 -32  -4   63.61    8.50
  17 -30  -4   53.13    7.01
  15 -23  -4   11.25    3.76
  22  -7  -4  288.23   13.22
  23 -26  -5   35.91    5.82
  -5  10  12    6.34    4.28
 -11  -4  11    1.79    2.69
  -8   9  10   29.00    5.40
   3  19   8   17.62    5.04
  -9   8   7   54.99    5.26
  -1  15   5  211.33   12.71
   5  18   5    5.33    3.58
   9  19   5    7.05    5.89
  20  17   3   23.99    5.30
  23  15   2    1.59    4.49
  -2 -24   1   12.41    4.17
  -2 -14   0  666.02   30.38
   2 -21  -1   -2.48    3.80
   9 -18  -3  164.19   10.18
   9 -15  -3  450.35   21.73
  23 -23  -5    9.55    4.50
  -6   9  12   29.47    5.64
 -12  -3   9   55.94    4.56
  -8  10   9    3.82    3.68
  -1  17   9  112.18    9.98
 -12  -2   8    2.01    2.01
  -6  13   8   76.37    7.42
  -5  14   8    2.80    5.17
  -4  15   8   80.24    8.19
   1  18   7    4.68    4.72
  -9 -21   6   55.70    5.41
  -8 -22   5    0.84    3.13
  -6 -25   4    0.60    3.85
  -6   8   4  231.70   11.99
  -7   2   3  152.78    7.25
  -4   8   3   72.87    5.00
   1  13   3  665.88   30.90
  -3 -26   2   -0.16    4.29
  11  15   2   21.05    4.56
   1 -26   0   34.72    5.69
  20  11   0   28.70    4.53
  11 -35  -2    8.67    4.90
  10 -33  -2   70.45    7.93
   9 -31  -2    8.69    4.93
   8 -29  -2    9.83    3.94
  10 -23  -3   31.63    4.74
  12  -6  -3  161.73    7.99
  15 -17  -4  228.56   12.74
  16 -13  -4   40.53    4.25
  24 -28  -5    0.77    5.36
  24 -19  -5   -2.57    2.84
  -7   4  13   61.61    7.50
 -10   3  11    0.00    3.48
  -8   8  11    6.36    4.37
   6  20   7    8.89    4.73
  -5  13   6  134.89    9.30
  -4  14   6  262.06   14.88
   1  15   4    2.49    3.14
   7  16   3  107.53    8.15
  11  17   3   -1.91    3.45
   2 -36   2    2.80    3.82
   7  14   2   26.65    4.09
   6 -36   0    4.13    4.29
  -2  -8   0  271.60   12.82
   9   9   0   42.51    4.42
  17  11   0   52.51    5.28
   1 -13  -1   40.19    4.00
   1 -10  -1  284.09   13.74
   3  -2  -1  461.74   19.76
  11   6  -1  194.05    9.70
  19   8  -1    6.60    2.73
  22   8  -1    1.36    2.97
  15 -20  -4  184.15   11.13
  27 -34  -5   19.00    4.84
  26 -32  -5   -1.25    4.80
  25 -30  -5   16.88    5.41
  25 -18  -5   23.11    4.10
  27 -16  -5   21.39    4.28
  -9   3  12    3.46    3.69
   0  18   9   22.87    5.32
  -7  12   8   40.07    5.72
  -3  16   8   49.28    6.66
  -9 -22   7   17.15    3.54
 -11   3   7  291.76   14.58
  -3  15   6  225.54   13.50
   4  19   6   20.81    6.01
   8  20   6   16.10    4.98
   0  16   5   83.37    7.21
   0 -37   4   21.16    5.05
  -2 -28   2   23.01    5.94
  -1 -26   1    2.82    3.92
   2 -28   0   31.25    5.73
  -1 -19   0  224.70   12.58
  -2 -11   0  539.32   24.49
  23  11   0   19.17    4.80
  16 -25  -4   -0.92    3.06
  24 -25  -5   25.70    5.17
  26 -17  -5   22.92    4.00
  -7   8  12   -0.39    4.28
  -9   8  10    1.43    3.69
  -9   9   9   49.29    5.97
  -2  16   6  119.86    8.93
  13  20   5   -2.68    4.41
  -5 -27   4    2.66    3.98
  -6 -21   3   27.70    4.38
   2  14   3  505.00   24.44
  23  17   3   23.01    5.73
   1 -34   2    9.31    4.44
   0 -32   2   -1.60    4.57
  -1 -30   2    1.12    4.86
  -5   2   2  272.03   12.02
   4 -36   1    1.89    4.80
   6  11   1   26.97    4.30
   6 -22  -2  163.43   10.37
   5 -17  -2  126.07    8.70
   9  -1  -2  162.06    6.97
  24 -22  -5   26.76    4.97
 -10  -1  12   14.00    4.20
 -10 -19   9   15.34    2.77
 -11   4   9   14.94    3.84
  -8 -25   8   -0.25    2.84
  -8  11   8   39.72    5.80
 -12  -4   7  171.96    8.18
   2  19   7   -0.99    4.78
 -11   1   6  159.15    8.22
  -7  11   6  112.93    7.77
   6  19   5   21.39    4.90
   2  16   4   27.81    4.56
   7  18   4  238.50   14.23
  14  19   4    5.58    4.85
  17  19   4   14.92    5.01
  -5 -19   2  116.38    8.02
  18  16   2   32.61    5.77
   3 -34   1    0.63    3.92
   0 -28   1    7.54    4.92
  11  13   1   55.94    5.68
   3 -23  -1   87.00    7.17
   5 -11  -2   60.24    4.65
  11 -25  -3  392.99   20.55
  10 -11  -3 1073.33   47.02
  13  -5  -3  876.57   37.63
  21 -35  -4   33.70    6.16
  17 -27  -4   19.81    5.40
  17 -12  -4    6.98    2.61
 -11  -1  11   -0.15    2.88
 -11   3  10   28.64    4.76
 -10   5   6  100.40    6.38
  -7 -24   5    2.59    3.78
   1  17   5  182.33   11.61
  -3 -31   4   16.14    4.64
  -4 -29   4    4.02    4.12
  -8 -18   4    0.76    2.59
  20  19   4    1.41    4.20
  -6 -14   2  285.75   14.36
   0  10   2 1300.04   56.60
  15  16   2   42.60    6.20
   2 -32   1   10.62    5.25
   1 -30   1   17.02    6.18
  18  14   1    9.25    3.70
  10 -20  -3  159.67   10.05
  14  -4  -3  829.09   35.42
  20 -33  -4   45.44    6.92
  18 -29  -4   52.66    6.61
  25 -27  -5    6.30    4.42
  -9   7  11    3.53    3.69
  -1  17   6  110.10    8.66
  10  20   5   -0.93    4.85
  11  19   4   -3.86    4.96
  -5   7   3 1002.31   43.67
  -1   9   2 4491.08  189.91
   1  11   2    3.21    2.73
  21  16   2    1.81    4.74
  -4 -14   1   13.75    3.54
  14  11   0   44.07    4.70
   5 -14  -2   69.40    5.54
  16 -35  -3    4.00    4.73
  12 -27  -3  382.28   20.31
  19 -31  -4    1.77    4.90
  16 -22  -4    5.13    3.25
  16 -16  -4   84.04    6.45
  21  -8  -4   22.29    2.63
  28 -33  -5    1.11    4.88
  27 -31  -5   11.83    4.60
  26 -29  -5    3.46    4.92
  25 -21  -5   57.52    6.30
  -8   7  12    2.53    4.02
  -7 -27   8    1.15    3.32
 -11   5   8   15.24    3.30
 -10   7   7  118.89    7.93
  -8 -23   6   20.96    4.26
   5  20   6    9.09    5.38
  -8 -11   3   95.21    5.78
   3  15   3   35.10    4.94
  15  18   3   16.58    5.28
  18  18   3   10.10    5.60
  15  14   1   35.88    5.14
  21  14   1    6.34    4.25
   4 -25  -1   37.36    5.18
   2 -18  -1  378.68   19.00
  16   8  -1   98.39    6.49
   7 -24  -2   41.75    5.90
  15 -33  -3   22.05    5.85
  14 -31  -3    5.09    4.78
  13 -29  -3    3.28    3.82
  18 -11  -4   21.53    2.94
  25 -24  -5   19.52    4.57
 -12  -9   9    0.81    1.03
 -12   0   9   82.00    6.25
  -9  10   8   84.12    7.34
   0  19   8   38.59    6.09
  -8 -24   7   12.89    4.17
   3  20   7   11.14    5.09
  -8  10   6   42.09    4.53
   0  18   6   57.98    6.41
   9  21   6   20.33    5.45
  -1 -36   5   -1.01    4.61
  -9 -13   4  153.21    8.39
  -7   7   4   32.94    3.64
   3  17   4  175.46   11.27
  12  16   2   46.33    5.96
   0 -21   0   97.49    7.32
   9 -35  -1   24.98    5.69
  17   4  -2   66.64    4.30
  10 -17  -3  530.83   25.30
  16 -19  -4  149.73    9.46
 -10   8   9   34.43    4.94
  -6  14   7   52.25    6.08
  -5  15   7  121.11    9.18
  -1 -37   6   -0.69    4.26
   2  18   5    4.01    3.62
  -5 -23   3   75.99    6.70
  12  18   3   48.08    6.80
  21  18   3    2.23    3.93
  -2   8   2  956.93   41.80
   2  12   2   93.26    6.70
  -2   3   1  912.71   38.86
  10  10   0    2.09    2.70
   8 -33  -1   10.81    5.04
   5 -27  -1    1.99    3.68
  13 -36  -2   25.32    5.98
   8 -26  -2    5.88    3.85
   6  -7  -2  199.01    9.78
  24   0  -3   19.56    1.91
  17 -24  -4   -0.65    3.30
  19 -10  -4    3.54    2.24
  20  -9  -4   23.36    2.73
  26 -26  -5    3.64    5.28
  26 -20  -5   39.48    5.53
  -6  13  11  138.62   11.30
  -5  14  11   42.01    6.68
 -12  -4  10   56.79    4.93
  -6  14  10   65.89    7.77
  -5  15  10   -4.22    4.13
  -4  16  10   57.11    7.85
 -12   1   8   -0.04    2.52
  -3  17   7   23.71    5.37
  -2 -34   5    2.86    4.78
   7  20   5   19.89    6.62
   8  19   4   16.19    4.44
   2 -37   3    6.13    4.97
  -7 -16   3   10.26    2.84
  -4 -21   2    3.69    2.88
  24  16   2    0.73    4.60
  -1 -16   0 1344.20   59.02
   7 -31  -1  153.18   11.67
   6 -29  -1   97.71    8.23
  12 -34  -2    6.57    5.17
   6 -19  -2   38.68    5.06
  11 -22  -3  326.66   17.48
  30 -34  -5    1.17    4.80
  26 -23  -5    0.55    3.65
  -7   7  13   33.39    6.77
 -10   2  12   13.98    4.77
  -7  13  10   18.31    5.38
  -3  17  10   33.45    5.93
   1  20   8  119.43   10.10
  -7  13   7  173.89   11.03
  -7 -25   6   50.32    5.76
 -10 -16   6    8.74    2.97
  -3 -32   5    0.83    4.28
  -4 -30   5   -2.47    4.10
  -5 -28   5   -2.19    3.80
  -9 -17   5   49.00    5.06
  14  21   5   26.94    5.57
   4  16   3  165.55   10.51
   2  -6  -1   33.55    3.08
  12   7  -1  424.67   19.67
  11 -32  -2   33.99    7.00
  10 -30  -2   39.14    5.98
   9 -28  -2   -0.24    3.08
  29 -32  -5   -0.49    4.57
  28 -30  -5   25.04    6.02
  27 -28  -5    0.95    4.06
  27 -19  -5    1.55    4.36
  -9   6  12    0.72    3.96
 -11   2  11    2.96    3.10
 -10   6  11    0.36    3.10
  -6  15   9   23.64    5.20
  -5  16   9   41.07    6.06
  -3 -34   7    2.51    4.28
  -7 -26   7    3.18    3.52
 -12  -1   7   55.95    3.92
  -2  18   7   -0.44    5.65
   4  21   7   20.08    5.42
  -2 -35   6    1.91    4.22
 -11 -11   6   20.51    2.27
   1  19   6   14.92    5.09
   6  21   6   44.80    6.89
  15  20   4   25.93    5.65
  18  20   4    3.96    4.56
   1 -35   3   -0.76    4.64
  -4 -25   3   52.37    6.66
   3  13   2   14.42    3.70
  12  14   1  205.52   12.25
   1 -23   0   79.75    6.85
  18  12   0  155.90   10.07
  21  12   0   43.77    6.00
  22 -34  -4    1.87    4.54
  18 -26  -4   -1.00    3.32
  17 -15  -4    3.77    2.92
 -12  -1  10   44.53    4.81
  -8  12  10   -1.91    4.33
  -7  14   9    5.50    4.12
  -4  17   9    3.33    4.32
  -8  12   7    4.40    3.72
  -3 -33   6    3.65    4.68
  -6 -27   6    3.24    4.25
   3  19   5  119.57    9.22
  -7 -20   4    9.49    3.98
   4  18   4  219.97   13.23
  12  20   4   10.25    6.18
  24  18   3    2.39    4.10
  -4 -11   1  244.41   12.19
   2 -15  -1  865.46   38.88
  24   5  -2   10.38    2.82
  18 -36  -3   -1.00    4.48
  12 -24  -3  328.79   17.70
  11 -10  -3  272.50   13.40
  21 -32  -4   60.02    7.50
  20 -30  -4   33.62    6.90
  19 -28  -4    1.59    4.18
  17 -21  -4   12.51    4.25
  27 -25  -5   21.89    5.10
 -12  -7  10   81.08    5.34
  -3  18   9   55.37    7.65
 -10   9   8   24.58    4.04
  -4 -32   7    3.50    4.90
  -5 -30   7    2.03    3.86
  -6 -28   7    4.26    3.96
  -1  19   7   13.23    5.32
  -4 -31   6   17.87    4.94
  -5 -29   6    3.54    3.74
  -9   9   6  259.37   13.80
 -10   3   5  258.45   12.42
   0 -33   3   18.32    4.86
  -3 -27   3   11.94    5.16
   9  18   3   70.08    6.80
   4 -37   2    6.08    5.22
  -3   7   2 1080.24   46.74
   9  16   2    6.77    3.53
  16  17   2   12.69    5.69
  19  17   2    2.31    4.89
   7 -35   0    6.02    5.52
   2 -25   0   81.46    7.08
  21   5  -2   80.30    5.44
  17 -18  -4   13.55    3.40
  27 -22  -5   27.90    5.52
  -8  13   9   26.93    5.33
   2  21   8   27.29    5.84
   2  20   6   10.43    5.26
 -10 -12   5    2.45    1.75
  -1 -31   3    2.16    3.88
  -2 -29   3   61.14    6.81
  16  19   3    4.94    4.52
  -3 -23   2   35.43    5.06
   4  14   2    7.74    3.64
   6 -37   1    0.31    4.25
   8  13   1   92.96    7.02
  20   9  -1    8.42    2.98
  23   9  -1   53.34    5.48
   7 -21  -2   93.25    7.38
  17 -34  -3    4.86    5.12
  13 -26  -3    8.70    3.98
  11 -19  -3  111.84    8.09
  31 -33  -5   -2.49    3.93
  28 -27  -5   26.46    5.88
  -8   6  13   37.63    6.09
  -7  11  12   -2.72    4.12
 -11   6  10   66.78    6.81
 -11   7   9   15.58    3.92
  -2  19   9   11.27    4.74
   8  21   5   13.88    5.33
  -6   6   3  152.97    7.99
   5  17   3   39.27    5.13
  19  19   3    6.04    4.17
   3 -35   2    6.54    4.04
  13  17   2   17.98    4.85
  -1 -23   1   51.33    5.60
  -4  -5   1    4.24    1.31
  16  15   1   30.94    4.70
  19  15   1   27.69    6.05
   6 -33   0   -2.56    5.17
   5 -31   0   20.52    5.45
   3 -27   0   24.96    5.34
  11  11   0   68.70    5.61
  15  12   0  247.01   13.64
   6 -16  -2   68.26    5.81
  16 -32  -3   12.22    6.77
  15 -30  -3   49.93    6.52
  14 -28  -3  162.99   11.09
  30 -31  -5   15.50    4.78
  29 -29  -5    5.12    4.62
  28 -21  -5   54.13    6.70
  -9  11  10    4.28    3.58
 -12   3   9   77.48    6.50
 -10 -18   8    1.99    2.37
 -11   6   7  621.68   28.93
  -9  11   7   30.93    4.66
   0  20   7   10.05    6.33
   5  22   7   22.92    5.28
   4  20   5   59.63    7.65
  -9   2   4  519.05   22.77
   5  19   4    1.20    3.52
  -8  -8   3    0.24    1.91
  13  19   3   35.28    6.14
  -2 -25   2   17.75    4.33
  -5 -16   2  164.24    9.59
  22  17   2    0.21    3.77
   5 -35   1   -0.72    4.37
  -3 -16   1   97.89    7.26
   4 -29   0   12.58    4.33
   4 -22  -1   -1.59    3.25
  18 -23  -4   61.97    6.18
  28 -24  -5   48.92    7.05
  -9  10  11   37.18    6.40
  -9 -21   9   -1.53    2.59
  -9  12   9   81.72    7.60
  -6  16   8   46.60    7.26
  -5  17   8   -3.36    5.52
 -10 -17   7   17.68    3.32
   7  22   6   12.15    5.30
  -9   7   5  178.25    9.82
  -4  15   5   25.77    4.88
  -3  16   5   10.06    3.72
  -3  14   4    3.65    3.73
   2 -33   2   26.38    6.18
   4 -33   1   -0.09    4.33
   0 -25   1  106.83    8.59
  -4  -8   1  111.06    6.06
  22  15   1   10.26    4.93
   0 -18   0   92.46    7.50
  -1 -13   0 1967.34   84.60
  -1  -4   0 1480.13   62.67
  11 -36  -1    1.88    5.32
   2 -12  -1  345.46   16.62
   6 -10  -2 2021.80   86.48
  24 -35  -4   17.76    5.10
  18 -14  -4  133.34    8.23
  -8  10  12   29.91    6.44
 -12   2  10   -0.57    2.84
  -7  15   8   12.75    5.68
  -4  18   8   20.45    5.32
   3  21   6   34.86    6.85
  -5  14   5    4.13    3.14
  12  22   5   18.55    5.94
   1 -36   4   -0.51    4.86
  -6 -22   4   -0.07    4.04
  -8   6   4 1369.76   59.08
  -4  13   4  148.48    9.79
  -2  15   4  197.48   11.75
  -6 -18   3  118.97    7.96
  22  19   3   20.04    6.12
   1 -31   2   18.27    5.90
   0 -29   2   -6.60    4.92
  -1 -27   2   55.91    6.92
   2  -9  -1    3.34    2.07
  17   9  -1    9.74    2.93
  14 -35  -2    6.20    6.20
   8 -23  -2    4.82    3.66
   6 -13  -2  889.84   39.59
  11 -13  -3  144.42    8.54
  23 -33  -4   13.68    6.45
  19 -25  -4   33.65    5.49
  29 -26  -5   -2.96    4.61
 -10   5  12    0.29    4.12
   1  21   7    3.61    4.68
  -6  13   5  300.00   15.79
  -2  17   5  308.62   16.88
  -1  16   4  151.49    9.91
  13  21   4   19.11    5.52
  16  21   4    2.80    4.13
  10  19   3   48.06    6.08
   5  15   2   34.45    4.90
   3 -31   1   -0.92    4.60
   2 -29   1   -2.16    4.82
   1 -27   1   15.78    4.13
  13  15   1   84.67    7.32
  10 -34  -1   71.38    9.09
   5 -24  -1   57.80    6.41
  13   8  -1  147.55    8.35
  12 -21  -3   44.37    5.54
  22 -31  -4    6.52    5.12
  20 -27  -4   17.43    4.44
  18 -20  -4  427.39   21.59
  31 -30  -5   27.49    5.97
  30 -28  -5   12.98    5.16
  29 -23  -5    2.57    4.57
 -11   5  11    1.60    3.78
 -10  10  10   25.20    5.10
 -12   4   8   11.65    3.24
 -11   8   8   33.43    4.61
  -8  14   8   -1.09    5.08
 -11   4   6   13.60    2.40
  -5  16   6   71.13    6.69
  -8 -19   5   74.51    6.72
  -1  18   5   19.23    4.49
   0 -34   4   20.25    5.34
  -5  12   4   57.72    5.81
   6  18   3   96.54    7.86
  10  17   2   -1.63    3.90
   9  14   1  683.32   31.95
   9 -32  -1   49.26    6.90
  13 -33  -2   48.58    7.20
   9 -25  -2    3.26    4.56
  12   2  -2  167.24    7.62
  21 -29  -4    6.61    4.97
  18 -17  -4  304.06   15.96
  25  -7  -4  220.20   10.35
 -12   2   7    8.11    2.36
  -6  15   6  189.24   11.93
  -4  17   6  255.51   14.87
  -3  18   6   86.04    7.54
   5  21   5   11.02    5.16
   9  22   5   18.55    5.24
  -5 -24   4    7.56    4.78
   0  17   4   34.58    4.78
   8 -30  -1    5.49    4.01
   7 -28  -1   27.26    4.96
   6 -26  -1   80.70    7.25
   3 -17  -1   36.48    4.65
  12 -31  -2   -1.92    4.34
  11 -29  -2   10.70    4.26
  10 -27  -2   -1.20    4.45
  19 -35  -3    5.18    5.98
  12  -9  -3  447.73   20.51
  30 -25  -5   24.56    4.97
 -11   1  12   12.86    4.14
  -9   9  12    8.43    4.80
 -10   9  11   21.09    5.21
 -10  11   9   52.69    6.52
 -10  10   7   38.46    4.85
  -9 -18   6   17.32    3.44
 -10   8   6   40.03    4.32
  -1 -32   4   11.89    5.10
   6  20   4   65.85    7.21
  10  21   4   -0.09    5.90
  -2  13   3  387.06   19.09
  -1  14   3  448.79   21.91
  17  18   2   93.53    8.77
   4   7   0  322.31   14.91
   5   8   0  292.70   13.92
  19  13   0   17.14    4.52
   7 -18  -2   31.63    4.66
  13 -23  -3    8.65    3.82
  19 -13  -4   10.15    2.93
 -12  -2  11   18.35    3.92
  -9  13   8   50.34    6.89
  -1  21   8   14.75    5.76
   2  22   7    9.73    4.88
  -2  19   6   10.13    4.77
   4  22   6   19.65    5.77
   1 -37   5    7.18    4.48
  -7  12   5  246.65   13.59
   0  19   5  252.43   14.98
  -2 -30   4    4.49    3.56
  -4 -26   4    6.29    4.38
  -8 -15   4    7.98    2.82
  -3  12   3  155.20    9.15
   0  15   3  123.22    8.50
  14  20   3    2.48    4.80
  17  20   3    9.87    5.33
  14  18   2  111.56    9.63
  20  18   2    7.68    5.38
   1 -20   0  118.77    8.34
  -1 -10   0  690.91   30.69
  12  12   0  127.05    8.37
  22  13   0    2.61    4.70
  18   5  -2   81.43    5.21
  18 -33  -3    6.01    5.33
  19 -22  -4  205.50   12.57
  -6  17  10   31.14    6.61
  -5  18  10   18.69    5.97
  -8 -23   9    1.33    3.20
  -3 -28   4    8.21    4.64
  -9 -10   4  198.18    9.73
  -6  11   4   10.07    3.98
   1  18   4   18.08    4.26
  20  20   3   18.44    5.17
  -4 -18   2    1.88    2.55
  -6  -8   2    6.78    2.03
  -4   6   2 1289.54   55.29
  -2 -18   1   47.94    4.94
   2  10   1  142.26    8.05
   9 -36   0    5.01    4.76
   7  -6  -2  376.72   16.94
  17 -31  -3    5.38    4.81
  14 -25  -3  150.96   10.62
  25 -34  -4    7.73    4.53
  -7  15  11    0.65    4.16
  -7  16  10   60.00    7.65
  -1  20   6    9.42    4.57
   0 -35   5    7.13    4.30
   3 -36   3   12.78    5.70
  -5 -20   3  107.99    7.77
  -7 -13   3   50.67    4.20
   1  16   3  320.99   16.96
  -6  -2   2 1038.44   43.61
   3  11   1  166.95    9.45
  17  16   1   49.12    6.84
  20  16   1   37.24    6.61
  -1  -7   0  352.87   16.04
   3   6   0   94.70    5.37
  16  13   0   28.86    4.62
  16 -29  -3   -0.40    3.58
  15 -27  -3  161.03   10.86
  24 -32  -4   10.67    5.05
  20 -24  -4    2.86    3.30
 -12   1  11    7.96    3.42
 -12   5  10    1.25    2.96
  -8  15  10    3.97    4.09
 -12   6   9    0.96    3.32
   0  22   8   21.89    5.54
  -6  17   7   56.83    6.57
  -8  13   6   77.76    6.77
  -7 -21   5   11.13    4.02
   1  20   5  243.54   14.64
   6  22   5    1.88    5.04
  -8  -5   3   51.90    2.89
  -4  11   3  128.27    7.84
  11  20   3   31.26    6.85
   1   9   1   21.09    2.84
  10  15   1  204.01   11.99
   8 -34   0   13.78    6.45
   2 -22   0   31.47    4.60
  13 -37  -1    1.47    4.46
  21  10  -1   14.19    3.94
  16 -36  -2   29.83    7.36
  23 -30  -4   -1.47    4.90
  19 -19  -4  408.40   20.67
  19 -16  -4  201.75   11.37
 -12  -5  11    2.61    2.47
 -11 -14   9   17.03    2.11
  -6  18   9   35.52    5.93
  -9 -20   8    4.53    2.89
 -10  12   8    4.44    3.46
  -7  16   7  333.60   18.32
  -4  19   7   68.41    7.61
   3  23   7   -2.90    4.73
   5  23   6   25.04    5.94
   2  19   4   -1.47    3.72
   7  21   4   48.41    7.49
  14  22   4   -0.56    4.37
   2 -34   3   21.96    5.12
  11  18   2  112.70    9.09
   7 -36   1    7.77    4.48
   4  12   1    3.02    3.53
  14  16   1   -0.97    3.26
   4 -19  -1  464.64   22.76
  22 -28  -4    3.26    5.09
  21 -26  -4   11.26    4.06
  20 -12  -4   16.51    3.25
 -11   4  12   -0.96    3.49
 -10   8  12    8.58    4.69
 -11  10   9   51.47    6.20
  -7  17   9   11.98    5.26
  -5  19   9   26.24    5.42
  -4  20   9   10.58    4.61
  -9 -19   7    2.24    2.53
  -3  20   7    0.81    5.60
   0 -36   6   -0.61    4.00
   0  21   6   -0.92    4.57
  -1 -33   5   -0.16    4.46
   2  17   3  155.56   10.35
   5 -36   2   12.37    4.73
  -3 -13   1   12.17    2.92
   7 -32   0   22.73    5.85
   0 -15   0  362.33   17.76
   7  10   0  430.36   20.19
  14   9  -1   74.74    5.46
  15 -34  -2    3.42    5.36
   7 -15  -2  335.15   16.87
  13   3  -2   59.26    3.49
  12 -15  -3  240.49   12.83
  12 -12  -3  601.50   27.50
  27 -35  -4   14.42    5.02
  -8  13  12   10.33    4.89
 -11   8  11    8.93    4.16
  -9  13  11   37.07    6.10
  -9  14  10    4.38    4.82
  -8  16   9   58.35    7.04
  -8  15   7   45.77    5.65
   2  21   5    2.94    4.12
  11  22   4    8.19    5.42
  -1 -20   1  209.80   12.22
   0   8   1  404.85   18.60
   6 -30   0   28.70    6.24
   3 -24   0    1.63    3.54
  12 -35  -1    9.74    5.29
   3 -14  -1  210.56   11.26
  18  10  -1    1.04    2.49
  24  -8  -4    5.09    1.84
  -9   8  13   -0.47    3.42
  -3  21   9   12.89    4.93
  -1 -35   7    2.52    5.01
  -2  21   7    7.28    5.28
  -7  10   4   25.90    4.14
   3  20   4   71.54    6.96
   1 -32   3   15.64    4.64
   4 -34   2   39.06    6.18
  -3 -20   2   45.38    5.16
   6 -34   1   -1.44    4.61
   5  13   1   34.74    4.98
   5 -28   0   72.45    7.06
   4 -26   0   11.74    3.89
   5 -21  -1   90.30    7.44
  14 -32  -2    4.01    4.73
   9 -22  -2   13.11    3.69
  22   6  -2   31.09    3.45
  20 -21  -4    0.83    3.61
  21 -11  -4   32.47    3.34
 -12   4  11   -1.44    3.44
 -12   7   8   36.91    4.62
 -12   5   7   87.65    6.26
 -11   9   7  224.05   12.63
  -1 -34   6    6.01    4.73
  -9  12   6  487.63   23.88
   1  22   6   10.38    6.69
  -5 -25   5   18.36    4.57
 -10   6   5    6.81    2.68
   7  23   5    1.52    5.54
   0 -30   3   11.66    5.37
  -3 -24   3   12.97    4.68
   3  18   3    8.58    3.74
   8  20   3  133.88   10.03
  15  21   3    1.17    5.41
  18  21   3    1.48    4.18
  -5 -13   2  113.48    7.14
  15  19   2   80.86    8.82
  18  19   2   27.40    5.66
  13  13   0   33.81    4.62
  11 -33  -1    5.92    5.26
  13  -8  -3  257.75   12.39
  21   0  -3    3.82    1.01
  26 -33  -4   -0.77    4.42
  -9  15   9   82.42    8.41
  -1  22   7    3.85    5.86
   6  24   6   43.76    6.61
  -4 -27   5    6.85    4.36
   3 -37   4   14.60    5.96
  -1 -28   3   52.27    7.33
  -2 -26   3   93.61    8.50
  -7   5   3   44.19    3.29
  -5  10   3   62.65    4.89
   5 -32   1    5.84    6.16
   8  11   0    5.84    3.33
  13 -30  -2    0.91    3.74
  12 -28  -2    0.99    3.62
  10 -24  -2   54.17    5.92
   7 -12  -2 1676.68   72.35
   7  -9  -2 3079.11  130.52
  25 -31  -4    4.57    4.89
  22 -10  -4   38.71    3.62
  -9  12  12   23.63    5.92
 -10  12  11   16.82    5.42
 -10  13  10    1.51    3.54
 -13  -1   9  135.42    8.07
  -8 -22   8    1.65    3.29
  -2 -33   7    0.00    4.16
  -9  14   7   80.51    7.01
  -2 -32   6    2.01    4.34
  -9 -14   5   88.84    5.86
   3  22   5   18.23    5.69
  -7 -17   4    2.92    2.92
  12  21   3    9.18    6.09
   3 -32   2   -0.28    4.30
  -2 -22   2    0.77    3.61
  -6  -5   2   65.31    3.54
   0  13   2   24.42    3.98
  21  19   2    0.40    4.00
   4 -30   1   -0.13    4.29
  11  16   1    8.14    4.20
  11 -37   0   12.05    5.20
   2   5   0  164.14    8.09
  20  14   0   23.17    5.65
  10 -31  -1   17.26    4.82
   6 -23  -1  126.61    8.81
  11 -26  -2   21.41    4.44
  21 -23  -4  167.24   10.91
  20 -18  -4   -1.39    3.32
  20 -15  -4    6.64    3.02
  23  -9  -4   97.94    5.88
 -13   2   9  118.39    7.92
  -4 -30   8   -0.57    4.22
 -11  11   8    4.48    3.24
  -7  18   8    4.94    4.52
  -6  19   8    6.89    4.73
  -5  20   8   29.87    6.60
 -11   7   6   25.70    3.48
   2  23   6   23.49    5.97
  15  23   4    3.98    4.10
   2 -30   2   47.70    6.73
  -1  12   2 1041.46   46.08
   1  14   2   38.27    4.76
   8  18   2   30.33    5.22
  12  19   2   61.39    7.73
  18  17   1    1.17    5.41
  17  14   0   37.54    5.26
   9 -29  -1    1.61    3.81
   8 -27  -1    4.37    3.85
   7 -25  -1    3.46    4.54
  24 -29  -4    6.21    5.17
  23 -27  -4    0.15    4.66
  22 -25  -4   74.85    7.62
 -11   7  12    2.78    3.92
 -12   8  10   -3.21    3.49
 -10  14   9    3.29    4.57
  -4  21   8   51.85    7.06
  -8 -21   7    2.33    3.00
   0  23   7    0.39    4.65
  -3 -30   6   -0.29    4.33
   2 -35   4    5.17    4.82
   4  21   4   38.38    5.73
  12  23   4    8.06    4.90
   4  19   3   66.15    7.17
   1 -28   2   68.48    7.18
  -1 -24   2  129.35    9.39
   2  15   2   87.44    6.97
  21  17   1    9.38    5.32
   1 -17   0  693.66   32.07
   3 -11  -1  115.07    6.78
   8 -17  -2    0.20    3.37
  13 -17  -3  340.12   17.36
  28 -34  -4    1.13    5.10
 -12   9   9   64.16    6.52
  -5 -28   8   11.14    4.21
  -6 -26   8    2.59    3.82
  -7 -24   8    3.48    3.46
  -8  17   8   14.23    5.00
  -3 -31   7    8.90    4.61
   0 -26   2   11.89    3.94
  15  17   1    1.45    3.58
  10 -35   0    0.92    4.74
   3  -5  -1 1387.25   59.02
   8   6  -1  178.04    8.77
  17 -35  -2    1.95    4.89
  14   4  -2    0.40    1.77
  19   6  -2  106.56    6.48
  22 -35  -3   -1.61    4.76
 -10  11  12    5.29    5.30
 -13   1  10    0.16    2.69
 -13   0   8   12.06    2.52
 -10  13   7   14.71    3.85
  -4 -28   6   55.50    6.94
  -5 -26   6   38.27    5.78
  -6 -24   6   12.79    4.29
  -4  18   5   19.11    4.45
   4  23   5   15.07    5.74
   5 -37   3   35.75    6.28
  -6 -15   3   87.29    6.08
   9  21   3  111.46    9.91
  -2  11   2  118.90    7.49
  -1   7   1  309.57   14.43
   9  12   0   91.77    6.64
  14 -36  -1    4.06    4.97
   4 -16  -1  577.92   26.96
   7   5  -1  575.39   25.12
  15  10  -1   18.62    3.41
  27 -32  -4    3.12    4.58
  21 -20  -4  316.46   17.02
 -12   7  11    4.85    3.78
 -11  12  10   26.94    5.53
  -9  16   8    3.38    5.65
  -2  23   8   63.88    7.68
  -4 -29   7    8.15    4.42
  -7 -23   7   15.58    4.10
   1  24   7    4.32    5.78
 -10  11   6  321.91   16.75
   3  24   6   47.73    7.01
  -5  17   5    5.00    3.56
  -3  19   5  258.69   14.98
   1 -33   4    6.45    4.86
   9  23   4    1.68    4.78
   3  16   2  150.69    9.82
   9 -37   1    0.73    4.40
  -2 -15   1    0.65    2.76
   7  15   1  191.41   11.47
   0 -12   0  301.64   14.70
   9   7  -1  454.92   20.59
  13 -14  -3  608.63   28.08
  13 -11  -3  697.46   31.27
  21 -14  -4   25.26    3.60
 -11  11  11    7.77    4.77
  -8  17  11    0.23    4.28
 -13  -2  10    2.08    2.47
  -7  19  10  106.96    9.81
 -13   3   8    0.75    2.53
  -5 -27   7   -0.31    3.54
  -6 -25   7    0.88    3.14
 -10 -13   6   20.45    2.98
  -6  18   6  106.68    8.47
  -5  19   6   19.55    5.54
  -4  20   6    3.53    4.06
  -6  16   5   56.06    6.25
  -2  20   5  453.41   23.63
  -6 -19   4   25.50    3.93
  -8   9   4  515.97   23.92
  -4  16   4  356.27   18.43
  -3  17   4    0.72    3.25
  -2  18   4  105.56    8.17
   5  22   4    4.94    5.82
   5  20   3  109.96    8.58
  16  22   3   24.41    6.04
   7 -37   2   15.02    5.77
  16  20   2    3.90    4.73
   9 -33   0   28.69    7.24
  14  14   0   59.19    5.93
   3  -8  -1  110.96    6.24
  22  11  -1    3.90    3.34
  16 -33  -2   16.90    5.56
   9 -19  -2   12.87    4.13
  21 -33  -3    9.95    5.85
  14 -19  -3    3.25    3.29
  30 -35  -4    3.38    4.40
  26 -30  -4    9.89    6.29
 -12   3  12   38.78    6.10
 -13   4  10   31.29    4.52
  -8  18  10   16.75    4.98
 -13   5   9   81.16    6.93
 -11  13   9  112.89    9.58
 -11 -13   8   81.51    5.01
  -3  21   6   25.00    5.60
   2 -36   5    7.45    5.14
  -6   9   3    9.02    2.48
  13  22   3    4.40    5.74
  19  22   3   20.20    6.33
   9  19   2   81.74    7.37
  19  20   2    0.67    3.97
  -3 -10   1  456.57   20.81
  12  17   1   58.35    6.49
   2 -19   0  223.81   12.66
  13 -34  -1    2.96    5.21
  19  11  -1    9.33    3.14
  25 -28  -4   15.23    5.28
  22 -22  -4  200.23   12.19
  21 -17  -4  173.20   10.31
 -10  15   8    4.45    4.33
  -7  17   6   59.11    6.06
  -1  21   5   16.03    4.60
   0 -31   4   38.38    6.52
  -5  15   4  376.03   19.29
  -1  19   4   29.62    4.86
   4 -35   3    2.37    5.17
  -4 -15   2    2.01    3.21
   4  17   2   57.39    5.84
  13  20   2    0.32    4.69
   8 -35   1    6.42    5.28
   8 -31   0   48.57    6.37
  10   8  -1 1067.61   46.50
  15 -31  -2    1.72    5.05
  24 -36  -3    0.07    4.44
  20 -31  -3   36.40    7.48
  14  -7  -3  940.49   40.73
  29 -33  -4   -4.90    4.68
  24 -26  -4   77.72    7.88
  23 -24  -4    5.25    4.28
  -9  17  10    7.58    5.29
 -13  -4   9    5.53    1.85
 -12  10   8   -1.56    3.42
 -12   8   7   84.76    6.44
  -2  22   6    8.19    6.05
 -10  -9   5    6.97    1.69
  -7  15   5   37.22    4.65
   5  24   5    2.52    4.80
  -5 -21   4   16.10    4.00
  13  24   4    6.61    4.68
  -5   5   2   22.21    2.48
  -3  10   2 2435.97  104.00
  10  13   0   81.62    6.56
   5 -18  -1  962.77   43.48
  10 -21  -2   61.26    6.17
   8 -14  -2    9.61    3.01
  15 -21  -3  103.27    7.77
 -11  10  12   27.56    5.84
  -7  20   9   -0.85    5.06
  -6  21   9   66.68    8.42
  -5  22   9   31.89    6.24
  -5  21   7   17.98    5.76
 -12   0   6  131.90    6.73
   4  25   6   11.74    4.60
   0  22   5   91.29    8.43
  -1 -29   4   22.95    5.60
   0  20   4    7.30    4.20
  10  22   3   10.73    5.34
   6 -35   2   -2.11    4.54
   8  16   1   58.16    5.66
  19  18   1    1.61    3.98
   7 -29   0   31.38    5.86
  21  15   0    0.71    4.02
  12 -32  -1   13.95    5.04
  19 -36  -2   16.59    5.36
  14 -29  -2   15.64    4.45
  19 -29  -3   13.18    4.60
  22 -13  -4    2.96    2.81
 -10  10  13   17.12    5.29
  -8  19   9   10.47    5.33
 -11  12   7   24.86    4.30
  -7  19   7  156.37   11.74
  -4  22   7   16.60    5.77
  -1  23   6    4.24    5.34
  -8 -16   5  181.01   10.26
  -2 -27   4   16.92    5.30
  -4 -23   4   -2.53    4.42
  -6  14   4    3.82    4.32
   6  23   4    0.16    4.69
  10  24   4   28.05    6.14
   3 -33   3   27.54    6.32
  -5 -17   3   21.12    3.53
  -7 -10   3  562.17   25.12
  -1 -17   1  239.17   12.93
  16  18   1   23.85    6.32
   6 -27   0   94.65    7.88
   4 -23   0   65.75    6.29
  13 -27  -2   60.66    6.58
  12 -25  -2    0.31    3.36
  11 -23  -2  121.28    8.74
  18 -27  -3   55.09    6.21
  17 -25  -3  103.06    8.23
  16 -23  -3    7.08    3.72
  28 -31  -4   10.11    5.96
  22 -19  -4  250.58   14.10
 -12   6  12    4.73    3.82
 -10  15  11   11.27    6.08
 -10  16  10    0.41    4.92
 -13   6   8   24.97    3.85
  -8  18   7   36.60    5.96
 -12   3   6    9.89    2.43
 -11   2   5    1.00    1.89
  -3 -25   4   13.78    5.26
  -8 -12   4    4.46    2.08
   1  21   4   10.33    4.85
  -2  16   3  181.45   11.03
  -1  17   3  371.91   19.15
   5 -25   0   25.72    4.53
  16 -37  -1    0.60    5.50
  11 -30  -1    5.69    4.84
   6 -20  -1    1.75    3.78
  15   5  -2   13.60    2.47
  23 -34  -3   20.41    5.81
  14 -16  -3   59.12    5.46
  31 -34  -4   20.01    5.53
 -13   0  11    2.35    3.00
 -13   3  11    1.80    3.13
 -12  10  11    1.11    3.90
 -13   7  10   37.68    5.61
 -12  12   9  187.30   12.23
  -9  18   9    1.63    3.88
 -11  14   8    7.14    5.05
  -3  23   7   -0.67    4.92
 -11  -1   5  147.79    6.84
 -10   9   5    0.45    2.93
  -8  14   5   55.66    5.29
   1  23   5   69.84    7.93
  -3  15   3   91.76    7.16
   0  18   3   27.78    4.68
   5 -33   2   55.85    7.69
  10  20   2    6.58    3.97
  12 -36   0   -1.91    5.00
  11   9  -1    1.07    2.70
  16  11  -1    9.74    3.26
  18 -34  -2    0.03    5.04
  27 -29  -4    8.91    6.21
  22 -16  -4   28.85    4.22
 -10  14  12    4.61    5.06
 -13   8   9   29.75    4.77
   1 -36   7    7.62    5.42
   1 -35   6    4.61    5.13
 -11  10   6   70.41    5.82
  -9  15   6  390.17   20.24
   0  24   6   24.97    7.01
   0 -32   5    1.08    3.97
   6  25   5   -2.72    4.66
   2 -31   3   20.75    5.97
  14  23   3    2.86    4.48
  17  23   3   12.66    5.72
  13  18   1    2.43    4.06
  15  15   0   72.99    6.74
  10 -28  -1    3.08    3.72
   7 -22  -1    7.09    3.74
   4 -13  -1  251.67   12.79
  26 -27  -4   11.14    4.89
  23 -21  -4    1.09    3.02
 -10  17   9   13.47    4.58
  -9  17   7  115.95    9.55
  -2  24   7    7.93    5.14
   2  22   4    1.31    4.13
   1  19   3   55.03    6.46
  -3 -17   2   11.66    3.64
   6  19   2   -3.96    3.96
  17  21   2   22.64    5.45
   0 -19   1  694.01   32.23
   9  17   1  335.20   17.95
   1 -14   0  919.20   40.89
  11  14   0   24.80    4.22
   9 -26  -1    6.66    4.25
   8 -24  -1   86.23    7.34
   8 -11  -2  250.00   12.47
  22 -32  -3   23.84    6.34
  30 -32  -4    5.78    4.76
  25 -25  -4   71.18    7.54
  24 -23  -4  170.53   11.43
  23 -12  -4  101.67    6.66
 -13   6  11    1.11    3.80
 -11  14  11    2.73    5.04
 -11  15  10    6.18    4.78
   2  24   5   -1.87    5.29
   4 -36   4    9.83    4.74
  -7  13   4   50.28    5.74
   1 -29   3   40.45    6.98
  -4 -19   3   18.04    3.74
  -4  14   3  265.51   14.10
   7  22   3   13.30    5.08
   4 -31   2   57.40    7.36
  14  21   2   62.65    7.38
  20  21   2    0.00    5.17
  -3   2   1  477.06   20.41
  11 -34   0   17.50    6.85
   0  -9   0   10.69    2.21
  15 -35  -1   24.70    6.10
  21 -37  -2    0.76    4.09
  17 -32  -2   -0.67    4.58
   9 -16  -2   72.69    5.90
  20   7  -2   -0.55    2.40
 -10 -16   9    0.39    1.96
  -7  21   8    3.98    4.46
  -6  22   8   23.56    5.42
  -5  23   8  114.44   10.14
  -1  25   7    1.97    5.41
   1  25   6    9.74    5.90
  -1 -30   5   20.39    5.53
  11  23   3   10.47    5.32
  -4   9   2 5592.44  235.85
  -2   6   1   32.89    3.42
   8  -8  -2  987.53   42.83
  25 -35  -3   10.39    5.21
  21 -30  -3    5.02    5.70
  15 -18  -3  227.91   12.95
  14 -13  -3  230.23   12.07
  14 -10  -3  407.00   18.99
  29 -30  -4   19.67    5.42
 -12   9  12   11.15    4.94
  -8  20   8   -3.50    4.68
   0 -34   7    1.99    4.76
   0 -33   6   -2.81    4.92
  -7 -18   5   17.71    4.01
  -9  -7   4  312.43   13.99
  11  25   4    2.29    4.62
   0 -27   3    9.21    5.56
  -3 -21   3   75.83    6.57
  -8   1   3  332.65   14.47
   2  20   3    2.53    3.81
   3 -29   2    6.00    5.29
   4 -27   1    1.27    3.38
   3 -25   1  176.38   11.33
   1 -21   1  132.16    8.89
   1   4   0 1503.73   63.67
  12  10  -1   29.94    3.82
  20  12  -1   14.95    4.10
  32 -33  -4   11.21    4.80
  23 -18  -4   -0.80    2.52
  24 -11  -4    6.34    2.65
 -11  13  12   77.39    9.09
 -11  16   9   87.89    8.66
  -1 -33   8   -2.92    4.73
  -9  19   8   12.18    4.94
 -10  16   7  219.38   13.38
  -9 -15   6    5.62    2.98
 -12   6   6   46.78    4.22
 -10  14   6  398.63   20.28
 -11   5   5    9.67    2.70
  -9   8   4 1320.92   57.31
   3  23   4    2.32    4.52
  -1 -25   3   76.99    7.44
  -2 -23   3   92.96    7.66
  -7   8   3  446.25   20.51
  -2 -19   2   -2.21    2.70
  11  21   2   36.39    6.81
   2 -23   1   39.12    4.98
  17  19   1   15.66    5.09
  10 -32   0   29.45    5.94
  14 -33  -1   26.76    6.17
  16 -30  -2   31.86    5.64
  20 -28  -3   67.96    7.54
  28 -28  -4    1.59    4.48
  23 -15  -4    1.69    2.70
 -13  10  10   27.74    5.24
 -13   9   8   57.60    5.80
 -12  13   8    2.29    3.64
 -13   1   7   91.17    5.53
 -13   4   7   30.09    3.54
 -12  11   7   11.21    3.41
   2  26   6   15.10    5.65
  -2 -28   5   27.96    5.52
   3  25   5    9.02    5.53
   3 -34   4   37.92    6.37
   6 -36   3    4.38    5.12
  -5  13   3   60.56    5.36
   2 -27   2  111.26    9.14
   7  20   2    0.39    4.04
  -2 -12   1  106.49    6.49
  -3  -7   1 1391.45   59.38
   2  13   1   56.68    5.09
   3  14   1   59.08    5.97
  10  18   1   67.81    6.44
  20  19   1   17.59    4.72
  19  16   0    4.02    4.96
  20 -35  -2    1.85    6.08
  10 -18  -2    8.87    4.46
  16   6  -2  167.20    8.67
  24 -33  -3    2.41    5.22
  19 -26  -3   17.72    4.30
  15  -6  -3   98.68    5.46
  34 -34  -4   17.84    6.29
  24 -20  -4  135.65    9.43
  25 -10  -4   99.15    6.22
  26  -9  -4   92.50    5.69
 -13  -3  11    0.93    2.52
 -12  14  10   -2.21    4.30
  -6 -20   5   41.33    5.21
   8  25   4   23.07    5.73
   3  21   3  118.33    9.10
   8  23   3  102.56   10.07
   8 -36   2    7.41    4.57
   1 -25   2   32.09    5.32
   0 -23   2   68.74    6.26
  -1 -21   2   36.14    4.64
   1  12   1  294.34   14.67
  14  19   1    5.52    4.26
  14 -37   0   -0.55    5.70
   2 -16   0  914.95   41.00
  12  15   0  113.38    8.39
   5 -15  -1 1623.36   70.54
  15 -28  -2    0.67    4.66
  27 -36  -3   -0.05    5.26
  18 -24  -3  107.68    8.71
  17 -22  -3   25.46    5.08
  31 -31  -4   45.72    7.02
  27 -26  -4   72.94    8.35
  25 -22  -4   97.47    7.84
 -13   9  11   19.53    4.72
 -12  13  11    5.70    4.16
 -13  -5  10    9.50    2.15
  -9  20  10   20.04    6.26
 -13  11   9   47.34    5.86
 -10  18   8   49.66    7.36
  -1 -32   7    7.73    4.98
  -1 -31   6    1.12    4.54
  -3 -26   5    4.96    4.29
   4  24   4   -2.45    5.40
  15  24   3    5.38    4.41
   9 -34   1    7.97    6.05
   9 -30   0   93.83    8.73
  16  16   0    6.65    4.18
  13 -31  -1    2.29    5.05
  17  12  -1   23.76    3.94
  14 -26  -2  188.28   12.01
  11 -20  -2  203.69   11.95
  26 -24  -4    6.13    3.98
 -11  -8   6    3.20    1.20
  -6  21   6   11.37    4.65
  -5  22   6   56.40    7.08
  -4 -24   5    4.78    4.05
  -5 -22   5   16.19    5.26
  -6  19   5    8.07    3.93
  -5  20   5  152.06   10.49
  -4  21   5    1.07    3.56
  -3  22   5  206.68   13.13
   2 -32   4   21.73    5.09
  -8  12   4   36.72    4.93
  12  24   3    7.64    5.62
  15  22   2    9.49    5.70
  18  22   2   -0.07    4.89
  17 -36  -1   16.35    6.60
   4 -10  -1  314.63   14.94
  13 -24  -2  148.61    9.94
  12 -22  -2   23.31    4.29
  23 -31  -3   45.74    7.29
  33 -32  -4    5.96    4.32
  30 -29  -4    1.16    4.17
 -10  19  10   51.37    7.97
 -12  15   9  177.02   12.42
  -2 -31   8    1.23    5.28
 -11  15   7   11.19    3.86
  -7  20   6   31.91    5.66
  -4  23   6    3.22    5.33
   4  26   5    0.56    4.88
  -7 -14   4  191.20   10.22
   5 -34   3   37.48    6.69
   4  22   3   13.17    4.93
   0  16   2   45.58    5.41
   1  17   2   40.84    5.30
   0  11   1  425.63   19.93
   8 -28   0   45.24    5.92
   4  10   0 1249.01   54.23
   6  12   0  232.27   12.33
  13  11  -1  118.06    7.53
  19 -33  -2    0.77    5.14
   9 -13  -2  170.47    9.43
  15 -15  -3  310.49   15.79
  24 -17  -4   13.09    3.49
  24 -14  -4    2.94    2.45
 -13   5  12   27.00    5.49
 -12  12  12   41.40    7.01
  -9 -18   9    4.89    2.68
  -8  22   9   52.78    7.68
  -7  23   9    1.55    4.41
 -10 -15   8   29.66    3.56
 -13   7   7  112.36    7.49
  -2 -29   6   21.28    5.44
  -3  24   6    2.86    6.38
   3 -35   5    4.66    4.37
  -7  18   5   37.67    5.14
  -2  23   5  183.13   12.58
  -4  19   4  230.35   13.47
  -3  20   4    0.09    3.44
   7 -34   2   58.46    7.12
  -1  15   2   -1.27    3.54
   8  21   2   14.55    5.28
  12  22   2   20.37    5.52
  13 -35   0   -3.52    5.21
   3 -18   0  128.69    8.77
  12 -29  -1   22.09    4.85
  26 -34  -3   17.46    6.29
 -11  17  11    8.71    4.78
 -14   4   9   13.09    3.65
  -9  21   9    8.99    5.44
 -11  17   8    2.81    5.40
  -2 -30   7   -4.01    4.33
  -6  23   7    0.99    4.76
  -8 -17   6   43.76    5.08
  -8  19   6    9.41    3.82
  -2  21   4   14.60    4.50
  -6 -12   3  108.40    6.64
  -6  12   3  325.49   16.26
   2  18   2    2.96    3.24
   8 -32   1   52.21    7.20
  11  19   1    4.45    3.57
   7 -26   0   97.98    8.02
   0  -6   0 1387.36   59.12
   7  13   0  381.13   18.71
   6 -17  -1  209.27   11.69
  22 -36  -2    2.25    4.69
  22 -29  -3   40.11    6.68
  22   1  -3   -0.13    1.09
  29 -27  -4   -2.44    4.78
 -14   3  10    2.28    2.72
 -14   6  10   37.96    5.16
 -11  18  10   -0.39    4.86
  -5 -26   9   -1.21    4.40
  -3 -29   8   -2.31    4.78
  -8  21   7   34.90    6.30
  -5  24   7    5.68    4.92
 -12   9   6   28.24    3.93
 -11  13   6   43.33    4.84
  -2  25   6    5.40    5.05
  -1  24   5    0.85    5.08
   1 -30   4    2.05    4.82
  -5  18   4  388.53   19.97
  -1  22   4    1.84    3.84
   9  26   4    1.11    4.41
   9  24   3   47.48    7.26
  -2  14   2  150.64    9.19
  12 -37   1    6.80    4.57
   6  17   1  358.75   18.55
   6 -24   0  245.73   14.04
   4 -20   0  306.50   16.42
  13  16   0    8.91    3.30
  16 -34  -1    0.84    6.44
  11 -27  -1    6.66    3.92
  18 -31  -2    6.96    4.62
  32 -30  -4   26.54    5.53
  28 -25  -4   25.66    6.14
  25 -19  -4   40.59    5.12
 -13   8  12   19.35    4.89
 -14   7   9   33.10    4.38
 -10  20   9    3.74    4.86
 -13  12   8   17.95    4.58
  -4  25   7    2.00    4.76
   3 -36   6    8.34    5.81
  -3 -27   6    2.09    4.14
 -11   8   5    2.98    2.82
  -8  17   5  118.63    8.51
   6 -37   4    5.34    4.57
   4 -32   3    7.53    5.41
  -8   4   3    8.34    1.77
  18  20   1   10.86    5.46
   5 -22   0    3.57    3.49
   3   9   0  241.98   11.82
  10 -25  -1   24.58    4.76
   7 -19  -1  469.61   23.04
   4  -1  -1   44.27    2.20
  21  13  -1    1.44    3.52
  17   7  -2   43.25    3.76
  21   8  -2   14.52    3.28
  21 -27  -3   27.64    4.88
  16 -17  -3  366.80   18.59
  15 -12  -3  524.45   24.25
  27 -23  -4   55.86    6.77
  26 -21  -4    2.73    3.88
 -13  12  11   52.74    6.90
  -6 -24   9    2.17    4.04
  -8 -20   9    7.73    3.18
 -14   1   9   54.75    4.86
  -9  20   7   14.19    5.04
  -3  26   7   28.84    6.13
  -1  26   6   21.48    5.74
   0  25   5   37.31    7.81
   5  27   5    3.96    4.62
  -6  17   4   -0.25    3.29
   0  23   4   -1.19    3.65
   6 -32   2    1.67    5.08
   7 -30   1    7.93    4.32
  -1 -14   1  654.91   29.73
  15  20   1    1.37    5.76
  12 -33   0   64.80    7.82
   1 -11   0  382.67   17.87
   8  14   0    5.73    3.17
  20  17   0   23.09    5.05
   9 -23  -1   71.36    6.74
  28 -35  -3   21.48    6.42
  25 -32  -3   51.43    7.44
  15  -9  -3  317.56   15.06
  34 -31  -4   27.58    6.36
  31 -28  -4    7.33    4.45
  25 -13  -4   57.51    5.00
  -7 -22   9    8.09    3.89
  -3 -28   7    5.54    4.52
  -9 -16   7    8.39    2.85
  -7 -19   6    7.96    3.52
   2 -33   5   21.16    5.94
   0 -28   4    6.68    4.96
  13  25   3    6.90    4.62
  -5   8   2  822.65   36.04
   9  22   2   12.23    5.80
  -1  10   1  270.59   13.22
   7  18   1  157.20   10.29
  17  17   0   31.66    6.26
  19 -37  -1   -0.76    4.98
  14  12  -1    0.53    2.70
  18  13  -1    4.29    3.25
  21 -34  -2    3.36    6.34
  17 -29  -2  121.48    9.46
  20 -25  -3  122.15    9.30
  17 -19  -3   29.57    4.25
  25 -16  -4   -1.99    3.17
 -12  16  11    4.81    5.17
 -14   9  10   36.82    5.38
 -12  17  10    3.24    4.13
 -13  14   9   65.76    7.21
 -11  19   9   23.31    5.69
  -4 -27   8   -0.52    4.17
 -12  16   8    4.28    5.09
 -12  14   7   -1.95    3.02
  -5 -23   6   68.38    6.68
  -6 -21   6    3.74    3.82
  -6 -16   4    2.41    2.98
   6  26   4    3.16    4.74
   8 -37   3   16.02    5.25
  10 -37   2    9.38    4.90
  -3  13   2  560.69   26.00
  16  23   2    1.20    4.29
  19  23   2    1.19    4.16
  15 -32  -1  111.74    9.43
   5   3  -1  120.14    5.62
  10 -15  -2   19.08    3.56
  19 -23  -3   14.30    4.86
  18 -21  -3  103.56    8.07
 -14   5  11    0.61    3.38
  -9 -17   8    9.67    3.14
 -14   5   8   79.55    6.17
  -8  23   8   16.50    6.00
  -7  24   8   12.25    4.89
  -6  25   8    2.65    5.18
  -4 -26   7   -1.55    4.29
 -13  10   7   53.85    5.53
 -10  19   7  158.45   11.73
   0  27   6   38.22    6.77
   1  26   5   10.02    6.46
   5 -35   4    0.13    4.28
  -1 -26   4   10.10    5.36
  -7  16   4  290.19   15.55
   1  24   4   -1.44    4.32
   3 -30   3   27.18    5.88
  -2  19   3   65.44    6.56
  -1  20   3   93.93    7.73
   6  24   3  106.19    9.46
  10  25   3   13.03    4.78
   5 -30   2   68.12    8.09
  13  23   2    4.86    5.56
  11 -35   1   15.36    5.56
   6 -28   1    9.58    4.17
   9  15   0  184.40   10.79
   4  -7  -1  438.26   19.71
  16 -27  -2  180.89   11.77
   9 -10  -2  273.47   13.31
  24 -30  -3   -2.11    5.98
  33 -29  -4   -1.91    4.76
  30 -26  -4    4.04    4.45
 -13  11  12   20.87    5.36
 -12  15  12   42.89    7.86
 -14   0  10   33.59    4.02
 -14  10   9   35.18    5.24
  -5 -25   8   13.38    4.49
  -9  22   8   28.58    6.56
   2 -34   6    4.32    4.52
 -10  17   6  163.74   10.89
  -9 -11   5  136.35    7.42
  -9  16   5  179.75   11.18
 -10   4   4    4.96    1.97
  -9  11   4   69.17    5.96
  -3  18   3   85.52    7.25
  12  20   1    3.32    3.80
  15 -36   0   -2.16    5.00
  11 -31   0   24.04    5.08
  27 -33  -3   -0.68    5.61
  16  -5  -3  488.73   21.45
  29 -24  -4    0.96    5.17
  26 -18  -4    8.29    3.42
  26 -12  -4  120.15    7.45
 -14   2  11    4.36    3.30
 -14   8  11   51.93    6.68
   2 -35   7    2.94    5.34
   1 -31   5   16.07    5.46
  -2 -24   4   80.19    7.76
  -5 -18   4   57.91    5.34
  -4  17   3  180.85   11.15
   0  21   3    4.66    3.88
   5  21   2    8.63    3.98
   5 -26   1   24.50    5.16
   0 -16   1  733.51   33.34
   8  19   1   32.97    4.78
  14  17   0   17.20    4.46
  18 -35  -1   48.37    7.45
  14 -30  -1   28.58    5.18
   5 -12  -1  618.05   27.92
  20 -32  -2   -1.09    5.86
  15 -25  -2   47.62    5.69
  11 -17  -2  123.26    8.63
  28 -22  -4   21.99    5.21
  27 -20  -4    5.70    3.78
 -12  18   9   53.03    7.28
  -6 -23   8    0.28    2.94
 -14   8   8  253.76   14.10
 -10  21   8   63.47    8.18
  -5 -24   7   -1.09    3.81
  -8 -18   7   -0.12    2.48
   2  27   5    4.32    4.69
  -3 -22   4   81.90    7.21
  -4 -20   4    3.82    3.29
   2  25   4    9.43    5.48
   2 -28   3   48.56    7.21
  -5 -14   3    1.51    2.61
  -7  11   3  421.63   20.01
   1  22   3    4.53    3.86
   9 -35   2    1.21    4.29
   4 -28   2   90.02    8.05
   2   8   0  278.64   13.15
  23 -28  -3   86.72    8.49
  16 -14  -3  420.07   20.29
  32 -27  -4   -0.09    4.92
  26 -15  -4   20.21    3.62
  27 -11  -4    0.12    2.35
  -7 -21   8    4.37    3.22
  -8 -19   8   47.61    5.01
 -14   2   8   -0.35    2.40
  -6 -22   7    2.66    3.13
  -7 -20   7    2.55    3.05
 -11  18   7   19.08    5.45
 -12  12   6  352.33   17.98
 -10   1   4    0.07    1.35
   7  27   4   19.31    5.42
   7 -35   3   14.76    5.09
  -6   1   2  152.88    6.78
  10  23   2   -3.36    5.10
  10 -33   1   59.03    7.52
   4 -24   1  103.26    8.18
   1 -18   1  220.25   12.29
  16  21   1    1.83    4.25
  19  21   1    1.59    3.61
  10 -29   0   95.82    8.22
   0  -3   0 8723.16  365.54
  14 -23  -2  500.77   24.74
  13 -21  -2  175.05   10.85
  12 -19  -2   17.30    4.14
   9  -4  -2   32.41    2.27
 -13  15  11   -1.89    4.82
 -14  12  10   22.87    5.12
 -13  16  10    2.25    4.69
   1 -34   8    0.51    4.86
   4 -33   4    1.52    3.98
  -5  16   3   80.00    6.70
   7  25   3   -0.81    6.14
  -4  12   2 2022.83   86.96
   3 -22   1  300.20   16.22
   2 -20   1   82.36    6.70
  10  16   0   62.88    6.22
  13 -28  -1   36.66    5.45
  15  13  -1   41.63    4.76
  18   8  -2    2.72    2.40
  29 -34  -3   21.89    5.62
  26 -31  -3   62.87    8.79
  31 -25  -4    1.57    5.10
 -14  11  11   50.21    6.58
 -13  15   8   -0.60    4.77
 -11  20   8   17.88    6.00
   1 -32   6    0.35    4.62
   5 -36   5    8.49    5.58
   0 -29   5    4.74    4.60
 -11  11   5   86.36    6.54
  -8  15   4  139.78    9.45
   3  26   4    6.20    5.29
   1 -26   3   30.13    4.97
  -8   7   3  244.34   11.85
   2  23   3   92.16    8.01
  11  26   3    0.84    4.57
   3 -26   2    5.18    4.20
  -5  -7   2 1488.78   63.36
   6  22   2    0.27    3.61
  17  24   2    0.96    4.30
  14 -34   0   31.94    6.36
   2 -13   0 1018.47   44.77
  19 -30  -2   93.69    8.45
  22 -26  -3   23.63    4.58
  27 -17  -4    1.92    3.08
 -11  21  10    1.69    4.00
  -9  24   9   10.79    5.09
   1 -33   7    4.94    4.69
 -13  -2   7   52.53    3.14
 -11  16   6   36.10    4.86
  -7  23   6   44.91    6.68
  -6  24   6   20.43    6.85
  -5  25   6   56.16    7.49
  -5  23   5   91.60    8.06
   3  28   5   -1.20    5.49
  -4 -16   3  131.54    8.14
  14  24   2   11.97    5.62
  -3  -4   1  422.19   18.31
   9  20   1   89.49    7.86
  13  21   1    1.40    5.65
   9 -27   0  373.17   19.83
  18  18   0   -0.88    4.33
  17 -33  -1   49.56    6.92
   4  -4  -1  130.20    6.46
  19  14  -1   23.60    4.84
  31 -35  -3   11.85    4.92
  17 -16  -3   97.31    7.22
  30 -23  -4    2.55    5.01
 -13  14  12    0.45    4.97
 -14  13   9   97.30    8.09
 -13  17   9    4.98    3.65
 -14  11   8  114.16    8.49
 -13  13   7   19.31    4.17
  -4  26   6   17.30    5.70
  -6  22   5  105.35    8.51
  -4  24   5    4.57    4.24
   0 -24   3    7.82    4.00
  -7  -7   3  218.93   10.23
   8 -33   2   28.96    7.13
   2 -24   2   61.64    6.14
   9 -31   1   -5.12    4.42
  -2  -9   1 1933.08   82.35
  -3   5   1 1314.22   55.95
  -2   9   1    2.63    2.52
  17 -37   0    8.94    5.30
  20 -36  -1   25.80    6.14
  12 -26  -1   -2.44    3.72
   6 -14  -1  162.79    9.15
  25 -36  -2   -0.76    5.66
  21 -24  -3   72.86    6.72
  16 -11  -3  181.23    9.77
  33 -26  -4    3.81    4.93
  29 -21  -4   31.07    5.73
  28 -19  -4   17.20    4.22
  27 -14  -4    0.15    2.78
 -14   7  12    2.85    3.60
 -12  19  11   -0.53    4.26
 -10  23   9   19.43    5.20
 -12  17   7    7.86    3.86
  -7  25   7   12.61    5.10
  -8  22   6   23.77    5.37
  -7  21   5   10.87    4.58
  -3  25   5   86.07    8.66
   6 -33   3   17.83    5.29
  -1 -22   3    0.57    2.55
   3  24   3   73.75    7.37
  -6   4   2   66.20    3.86
  13 -36   1   46.70    6.82
  15  18   0   24.61    5.32
   8   9  -1  161.02    8.66
   9  10  -1  416.33   19.49
  18 -28  -2    1.57    4.30
  10 -12  -2  516.45   23.76
  28 -32  -3   20.49    6.13
  25 -29  -3   58.07    7.28
  20 -22  -3   18.87    4.74
  18 -18  -3  108.11    7.85
 -12  20  10   19.09    6.02
   0 -32   8    2.72    4.34
 -12  19   8   21.77    5.92
  -6  26   7   -1.79    4.76
  -5  27   7    0.39    4.22
  -3  27   6    3.12    4.74
  -1 -27   5    8.07    4.37
  -2  26   5   56.50    7.70
   3 -31   4    4.06    5.05
  -2 -20   3   15.04    3.82
  -3 -18   3   98.84    7.06
  -6  15   3  220.08   12.25
   8  26   3   43.24    7.60
   1 -22   2    3.42    3.54
   7  23   2    1.11    5.08
  11  24   2   30.89    5.96
   2  16   1  179.66   10.74
  13 -32   0   23.05    5.22
   8 -25   0   71.37    6.74
   3 -15   0  468.31   22.07
  11  17   0   29.35    4.34
  11 -24  -1  118.50    8.62
  10  11  -1  179.71   10.03
  19 -20  -3   54.54    5.53
  16  -8  -3  318.75   14.91
  32 -24  -4   18.31    4.82
 -14  10  12    2.43    3.72
 -11  22   9    9.34    5.48
  -9  23   7   25.70    7.01
  -9  21   6   10.45    4.38
  -8 -13   5  143.22    8.06
  -8  20   5   51.33    5.89
  -5  21   4  204.25   12.54
  -4  22   4   40.23    5.60
  -3  23   4    1.75    3.69
   1  15   1  225.25   12.31
  16 -31  -1   18.15    4.84
   7 -16  -1  509.53   24.01
  28 -16  -4   10.81    3.77
  28 -13  -4   62.51    5.40
 -14  14  11    4.12    4.12
   0 -31   7   -0.19    3.57
 -13   5   6  114.10    6.82
  -2  28   6   23.40    5.65
   4 -34   5   15.83    5.10
  -1  27   5   -0.53    5.12
   7 -36   4    6.57    5.44
  -2  24   4    6.66    4.56
  -1  18   2    2.92    3.82
   0  19   2   66.76    6.85
   8 -29   1   19.69    4.54
   4  18   1   60.72    6.24
  10  21   1    3.80    4.61
  17  22   1   -2.73    4.92
   7 -23   0  150.91    9.89
  10 -22  -1   34.91    5.44
   7   8  -1 1218.74   52.55
  16  14  -1   22.99    3.93
  17 -26  -2  391.57   20.76
  30 -33  -3    1.79    4.98
  24 -27  -3    7.29    4.86
  31 -22  -4    7.34    5.00
 -14  -1  11   -1.45    2.66
 -13  18  11   17.00    5.97
 -10  22   7  105.59   10.02
 -13   8   6   61.52    5.05
  -2 -25   5    4.20    4.56
  -9  14   4    4.16    3.66
  -6  20   4    0.49    3.44
  -1  25   4   19.36    5.17
   5 -31   3   38.92    6.41
  12  27   3   -4.04    4.37
  11 -36   2    5.78    5.61
   7 -31   2   63.33    7.62
   1  20   2   31.11    4.86
   6 -21   0  142.92    9.81
   5 -19   0   66.08    6.04
   4 -17   0  608.38   28.26
  19 -34  -1    4.82    5.64
   9 -20  -1    2.36    3.86
   8 -18  -1  945.28   42.57
  11  12  -1   72.62    5.64
  24 -34  -2   17.58    6.94
  27 -30  -3   22.85    6.05
  30 -20  -4    8.86    4.70
  29 -18  -4    2.12    3.48
 -15   8  10    9.78    3.77
 -13  19  10   13.55    5.56
 -12  21   9    6.17    5.22
 -14  14   8   28.30    5.20
  -8  26   8   22.04    6.38
 -14   6   7  149.65    8.75
 -12  15   6  630.73   30.17
   2 -29   4    2.97    4.08
  -8  -9   4    1.27    1.84
 -10  10   4   10.34    2.81
   5  28   4   31.05    6.09
   9 -36   3   -0.04    5.21
  -5  11   2   62.12    5.01
  -2  17   2  100.23    7.57
   2  21   2   54.33    6.46
  15  25   2   -1.64    5.05
  12 -34   1   33.74    6.68
   0  14   1  115.06    7.52
   5  19   1   25.96    4.50
  14  22   1    5.78    4.62
  16 -35   0   11.31    5.62
  22 -37  -1    2.28    4.84
  16 -24  -2  249.94   14.36
  11 -14  -2   22.15    3.50
  19   9  -2    0.17    2.45
  23   2  -3   46.13    2.92
 -15   5  10    0.23    3.18
 -15   6   9   32.63    4.50
 -14  16   9  104.29    9.19
 -13  18   8   17.64    5.26
  -9  25   8    5.12    4.41
 -14   9   7  236.29   12.87
   4 -35   6    4.61    5.36
  -9  19   5   10.58    3.90
   0  28   5    0.45    4.52
   0  26   4   50.20    7.26
   9  27   3   11.38    4.82
   8  24   2   13.98    5.52
  12 -30   0  152.17   10.70
   1  -8   0 1040.07   44.87
   1   7   0  325.13   14.91
  12  18   0   59.59    6.25
  15 -29  -1   56.07    6.40
  32 -34  -3   18.30    5.33
  23 -25  -3   75.73    7.46
  17 -13  -3  152.41    8.93
 -14  13  12   14.56    5.32
 -15  11  10    1.12    3.49
  -2 -29   9    1.99    4.73
  -1 -30   8   12.07    4.90
 -10  24   8   26.58    6.32
 -11  21   7   64.44    8.09
  -3 -23   5   30.43    5.58
  -7  19   4  467.77   23.33
  -8  10   3  157.89    8.81
   5  26   3  115.55   10.61
  12  25   2   -0.76    4.25
  15 -37   1    7.20    4.81
   7 -27   1    4.16    4.61
   5  14   0  168.84   10.07
  16  19   0   24.30    5.26
   5  -9  -1    8.07    2.33
  15 -22  -2   45.09    5.29
  34 -35  -3   -1.60    4.06
  17  -4  -3  422.55   18.50
  29 -15  -4    9.37    3.58
 -15   7  11    8.38    3.90
 -14  -2   9   38.94    3.24
 -13  16   7    2.08    3.33
 -13  11   6  193.71   11.09
   3 -32   5    0.76    4.45
  -7 -15   5    9.91    2.81
  -7  14   3  231.08   12.61
   6 -29   2    1.33    4.77
  -6   7   2  177.78    8.83
  -3  16   2   60.23    5.66
   6  20   1  185.66   11.83
   6  15   0  201.05   11.59
  12  13  -1   24.72    3.89
  26 -35  -2   21.31    5.76
  12 -16  -2    4.64    3.94
  29 -31  -3   43.80    7.28
  26 -28  -3   91.86    8.93
  22 -23  -3   -1.07    3.29
 -15  10  11    6.84    3.94
 -13  20   9    3.00    4.53
 -11  23   8    8.27    5.49
  -1 -29   7    3.40    4.36
 -11  19   6   -0.60    3.41
  -4 -21   5    1.44    3.82
 -12   7   5   47.86    4.20
   1  29   5    3.57    4.88
   6 -34   4   -3.00    4.14
   1 -27   4   57.06    6.80
   1  27   4    6.18    6.41
   4 -29   3    0.00    4.28
  -3  21   3  120.39    9.21
  -2  22   3    6.04    4.48
  -1 -11   1  588.57   26.44
  -1  13   1   42.84    4.20
  11  22   1    9.70    4.60
   7  16   0   54.11    5.21
  18 -32  -1  103.39    9.27
   6   7  -1  610.30   26.84
  23 -32  -2    2.78    6.36
  14 -20  -2  295.47   15.78
  13 -18  -2  126.12    8.85
  30 -17  -4    6.56    4.41
 -14  17  11   -0.27    4.68
 -11 -12  10    5.98    1.80
 -14  12   7   69.32    6.04
 -10 -10   6   31.09    2.85
  -5 -19   5  116.83    8.13
  -6 -17   5   99.27    6.92
 -10  18   5   32.02    4.78
  -1  23   3   -0.93    3.82
   4  23   2   22.95    4.60
  11 -32   1   12.90    5.08
   6 -25   1  154.52   10.21
  15 -33   0   41.19    6.57
  11 -28   0   42.33    5.76
  21 -35  -1   80.58    8.93
  14 -27  -1    2.11    3.48
  17  15  -1   88.06    7.41
  13   6  -2   35.10    3.14
  21 -21  -3    3.54    3.84
  18 -15  -3   74.14    5.76
 -12  20   7    0.35    4.16
  -2 -26   6   44.92    6.08
 -12   4   5  290.50   13.60
  -8  18   4  432.62   21.65
   8 -34   3   43.08    6.48
   0  24   3   22.47    5.32
   6  27   3   37.47    6.61
   9  25   2   23.55    5.84
   7  21   1   57.94    6.16
  18 -36   0    3.33    5.21
   3  12   0  710.50   31.93
  14   7  -2   85.27    5.28
  31 -32  -3   10.21    4.96
  20 -19  -3   23.83    4.46
  19 -17  -3  139.49    8.93
 -14  16  12   24.65    5.92
 -15   4  11    2.13    3.33
 -15  13  11   -2.70    3.97
 -15  14  10   -0.27    3.60
  -3 -27   9   13.17    4.57
  -2 -28   8    3.70    4.24
 -12  22   8   30.61    6.46
 -14   3   7   55.17    4.13
 -13   2   6  412.13   18.59
 -12  10   5  140.79    8.43
   2  28   4    0.56    5.88
  -5  19   3    8.74    3.85
  10  28   3    6.56    5.46
  -4  15   2  401.80   19.64
  16  26   2    6.82    4.72
  15  23   1   -2.64    4.08
   8  17   0   23.32    4.48
  13  19   0    6.06    3.54
  13  14  -1    2.70    3.17
  28 -36  -2    1.25    4.46
  28 -29  -3   52.93    7.09
  25 -26  -3   97.97    8.70
  17 -10  -3  270.47   13.39
 -15   3   9   90.57    6.49
 -15   7   8   69.04    5.88
 -15  10   8   68.80    6.22
 -14  17   8   -0.76    4.92
   3 -34   7    6.30    5.46
  -7  26   6   16.06    6.64
  -6  27   6   11.50    5.32
   2 -30   5   12.07    4.30
   9 -37   4    2.77    5.38
   0 -25   4   68.88    7.30
   3 -27   3   44.48    6.45
   1  25   3   17.74    5.65
   5  24   2   -3.10    4.94
  13  26   2    3.38    5.18
  14 -35   1   10.05    6.48
   5 -23   1   15.47    3.90
  10 -26   0  133.60    9.47
  13 -25  -1   23.39    5.24
  12   5  -2  145.14    7.21
  15   8  -2    7.20    2.36
  20  10  -2   37.95    4.36
  33 -33  -3   12.86    4.98
 -11  25   9   33.45    6.40
  -2 -27   7   -0.55    4.72
  -8  25   6  131.20   10.71
  -5  28   6   25.28    5.69
  -6  25   5   51.10    6.88
  -5  26   5   45.66    7.64
   5 -32   4    0.20    4.82
 -10  13   4    5.90    3.41
  11 -37   3    7.13    4.58
  -4  -9   2  163.78    8.31
  -3   8   1  114.36    6.32
  12  23   1    2.44    4.56
  17 -30  -1   40.88    5.77
  25 -33  -2   -0.41    5.14
  22 -30  -2   97.30    8.65
  35 -34  -3    1.61    5.21
 -15   9  12   16.23    4.57
 -15   2  10    0.65    2.39
 -13  22  10   11.03    5.78
 -15  15   9  197.41   13.09
 -14  19   9   42.15    6.08
  -8  27   7    2.82    4.84
  -7  28   7   41.63    6.62
  -3 -24   6    3.32    3.77
 -13  14   6  512.64   24.98
 -12  18   6  278.25   15.76
  -9  24   6    5.77    5.72
  -4  29   6   34.68    6.98
   6 -35   5    0.05    4.14
  -7  24   5    6.38    4.16
  -4  27   5    1.49    5.14
  10 -30   1    6.04    3.78
   0 -13   1  432.53   20.19
   8  22   1    9.93    3.97
  14 -31   0   29.57    5.26
   9  18   0  115.75    8.26
  17  20   0   26.45    5.97
  23 -36  -1    2.16    5.18
   6 -11  -1  215.03   10.99
  24 -24  -3    7.14    4.25
  17  -7  -3  309.55   14.38
 -12  24   9   -2.15    5.00
 -13  21   8  104.05    9.23
  -8  23   5    3.85    3.81
  -3  28   5   14.48    5.54
  -7 -11   4  105.43    6.16
  -9  17   4   -1.04    3.26
   7 -32   3   -1.45    4.77
  -6  18   3   39.02    5.33
   7  28   3    8.06    4.76
  10  26   2    1.07    5.53
   4 -21   1  117.94    8.19
  -2  12   1  347.66   16.80
   2 -10   0  524.66   23.61
   0   3   0 9770.98  409.38
   2  11   0  545.39   24.81
  20 -33  -1   50.02    7.10
  12 -23  -1   68.29    6.80
  30 -30  -3   16.44    5.24
 -15  12  12   46.84    6.85
 -15  16  11    0.92    4.17
 -14  -3  10   19.73    2.52
  -4 -25   9   24.69    4.98
 -12  -9   9    1.20    1.15
   2 -33   8   -3.24    4.82
  -3 -26   8   14.52    5.17
 -15  13   8   48.37    5.80
 -14  15   7    0.45    2.85
 -13  19   7   -0.43    5.12
 -10  25   7   41.27    7.33
 -10  23   6   16.35    4.88
  -1 -23   4    1.28    3.65
   2 -25   3   40.61    5.60
  -6  -9   3  456.83   20.55
  -8  13   3   19.20    3.62
   6  25   2    1.60    5.76
   3 -19   1  414.66   20.41
   1 -15   1    0.16    2.66
  20 -37   0   28.69    6.20
  17 -34   0   25.65    7.13
   9 -24   0  423.62   21.48
  14  15  -1   93.98    7.24
  27 -27  -3    9.70    4.61
 -14  20  11    5.14    5.25
 -15  17  10   18.35    5.34
  -3 -25   7    0.49    3.74
  -4 -22   6   45.41    5.65
 -12  13   5    3.80    3.20
  -2  29   5    4.22    5.05
  -5  24   4    8.70    4.09
  -4  25   4   13.75    4.45
  -3  26   4   19.19    5.30
   3  27   3   59.16    7.62
  -6  10   2 1949.45   83.45
   2 -17   1  272.27   14.44
  14  20   0    4.58    5.37
  11 -21  -1  179.87   11.09
  18  16  -1    3.05    4.36
  27 -34  -2   24.00    5.85
  21 -28  -2   -2.25    3.78
  16   9  -2    3.93    2.37
  32 -31  -3   11.07    5.66
  23 -22  -3    2.32    3.74
 -13  -6  11    0.85    1.31
 -14  21  10    0.00    5.02
   1 -32   9   -2.07    4.81
 -13  23   9   12.01    4.81
 -12  -8   8   -0.76    1.12
   2 -32   7   -2.53    4.68
 -11  24   7   14.06    6.00
   1 -28   5   13.88    4.49
  -9  22   5    6.12    3.82
   8 -35   4   15.20    4.69
  -6  23   4    1.36    3.68
  -2  27   4   -2.81    5.09
  -5  14   2   69.45    5.53
  13 -33   1   73.25    8.06
   9 -28   1    6.49    3.84
  16  24   1    9.39    4.26
  10  19   0   51.58    5.96
  16 -28  -1   30.91    5.08
   7 -13  -1  565.35   25.84
  24 -31  -2   24.45    6.76
  18 -12  -3   12.54    3.22
 -15  15  12   23.84    5.81
 -10 -14  10    3.38    2.24
 -15   4   8    4.38    2.64
 -10  27   8   -0.73    4.37
  -9 -12   6   21.47    2.92
  -1  30   5    2.59    5.48
   4 -30   4    4.06    4.94
  -2 -21   4  175.68   10.86
  14  27   2    2.25    4.48
  16 -36   1   40.41    6.98
   9  23   1    4.08    4.46
  13  24   1   18.18    5.10
  13 -29   0   18.76    4.69
   8 -22   0    5.68    3.73
  25 -37  -1    2.78    4.84
  10 -19  -1  405.41   20.15
  36 -33  -3    3.66    4.38
  34 -32  -3   12.42    4.74
  29 -28  -3   15.40    5.61
  -8 -18  10    6.13    3.36
 -15  18   9   86.83    8.13
 -11  26   8    6.14    5.34
  -5 -20   6   35.92    5.13
   5 -33   5   15.20    5.45
  -6 -13   4   71.38    5.17
  -7  22   4  265.43   15.26
  -1  28   4   36.15    6.52
  10 -35   3   15.63    5.21
   1 -23   3    2.98    3.21
  -7  17   3  186.78   11.43
   8  29   3   18.36    5.25
  -1  21   2   52.18    5.69
   0  22   2  310.41   16.99
   7  26   2    1.93    6.16
   1  18   1   14.24    4.08
   3  20   1  159.66   10.27
  22 -34  -1   37.12    6.85
  19 -31  -1   14.28    4.54
   9 -17  -1  147.47    8.98
   8 -15  -1  961.33   42.72
  29 -35  -2   16.26    5.36
  26 -25  -3   32.97    5.09
  19 -14  -3   58.28    5.24
  -9 -16  10   -1.19    2.55
 -16  10  10   -1.40    3.38
  -5 -23   9    3.48    3.81
  -4 -24   8    0.84    3.65
 -15  16   8   22.11    4.89
 -14  20   8   16.24    4.72
 -12  23   7   -0.07    4.46
 -10  21   5   75.91    6.96
  -3 -19   4  212.92   12.09
   6 -30   3   57.38    7.86
   4  28   3    8.73    5.88
  -3 -11   2   19.71    2.98
  -2  20   2   60.48    6.01
   1  23   2   90.00    7.84
  11  27   2    0.13    4.16
   7 -20   0  142.63    9.38
   3 -12   0  419.86   19.59
  20 -26  -2  214.08   13.03
  10  -6  -2   24.32    2.24
  11   4  -2  373.50   16.43
  21 -18  -3    1.24    3.41
  20 -16  -3   67.02    5.80
 -16  13  10    3.05    3.62
 -14  22   9   14.06    4.57
 -12  25   8   19.69    5.17
  -4 -23   7    1.89    3.94
 -11  -9   7   16.14    2.15
  -6 -18   6   12.85    4.26
 -13  17   6  337.91   17.94
  -4 -17   4   15.92    3.41
  -5 -15   4  159.89    9.23
   0  17   1    7.25    3.77
   4  21   1  186.12   11.97
  19 -35   0   26.41    6.58
  16 -32   0    7.76    4.60
  15 -26  -1    7.81    4.66
  15  16  -1   13.23    4.01
  26 -32  -2   16.04    5.84
  17  10  -2   -1.03    2.24
  31 -29  -3   14.20    5.80
 -16   9  11   28.73    5.09
 -16  12  11   37.88    5.93
 -15  19  11   16.51    5.72
 -16   7  10    4.18    3.05
   1 -31   8    3.48    4.74
 -14  18   7    4.50    4.81
   1 -29   6   12.53    4.93
  -7 -16   6   11.77    3.48
  -8 -14   6   17.86    3.16
   0 -26   5    0.04    3.77
 -10  16   4   55.75    5.54
  -8  21   4  435.77   22.20
   0  29   4   21.80    5.88
   0 -21   3    2.35    3.60
  -3  19   2   82.61    7.09
  12 -31   1    7.38    4.46
   8 -26   1    9.65    4.74
  12 -27   0  225.59   13.55
   6 -18   0   96.57    7.46
   4 -14   0  372.89   17.87
   1  10   0  626.50   28.01
  11  20   0   29.39    4.77
  15  21   0    0.37    5.22
   5  -6  -1 2270.07   96.05
  23 -29  -2   34.58    6.16
  25 -23  -3   34.62    4.84
 -15   1  11   -0.49    2.61
 -16   8   9   25.72    4.34
   5 -34   6    3.65    4.93
 -14  10   6   90.56    6.64
 -12  21   6   32.25    5.17
   8 -36   5    7.92    4.82
   3 -28   4   25.53    6.13
  -5 -11   3   73.62    5.05
  -9   6   3   15.14    2.33
  -9   9   3  188.59    9.82
  -3  24   3   76.77    7.25
  -2  25   3   40.96    5.73
  11 -33   2   21.08    6.16
   1 -19   2   16.06    3.50
   5  22   1   -2.29    4.16
  10  24   1    8.06    5.24
   5 -16   0  200.79   11.25
   8  12  -1   22.44    3.77
   9  13  -1    0.76    2.88
  33 -30  -3   28.84    6.38
  28 -26  -3   61.48    7.50
 -15  18  12   20.81    6.34
 -16  16  10   12.71    4.60
   0 -30   9    1.04    4.53
  -6 -21   9    5.28    3.34
 -16  14   9   72.17    7.17
 -13  24   8   92.10    8.63
   5 -35   7   -0.80    5.02
   1 -30   7    1.24    4.06
 -15  11   7   44.16    4.80
   7 -33   4    5.26    5.05
 -11   6   4 1376.39   59.12
   1  30   4   -1.01    4.28
  -4  23   3   19.08    4.57
  -1  26   3   95.01    8.35
   5  29   3   25.58    5.85
  14 -36   2    2.31    4.48
   0 -17   2    3.01    3.06
  -2 -13   2   18.91    3.49
   3  25   2   18.88    4.88
   8  27   2    3.05    4.61
  -3  11   1  109.64    6.58
  -1  16   1  276.53   14.51
   0   6   0 1437.69   61.20
  24 -35  -1   60.84    7.85
  18 -29  -1   95.47    8.14
  10  14  -1   28.72    3.88
  37 -32  -3   34.58    6.05
  35 -31  -3    9.89    5.40
  18  -9  -3   15.35    2.93
 -16  15  11    5.76    3.88
  -5 -22   8    3.82    3.12
  -5 -21   7   16.99    4.22
 -15   8   7   28.57    3.85
 -13  22   7   10.74    4.74
  -8  28   6   63.73    7.77
  -7  29   6   28.04    6.14
   4 -31   5   13.66    4.42
 -11  20   5  117.78    8.74
   9 -33   3    8.74    5.81
   5 -28   3   47.52    6.21
  -1 -19   3   57.94    5.30
  -5  22   3   23.60    5.29
  -1 -15   2    1.09    3.32
  -4  18   2    2.16    3.93
  12  28   2   -4.01    4.30
  18 -37   1    2.09    4.44
  15 -34   1   26.88    6.52
  14  25   1    7.44    4.38
  21 -32  -1  119.18    9.89
  14 -24  -1   29.57    4.65
   7  11  -1  750.08   33.50
  28 -33  -2    3.80    4.84
  19 -24  -2  111.77    8.37
  18  -3  -3   30.93    2.11
 -15  19   8    7.08    4.16
 -15  14   7    1.65    3.30
 -14   7   6   21.83    3.24
 -14  13   6   99.03    7.33
  -9  27   6   29.63    6.10
  -6  30   6    8.71    4.93
  -1 -24   5   13.87    4.93
  -6  28   5    2.70    4.94
 -11  12   4  153.57    9.05
  -2 -17   3   20.80    3.33
  -4 -13   3  311.84   15.24
  -8  16   3   -1.55    3.50
   0  27   3   34.54    7.14
  -6  13   2  882.16   39.28
   7 -24   1   66.20    6.25
  -2  -6   1 2946.04  124.22
   6  23   1   22.81    5.21
  15 -30   0   90.30    7.94
   4  16   0  643.97   30.09
   5  17   0   10.66    3.38
  30 -27  -3   21.16    6.34
  24 -21  -3   60.51    5.90
 -16  11  12   12.45    5.06
 -16   6  11    4.06    3.32
 -15  21   9   42.43    6.85
  -9  29   7    9.97    4.52
 -10  -6   5   48.74    2.84
  -7  27   5    3.94    5.17
  -5  29   5   13.62    5.52
  10 -36   4   20.17    5.81
  12 -36   3   10.82    4.60
  -3 -15   3  217.38   11.63
  -6  21   3  194.60   11.85
   4  26   2    2.37    4.80
  21 -36   0    0.35    4.84
  11 -25   0   42.16    5.89
   6  18   0   77.98    6.45
  12  21   0   22.55    4.93
  11  15  -1    8.83    3.40
  16  17  -1   48.89    6.21
  30 -34  -2   12.19    5.06
  25 -30  -2    8.33    5.00
  22 -27  -2   77.25    7.52
  18  11  -2    8.61    2.47
  27 -24  -3   36.19    5.17
 -16  14  12   12.49    5.24
  -7 -19   9   14.03    3.48
 -16  17   9   25.89    5.21
 -13  26   9   22.47    5.50
   0 -27   6   14.56    4.78
 -10  26   6   25.80    6.20
  -8  26   5    3.28    4.40
  -4  30   5   -0.32    5.56
  -9  12   3  484.02   22.67
   6  30   3    4.34    5.21
   6 -26   2    7.34    3.84
   9  28   2    0.43    4.33
  11 -29   1    1.48    4.06
  11  25   1   11.35    4.61
  18 -33   0   14.35    5.25
   7  19   0   73.95    6.37
  32 -28  -3    5.52    4.69
  23 -19  -3   56.27    5.46
 -16  18  11    3.29    4.77
   4 -34   8    1.45    5.42
   0 -29   8    5.70    4.38
  -6 -20   8    4.38    3.29
 -16  12   8   10.57    3.61
 -14  23   8   25.12    5.36
 -11  27   7    5.26    5.56
 -13  20   6  102.99    8.46
  -9  25   5    9.85    4.52
  -3  31   5    2.47    4.90
   2 -26   4    6.94    4.20
  10 -31   2   33.75    5.89
  -2  15   1  760.90   34.54
   7  24   1    3.78    4.18
   1  -5   0 2125.58   89.77
  16  22   0   17.28    5.48
  13 -22  -1    0.16    3.93
  32 -35  -2    3.84    5.36
 -16  19  10    7.84    4.97
   0 -28   7    6.70    4.62
 -14  21   7    9.15    5.62
   4 -32   6    2.52    4.77
 -14  16   6   39.72    5.09
   7 -34   5   10.93    4.66
 -13   9   5   43.77    4.16
   6 -31   4    2.37    4.09
  -5  17   2  136.58    8.85
   5  27   2    3.65    6.29
   6 -22   1  111.65    8.02
  23 -33  -1    6.25    5.33
  17 -27  -1   12.82    4.25
   6  10  -1  383.65   17.91
  12  16  -1   32.78    4.53
  36 -30  -3   10.43    4.53
  34 -29  -3   28.90    6.30
  22 -17  -3   10.01    3.08
  19 -11  -3  206.71   10.83
  18  -6  -3    4.26    2.12
 -15  23  10    3.89    4.66
  -1 -28   9    5.92    4.38
 -11 -11   9    4.04    1.80
 -14  25   9   25.34    6.30
 -16   9   8   48.90    5.22
 -16  15   8   -2.09    3.44
   4 -33   7    0.33    4.88
 -10 -11   7   50.91    4.18
 -15  17   7    1.72    4.42
 -12  26   7   39.28    6.46
 -13  12   5    5.56    2.44
  -6  26   4    5.62    5.09
  -5  27   4   -3.46    4.81
  -4  28   4   18.03    5.80
   8 -31   3   31.87    6.16
   4 -26   3   35.71    5.57
  -7  20   3   22.21    4.24
   2  29   3   47.12    7.68
  16 -37   2    0.81    4.68
  13 -34   2   -0.29    6.13
  17 -35   1    5.30    5.20
  14 -32   1    7.86    5.40
  15  26   1    0.76    4.16
  23 -37   0    4.82    5.08
  10 -23   0  107.39    8.02
   8  20   0   44.35    5.72
  20 -30  -1   63.59    7.40
  27 -31  -2    6.36    5.09
  10  -3  -2  115.57    5.50
  29 -25  -3    2.04    5.22
  26 -22  -3   33.75    4.68
 -16  17  12    3.20    4.72
 -16   4  10    0.52    2.69
   3 -33   9    3.49    4.96
  -8 -17   9    6.93    3.14
 -16   5   9   92.48    6.76
 -12  28   8    0.95    4.49
   3 -29   5   -0.95    4.64
 -10  24   5   11.86    4.74
 -11  15   4    5.85    3.48
 -10  19   4  186.78   11.37
  -7  25   4    8.25    4.14
  -3  29   4   30.50    6.41
  14 -28   0   46.77    6.36
  13  22   0    0.67    5.28
  24 -28  -2    0.41    3.61
  21 -25  -2    8.75    4.44
  21 -15  -3   50.46    4.88
  20 -13  -3   32.78    3.94
  -7 -18   8   17.91    3.70
  -8 -15   7   -0.57    3.04
 -12   1   5   62.07    3.46
  -2  30   4    5.28    5.09
   5 -24   2    5.64    3.58
   8  25   1    8.25    4.96
  12  26   1    0.59    4.01
  12 -20  -1   11.43    4.34
   6  -8  -1 2744.62  116.21
  -9 -15   9    2.08    2.53
 -16  20   9    1.44    3.56
 -15  22   8   24.73    5.85
  -9 -13   7   19.63    3.48
   7 -35   6    6.02    5.28
  -1 -25   6   24.10    5.22
 -13  15   5    3.08    3.21
   9 -34   4    5.04    4.18
   1 -24   4  160.33   10.75
  -8  24   4   63.00    6.62
  11 -34   3   14.31    5.06
   3  30   3    8.97    5.72
   6  28   2   19.28    5.49
  10  29   2    2.56    4.28
  10 -27   1    6.08    3.66
   5 -20   1   34.34    5.36
  20 -34   0   23.36    6.16
  17 -31   0    8.22    4.94
   9  21   0   40.75    5.69
  13  17  -1   40.52    5.18
  29 -32  -2   35.46    6.46
  19  12  -2   -0.92    2.90
  31 -26  -3   26.36    6.29
 -16  21  11   40.89    7.30
 -17  12  10   -1.25    3.29
 -17  15  10    0.15    3.42
 -10 -13   9   13.56    2.70
 -15  24   9   -1.61    4.85
 -11 -10   8   58.91    4.04
 -16  18   8   11.71    5.04
 -13  27   8   21.92    5.61
 -15   5   7   57.74    4.52
 -13  25   7   11.06    4.94
  -3 -20   5   65.37    6.45
  12 -37   4   -2.19    4.18
  -1  31   4   32.91    6.32
  14 -37   3   -3.33    4.97
  -9  15   3  451.62   21.89
   9 -29   2    0.97    4.38
  -7   9   2 3008.07  127.55
  -2  23   2  190.51   12.19
  -1  24   2   13.39    4.06
   0  25   2  144.76   10.25
  -4   7   1  450.61   20.15
   0   9   0   10.37    2.27
  16 -25  -1    0.05    3.30
  25 -20  -3   30.45    4.81
 -17  14  11   13.19    4.30
 -15   0   9  106.33    6.18
  -1 -27   8   21.35    5.18
  -8 -16   8  122.02    8.18
 -11  23   5   54.87    6.21
   3 -24   3   72.82    6.96
  -9   3   3   41.21    2.66
  -8  19   3   31.63    4.90
  -7   6   2  322.28   14.68
  -6  16   2   61.44    5.60
  -3  22   2  346.49   18.39
  -3  14   1  204.51   10.97
   2  22   1   25.57    5.13
   9 -21   0   31.54    5.00
  11 -18  -1  780.18   35.63
  31 -33  -2    6.58    4.78
  35 -28  -3    9.46    4.48
  33 -27  -3   23.87    5.40
  28 -23  -3   54.79    6.49
 -17  11  11   39.82    5.77
   3 -32   8    2.63    4.86
  -1 -26   7   16.03    4.66
 -15  20   7   13.82    5.81
   3 -30   6   18.07    5.16
 -14  19   6   14.06    3.73
 -13   6   5   57.56    4.25
   5 -29   4    1.03    5.45
  -9  23   4    1.97    3.56
  19 -36   1    8.57    5.08
  13 -30   1   12.10    4.18
   4 -18   1    3.40    3.46
  -1  -8   1  724.44   31.61
   0  20   1   46.57    5.46
   3  23   1   20.48    5.22
   1  13   0 1809.23   77.99
  22 -31  -1   16.23    4.96
  19 -28  -1    0.49    4.21
  33 -34  -2   10.11    5.53
  26 -29  -2   -2.25    4.54
  20 -23  -2   35.23    5.00
 -17  17  11    0.33    3.97
 -17   9  10   11.70    3.84
 -17  18  10   52.46    6.88
  -2 -26   9    1.20    3.85
 -14  26   8   20.33    6.05
 -13  23   6   22.51    5.89
   6 -32   5    2.04    3.93
   2 -27   5   26.80    5.85
   7 -29   3   58.90    7.46
  -4  26   3   12.09    4.38
  -3  27   3    3.20    4.16
   4  31   3    1.47    4.40
  12 -32   2    4.12    6.12
   4 -22   2   34.33    4.49
  -4  21   2   54.78    5.73
   7  29   2    2.23    4.10
  16 -33   1   32.29    6.45
   9  26   1    1.61    4.49
  22 -35   0   -1.84    5.29
  13 -26   0   30.95    4.98
  10  22   0   34.76    6.08
  14  23   0    1.75    5.25
  27 -35  -1   11.70    5.38
  10 -16  -1  413.34   19.97
   7 -10  -1 1335.94   57.59
   5   9  -1    0.35    2.17
  23 -26  -2   35.96    5.84
  13   9  -2   13.95    2.64
  14  10  -2   63.67    4.76
 -17  16   9   36.15    5.81
  -9 -14   8   46.41    4.44
 -10 -12   8   35.10    3.60
 -16   6   8    8.11    3.05
   3 -31   7   -0.08    3.80
 -14  24   7    0.24    4.29
  -9  30   6   78.39    9.02
  -8  31   6   41.73    6.54
   0 -22   4  178.00   11.01
 -11  18   4  108.96    8.22
  -5  25   3  117.77    9.15
  -2  28   3   37.90    7.30
  15 -35   2    7.10    5.26
  -7  12   2 1432.85   62.17
   2  27   2    5.44    4.77
   9 -25   1   31.73    4.85
  -4   4   1  104.93    5.42
  -4  10   1  305.89   14.56
  -1  19   1  126.99    8.75
   4  24   1   22.80    5.25
  13  27   1   33.51    6.76
   8 -19   0    4.54    3.65
  14  18  -1  125.16    9.25
  30 -24  -3   50.77    6.92
  24 -18  -3  116.03    8.02
   2 -31   9    3.86    4.64
 -17  10   9   14.83    3.88
 -16  23   9    1.80    3.93
  -2 -23   6   10.57    4.58
 -14   4   6  282.33   13.39
 -10  29   6    8.86    4.96
   9 -35   5   11.23    4.86
  -4 -18   5    5.09    3.26
 -13  18   5   47.29    5.52
  -7  30   5   13.25    5.57
  -6  31   5    3.44    4.53
  -1  29   3   44.12    7.32
   3 -16   1  143.68    8.70
  19 -32   0   10.54    4.65
  16 -29   0   11.85    4.48
  29 -36  -1    4.80    6.05
  15 -23  -1   30.29    4.54
   9 -14  -1    1.45    2.66
   8 -12  -1  108.79    6.81
  28 -30  -2   10.61    6.53
  12   8  -2    3.92    2.29
  15  11  -2   18.43    3.09
  27 -21  -3  121.91    8.79
  19  -8  -3  210.19   10.49
 -17  13  12    2.48    3.76
 -17  16  12    5.12    4.93
 -16   3  11   -1.45    2.60
 -16  21   8   38.26    6.38
 -16  13   7   12.35    3.46
 -12  22   5    2.73    3.53
  -8  29   5   10.57    5.45
 -11   3   4  363.16   16.18
   2 -22   3    2.37    2.80
  -6  24   3  216.96   13.17
   8 -27   2    3.52    4.46
   3  28   2    0.08    5.65
   5  25   1    0.64    3.92
  19 -21  -2   -0.03    3.13
  32 -25  -3   -0.29    5.14
  23 -16  -3   85.05    6.64
 -17   8  11   21.43    4.40
 -17  20  11    4.80    5.08
 -17  19   9    7.00    4.70
 -15  25   8   29.79    5.66
 -14   0   7    0.08    1.23
 -16  16   7    4.93    3.62
 -12  29   7   -0.91    4.33
   6 -33   6    9.06    5.60
 -15  12   6   19.57    3.64
 -11  28   6   71.12    8.01
  -9  28   5    2.72    5.53
   8 -32   4   14.92    5.16
 -10  22   4  239.34   14.04
  13 -35   3    1.27    4.73
  10 -32   3   10.69    5.21
  -5  -4   2 5062.35  212.40
  -5  20   2   13.07    4.16
   8  30   2   10.01    5.06
  21 -37   1    4.24    4.90
   2 -14   1  631.66   28.69
   0 -10   1  181.50    9.29
  -2  18   1  316.51   16.71
  10  27   1   50.81    6.82
  24 -36   0    2.00    4.56
  11  23   0   40.20    6.05
  30 -31  -2    0.29    5.00
  34 -26  -3   41.27    6.86
  -4 -23  10   -1.49    3.80
 -15  -1  10   21.48    2.56
 -17  21  10    6.62    4.94
  -2 -25   8    9.29    4.16
   6 -34   7   -2.15    5.13
 -15  15   6  274.65   14.88
  -5 -16   5  150.65    9.02
  -9  -8   5  129.31    6.65
 -10  27   5    3.70    5.06
  11 -35   4   78.82    8.65
  -9  18   3  182.93   11.05
  -7  23   3   34.72    5.20
   3 -20   2  113.24    8.07
   1 -12   1  246.79   12.38
  12 -24   0  108.07    8.09
   7 -17   0  168.32   10.11
   2  -7   0  435.06   19.44
   4  19   0   34.34    4.49
  21 -29  -1   69.73    7.42
  18 -26  -1    4.78    4.50
   8  15  -1   44.56    4.76
  25 -27  -2   21.27    5.33
  16  12  -2    1.61    2.69
  22 -14  -3   73.61    5.80
  20 -10  -3   24.38    3.21
 -17  19  12    5.78    5.26
 -15  27   9   12.54    4.84
 -16  10   7    7.85    2.80
 -15  23   7   -5.10    4.77
   2 -28   6    9.21    4.74
 -14  22   6    9.02    5.28
   4 -27   4   61.69    6.84
  -1 -20   4    1.73    3.30
 -12  14   4   53.87    5.20
   6 -27   3  165.39   10.98
   4  29   2   26.61    6.73
  12 -28   1   26.00    4.85
   6  26   1    3.93    5.04
   3  18   0  200.99   11.69
   5  20   0   28.86    4.56
  15  24   0    7.17    4.88
   4   5  -1    6.85    1.48
   7  14  -1   12.69    3.98
   9  16  -1    0.24    2.53
  32 -32  -2   -1.25    5.54
  22 -24  -2    0.15    3.25
  29 -22  -3   57.92    6.64
  21 -12  -3  248.47   12.75
  -3 -24   9   19.49    5.14
   2 -30   8   42.84    6.97
 -17  14   8  116.46    8.71
 -13  28   7   -1.31    4.22
  -3 -21   6    2.98    4.84
   5 -30   5   27.06    6.09
   1 -25   5   21.96    5.74
  -7  28   4    0.12    4.57
  -6  29   4    4.21    5.09
  -5  30   4    0.59    5.05
  -4  31   4   72.02    8.25
 -10  11   3 1087.88   47.72
   1  31   3    3.52    5.04
  17 -36   2    3.74    5.77
  11 -30   2   26.14    5.69
  -7  15   2  352.29   17.46
  18 -34   1   11.83    5.58
  15 -31   1   30.10    5.49
   8 -23   1    4.90    3.48
   0  12   0  335.38   16.12
  26 -33  -1    2.19    5.29
  14 -21  -1   11.71    3.90
  10  17  -1    9.93    3.77
  36 -34  -2    4.96    5.36
  34 -33  -2   12.65    5.42
  26 -19  -3   96.85    7.57
 -17  17   8    9.37    4.22
   2 -29   7    8.87    4.93
 -16  19   7   19.05    5.56
 -15   9   6   35.30    4.12
 -15  18   6  263.49   14.99
  -6 -14   5  133.01    7.93
 -11  26   5    1.48    4.41
  -8  27   4    2.08    4.16
  14 -33   2    8.23    6.34
  -4  13   1  237.37   12.25
  21 -33   0   15.15    5.40
   6 -15   0  271.72   13.80
   2  17   0  191.84   11.27
  18 -19  -2   -0.24    2.98
  11   7  -2   36.22    3.16
 -17  22   9   19.88    5.68
 -17  11   8  163.11   10.31
  -8 -10   5   27.61    2.96
 -11  21   4  216.72   12.93
  -3  32   4   43.32    6.73
   1 -20   3   23.45    3.86
 -10  14   3  760.66   34.53
  -8  22   3  185.71   11.61
   7 -25   2    0.84    3.50
   2 -18   2  215.15   12.07
  -6  19   2   38.52    5.20
   5  30   2    0.79    4.49
  -3  17   1   42.43    5.56
  11  28   1   29.78    5.77
  18 -30   0   58.70    6.78
  15 -27   0  133.38    9.66
   7  22   0   50.53    6.24
  12  24   0    3.17    5.24
  28 -34  -1   10.01    5.44
   6  13  -1   33.66    4.30
  27 -28  -2   45.62    6.21
  10   3  -2  514.49   22.04
  31 -23  -3   32.81    6.34
   1 -29   9   -1.96    4.41
 -16  26   9    2.52    5.28
 -16  24   8  133.18   10.62
 -14  29   8   14.35    5.06
 -14  27   7   24.18    6.28
   8 -33   5   34.23    5.98
  -7 -12   5    9.67    2.53
 -14  14   5   46.86    5.13
 -12   8   4 1790.05   76.77
 -12  17   4    7.17    3.26
   2  32   3    8.53    4.61
   7  27   1   15.96    5.61
   5 -13   0  131.85    7.82
   3  -9   0   90.65    5.41
  11  18  -1   93.81    7.18
  17  13  -2   -1.24    2.96
  33 -24  -3   14.90    5.74
 -18  16  11   -1.09    4.18
 -17   6  10    3.81    2.88
 -18  14  10    4.66    3.61
 -18  17  10   75.42    7.97
 -17  24  10   -1.21    5.13
 -17   7   9   13.15    3.13
 -17  20   8    4.01    4.76
  11 -36   5    8.54    5.52
   7 -30   4    1.23    5.64
  -2 -18   4  439.54   21.53
  -9  26   4   -2.00    3.89
   9 -30   3  122.43    9.81
 -10   8   3  607.65   27.08
  11 -22   0   70.49    6.61
   4 -11   0  138.33    7.57
  30 -35  -1   -1.77    4.50
  17 -24  -1    2.47    3.53
  13 -19  -1   27.50    4.62
  29 -29  -2    2.32    5.18
  24 -25  -2  119.03    9.34
  21 -22  -2   33.23    5.52
  35 -25  -3   22.92    5.86
  28 -20  -3   41.49    5.41
  25 -17  -3    4.76    3.24
  19  -5  -3  181.11    8.74
  21   3  -3   67.42    3.68
  -5 -21  10   14.62    4.40
   5 -33   8   12.17    5.18
  -3 -23   8    3.44    3.42
   5 -31   6   12.23    5.01
 -14  11   5  179.03   10.05
 -14  17   5   50.79    5.38
 -12  25   5   -2.03    5.17
   3 -25   4  117.31    8.91
  12 -33   3    4.85    5.21
  19 -37   2   19.27    5.53
  -3  25   2  224.63   14.02
  -2  26   2  101.04    8.53
  20 -35   1    1.91    6.21
  11 -26   1   61.87    6.41
   7 -21   1   16.72    4.20
  23 -34   0   35.87    7.42
   8  23   0  102.06    8.50
  20 -27  -1   69.08    7.01
  16  20  -1   33.03    6.13
  17 -17  -2    0.76    3.30
 -18  13  11    5.22    4.16
 -18  19  11    2.84    4.37
 -15  28   8    0.20    5.29
   5 -32   7    0.80    5.22
 -16  22   7    2.23    5.18
   1 -26   6   -1.69    3.74
  -4 -19   6    9.94    4.06
 -15  21   6   32.54    5.84
   0 -23   5   15.40    4.09
  13 -36   4   67.17    8.49
  10 -33   4    9.98    5.65
  -9  -4   4  137.26    6.26
   5 -25   3   28.81    5.30
  -4  24   2   19.05    4.64
   0  28   2    2.70    6.00
   6  31   2    1.04    4.30
   1  24   1   25.18    4.72
  12  19  -1   16.39    4.37
  31 -30  -2   14.90    6.76
  22   4  -3   10.26    1.79
 -18  20  10   29.12    5.56
 -18  18   9   27.05    5.37
 -15  26   7   40.08    6.32
   8 -34   6    1.21    5.21
 -14  25   6   27.49    6.90
 -10  25   4   45.93    5.84
   0 -18   3  102.76    7.17
 -10  17   3  525.99   25.36
  -9  21   3   45.65    5.77
  -5  28   3   51.81    6.85
  -4  29   3   35.43    6.56
  10 -28   2    3.84    4.44
   1 -16   2    8.79    3.12
  17 -32   1    0.45    4.24
   2  25   1   17.04    5.20
   8  28   1   15.76    5.32
  13  25   0    4.46    4.06
  25 -31  -1    3.60    5.96
   5  12  -1  113.84    7.22
  37 -33  -2    6.34    5.30
  35 -32  -2    1.88    4.08
  33 -31  -2   32.30    6.85
  11  -5  -2    4.50    1.63
  30 -21  -3  116.77    8.85
  24 -15  -3  205.98   11.65
 -18  11  10    2.12    2.93
  -4 -22   9   17.27    4.69
 -17  25   9   10.37    4.61
   1 -28   8    2.19    4.52
 -11  31   6   78.20    8.95
   4 -28   5   33.30    5.77
  -8  32   5    2.03    4.62
  -6  27   3   79.31    7.58
  -3  30   3    7.89    5.92
  16 -34   2   24.45    6.20
  -7  18   2   38.76    5.04
   1  29   2   14.79    5.78
  14 -29   1   46.40    5.89
   3  26   1   -1.05    3.76
  12  29   1    3.64    5.18
  20 -31   0   35.20    6.45
  14 -25   0   22.13    4.53
   9  24   0   18.42    6.00
   5  -3  -1  836.22   35.56
  26 -26  -2   12.58    4.38
  16 -15  -2   16.50    3.58
  18  14  -2   12.01    3.44
  19  -2  -3  166.58    7.50
 -18  18  12    6.97    3.69
   4 -32   9    3.26    4.76
 -17  23   8   31.83    6.05
  -9  31   5   10.22    5.29
  -3 -16   4  139.05    8.55
 -12  20   4    3.64    3.37
  -2  31   3   17.19    5.57
  13 -31   2    3.61    4.20
   6 -23   2   41.67    5.08
  -5  23   2   73.62    6.97
  22 -36   1    4.05    5.32
  -4  16   1  577.05   27.09
  25 -35   0    4.00    5.22
  17 -28   0   17.47    4.28
  10 -20   0    3.29    3.69
  -1   8   0 1154.46   49.70
  12 -17  -1  130.88    8.81
  20 -20  -2   -0.60    2.96
  32 -22  -3    9.89    5.33
  27 -18  -3  194.13   11.69
  20   2  -3    8.07    1.03
 -18  22  11   14.60    5.30
 -18  12   9   28.34    4.58
 -18  21   9    3.40    4.73
 -16  27   8   47.12    7.34
 -16   7   7    4.45    2.29
 -12  30   6   71.56    8.13
 -14  20   5  131.81    9.57
 -13  24   5  104.20    8.49
 -10  30   5   24.96    6.85
  17 -37   3   17.34    5.18
  -7  26   3    5.00    3.89
   0 -14   2   39.97    4.10
   2  30   2   15.44    5.48
  -2  21   1    1.55    3.13
  27 -32  -1   -0.23    6.45
  16 -22  -1   87.85    7.17
  13  20  -1   48.14    6.40
  23 -23  -2   62.51    6.73
  34 -23  -3    9.59    5.32
  23 -13  -3   52.93    4.80
 -18  10  11    1.36    3.21
 -18  23  10   13.80    5.92
 -17  15   7    3.28    3.46
 -11  24   4   38.30    6.06
   8 -28   3   52.49    6.18
  -1 -16   3  364.40   18.03
  -8  11   2  257.67   12.91
   6 -19   1    5.61    3.56
   4  27   1   -2.69    4.89
   9  29   1    5.14    5.34
  27 -36   0    5.98    5.18
   0  15   0  389.69   18.99
  19 -25  -1   67.53    6.76
  28 -27  -2   89.37    8.31
  20  -7  -3  105.56    6.02
 -17   5  11   -1.11    2.52
  -1 -26  10   -1.68    4.14
   0 -27   9   11.59    4.86
  -4 -21   8   -0.40    3.57
 -17   8   8  163.92    9.81
  -4 -20   7   19.71    4.02
 -17  18   7    6.04    3.44
 -14  30   7    8.63    4.88
  -5 -17   6   28.50    4.36
   7 -31   5   18.56    5.16
 -11  29   5    1.56    4.97
   6 -28   4   30.39    5.69
   2 -23   4   -0.51    2.93
  -8  25   3  212.05   13.11
  -4  -6   2 2080.66   87.98
  -7   3   2    0.36    1.09
  -8  14   2    8.22    3.12
   3  31   2    6.20    4.82
  10 -24   1   86.55    7.40
  -1  11   0  443.80   20.48
  10  25   0   15.12    6.20
  29 -33  -1   36.96    6.78
  15 -13  -2  376.31   18.12
  22 -11  -3  220.57   11.58
  -6 -19  10    8.95    3.92
 -16   2   9  152.01    8.35
   4 -31   8   18.93    6.05
 -16  25   7    5.26    4.26
   4 -29   6   -0.01    4.58
 -16  14   6  234.20   13.18
 -16  17   6  161.65   10.35
 -15  24   6    0.44    4.70
  10 -34   5    1.99    4.21
  -1 -21   5   -1.23    3.53
 -14   8   5    3.66    2.47
  -4 -14   4  112.29    7.10
  -8  30   4    0.99    4.90
  -7  31   4   23.23    6.41
  -6  32   4   45.34    6.72
  -5  33   4   -6.24    5.30
   4 -23   3   49.82    6.05
   0  33   3   14.35    5.06
  19 -33   1    0.13    6.12
  -3  20   1    5.30    5.01
   5  28   1    1.52    4.72
  22 -32   0   29.49    6.05
  11 -15  -1  283.44   14.46
  30 -28  -2   25.20    5.92
  12  -7  -2  186.50    9.18
  29 -19  -3  100.26    8.06
  21  -9  -3   95.33    5.98
 -18  19   8    0.81    4.16
   0 -24   6   15.30    5.01
  12 -34   4    9.55    4.66
   9 -31   4   10.78    5.30
 -10  20   3  183.10   11.23
  18 -35   2   70.70    8.14
   9 -26   2    1.56    3.61
  -1 -12   2   10.65    2.61
  -5   9   1    4.52    2.19
  -5  12   1  627.85   28.41
  -1   5   0 2311.11   97.57
   3  21   0    2.15    4.04
   4  22   0   51.34    6.28
  33 -35  -1    7.94    4.78
  31 -34  -1   29.46    5.77
  14  21  -1   75.91    8.22
  38 -32  -2    3.24    5.12
  14 -11  -2  449.04   20.89
  10   6  -2   69.77    4.22
  13  12  -2    0.17    2.48
  26 -16  -3  196.96   11.54
  -5 -20   9   16.30    4.17
 -18  24   9    3.85    4.84
 -17  26   8   16.80    4.96
 -17  12   7   36.15    4.60
 -17  21   7   19.28    5.14
 -16  20   6   28.74    5.33
   3 -26   5    4.04    4.50
 -12  28   5    2.82    5.12
  -9  29   4   -1.05    5.00
   5 -21   2  410.57   20.61
  16 -30   1    0.00    4.45
  13 -27   1    4.77    4.72
  13 -23   0   88.73    7.32
   9 -18   0   51.46    5.33
   2  20   0   72.67    6.40
   5  23   0  142.68   10.31
  24 -29  -1    0.25    3.26
   4  11  -1  278.35   13.59
   7  17  -1    6.49    2.90
   8  18  -1    1.93    3.40
  36 -31  -2    8.37    5.37
  34 -30  -2   49.73    7.62
  32 -29  -2    0.76    4.74
  25 -24  -2   28.45    5.32
  19 -18  -2   11.63    4.33
  13  -9  -2   90.40    5.60
  12  11  -2  116.41    7.05
  14  13  -2   64.43    5.58
  31 -20  -3   12.99    4.96
   0 -26   8   15.86    5.66
 -15  29   7   27.77    5.86
  10 -35   6   -1.27    5.44
   7 -32   6    3.90    4.94
 -14  28   6    7.48    5.30
 -13  16   4   12.03    3.40
 -12  23   4   28.57    4.92
  -2 -14   3   56.24    5.12
  -9  24   3  313.55   17.38
  15 -32   2   66.12    8.33
  12 -29   2   25.44    4.90
  -2 -10   2  485.98   22.00
  -3  -8   2  283.81   13.21
  -8   8   2  954.76   41.49
   4  32   2   15.83    5.08
   5 -17   1  154.36    9.39
   6  29   1    4.44    4.60
  10  30   1   36.83    7.00
  19 -29   0   34.98    5.40
  11  26   0    2.65    5.13
  15 -20  -1   16.27    4.58
   9  19  -1   -1.61    3.53
  22 -21  -2    2.76    3.53
  33 -21  -3    8.10    5.28
 -19  18  11    3.08    4.41
 -19  16  10   25.33    4.90
 -19  19  10   -0.11    4.08
 -18  13   8   67.88    6.44
 -18  22   8    2.32    4.56
   0 -25   7    1.28    3.96
 -15   6   6   12.82    2.49
  -5 -12   4    5.08    2.36
 -10  28   4   -0.72    5.76
  -8  17   2    1.28    4.33
  -7  21   2   93.34    7.54
  24 -33   0   10.86    5.92
  16 -26   0   86.23    7.56
   6  24   0   36.99    5.66
  10 -13  -1  508.12   23.59
   6  16  -1   95.90    7.12
  15  14  -2   21.32    3.66
 -19  15  11   31.43    5.90
 -19  21  11    4.53    5.12
   3 -30   9   14.06    5.41
  -6 -15   6   53.94    5.20
 -16  11   6   87.92    6.45
 -15  16   5   19.16    3.78
 -13  27   5   14.92    5.45
 -13  19   4   85.55    7.04
 -11  13   3  172.61   10.03
  20 -36   2    3.98    4.81
  -3  28   2   32.19    5.80
  21 -34   1   -1.88    5.18
  -5  15   1 1564.78   68.14
  -4  19   1  476.86   23.59
   1  19   0  225.43   12.89
  26 -30  -1    7.97    5.92
  18 -23  -1   64.85    6.25
  10  20  -1   62.60    6.54
  27 -25  -2   91.88    7.90
  11  10  -2   61.93    4.85
  28 -17  -3   -2.28    3.29
  25 -14  -3    5.30    3.05
   2 -29  10   -0.45    4.70
 -16   1  10   10.65    2.32
 -18   8  10    1.31    3.01
 -19  22  10    3.85    5.16
  -5 -18   7   30.43    4.84
 -17  24   7    6.52    5.45
  16 -35   3    0.08    5.86
 -11  16   3   79.48    6.64
  -4  27   2    2.32    3.78
  -1  30   2    6.96    5.21
   9 -22   1    5.57    4.65
  -1  14   0  957.29   42.56
   7  25   0   46.42    7.16
 -18   9   9   -0.53    2.82
  -5 -19   8   43.67    5.28
 -16  28   7   -2.45    5.41
 -16  23   6   12.99    4.92
 -15  27   6   10.22    6.68
  12 -35   5   -1.72    4.62
   6 -29   5   -2.01    5.10
  -2 -19   5  126.75    8.67
 -13   3   5  153.20    7.53
 -15  19   5    0.79    4.04
   5 -26   4   -3.33    3.74
   1 -21   4  327.29   17.34
  -6 -10   4   66.01    4.69
  -8  -6   4    1.15    1.65
 -11  27   4    2.08    4.00
   3 -21   3    2.13    3.80
  -3 -12   3  253.14   12.75
  -6  30   3   -0.85    5.18
  -5  31   3   24.38    6.49
  -5  26   2   71.70    7.22
   0  26   1   11.93    4.36
   7  30   1   35.36    6.94
  26 -34   0   54.62    7.64
   8 -16   0   58.38    5.21
  28 -31  -1    6.88    5.69
   9 -11  -1 2154.64   92.09
   5  15  -1   11.14    4.08
  39 -31  -2   -0.88    4.33
  18 -16  -2  208.11   11.97
  16  15  -2    1.17    2.93
  -2 -24  10   22.32    5.00
  -7 -17  10    2.56    3.21
 -19  13  10    0.68    3.38
  -1 -25   9   29.93    5.89
 -18  27   9   13.64    5.12
   3 -27   6   31.31    5.37
   9 -32   5    3.14    4.14
 -15  13   5   58.54    5.49
 -10  33   5   26.52    6.12
  14 -35   4   60.90    7.66
 -10   5   3  230.54   10.86
 -10  23   3   19.09    4.62
  -7  29   3   25.24    5.76
  -4  32   3    2.70    5.29
   0  31   2    2.25    5.21
  18 -31   1    7.41    4.52
   1  27   1    5.37    5.28
  11  31   1    5.84    5.49
  21 -30   0   32.21    6.20
  12  27   0    1.17    4.92
   6  -5  -1  989.50   42.33
  11  21  -1  149.23   10.71
  29 -26  -2    6.20    5.29
  30 -18  -3  106.01    8.31
   3 -29   8    7.81    4.25
 -18  25   8   27.94    6.13
 -17  29   8   12.86    5.00
  -1 -22   6   19.12    5.29
 -13  32   6   16.82    5.68
  -7  -8   4  145.31    7.57
 -12   5   4 1227.37   52.67
 -13  10   4    5.24    3.20
 -11  19   3   92.30    7.52
  -3  33   3   -4.16    4.89
  17 -33   2    7.65    5.70
   8 -24   2   80.12    7.50
   4 -19   2   12.19    4.80
  23 -35   1    2.09    5.50
   4 -15   1  414.17   19.85
  -2  24   1    5.85    4.78
   2  28   1    6.50    6.46
  12 -21   0   94.50    7.72
   8  26   0   49.74    7.94
  30 -32  -1   28.92    7.48
  14 -18  -1    8.97    4.66
  37 -30  -2    9.97    5.45
  31 -27  -2   66.20    7.78
  24 -22  -2   66.09    6.93
  24 -12  -3  141.75    8.66
 -19  25  10    3.00    5.49
 -19  23   9    4.62    5.17
 -14  26   5   34.35    6.97
 -11  32   5   -3.80    5.16
  11 -32   4   30.13    6.88
   8 -29   4   33.22    6.00
 -13  22   4  183.92   11.66
 -11  10   3  290.74   14.30
  -8  28   3  116.29    9.51
  -8  20   2    2.49    4.29
  -6  25   2  123.51    9.34
   1  32   2   46.53    6.88
  15 -28   1   76.13    7.81
  12 -25   1   39.84    5.41
  34 -34  -1   10.67    5.92
  32 -33  -1   72.10    8.23
   8  -9  -1  873.47   38.16
   7  -7  -1   32.74    2.89
  35 -29  -2    2.92    5.38
  33 -28  -2   47.36    7.68
  21 -19  -2   79.02    6.92
  32 -19  -3   22.31    5.36
 -19  12  11   74.46    7.73
  -6 -18   9    0.64    3.16
 -19  14   9   45.11    5.94
   3 -28   7    2.64    4.64
 -15   2   7    2.40    1.76
  -7 -13   6   90.96    6.28
   2 -24   5   21.53    4.70
 -15  22   5   12.42    4.01
 -12  31   5   36.95    6.81
 -12  26   4    8.77    4.32
  18 -36   3    7.30    5.25
  -4 -10   3  716.51   31.67
  14 -30   2   17.71    4.81
  -5   6   1 2592.91  109.61
  -3  23   1  100.28    8.47
   3  29   1    2.98    6.24
   8  31   1    9.90    5.86
  18 -27   0  127.17    9.55
  15 -24   0  187.58   11.73
  12  22  -1   26.32    5.74
  27 -15  -3  167.62   10.23
   6 -32   8    0.29    5.46
  -1 -24   8   -2.51    4.34
 -18  17   7   36.92    5.53
 -18  20   7  104.24    9.39
 -17  27   7   12.99    6.25
   9 -33   6    7.86    4.42
   6 -30   6   16.88    5.36
 -16  26   6   10.75    5.21
  -8  33   4    4.26    4.85
  -7  34   4   21.73    5.69
  11 -27   2   -0.27    3.76
   2  33   2   14.71    5.16
  25 -36   1   16.94    5.77
  -5  18   1 1021.01   45.98
  23 -31   0  122.19   10.69
   9  27   0   -0.40    4.29
  17 -21  -1   44.47    5.45
   4  14  -1   12.57    3.94
  17 -14  -2  316.88   16.00
  10   9  -2   17.12    3.21
 -18   7  11   -0.01    2.78
 -18  10   8   31.43    4.61
   9 -34   7    1.27    4.57
   6 -31   7   12.79    5.20
  -1 -23   7   16.87    4.93
  -6 -16   7   -0.36    3.69
 -17   9   7    0.21    2.68
 -17  19   6   44.51    5.49
  -9  32   4    8.27    5.62
  -9  27   3  162.88   11.45
  -7  24   2   47.20    6.54
  20 -32   1    6.46    4.81
   8 -20   1   11.99    4.38
   4  30   1    3.30    4.54
   7 -14   0  540.06   25.02
  25 -28  -1   19.48    5.46
  26 -23  -2    3.54    4.34
  23 -10  -3   39.91    4.08
  20  -4  -3  175.24    8.39
   2 -28   9    7.33    4.86
 -19  26   9    7.48    5.61
 -19  18   8    4.66    4.01
 -19  21   8   15.54    5.48
 -18  23   7   33.55    5.74
 -17  16   6   23.52    4.60
 -13  30   5   13.02    5.78
  16 -36   4   55.11    7.53
   0 -19   4  392.29   19.89
  19 -34   2   71.12    8.62
   3 -13   1   14.75    3.34
  -4  22   1    3.57    3.74
  -1  17   0  750.69   34.51
   3   7  -1 1535.61   65.47
  29 -16  -3  131.29    9.25
  -6 -17   8   36.15    4.96
 -18  28   8    3.06    4.34
 -16  31   7    2.53    5.68
 -17  22   6   20.37    5.12
 -15  30   6   51.73    7.86
  -3 -17   5   89.40    6.98
   4 -24   4  144.95   10.34
 -10  31   4   19.01    6.36
  15 -33   3   12.18    7.12
  -9  13   2  202.41   11.10
  -9  16   2   65.11    6.40
  25 -32   0   35.38    6.90
   2  23   0  104.91    8.29
   3  24   0   30.91    5.16
  13 -16  -1   18.11    3.82
  22  -8  -3   88.58    5.64
 -20  20  11   -1.25    4.18
   1 -27  10   -2.69    4.80
  -8 -15  10    4.18    3.00
 -20  21  10   31.26    6.38
 -18  14   7   11.67    3.69
   5 -27   5   25.54    6.62
 -10  26   3    1.59    4.00
   3 -17   2  337.75   17.31
   5  31   1    8.98    4.69
   9  32   1    3.09    4.50
  20 -28   0   39.79    5.84
  11 -19   0    8.93    4.28
   4  25   0   26.32    5.85
  27 -29  -1   21.11    5.62
  13  23  -1    7.99    4.44
  38 -29  -2    3.32    4.46
  28 -24  -2   89.17    7.92
  23 -20  -2    1.59    4.01
  20 -17  -2  109.69    7.77
  31 -17  -3    4.66    4.21
  26 -13  -3  142.47    8.86
  21  -6  -3   19.53    2.55
 -20  17  11    0.05    4.46
 -20  23  11   -1.99    5.09
  -3 -22  10   -0.07    4.05
 -20  18  10   55.58    7.42
   5 -31   9   -0.47    5.13
  -2 -23   9    2.45    3.80
 -17   4   9   17.07    2.85
 -19  15   8   25.68    4.78
 -19  24   8   48.36    6.62
   2 -25   6   10.69    5.08
  -2 -20   6    6.13    4.44
  -8 -11   6    1.11    1.96
  11 -33   5   16.46    5.34
   8 -30   5   10.94    4.98
 -15  10   5  136.87    8.23
 -14  18   4  115.91    8.33
 -13  25   4   60.42    6.84
 -11  30   4   11.78    5.69
  12 -30   3  110.00   10.14
   7 -22   2   55.39    5.77
  22 -33   1    7.06    5.58
  17 -29   1   55.86    6.57
  -2  10   0  613.80   27.48
  -2  13   0 1004.97   44.40
   1  22   0   51.07    5.88
   5  26   0   89.93    8.81
  10  28   0    0.21    3.98
   7  20  -1   74.06    7.05
  36 -28  -2   14.02    5.74
  30 -25  -2   48.85    6.61
 -20  24  10    9.27    5.84
 -14  29   5    3.05    5.72
  13 -33   4   12.69    5.38
  16 -31   2   40.27    7.09
  -9  19   2   18.10    4.90
  -8  23   2    9.67    4.08
  -4  30   2    3.70    5.44
  14 -26   1  210.61   13.01
  11 -23   1  237.45   13.76
  -6  14   1  196.09   10.77
   6 -12   0  163.31    8.95
  35 -33  -1   39.18    6.81
  29 -30  -1   22.51    6.49
   6  19  -1   83.88    6.92
   8  21  -1   73.47    7.34
  34 -27  -2   58.64    8.19
  32 -26  -2    7.45    6.30
  16 -12  -2   45.17    4.36
  12  14  -2  225.23   12.33
  13  15  -2    4.30    3.05
 -19  10  10    1.91    3.40
  -7 -16   9    0.56    3.34
 -20  19   9    3.36    4.09
   2 -27   8   36.28    6.54
 -18  26   7    2.68    4.18
 -17  30   7   44.29    7.77
 -17  13   6   60.28    5.88
 -17  25   6   59.11    7.48
 -16  29   6   11.14    5.44
   1 -22   5   -1.07    4.12
 -16  18   5   63.81    6.50
  10 -30   4    0.71    5.28
   7 -27   4    6.98    4.34
 -14  21   4  228.95   13.86
  21 -35   2   70.60    8.33
  -5  29   2   12.21    5.21
  -2  32   2   10.43    6.65
   2 -11   1   21.67    2.96
  -6  11   1  195.42   10.22
  -5  21   1   87.57    7.53
  29 -34   0   37.51    6.82
  17 -25   0   26.09    4.93
  14 -22   0    7.74    5.18
   0  21   0  101.03    8.18
   6  27   0   15.56    5.57
  33 -32  -1   18.47    5.81
  31 -31  -1   -0.79    5.36
   5  18  -1   57.43    5.81
   9  22  -1   20.59    4.64
   4 -30  10   -0.43    5.13
 -19  11   9    3.90    3.26
   2 -26   7   11.03    4.85
  11 -34   6   -1.23    4.38
 -16   8   6   73.25    5.44
 -16  21   5  170.07   11.47
 -12  29   4   17.27    5.68
 -12  15   3  264.41   14.32
 -12  18   3  123.11    8.75
  -7  32   3   20.84    7.69
  -6  33   3    0.00    4.89
  -5  34   3    7.58    6.50
  13 -28   2   10.73    5.04
  10 -25   2    4.93    4.45
  -6  28   2   29.39    5.61
  -1  33   2   11.34    5.52
  -6  17   1  195.89   11.41
   6  32   1   -1.77    4.78
  31 -35   0    7.41    6.20
  16 -19  -1   83.83    7.32
   3  13  -1   16.82    3.61
  11  13  -2  148.12    8.87
  14  16  -2   42.71    5.01
 -15  -2  11    3.53    1.43
 -17   3  10    2.15    2.33
 -20  15  10   10.86    4.45
 -19  27   8   47.53    7.64
  -7 -14   7    9.46    3.78
   5 -28   6    8.63    5.16
  17 -34   3    2.56    5.30
 -11  25   3  396.39   21.12
  -8  31   3    9.99    7.17
  -9  10   2  248.43   12.47
  24 -34   1   15.12    6.32
   7 -18   1  164.48   10.10
  -2  27   1   39.71    6.24
  -1  28   1   78.56    8.19
   0  29   1   28.30    7.24
  22 -29   0   45.86    6.14
  -2  16   0  949.61   42.65
  11  29   0    0.77    5.29
  24 -26  -1   15.24    4.64
  25 -21  -2   36.23    5.09
  28 -14  -3    4.42    3.53
  25 -11  -3    6.36    2.97
   5 -30   8   85.15    8.94
  -2 -22   8    8.95    4.77
  -2 -21   7   72.19    7.36
   8 -31   6    2.78    5.21
  -9  -9   6   73.15    4.81
  -4 -15   5   -0.23    2.68
 -16  15   5    4.80    3.60
 -15  28   5    0.00    5.06
 -12  34   5   63.15    8.01
  -1 -17   4   17.56    3.76
  23 -36   2   17.06    5.73
   0  34   2   -1.04    4.49
  19 -30   1   15.12    4.93
   1  30   1    0.23    6.32
   7  28   0   14.64    6.06
  12 -14  -1  100.99    6.85
   4  17  -1   42.88    4.94
  10  23  -1    8.31    5.90
  15  17  -2    1.35    4.01
  21   6  -3   64.77    4.24
 -20  14  11   41.11    6.06
 -20  16   9    0.75    3.48
   8 -32   7   10.59    6.01
   5 -29   7   -1.43    4.94
 -16  24   5  201.17   13.07
 -14  24   4   21.32    4.88
 -12  21   3   55.82    5.97
  -9  30   3   15.02    5.57
   2 -15   2  390.30   19.11
  -7  27   2    3.24    3.80
  26 -35   1    1.63    6.42
  10 -17   0  417.69   20.55
  22 -18  -2   45.46    5.13
  19 -15  -2   20.53    4.61
  15 -10  -2  812.67   36.06
  10  12  -2   23.32    3.68
  30 -15  -3   75.55    6.68
   1 -26   9   -0.88    4.14
  -7 -15   8   29.34    4.28
 -19  19   7   40.11    5.97
 -19  22   7   13.06    5.90
 -18  29   7   17.14    6.22
  13 -34   5    0.64    5.61
 -13  33   5   46.81    7.26
  15 -34   4   12.95    6.37
   3 -22   4  269.20   15.19
 -14  12   4    7.76    3.66
 -13  28   4    3.94    4.70
  14 -31   3    2.51    5.04
  18 -32   2  110.42    9.91
  -9  22   2   17.16    4.62
  -4  25   1   41.36    5.81
   2  31   1    4.08    4.97
  24 -30   0   40.60    6.52
   5 -10   0   72.99    5.00
  26 -27  -1    1.04    4.02
  37 -27  -2   14.80    4.93
  27 -22  -2   71.44    6.85
   9   8  -2    1.08    2.33
  32 -16  -3    8.51    4.09
 -19   9  11   29.70    5.13
  -9 -13  10    7.84    3.08
 -20  28   9    9.34    5.22
 -17  28   6   13.30    5.26
   4 -25   5   50.33    7.20
 -10  34   4    5.22    5.18
  19 -35   3    6.13    5.24
 -12  12   3  607.54   27.98
 -10  29   3   21.12    5.60
   6 -20   2  482.87   23.96
  -8   5   2   34.43    2.69
   1  -9   1  949.38   41.33
  -6  20   1    2.63    4.08
  19 -26   0   67.77    7.76
  -2   7   0  436.25   19.65
   8  29   0   12.21    4.85
  11  24  -1   53.27    7.78
   9   5  -2   73.73    4.10
  20   5  -3  108.25    5.66
   0 -25  10    1.92    4.41
 -19  12   8   33.35    4.89
 -20  20   8    3.86    4.37
 -20  23   8   32.31    6.58
 -19  30   8   16.98    6.34
 -18  11   7    0.11    2.81
 -19  25   7    2.52    4.56
  -3 -18   6   29.45    4.88
 -18  21   6   29.99    6.20
  10 -31   5    6.22    4.73
 -14   5   5   14.90    2.27
 -14  32   5    5.92    5.04
  11 -28   3   -2.12    4.14
   8 -25   3    4.17    4.70
 -11   7   3  378.79   17.48
  -8  26   2    6.89    4.13
  16 -27   1    6.08    4.09
  10 -21   1    1.39    5.17
   3  32   1    4.42    4.70
  36 -32  -1    8.59    4.92
  28 -28  -1    9.57    5.05
  35 -26  -2    4.97    5.54
  29 -23  -2    0.49    3.56
 -21  22  11   22.48    6.22
  -4 -20  10    4.94    4.42
 -21  23  10   59.48    8.22
   4 -29   9    6.97    5.44
  -3 -21   9    1.11    3.94
   1 -23   6    4.52    5.28
 -18  18   6  164.62   10.98
 -18  24   6   16.16    5.36
 -16  32   6   27.68    6.22
   7 -28   5   53.73    8.03
  12 -31   4    0.53    5.10
 -13   7   4  144.84    7.98
 -11  33   4    1.63    5.09
 -12  24   3  290.46   16.56
  15 -29   2   83.75    8.18
  21 -31   1   -0.92    4.81
  13 -24   1   52.23    6.22
  16 -23   0   55.21    6.18
  13 -20   0  400.18   20.39
  15 -17  -1    2.64    3.65
   3  16  -1   95.93    7.06
  33 -25  -2   29.94    6.18
  31 -24  -2   61.71    7.08
  14  -8  -2  707.76   31.34
  27 -12  -3   92.76    6.70
  24  -9  -3   79.20    5.66
 -21  20  10   66.21    8.03
  -8 -14   9    9.06    3.26
 -20  26   8   10.17    5.70
 -16   4   7   11.09    2.17
 -19  16   7    7.88    3.98
   0 -20   5   -0.31    3.61
   6 -25   4   56.91    6.90
  20 -33   2    2.45    7.10
  -5  24   1   62.32    6.74
  -2  19   0  240.10   13.96
   1  25   0   26.12    5.05
   2  26   0   74.05    7.45
  34 -31  -1    7.13    5.05
  32 -30  -1    2.53    6.62
  30 -29  -1   16.38    6.04
  11 -12  -1  631.11   28.68
 -21  19  11    1.16    3.86
 -21  26  10   18.58    6.49
   1 -25   8    3.80    4.44
 -10  -7   6   47.22    3.40
   9 -28   4    9.23    4.92
 -15  20   4  159.07   10.59
 -14  27   4   -0.57    4.22
 -12  32   4   -1.20    5.37
  21 -36   3    4.78    5.28
 -11  28   3  263.42   16.00
  12 -26   2    2.63    3.86
   9 -23   2   90.42    8.06
 -10  15   2   23.17    4.08
 -10  18   2   12.31    4.36
   6 -16   1  220.66   12.13
   4  33   1    8.26    4.85
  30 -33   0    4.73    5.37
  28 -32   0   20.79    6.53
   4  -8   0  132.66    7.45
   3  27   0   14.99    5.44
   9  30   0    5.45    5.56
  12  25  -1    3.32    5.20
  24 -19  -2   12.17    3.70
   3 -28  10   -0.77    4.81
 -18   6   9   20.63    3.50
   1 -24   7   61.19    7.37
  -8 -12   7    1.68    3.44
 -19  28   7    1.24    4.54
  10 -32   6   12.85    5.16
  15 -35   5    4.50    5.72
 -16  12   5   56.44    5.18
 -15  31   5   14.44    5.70
  -2 -15   4  224.78   12.25
  16 -32   3    7.58    6.06
  -9  25   2    4.32    4.13
  -5  32   2   -5.69    5.80
  23 -32   1    1.59    5.48
   0  -7   1   28.88    2.93
  -6   8   1 3041.07  128.77
  32 -34   0    0.79    5.05
  21 -27   0   19.79    4.85
   0  24   0    2.25    3.70
   4  28   0   15.59    6.65
  23 -24  -1   44.99    5.86
  18 -13  -2  921.86   41.35
   9  11  -2  181.10    9.87
  29 -13  -3   99.16    7.37
 -20  12  10    3.30    3.52
 -21  21   9    3.73    4.41
  -3 -20   8   29.63    5.73
  10 -33   7    8.46    5.05
  -3 -19   7   20.99    5.38
 -18  32   7   26.10    6.33
   4 -26   6   21.91    6.04
 -18  27   6    8.13    6.24
 -17  31   6   37.70    7.29
  -5 -13   5   44.04    4.53
 -17  20   5   90.36    7.65
 -15  23   4   10.11    4.06
   1 -13   2   20.04    3.69
 -10  21   2   61.48    6.57
  -6  31   2    2.93    7.17
  -3  34   2    1.25    5.89
   9 -15   0  172.48   10.17
   3   4  -1  433.02   18.84
   5  21  -1   -0.99    4.08
   6  22  -1    4.26    3.40
   7  23  -1   19.16    5.04
  21 -16  -2  398.00   20.01
  31 -14  -3    2.76    3.68
  23  -7  -3  119.65    6.90
 -21  17  10   92.78    9.02
 -20  13   9   -1.44    3.66
   7 -31   8    2.56    5.72
   4 -28   8   17.59    6.22
 -20  29   8   11.73    5.82
   7 -29   6   41.84    7.32
 -18  15   6   77.30    6.76
 -17  23   5  103.62    9.03
 -13  31   4   -0.13    5.52
 -13  20   3   54.77    6.00
  -8  34   3    7.00    5.17
  -7  35   3   27.64    6.53
  22 -34   2   20.33    6.68
  -7  30   2    2.66    4.90
  -2  35   2   12.21    5.25
  18 -28   1   77.48    7.80
  -7  16   1  527.19   25.06
  -6  23   1   99.51    8.42
  -3  12   0  400.75   19.07
  -3  15   0  484.54   23.05
   5  29   0   39.51    7.85
  39 -32  -1   -1.72    5.77
  26 -20  -2    8.10    4.40
  13  -6  -2    4.17    1.81
 -18   5  10    7.89    2.86
  -8 -13   8  104.67    7.50
   7 -30   7    2.84    4.66
   4 -27   7   18.10    5.84
 -17  10   6   36.06    4.10
   2 -20   4   -1.21    3.92
 -13  17   3  339.44   17.96
 -12  27   3  388.74   21.24
  -9  33   3    3.06    5.50
  17 -30   2   10.62    5.06
  25 -33   1    3.97    5.97
  -3  29   1   34.26    6.41
  -2  30   1   28.49    6.58
  -1  31   1   37.00    8.38
  25 -25  -1   82.44    7.78
   2   9  -1 1918.25   81.90
   4  20  -1   72.37    6.97
   8  24  -1   16.16    5.16
  36 -25  -2   -0.97    5.32
  11  16  -2  172.75   10.63
  12  17  -2  135.33    9.22
 -16   0  11    1.13    1.69
 -21  16  11   -0.99    3.86
 -21  18   9    2.41    4.00
  12 -32   5    1.27    5.96
 -17  17   5   39.12    5.48
 -16  30   5   -3.22    6.76
  14 -32   4   13.21    7.26
  13 -29   3  117.46   10.27
  24 -35   2   18.46    6.14
   5 -18   2  973.62   44.17
  27 -34   1   21.08    6.33
  -7  13   1  607.09   27.89
  -7  19   1  496.53   24.36
   0  32   1   14.95    6.66
  23 -28   0  139.18   10.55
  18 -24   0  101.88    8.42
   3  -6   0  166.88    8.34
   6  30   0    7.37    4.85
  37 -31  -1    0.97    4.42
   2  15  -1    5.02    3.37
  28 -21  -2   91.37    7.81
  10  15  -2   47.37    5.34
  13  18  -2    7.45    4.10
  26 -10  -3   59.96    5.22
 -13  -6  11   -0.52    1.47
   0 -24   9    8.38    4.86
 -19  31   7    8.19    4.80
 -11  -5   6   58.79    3.38
   3 -23   5    2.98    4.40
 -17  26   5   66.51    8.42
 -15  26   4   19.51    5.77
 -14  30   4   32.86    6.92
  18 -33   3   13.82    6.12
 -13  23   3    4.57    4.00
 -10  32   3   17.10    6.21
 -10  12   2  539.41   25.01
  -8  29   2    9.99    4.84
  15 -25   1  241.36   14.46
   9 -19   1  311.23   16.90
  -1  -5   1 2379.26  100.44
  -3  18   0  117.90    8.90
   9  25  -1   15.28    5.57
  34 -24  -2   17.22    6.54
 -20  11  11   34.46    5.41
 -10 -11  10    0.00    2.57
 -20  21   7   29.21    6.49
 -20  24   7   18.80    5.26
  -4 -16   6   20.07    4.38
 -18  30   6   57.19    8.30
 -15  14   4   30.22    4.09
  10 -26   3  216.78   13.90
   7 -23   3   96.25    7.96
 -10  24   2   51.58    6.84
  29 -35   1    5.73    5.50
  20 -29   1   85.37    8.34
   1  33   1    2.44    4.69
  12 -18   0  315.10   16.80
  35 -30  -1    0.73    5.78
  27 -26  -1   18.36    4.97
  14 -15  -1  659.36   30.51
  10 -10  -1  164.00    8.83
   3  19  -1  313.71   16.84
  32 -23  -2   -2.72    4.60
  30 -22  -2   65.72    7.09
  12  -4  -2    0.25    1.33
  11  -2  -2  519.49   22.29
  14  19  -2    4.41    4.86
  22  -5  -3   38.19    3.22
  -1 -23  10    5.78    4.34
  -4 -19   9   11.66    4.58
 -21  22   8    0.92    4.60
 -21  25   8   -1.35    5.29
   0 -21   6   -1.44    4.94
 -19  23   6    2.61    4.66
   9 -29   5    3.38    5.10
   6 -26   5   18.77    6.34
  11 -29   4    3.41    5.06
 -11  31   3   35.06    8.23
  14 -27   2    0.29    5.10
  12 -22   1  260.48   14.92
   5 -14   1   87.88    6.26
  -5  27   1    4.41    4.29
   7  31   0   -1.33    4.81
  33 -29  -1    0.05    6.44
  31 -28  -1   -0.97    5.33
  29 -27  -1    6.57    5.49
  10  26  -1    3.00    4.37
  23 -17  -2   35.47    5.10
 -22  24  11    8.01    5.97
  -5 -18  10   12.49    4.21
 -22  25  10   15.08    5.90
   6 -30   9   11.09    6.38
   3 -27   9   19.80    5.97
 -20  14   8  128.49    9.66
 -19  13   7   20.65    4.05
 -20  27   7    3.80    4.66
  12 -33   6   26.49    6.05
 -19  20   6   13.23    4.61
  -1 -18   5   55.67    5.88
 -15  34   5   39.51    7.05
   5 -23   4   -0.07    3.64
 -12  35   4    5.13    6.02
 -13  14   3  637.60   29.70
  19 -31   2   64.41    8.70
  -9  28   2   -0.81    4.06
  -7  22   1    5.17    4.82
   2  34   1    2.04    4.56
  17 -11  -2  600.17   27.57
   9  14  -2  567.75   26.65
  28 -11  -3    0.27    2.74
  19   4  -3   26.20    2.03
 -22  21  11    0.45    4.20
 -22  22  10    8.94    5.09
  -9 -12   9    8.43    3.02
   0 -23   8   -3.49    4.28
 -21  28   8    1.08    4.38
 -19  26   6   12.69    6.70
   8 -26   4    2.63    3.94
  20 -34   3    6.36    5.69
 -13  26   3    6.76    4.33
  11 -24   2  120.20    9.55
   8 -21   2  822.78   38.30
  -3  -1   1   12.83    0.79
  33 -33   0    1.64    5.37
  29 -31   0   59.76    8.34
  20 -25   0   37.07    5.70
  40 -31  -1   -1.83    5.66
  22 -22  -1  364.27   19.47
  30 -12  -3   62.96    6.02
  21  -3  -3    4.01    1.55
  20  -1  -3   47.45    2.61
   9 -32   8    1.33    5.01
 -21  19   8   -0.43    3.97
   0 -22   7   11.27    4.96
  -9 -10   7  151.60    8.69
 -17   6   7    0.28    2.13
 -20  18   7    3.85    4.13
  14 -33   5    3.77    4.70
  -6 -11   5   90.54    6.08
 -15   7   5   24.28    3.01
  -3 -13   4   17.70    3.48
 -14   9   4  352.21   16.98
 -15  29   4   20.41    6.29
 -13  34   4    1.96    5.24
 -12   9   3  484.34   22.32
 -12  30   3   88.17    8.90
   0 -11   2  118.13    7.12
  -9   7   2   31.33    3.06
  22 -30   1    6.88    5.80
  -2  -3   1 1456.40   61.47
  -6  26   1   82.20    7.80
  31 -32   0    4.05    5.72
   8 -13   0  320.77   15.86
   2  -4   0    4.58    1.29
  -3   9   0   89.17    5.58
  -3  21   0   62.23    6.45
   1  28   0   14.34    5.41
   2  18  -1   34.23    4.92
  37 -24  -2   -3.86    4.46
  20 -14  -2  473.56   23.00
   8  10  -2   14.59    3.05
   2 -26  10    1.87    4.96
 -21  14  10   -0.24    3.92
 -19   8   9   16.76    3.64
 -20  30   7   49.30    7.09
   9 -30   6   19.51    6.48
   3 -24   6   29.94    6.62
 -16  33   5    9.81    6.36
  15 -30   3   73.67    8.19
 -11  17   2  101.83    7.84
 -11  20   2  174.65   11.30
   0  27   0   16.50    4.96
   2  29   0   42.64    7.32
   8  32   0    9.61    6.08
  25 -18  -2    0.04    3.88
  25  -8  -3    6.26    2.60
  20   8  -3  105.81    6.30
   5 -29  10    1.65    5.21
 -21  15   9   11.89    4.42
 -22  23   9    3.81    5.62
 -22  26   9   27.54    6.90
  -4 -18   8   -2.11    3.50
   9 -31   7    1.47    5.66
  -4 -17   7   16.07    4.74
   6 -27   6   59.80    7.64
 -19  29   6   56.55    7.60
 -18  33   6    4.89    6.18
 -17  14   5  303.61   16.07
  22 -35   3    3.20    5.48
  21 -32   2   33.22    7.02
 -10  27   2    0.35    5.30
  -6  34   2    1.05    6.29
  -5  35   2    0.92    5.53
  17 -26   1  301.17   17.27
  -1  26   0   31.26    5.56
   3  30   0    9.43    6.50
  38 -30  -1   -0.60    5.49
 -17   2  11   -0.09    1.99
 -19   7  10    5.01    3.16
 -22  19  10    9.53    4.50
   6 -29   8    8.15    5.20
   3 -26   8   16.66    5.28
 -21  31   8   -0.08    5.65
 -19  17   6   99.88    8.11
 -18  22   5    6.98    4.64
 -18  25   5   10.01    5.20
   1 -18   4  308.58   16.55
 -16  25   4    0.80    3.82
 -14  33   4   12.19    6.89
  -9  36   3   -2.78    5.26
  16 -28   2   53.21    6.76
  -7  33   2   13.22    6.29
  24 -31   1   -2.81    5.36
  -7  10   1 1430.12   61.79
  24 -23  -1   82.54    8.18
   4  23  -1   15.32    4.21
   5  24  -1   -0.61    4.65
   6  25  -1   -1.40    4.29
  35 -23  -2    4.34    5.92
   8   7  -2  327.49   15.06
 -22  18  11    3.68    5.01
 -22  29   9    7.70    5.22
  -9 -11   8   13.96    3.22
   6 -28   7   16.60    5.74
   3 -25   7    7.53    5.22
  14 -34   6   -4.93    5.04
 -18  12   6   36.94    4.73
  11 -30   5   -3.17    5.08
  18 -34   4   13.22    6.85
  12 -27   3  151.33   11.09
 -14  22   3   61.80    7.17
 -10  35   3   18.68    6.04
   4 -16   2   34.53    5.28
  -8  32   2   -1.72    5.80
  -8  18   1 1105.39   49.73
  -7  25   1    4.34    4.10
  -3  32   1   30.19    7.12
  22 -26   0   67.37    7.22
  17 -22   0    8.01    4.20
  -4  17   0  597.72   28.38
  -2  25   0   73.62    7.96
   4  31   0    5.68    5.02
  36 -29  -1    4.26    5.98
   9  -8  -1 1070.96   46.44
  33 -22  -2   19.01    5.52
  27 -19  -2    6.93    4.18
   8  13  -2  210.02   11.46
 -22  20   9   11.67    4.89
 -12  -3   6  192.88    8.50
 -14   1   6  275.11   12.23
  16 -34   5   25.05    6.24
   2 -21   5   15.60    4.58
 -18  19   5   51.29    6.33
 -14  19   3    1.59    3.73
 -13  29   3    0.39    4.57
  23 -33   2   -3.06    5.97
  26 -32   1   -0.99    6.06
  14 -23   1  673.11   32.46
   8 -17   1   17.71    4.24
  -8  21   1  135.60    9.83
  -4  31   1  108.69   10.42
  -2  33   1    0.27    4.86
   1  -2   0   -0.43    0.37
  -4  14   0  383.41   18.69
  13 -13  -1  492.21   23.17
   3  22  -1   72.10    7.33
   7  26  -1    1.59    4.98
  31 -21  -2   21.77    5.86
  29 -20  -2    0.56    4.17
  11  19  -2   89.73    7.82
  19   7  -3   12.18    2.21
 -21  13  11    1.04    3.86
  -1 -22   9    5.20    4.50
 -21  26   7    7.61    4.62
  -5 -14   6    7.22    3.40
 -18  28   5   10.07    7.21
 -16  28   4   -2.32    5.05
  17 -31   3   -0.80    5.33
   9 -24   3  197.29   12.65
   6 -21   3   59.47    6.64
 -14  25   3  150.37   10.95
 -11  34   3   12.10    5.98
  -9  31   2   14.76    7.12
  28 -33   1   -1.52    5.64
  -8  15   1 1108.96   49.30
  -1  34   1   14.27    5.72
  24 -27   0   25.04    5.17
  14 -19   0  161.30   10.58
  11 -16   0  258.65   13.91
   5  32   0    7.53    6.02
  41 -30  -1    4.17    4.78
  34 -28  -1    1.56    6.46
  26 -24  -1   19.60    4.77
  22 -15  -2   47.36    5.05
  16  -9  -2   44.77    4.53
  10  18  -2    3.73    3.58
  12  20  -2    0.99    4.54
  27  -9  -3   73.10    5.64
 -21  23   7   72.89    8.41
  -1 -19   6    5.77    4.76
 -19  32   6    0.55    5.90
   8 -27   5    0.75    6.00
 -15  32   4   46.88    7.72
  25 -34   2   12.54    6.42
  13 -25   2   34.96    5.45
 -11  14   2   17.84    4.29
 -11  26   2   23.65    5.25
  19 -27   1   13.29    4.66
  11 -20   1  471.19   23.55
   4 -12   1  188.60   10.29
   0  35   1    6.24    6.22
  -4  20   0  286.85   15.94
  32 -27  -1    8.50    7.21
  30 -26  -1   -0.47    4.60
  28 -25  -1   17.99    5.53
   1  17  -1  233.73   13.43
   8  27  -1    8.07    5.12
   9  17  -2  368.33   19.01
  -2 -21  10   44.11    7.05
 -11  -9  10   21.01    3.36
 -21  16   8   13.32    4.30
 -22  24   8    4.34    4.97
 -22  27   8    5.25    5.84
 -20  15   7    0.63    4.18
 -21  29   7    7.08    5.01
  11 -31   6    1.23    4.56
 -20  25   6   24.76    7.32
   5 -24   5   -1.72    4.96
  20 -35   4   20.99    6.34
  10 -27   4   -2.01    5.25
 -16  16   4   75.54    6.41
 -12  33   3   29.89    7.36
  27 -35   2    7.44    6.05
  18 -29   2  111.45    9.62
  -6  29   1   95.45    9.51
  34 -32   0    5.82    5.08
   2   6  -1 2840.34  119.95
   2  21  -1   33.14    5.76
  13  21  -2    5.96    5.37
  29 -10  -3   38.31    4.46
  24  -6  -3  102.83    6.22
 -23  24  10    4.78    5.42
 -23  27  10   -0.85    5.62
   5 -28   9    4.42    5.69
   2 -25   9   -0.29    4.93
  -5 -17   9   25.69    5.06
  11 -32   7   18.56    6.06
 -20  22   6    8.47    5.70
  -2 -16   5   62.84    5.98
   7 -24   4   -0.33    3.74
 -14  16   3   57.43    6.65
   7 -19   2   81.80    7.82
 -10  30   2   42.11    7.49
  -8  24   1   81.86    7.85
  32 -31   0    7.28    5.72
   7 -11   0  330.73   15.95
   6  33   0    2.21    5.93
  39 -29  -1   -0.51    5.60
  21 -20  -1  129.48    9.21
   9  28  -1   13.76    5.85
  19 -12  -2   67.09    6.01
 -18   4  11    5.53    2.53
 -23  23  11    5.46    5.20
  -6 -16  10    2.40    3.86
 -20  10   9    0.89    2.78
 -22  30   8    4.88    5.94
 -18   8   7   11.42    3.17
 -21  20   7   98.01    8.90
 -20  28   6   47.44    7.48
 -16   9   5    0.56    2.23
  19 -32   3   23.44    7.85
 -14  28   3  124.67   10.15
  10 -22   2   89.02    7.62
  -1  -9   2  268.23   12.97
  30 -30   0   19.51    6.76
  28 -29   0    7.58    5.41
  19 -23   0   29.47    5.32
  36 -22  -2    3.13    5.28
   8  16  -2  245.81   13.66
 -22  16  10    4.84    4.44
 -10 -10   9   -0.41    2.61
 -22  21   8    4.73    4.61
  -1 -20   7   25.77    6.45
  13 -31   5   33.73    7.34
  -4 -11   4    5.34    2.93
 -15  11   4    0.41    3.49
 -16  31   4    0.08    5.98
 -14  36   4   -0.60    5.77
  14 -28   3   -0.84    4.33
 -13  11   3  725.01   32.82
 -13  32   3   13.60    6.45
 -10   9   2  558.44   25.25
  21 -28   1   60.88    7.12
  -7  28   1   22.36    6.00
  24 -16  -2   70.29    6.64
   1 -24  10   24.13    6.77
 -20   9  10    4.78    3.38
 -22  17   9   12.19    4.93
 -23  25   9    3.26    5.58
 -23  28   9    5.21    6.02
 -10  -8   7   41.29    4.04
 -21  32   7    4.78    6.28
   8 -28   6    4.05    5.96
  -7  -9   5  194.19   10.02
 -18  16   5  136.67    9.53
 -17  35   5    2.01    4.93
   2 -16   3  436.02   21.43
  20 -30   2   -1.51    4.73
 -12  19   2   10.62    4.90
 -12  22   2   10.67    4.41
  16 -24   1   72.14    7.76
  -4  11   0  109.04    6.92
  -4  23   0   68.78    6.85
  -1  29   0   24.05    7.14
   0  30   0   23.69    6.34
   1  31   0    2.40    6.38
  37 -28  -1    1.79    5.62
   1  20  -1  207.24   12.59
   4 -27  10   14.86    6.04
 -23  21  10   13.14    5.08
   8 -29   7    0.91    5.22
   2 -22   6   -0.97    4.36
 -15   3   6   12.94    1.93
 -20  31   6   23.12    6.10
 -19  24   5  102.32    9.19
 -17  27   4   19.71    5.69
  21 -33   3    8.87    6.22
 -11  29   2   12.78    5.65
  23 -29   1   14.22    5.21
  -2  28   0   33.33    6.60
   2  32   0    1.81    5.93
  23 -21  -1   25.82    4.94
   8  -6  -1  350.66   15.95
  34 -21  -2    0.41    5.92
   7  12  -2   18.03    3.74
 -23  20  11    0.17    4.46
  -5 -15   7    7.93    4.58
   5 -25   6    4.37    5.28
 -19  14   6   79.91    6.76
 -20  19   6   10.55    3.85
 -19  27   5   71.28    9.23
   0 -16   4   86.44    6.93
 -15  35   4    9.61    5.37
  15 -26   2   18.68    5.08
 -12  25   2    1.03    5.04
  -8  35   2   -4.84    5.48
  -8  12   1  124.86    7.61
  21 -24   0    0.28    4.82
  16 -20   0  726.87   34.38
  35 -27  -1   12.33    5.74
   4  26  -1    8.10    4.78
  32 -20  -2    6.57    4.37
  26 -17  -2    5.10    3.97
 -22  15  11   36.39    6.41
 -23  22   9   -0.80    4.38
   5 -26   7    3.16    4.20
   2 -23   7   18.77    5.68
  13 -32   6   25.16    5.98
  17 -32   4   -0.76    7.18
  11 -25   3    5.32    4.28
 -15  21   3   85.60    7.97
 -15  24   3   96.55    8.47
  22 -31   2   16.55    5.89
   3 -14   2  409.50   19.92
  -9  34   2   44.25    7.92
  25 -30   1   -3.82    5.16
  -9  20   1    1.88    4.41
  -8  27   1   10.85    4.77
  -4  34   1   22.07    6.30
  37 -32   0   10.45    6.70
  -5  19   0   79.68    7.14
  -3  27   0   23.92    6.22
   3  33   0    3.01    5.56
  12 -11  -1  261.30   13.31
   3  25  -1   16.28    5.16
   5  27  -1   -0.23    4.93
  30 -19  -2   18.65    4.97
  26  -7  -3   31.53    3.61
  18   6  -3  219.44   10.43
  10 -28   5    3.96    5.36
  23 -34   3   12.53    5.77
 -14  31   3    7.89    6.12
  27 -31   1    4.42    6.41
   7 -15   1  280.29   14.59
  -9  23   1   65.27    6.90
  -5  33   1   11.59    6.02
  -3  35   1    1.77    4.93
  10 -14   0 1315.42   57.78
  -5  16   0  205.71   11.77
  40 -28  -1    1.64    5.73
  33 -26  -1   30.99    6.98
  25 -22  -1  149.63   10.91
   0  16  -1  742.59   34.19
   2  24  -1   10.82    4.32
   6  28  -1   15.31    6.81
  15  -7  -2  793.52   34.92
   7   9  -2   75.91    5.09
   7  15  -2   33.53    4.48
 -19   6  11    2.72    2.73
 -22  25   7    3.90    5.41
 -22  28   7    3.70    4.69
 -20  34   6    1.97    5.05
  15 -32   5   33.53    6.76
   1 -19   5    5.57    4.06
 -19  30   5    6.94    5.82
 -17  30   4   51.13    8.03
 -16  34   4    3.41    5.44
  16 -29   3   91.84    8.91
   5 -19   3   76.51    6.80
 -15  27   3  180.10   12.43
 -12  36   3    5.50    5.05
  24 -32   2    1.89    6.25
 -12  16   2    4.24    3.82
 -10  33   2   63.29    8.66
  31 -33   1   10.02    5.73
  18 -25   1  140.26   10.34
  -9  17   1  174.76   10.69
  -2  36   1    2.89    4.96
  35 -31   0   -1.05    5.06
  23 -25   0  111.74    9.15
  13 -17   0 1624.04   71.32
   4  34   0    2.77    6.17
  31 -25  -1   -0.39    4.58
  27 -23  -1    5.60    4.25
  21 -13  -2  826.38   37.67
   9  20  -2  116.03    9.03
  10  21  -2   16.80    5.12
  28  -8  -3  148.95    8.91
  23  -4  -3   52.25    3.82
  -8 -13  11    5.49    4.10
  -2 -20   9    4.12    5.00
 -22  18   8   45.66    6.48
 -23  26   8    3.54    5.78
 -23  29   8    2.04    5.62
 -19  10   7   36.28    4.53
 -21  17   7   44.29    6.01
 -21  27   6    4.77    5.06
 -17  18   4   11.31    3.80
   8 -22   3   75.89    7.22
  12 -23   2   21.45    4.82
 -12  28   2    0.16    5.04
  10 -18   1   11.13    4.40
   3 -10   1  342.53   16.26
  -5  22   0   -0.23    4.04
  29 -24  -1    7.81    5.24
   1   8  -1  792.92   34.68
   0  19  -1  667.21   31.77
   7  29  -1    6.30    5.86
  11  22  -2   -0.92    5.44
  18   9  -3  163.04    8.81
  -4 -18  11   22.71    5.97
 -24  25  11   -1.80    4.30
 -24  26  10   17.03    6.21
   7 -29   9    7.92    5.30
 -21  12   9    8.75    3.61
  10 -31   8   -0.17    6.10
 -22  31   7   19.37    5.97
  -2 -17   6   46.02    5.94
  -6 -12   6  310.91   15.79
 -16   5   6  304.22   14.42
 -21  24   6    4.54    6.04
   7 -25   5   15.59    5.29
   4 -22   5    1.43    3.56
 -17  11   5  473.96   22.65
  19 -33   4    1.47    5.45
   9 -25   4    0.85    5.01
 -15  18   3  244.05   14.26
 -13  35   3   11.15    5.73
  28 -34   2   15.51    6.12
  26 -33   2   -4.62    6.34
  17 -27   2    1.99    4.08
  -7  31   1  182.13   13.40
  33 -30   0    4.30    7.02
   1  23  -1   48.17    6.72
   8  19  -2  198.98   12.07
 -23  23   8    1.15    3.93
 -22  22   7   15.70    5.69
  15 -33   6   -0.84    5.04
  10 -29   6   67.62    8.94
 -21  30   6   63.12    8.62
   3 -19   4  203.71   12.54
 -16  13   4   31.54    4.58
 -14  13   3  203.67   11.45
   6 -17   2  597.60   28.36
 -11  32   2   26.46    6.89
  -5   3   1  844.80   36.03
  -9  26   1    6.12    5.74
  31 -29   0   10.75    6.53
  27 -27   0   11.83    5.16
  38 -27  -1    1.97    4.80
  20 -18  -1   89.28    7.48
   8  30  -1   -3.62    4.76
  18 -10  -2 1097.62   48.38
  -3 -19  10   -1.43    4.56
 -21  11  10    5.69    3.58
 -23  18  10   13.47    5.18
   4 -26   9   19.47    6.28
   1 -23   9    0.11    4.77
  -6 -15   9   46.94    5.85
  10 -30   7   -1.55    5.72
  17 -33   5    3.77    5.14
  -3 -14   5   46.72    4.96
 -19  33   5    3.40    4.82
  21 -34   4   18.16    6.18
  14 -29   4    7.42    5.29
   6 -22   4   33.42    5.84
  18 -30   3   65.39    8.03
 -15  30   3   53.06    7.72
   9 -20   2  476.70   24.09
 -11  11   2  123.40    7.52
  -8  30   1    1.95    4.57
  29 -28   0   21.61    6.10
  18 -21   0  197.53   12.41
   6  -9   0   93.49    5.94
  35 -20  -2   16.15    6.32
   7  18  -2   16.88    4.40
 -24  23  10   26.33    6.40
 -23  19   9   30.17    5.90
 -24  27   9   22.07    7.00
 -19  18   5   12.15    4.24
 -17  33   4   67.36    8.81
 -14  34   3    7.01    5.81
 -13  21   2  204.27   12.74
 -13  24   2  148.49   11.15
  20 -26   1  221.34   14.10
  -2   4   0    6.17    1.36
  -5  13   0  120.78    7.65
  -1  32   0    3.48    5.25
  23 -14  -2   89.04    7.14
   6 -28  10    2.21    5.84
  -7 -14  10    0.28    3.53
 -12  -7  10   78.62    5.77
   7 -28   8   11.39    6.29
 -20  16   6   34.67    5.09
 -21  21   6   -0.40    4.69
 -21  33   6    8.82    6.58
  12 -29   5   -0.12    5.42
 -20  26   5   34.07    6.73
  13 -26   3  108.73    9.31
  -2  -7   2 3015.94  127.52
 -12  31   2   -3.29    5.14
  15 -22   1  180.77   11.83
  38 -31   0    7.77    6.28
  -2  31   0   21.91    6.76
   0  33   0    0.55    5.01
  36 -26  -1   27.56    6.30
   0  22  -1  359.62   19.27
  33 -19  -2    4.84    5.76
   6  14  -2  248.20   13.39
  -1 -21  11   16.28    6.30
 -20   8  11    5.98    3.37
 -23  17  11    4.76    4.06
 -24  22  11    0.49    4.81
 -24  24   9    6.88    5.24
  -2 -18   7   87.12    8.29
   7 -26   6   91.57    9.29
  19 -34   5   44.39    7.57
 -20  29   5    1.15    6.62
  -5  -9   4    8.06    3.10
 -18  29   4   30.70    6.92
  19 -28   2   64.44    7.36
 -13  27   2   65.65    7.28
  -9  37   2   15.96    6.92
  -9  14   1    2.86    3.02
  -3  30   0   -0.43    5.24
   1  34   0    0.93    5.96
   3 -25  10    6.78    5.61
   0 -22  10   -1.03    5.05
   7 -27   7   28.00    6.90
   4 -23   6   10.47    5.05
   1 -20   6   19.36    5.25
 -17   7   6  102.34    6.45
 -20  23   5   76.77    8.27
  20 -31   3   23.95    6.66
   1 -14   3  197.81   11.33
 -16  23   3   14.30    5.30
 -16  26   3   19.39    5.09
 -10  36   2   60.98    8.49
  22 -27   1   -0.83    4.29
  -6   5   1  945.28   40.61
 -10  22   1   32.61    5.52
  -9  29   1    3.34    4.45
  20 -22   0   55.33    6.30
  -6  21   0  145.47   10.29
  34 -25  -1   10.34    5.94
  22 -19  -1  297.88   16.44
   2  27  -1   13.36    5.12
   3  28  -1    0.95    6.40
   4  29  -1   33.79    6.90
  31 -18  -2    2.57    4.53
  25 -15  -2   -0.05    3.70
  25  -5  -3  104.31    6.29
  17   8  -3  182.77    9.37
   2 -24  11   -1.25    5.84
 -11  -8   9    7.70    2.55
   4 -25   8    0.41    5.22
 -20  12   7    8.50    3.85
  12 -30   6   13.21    5.66
  -8  -7   5   31.45    3.06
  16 -30   4   11.54    6.17
 -15  33   3    8.07    6.40
  14 -24   2   15.07    4.60
 -10  19   1  403.47   20.77
 -10  25   1   25.00    5.37
  -6  35   1    6.12    5.69
  -5  36   1   -0.08    6.12
  36 -30   0    3.97    6.38
  15 -18   0  377.16   19.71
  -6  18   0  118.77    8.63
  -4  29   0   12.83    5.24
   2  35   0    0.75    5.20
  -1  18  -1  182.75   11.38
  29 -17  -2   21.15    4.94
  27 -16  -2   -1.85    3.96
   6  11  -2   93.24    6.50
   6  17  -2  384.33   19.56
 -22  14   9   19.64    4.64
  12 -31   7    0.28    5.62
   4 -24   7   59.60    7.32
  -6 -13   7   -1.52    3.82
 -22  19   7   18.44    5.10
 -23  27   7   -4.44    4.69
 -23  30   7    6.64    5.18
   9 -26   5   29.51    6.13
 -18  13   5  211.48   12.06
 -20  32   5    8.09    5.60
  -1 -14   4   51.53    5.32
 -18  20   4  398.44   21.12
 -18  32   4   71.50    9.14
 -17  36   4   24.92    6.45
  22 -32   3    1.00    7.46
  10 -23   3   62.08    6.72
 -16  29   3    1.71    4.62
  21 -29   2    7.34    4.72
 -13  18   2  118.45    8.85
 -11  35   2    3.44    5.42
  32 -32   1   16.78    6.36
  24 -28   1   18.73    5.33
  -3   6   0  166.82    8.63
  39 -26  -1   26.58    6.22
  32 -24  -1   43.43    6.98
  24 -20  -1  101.32    8.33
  11  -9  -1   18.19    3.10
   7  -4  -1   59.26    3.68
   0  10  -1  152.30    8.45
   1  26  -1    1.96    4.02
   5  30  -1    2.12    5.18
 -22  13  10    8.17    3.94
 -24  28   8    5.58    4.89
 -24  31   8   11.18    6.54
   1 -21   7   95.39    8.79
 -23  33   7   35.48    7.38
 -22  29   6  103.36   10.55
  14 -30   5   13.15    7.21
 -17  15   4    4.05    3.10
  15 -27   3  110.42    9.46
 -16  20   3  145.19   10.02
   2 -12   2   43.19    4.20
 -13  30   2    0.20    5.88
  28 -30   1    7.50    7.58
  26 -29   1   -2.12    5.37
  12 -19   1  220.34   13.09
   6 -13   1   29.31    4.24
  34 -29   0   21.37    6.18
  -6  24   0  209.24   13.11
  -5  28   0   72.30    7.81
  -1  21  -1  122.64    9.50
   6  31  -1   21.56    5.77
  20 -11  -2  468.68   22.41
   8  22  -2   78.88    7.58
   9  23  -2    1.92    4.50
  10  24  -2   25.04    5.78
  27  -6  -3  159.21    8.99
  17  11  -3  272.40   13.91
 -24  20  10   18.56    5.93
 -25  28  10   -0.15    6.04
 -11  -6   7   53.09    3.92
 -23  24   7   20.95    5.96
 -22  26   6   51.23    7.10
   0 -17   5   33.71    4.56
  26 -34   3   48.08    7.78
  24 -33   3   23.28    7.29
 -15  15   3  338.52   17.62
 -14  37   3    5.10    6.40
  23 -30   2   -1.80    5.12
 -12  13   2    6.57    3.96
  17 -23   1  411.06   21.73
  -8  33   1   13.70    7.73
  22 -23   0   62.16    6.85
  12 -15   0  716.42   33.01
   9 -12   0  213.52   11.37
  30 -23  -1   11.66    4.78
  28 -22  -1   15.64    5.32
  26 -21  -1   29.35    5.30
   0  25  -1  100.08    9.03
  14  -5  -2  115.67    6.25
   7  21  -2   -1.40    4.12
  22  -2  -3    4.82    1.52
 -21  10  11    3.21    3.37
 -22  32   6   15.94    5.74
  18 -31   4   20.25    6.80
   7 -20   3   28.37    5.26
   4 -17   3  142.96    9.53
 -16  32   3   13.25    6.46
  25 -31   2   -1.33    6.48
 -12  34   2   23.68    6.70
   9 -16   1  112.62    8.33
  -7   7   1   26.90    2.74
 -10  28   1    0.32    4.21
  32 -28   0    4.13    6.30
 -25  25  10   -2.60    4.94
   6 -27   9   14.59    6.65
  -3 -18   9    5.41    4.53
 -24  21   9    9.26    4.89
 -25  29   9   21.96    6.22
   9 -29   8    2.16    5.88
 -18   9   6   19.69    3.30
   6 -23   5   56.87    7.17
 -20  20   5    3.52    4.13
 -20  35   5    4.30    5.48
 -18  35   4   54.65    8.07
  29 -33   2   21.36    6.77
  27 -32   2    0.59    6.00
  16 -25   2   14.00    4.76
  11 -21   2  457.11   23.33
  39 -30   0    7.94    6.73
  -6  15   0  267.65   14.11
  37 -25  -1    4.21    5.16
   6  20  -2  204.63   12.71
  -5 -16  11   40.60    7.00
  -9 -11  11   -1.49    3.45
  14 -32   7   17.78    6.90
  14 -31   6    3.29    5.14
   9 -27   6   52.75    8.47
 -21  18   6   11.22    4.58
 -22  23   6   17.36    6.58
 -15  36   3    0.12    5.17
 -14  23   2  490.53   25.02
 -14  26   2  205.90   13.43
 -10  16   1  390.82   19.59
  -9  32   1   37.70    7.52
  30 -27   0    1.71    5.54
  28 -26   0   30.65    6.60
  26 -25   0   22.04    5.41
  -4   8   0  103.30    6.18
  19 -16  -1  434.93   21.80
  -1  24  -1   84.27    7.81
  34 -18  -2   24.41    6.66
  17  -8  -2  453.33   21.03
   3 -24   9   21.61    6.33
   9 -28   7   -1.32    5.82
  -3 -15   6  244.77   13.76
  16 -31   5   81.56    9.35
 -21  28   5    0.97    5.49
  20 -32   4   10.14    6.61
  13 -27   4    1.07    4.50
   2 -17   4   10.81    4.24
 -19  31   4   -2.88    6.12
  17 -28   3    4.30    5.54
   8 -18   2 1066.92   48.26
   5 -15   2  741.94   34.03
 -13  33   2   45.17    8.19
  19 -24   1   12.27    4.57
   2  -8   1  349.04   16.26
  17 -19   0  187.60   11.91
  -3  33   0    6.76    6.18
  -2  34   0    8.61    5.58
  -1  35   0    1.80    6.22
   8   4  -2 2021.19   85.25
   5  16  -2  176.04   10.47
  -4 -17  10   18.68    5.14
   0 -21   9    5.12    4.82
 -25  26   9   35.15    6.65
 -21  14   7   34.59    5.44
  -7 -10   6  140.22    8.29
 -21  25   5    2.53    5.25
 -21  31   5    0.64    5.28
   5 -20   4    0.81    3.69
 -17  25   3   92.30    8.99
 -17  28   3   78.99    8.14
 -14  29   2   24.12    5.62
  35 -32   1   -0.11    5.38
 -11  24   1   92.70    8.82
  37 -29   0   11.66    5.62
  -4  32   0   15.18    6.12
   0  36   0   -2.00    5.25
  35 -24  -1   12.15    6.90
  -1  12  -1  240.66   12.41
  22 -12  -2   82.35    6.46
   5  13  -2   93.99    6.89
  16  10  -3    5.72    2.53
   5 -26  10    0.33    5.65
  -7 -13   9    0.81    3.34
 -23  16   9   16.23    4.52
 -23  21   7   20.89    4.84
  11 -27   5   18.36    5.97
  -4 -12   5   51.59    5.04
 -19  15   5    4.64    3.76
  22 -33   4   19.16    6.72
  12 -24   3  135.80   10.25
 -16  35   3    0.00    5.70
 -14  20   2  285.17   16.04
  -8   9   1  808.48   35.70
 -11  21   1  212.77   13.54
 -10  31   1   25.89    6.33
  -7  20   0  115.94    8.95
  -7  23   0  132.02    9.74
  -5  31   0   30.45    6.90
  -2  20  -1   67.45    6.77
   1  29  -1   16.14    6.25
   2  30  -1   23.61    7.80
  32 -17  -2   48.62    6.86
   7   6  -2  818.49   35.36
   5  19  -2  123.16    9.05
 -23  15  10    2.77    3.88
   6 -26   8    4.45    4.76
  -3 -17   8    6.45    4.54
 -24  29   7    9.69    6.42
 -24  32   7   16.36    7.09
  16 -32   6   12.30    5.76
   6 -24   6   23.41    7.04
 -19  11   6   52.53    5.20
 -21  34   5   -0.07    5.52
 -18  17   4  313.20   16.99
 -19  34   4    1.41    5.44
  19 -29   3   46.38    7.00
 -17  31   3   -0.79    5.93
  18 -26   2   37.68    5.89
 -13  15   2   16.31    4.06
  14 -20   1  544.67   26.93
 -11  27   1    6.02    4.46
  -7  37   1   -2.52    5.24
   5  -7   0  149.57    7.96
   0  28  -1    7.89    5.10
   3  31  -1   17.31    5.90
   4 -25  11    0.52    5.64
  -2 -19  11   10.38    5.84
  11 -30   8    2.72    5.30
  -3 -16   7   14.44    5.65
 -23  31   6   29.25    6.38
 -16  17   3  366.00   18.96
 -17  22   3   19.73    5.48
 -12  37   2   24.40    7.70
  33 -31   1    2.16    5.54
  21 -25   1  164.84   11.82
  -8  36   1   -0.51    5.09
  35 -28   0    2.86    5.14
  -7  26   0  106.67    9.67
  33 -23  -1   53.59    8.59
  21 -17  -1  107.51    8.63
  -2  23  -1   43.77    6.69
   4  32  -1   22.49    6.53
  30 -16  -2   12.54    4.46
  24 -13  -2  105.19    7.81
   7  24  -2   24.21    6.24
   8  25  -2   -0.63    4.68
  16  13  -3   -1.95    3.25
   1 -22  11    2.37    6.12
   2 -23  10    5.94    5.52
  -1 -20  10   33.27    7.17
  -8 -12  10   13.86    4.34
 -25  22  10   12.39    5.49
   6 -25   7   26.72    6.02
 -24  26   7   14.67    5.90
   3 -21   6    6.30    4.26
   0 -18   6  138.89   10.07
 -23  28   6   85.81    9.13
  13 -22   2   32.01    5.29
 -14  32   2    5.04    5.81
  31 -30   1   47.65    8.26
  40 -29   0    8.50    6.58
  19 -20   0  215.25   13.14
  -5  10   0   68.80    5.00
  -7  17   0  142.87    9.38
  -6  30   0   26.97    7.14
  38 -24  -1   12.45    6.54
  28 -15  -2   15.43    4.28
  26 -14  -2    0.15    3.72
   6  23  -2   35.47    6.01
   9  26  -2   25.62    6.88
  17   5  -3   30.01    2.29
   8 -28   9   40.56    7.61
 -25  23   9    8.30    5.02
   3 -23   8   14.62    5.73
   0 -20   8    0.48    4.33
  11 -29   7   -1.16    4.90
  11 -28   6    8.89    5.40
 -23  34   6    3.80    6.44
 -21  22   5   -0.49    5.06
  15 -28   4   68.78    8.15
  21 -30   3   76.01    8.79
   0 -12   3  587.06   27.12
  20 -27   2   -0.39    4.33
 -13  36   2   28.37    6.81
  23 -26   1   16.96    5.41
 -11  30   1    5.70    4.66
  14 -16   0  704.28   32.91
  31 -22  -1    0.87    5.44
  -1  27  -1   12.97    4.70
   5  33  -1    0.35    4.84
   6   8  -2   10.11    2.56
 -26  27  10    8.77    6.10
   3 -22   7    8.38    5.00
 -22  20   6    0.57    4.34
  13 -28   5   29.59    7.06
   8 -24   5   35.26    6.65
 -14   6   4  100.55    6.08
   9 -21   3  215.59   13.44
 -17  34   3    4.74    7.26
 -15  25   2   43.71    6.25
  27 -28   1    9.87    6.56
  25 -27   1   18.64    5.46
  -9  11   1 2025.75   87.00
 -11  18   1  768.61   35.95
  33 -27   0   10.79    7.78
  23 -18  -1   23.91    4.68
   5  22  -2   65.04    6.61
  24  -3  -3   92.85    5.44
  16   7  -3   29.43    2.77
   0 -19   7   33.93    6.74
 -22  16   7    3.05    4.38
 -23  25   6   10.18    5.49
 -13   4   4  129.27    6.69
 -20  27   4   14.36    6.70
  25 -32   3    0.96    6.54
  23 -31   3   93.29   10.35
  14 -25   3   10.41    5.81
  22 -28   2    0.91    5.65
 -15  28   2   -2.28    4.18
  11 -17   1   38.64    6.14
 -10  34   1   66.76   10.22
  21 -21   0   96.31    8.66
  29 -21  -1   26.49    5.20
  27 -20  -1    2.40    3.77
  25 -19  -1  116.95    9.58
  -2  14  -1  682.09   31.26
   4  18  -2    0.60    3.61
  15  12  -3  367.28   18.06
 -24  18   9   18.65    5.45
 -26  28   9    3.53    5.90
 -20  13   6  101.30    7.50
 -20  17   5   94.50    7.84
 -22  30   5   -2.23    5.30
  -2 -12   4   50.22    5.25
  -6  -7   4   49.08    4.04
 -15   8   4  386.72   18.30
 -20  33   4   60.35    8.54
  27 -33   3   20.67    6.88
  30 -32   2   22.97    6.86
  24 -29   2    1.91    5.18
  16 -21   1  113.29    9.09
  38 -28   0    0.53    4.57
  31 -26   0   39.92    8.41
  -3  36   0   -0.79    5.06
  36 -23  -1   71.05    8.53
  -2  26  -1    9.82    4.56
  19  -9  -2   28.84    4.06
   4  15  -2    6.41    3.48
   7 -27  10   -1.76    5.08
 -24  17  10   12.27    4.85
   5 -25   9    5.56    6.29
  -7 -11   7   22.88    4.24
 -22  27   5   13.40    7.01
 -22  33   5    7.48    5.50
  17 -29   4   54.99    7.98
 -18  27   3   49.89    6.90
 -18  30   3   34.06    7.76
  28 -31   2    8.98    6.45
  26 -30   2    3.46    6.24
   1 -10   2  525.23   24.01
  -3  -5   2  762.78   32.89
 -14  17   2    5.76    4.25
 -15  22   2   26.80    5.06
 -15  31   2    0.17    5.01
 -14  35   2    4.17    6.16
  36 -31   1   -1.83    5.24
   5 -11   1   50.52    4.77
 -12  23   1   69.64    7.21
 -12  26   1    2.63    4.06
  11 -13   0  526.46   24.72
  -6  12   0  171.40    9.54
  -8  22   0   10.11    4.82
  -8  25   0   75.05    7.66
  -5  34   0    5.81    6.05
  -4  35   0    1.51    5.41
  -2  37   0    5.06    6.10
  10  -7  -1  368.84   17.03
  -3  22  -1  290.27   16.38
   5  10  -2   19.96    3.21
  26  -4  -3   14.10    2.66
 -13  -5  10   13.71    2.59
   8 -27   8   11.21    5.48
 -25  24   8    2.92    4.68
 -24  23   7   60.28    7.12
  13 -29   6  108.95   11.25
   5 -21   5  100.28    8.86
  -1 -15   5   24.52    4.37
 -19  19   4  381.84   20.13
 -20  24   4    4.42    5.29
   6 -18   3   12.75    4.69
   3 -15   3  453.52   22.32
 -17  19   3   24.97    5.17
  15 -23   2   -1.96    5.17
  10 -19   2   33.91    5.54
   8 -14   1  131.09    8.33
 -11  33   1    0.81    5.94
  29 -25   0    8.70    4.86
  27 -24   0   27.52    5.77
  25 -23   0   79.39    7.86
   8 -10   0  309.75   15.15
  33 -16  -2   10.17    5.57
   4  21  -2    2.81    4.41
  15   9  -3  302.80   14.55
  10 -29   9   57.52    9.70
  -4 -16   9    0.13    4.24
  13 -30   7   11.37    6.13
 -25  31   7   -0.41    4.89
   8 -25   6   33.23    7.05
  15 -29   5   39.42    8.62
  19 -30   4   -1.31    6.08
 -16  10   4   22.71    4.00
 -18  24   3   96.18    8.50
 -18  33   3    8.10    6.58
 -17  37   3    5.94    6.69
 -12  29   1   27.34    5.92
  41 -28   0    2.48    6.12
  -6  33   0    5.17    6.02
  39 -23  -1   50.41    7.85
   0  31  -1   -4.32    7.16
   1  32  -1   73.11    9.02
   2  33  -1    7.66    5.58
   9   2  -2  109.92    4.86
  15  15  -3   38.26    5.04
 -26  24  10   -0.12    4.57
 -12  -6   9   24.88    3.12
 -24  19   8    5.00    4.28
   8 -26   7    5.57    4.97
 -25  28   7    3.81    4.72
 -24  30   6   20.73    5.68
 -24  33   6    9.33    5.34
   2 -18   5  149.81   10.41
  12 -25   4   68.62    7.64
 -20  36   4   50.29    8.09
  16 -26   3   54.10    6.97
  34 -30   1   18.46    6.73
  18 -22   1   67.21    7.04
 -10  13   1  453.72   21.61
  36 -27   0    3.69    5.38
  16 -17   0 1328.09   59.31
  -8  19   0    4.58    5.41
  -8  28   0   47.76    7.18
  34 -22  -1   34.41    7.90
  18 -14  -1    1.93    4.36
  -3  25  -1  149.97   10.94
  -1  30  -1   23.45    6.50
   3  34  -1    9.85    5.25
   6  26  -2   19.20    5.89
  -6 -14  11    6.74    4.54
 -15  -2  11   22.61    1.95
   2 -22   9    9.90    5.48
  -1 -19   9    0.53    4.86
 -26  25   9    2.03    5.04
 -26  29   8   13.39    7.00
 -23  18   7    7.26    4.78
 -23  22   6   -2.51    5.20
 -22  24   5   29.12    7.12
  21 -31   4   15.60    6.70
 -15  34   2    5.01    6.28
 -12  20   1   20.00    5.41
  -7  32   0   12.30    6.73
  31 -15  -2   39.15    6.45
   5  25  -2   15.54    5.89
   7  27  -2   11.39    6.42
   4 -24  10   23.80    6.97
  -5 -15  10   -0.08    3.62
  15 -30   6   52.47    8.10
  -4 -13   6  362.52   18.54
 -21  15   6   18.39    4.10
  10 -25   5    2.19    4.98
   4 -18   4  140.14    9.54
   1 -15   4   35.55    4.62
  11 -22   3  199.30   13.01
  17 -24   2   19.28    5.01
   7 -16   2   49.50    5.57
 -12  32   1    6.78    5.98
  -3  16  -1  136.41    9.38
  -2  29  -1    0.43    5.01
  21 -10  -2  493.80   23.41
   4  12  -2   -0.71    3.13
  14  14  -3  144.72    9.02
 -10  -9  11    4.02    3.90
 -25  20   9    9.35    5.38
   5 -24   8    2.40    5.48
  15 -31   7    0.21    5.20
 -24  27   6    1.77    5.65
  -9  -5   5    9.63    1.96
 -21  19   5   26.16    5.16
  25 -33   4   15.82    6.48
  23 -32   4    2.37    5.62
 -17  12   4    3.45    3.14
 -21  29   4    8.53    6.16
  18 -27   3   78.55    8.74
 -18  36   3    8.09    6.98
   4 -13   2   60.87    5.25
 -16  27   2  171.00   12.35
 -16  30   2   35.82    6.53
 -14  38   2    0.05    5.74
  32 -29   1   24.60    7.14
  20 -23   1  166.92   11.69
  -7  14   0  513.64   24.24
  32 -21  -1   18.67    6.28
  16  -6  -2   61.60    4.57
  13  -3  -2   42.23    2.86
   3  17  -2   15.12    3.77
   3  20  -2   43.67    5.97
   4  24  -2    2.59    4.65
  14  11  -3  415.67   19.75
   3 -23  11    8.34    6.20
 -25  19  10    0.39    4.00
  10 -28   8    6.94    6.40
   5 -22   6   22.37    5.29
 -23  32   5    4.78    5.56
 -15  19   2    5.22    4.34
  13 -18   1   42.85    5.84
 -11  36   1    6.85    6.18
  39 -27   0   16.83    6.74
  34 -26   0   12.94    6.53
  37 -22  -1   11.65    6.17
  -3  28  -1   15.06    5.24
  29 -14  -2   81.72    7.38
   1 -21  10   58.16    8.41
   7 -26   9   30.66    6.70
 -27  30   9    3.41    6.57
  -4 -15   8   10.21    4.89
   5 -23   7    6.24    5.90
 -25  25   7    1.39    5.16
  19 -31   5   51.43    8.11
 -23  29   5    4.22    6.65
 -20  21   4    3.12    4.73
 -21  35   4   56.23    8.41
 -18  21   3   92.14    8.06
 -19  29   3   11.31    5.64
 -16  24   2  247.10   15.30
  30 -28   1   32.03    7.44
  22 -24   1   21.79    5.41
 -11  15   1  270.83   14.59
 -13  25   1   20.17    5.24
 -13  28   1   48.77    6.76
  42 -27   0    0.55    5.29
  18 -18   0   95.41    8.17
  20 -15  -1   21.36    4.73
  -4  24  -1  109.03    8.87
  23 -11  -2   33.02    4.36
   0 -20  11    2.37    5.33
  -3 -17  11   -3.44    5.26
  -2 -18  10   22.07    6.54
  -8 -11   9   16.11    4.24
   2 -21   8    0.91    5.02
 -26  26   8   25.58    6.94
  10 -27   7    0.81    4.93
  17 -31   6    5.49    5.65
  10 -26   6  228.58   15.63
 -23  35   5   10.49    6.04
  14 -26   4  110.65    9.78
 -12   2   4  117.82    5.69
 -21  26   4    4.69    5.10
  20 -28   3  142.14   11.47
 -19  32   3   15.82    6.86
  31 -31   2    7.06    5.16
  19 -25   2   -3.81    4.86
  12 -20   2  188.47   12.23
 -11   8   2  510.01   23.15
 -16  33   2   16.86    6.68
 -15  37   2   20.53    6.37
  37 -30   1    6.06    6.61
  24 -25   1   37.19    6.25
  32 -25   0   23.11    6.98
  -9  27   0  364.39   20.44
  -5  37   0   17.90    7.28
  30 -20  -1    4.22    4.74
  27 -13  -2   -0.48    3.61
  25 -12  -2   25.76    4.33
   3  23  -2   39.34    6.29
  21   0  -3    3.08    1.19
  14  17  -3    5.45    3.25
 -25  21   8    1.00    4.26
  -4 -14   7   -1.73    3.89
 -26  33   7    2.33    4.98
   2 -19   6   89.06    8.39
  -1 -16   6  152.69   10.26
  -8  -8   6   32.53    3.58
  21 -32   5   29.61    8.30
  -5 -10   5   53.30    4.84
   9 -22   4    1.43    4.13
  28 -32   3    1.73    6.10
  22 -29   3   16.67    6.26
 -19  26   3   19.08    6.02
 -10   6   2   27.00    2.73
 -12  10   2   45.15    4.44
  26 -26   1   15.10    5.26
   1  -6   1  951.99   41.09
 -13  31   1    3.72    5.12
 -12  35   1   14.91    6.89
  -9  21   0   29.81    6.65
  -6  36   0    5.24    5.30
  22 -16  -1  110.96    8.27
  34 -15  -2   90.02    8.87
   3  14  -2   10.30    3.48
 -27  26  10    0.20    5.32
  -1 -18   8    3.29    4.85
 -24  20   7   56.40    7.10
  19 -32   6    5.92    6.48
 -22  17   6   35.80    5.53
  12 -26   5   -0.75    4.92
   7 -22   5    2.69    4.78
 -18  14   4  145.58    9.34
  26 -31   3   96.38   10.53
  24 -30   3  126.13   11.55
  13 -23   3   52.90    6.85
   8 -19   3  212.60   12.85
 -19  35   3    4.85    7.06
  29 -30   2    2.48    8.21
  21 -26   2   18.50    5.34
 -13  22   1   -0.96    4.37
  13 -14   0 1909.75   82.88
  -8  16   0   50.99    5.38
  -9  30   0   87.57    8.94
  -7  35   0    7.20    6.85
  28 -19  -1   11.01    4.29
   6  -2  -1 1362.68   57.54
  -1   9  -1 1002.92   43.71
  -4  18  -1    3.85    4.12
  -4  27  -1   12.49    5.76
  -1  33  -1   19.87    7.29
   0  34  -1   26.78    7.44
  13  13  -3   12.97    3.37
  -9 -10  10   60.70    6.50
 -20   7   9    2.52    2.41
 -21   9   9    4.33    3.08
 -27  27   9   10.82    6.38
  12 -29   8   -0.75    6.74
 -20   8   8   30.93    3.98
   2 -20   7    6.74    4.96
 -12  -4   7  184.47    8.98
 -26  30   7    0.07    6.01
 -24  24   6    8.10    4.97
 -25  32   6   54.77    9.11
 -22  21   5    0.01    3.52
 -23  26   5   29.47    6.73
  27 -29   2    3.58    7.61
  25 -28   2   16.44    5.74
  23 -27   2   15.67    6.01
  37 -26   0    4.44    5.48
  30 -24   0   40.71    6.57
  20 -19   0  112.85    9.05
  35 -21  -1   12.14    6.78
  26 -18  -1    5.40    3.96
  24 -17  -1   88.92    7.40
   0   7  -1   33.29    3.05
  -2  32  -1   15.64    6.41
   1  35  -1   27.45    6.76
   2  19  -2    2.60    3.26
   5  28  -2   -0.51    6.36
  13  16  -3   -1.52    3.50
 -26  22   9    9.89    5.94
 -21  10   8    4.57    3.29
 -27  31   8   -0.12    5.10
  -1 -17   7    8.90    5.17
 -17   8   5  260.82   13.13
  16 -27   4    2.32    4.70
 -13  12   2   18.23    4.01
 -16  36   2   21.80    7.01
  35 -29   1   13.29    6.10
  15 -19   1   54.87    6.92
  10 -15   1   74.61    6.33
 -12  17   1  125.79    8.85
  28 -23   0   59.72    7.29
  -8  34   0   10.61    8.13
  -2  11  -1   16.20    2.97
  -3  31  -1   -1.67    5.64
   2  36  -1    0.79    6.57
   2  22  -2    1.95    4.68
   4  27  -2   13.25    6.81
   6  29  -2   11.02    5.21
   6 -25  10    2.81    5.94
 -26  21  10   -0.59    4.97
   4 -23   9   33.42    7.22
 -22  11   9   -0.95    3.06
   7 -25   8    1.27    5.82
 -19   6   8    1.95    2.25
  12 -27   6   88.98   10.41
 -25  29   6  108.71   10.89
 -18  10   5  287.01   14.68
 -22  31   4    4.28    6.26
  -1 -10   3 1077.09   47.21
 -16  21   2  163.18   10.99
 -17  29   2  112.10    9.87
 -13  34   1    5.50    6.38
  40 -26   0    5.45    6.32
  26 -22   0   20.49    4.92
  32 -14  -2  124.74    9.89
   3  26  -2   -2.68    5.42
 -22  12   8    8.47    3.84
  12 -28   7    2.94    4.94
   7 -23   6  145.62   11.54
 -16   6   5   65.80    4.58
  18 -28   4   67.30    8.46
 -19  16   4  192.76   11.59
 -21  23   4  166.04   11.58
 -19  23   3   21.92    6.08
  14 -21   2   37.62    6.81
 -17  26   2  418.05   22.56
 -17  32   2   -5.68    5.97
  24 -21   0    5.82    4.17
 -10  26   0  148.97   11.06
  38 -21  -1    7.66    4.92
   5 -24  11    4.88    6.44
 -27  28   8   23.97    6.45
   7 -24   7   54.23    7.68
 -26  27   7   14.28    6.45
 -23  19   6   12.53    4.66
   4 -19   5    5.36    4.57
 -19  12   5   11.38    3.40
 -24  31   5   -2.48    6.57
 -24  34   5    4.89    5.41
 -22  28   4    5.58    5.69
  15 -24   3   62.49    7.09
   5 -16   3  200.15   12.21
 -20  31   3   41.33    7.77
   9 -17   2  492.64   24.21
  -9   4   2   31.91    2.47
  33 -28   1    5.86    6.82
 -14  27   1    0.44    4.40
 -14  30   1   17.94    5.52
 -12  38   1    0.08    5.38
  35 -25   0    6.25    6.17
   4  -5   0 1441.84   61.39
 -10  29   0   74.17    8.26
  33 -20  -1   81.87    9.33
   1   5  -1 2254.80   95.31
  -5  26  -1   21.57    6.01
  -4  30  -1   -1.69    5.29
  18  -7  -2  442.91   20.63
   2  16  -2    3.72    3.70
  12  15  -3  162.31    9.97
 -19   5   9   44.12    3.76
 -23  13   9   18.23    4.62
  -8 -10   8   48.14    5.57
 -26  23   8   17.94    5.38
  20 -29   4   20.72    6.54
  11 -23   4   96.59    8.67
  -3 -10   4   10.73    3.81
 -20  28   3   79.92    8.42
 -20  34   3    1.47    7.13
  34 -31   2   -0.32    5.29
 -14  14   2   50.58    5.30
 -17  35   2   -0.28    5.98
  38 -29   1    5.65    5.66
  17 -20   1  319.64   17.82
  10 -11   0  722.55   32.63
  -9  18   0   37.14    5.53
 -10  23   0  142.16   10.33
  -3  13  -1   14.19    3.21
  -5  20  -1   36.56    5.86
   2  25  -2   25.36    5.13
   1 -20   9    1.27    4.89
  -5 -14   9   46.12    6.36
 -23  14   8   66.25    6.96
 -25  22   7   10.10    4.50
  14 -28   6    0.51    5.16
   1 -16   5   13.18    3.66
  -2 -13   5   -0.09    3.20
   2 -13   3  771.93   35.16
  31 -27   1  119.95   11.46
   7 -12   1  254.52   13.30
 -14  24   1   21.73    5.08
 -14  33   1   46.48    8.11
  15 -15   0  401.50   20.12
  14   8  -3  177.81    9.01
  13  10  -3   25.78    3.29
  12  18  -3   23.47    4.65
   3 -22  10    9.58    6.13
 -28  28  10    7.18    6.28
  -2 -17   9   11.46    5.48
  14 -29   7    3.64    5.08
  -8  -9   7  112.25    7.54
 -25  26   6   40.51    7.86
   9 -23   5   48.49    6.46
 -20  14   5  242.49   13.64
 -23  23   5   10.70    6.42
 -24  28   5    1.71    6.41
  26 -32   4    3.45    6.28
  24 -31   4   -6.60    7.80
  22 -30   4    3.56    6.73
  16 -22   2   15.66    4.82
   4  -9   1  926.86   40.68
 -13  19   1   39.47    6.53
 -13  37   1   -1.37    6.01
  38 -25   0    5.36    5.18
  33 -24   0   45.82    7.86
  -7  38   0    1.69    5.01
  17 -12  -1  148.15    9.39
  -5  29  -1    2.77    5.66
  30 -13  -2   14.54    4.82
   1  21  -2   24.24    5.14
  25  -2  -3   94.82    5.60
  23  -1  -3    2.55    1.63
   2 -21  11    1.12    6.38
  -7 -12  11   -1.03    3.80
   8 -26  10   -2.44    5.48
 -27  23  10   11.50    6.06
  11 -28   9   38.71    8.35
 -27  24   9   17.95    5.77
 -28  29   9    9.73    6.41
   9 -26   8    7.78    5.29
   4 -22   8   40.19    7.14
 -27  32   7    7.66    5.58
 -26  34   6   11.14    6.92
 -20  18   4   -0.16    3.09
  17 -25   3    9.67    5.13
 -20  37   3    6.17    6.10
 -17  23   2  366.81   20.00
  19 -21   1  124.06    9.57
   7  -8   0  312.40   14.83
 -10  32   0   21.33    6.70
  -8  37   0   20.41    6.49
  36 -20  -1   42.43    8.10
  31 -19  -1   11.22    4.48
  -4  15  -1  413.30   20.24
  -3  34  -1    2.12    5.53
  -2  35  -1   63.09    8.51
  -1  36  -1   -0.77    5.04
   1  24  -2  100.82    8.58
  12  12  -3  274.11   14.00
  -6 -13  10   10.70    4.53
 -22  10  10   30.42    4.57
 -24  15   9    1.49    3.88
 -20   9   7   33.37    4.36
 -21  11   7   10.45    3.96
   4 -20   6   31.25    6.09
  18 -29   5   23.93    7.45
 -22  25   4   80.07    8.29
   6 -14   2  697.98   32.14
   0  -8   2  922.40   40.24
 -15  16   2    1.21    3.73
 -18  31   2   -2.66    5.76
 -17  38   2    5.24    5.60
  29 -26   1   23.81    6.46
  41 -25   0   10.94    6.68
  -9  36   0   12.25    6.29
   0  37  -1   14.54    6.09
   1  18  -2    1.39    4.14
   3  29  -2   31.77    8.03
   4  30  -2    7.68    5.54
   5  31  -2    3.98    5.92
  11  17  -3   63.95    6.40
 -24  16   8   14.56    4.80
  16 -30   7    4.30    5.22
   4 -21   7   45.64    7.88
  16 -29   6   66.64    8.73
 -24  21   6   23.96    5.86
 -26  31   6   35.16    6.80
   0 -13   4   61.87    6.08
 -23  33   4   18.15    6.28
  29 -31   3   48.86    8.21
  19 -26   3   41.57    7.32
 -20  25   3  118.37    9.73
  30 -29   2    8.01    6.29
  36 -28   1    2.03    5.58
  21 -22   1    7.40    4.44
  12 -16   1    1.07    4.52
 -14  36   1   -0.52    6.06
 -10  20   0    1.15    4.68
  -4  33  -1   -4.26    5.98
  28 -12  -2   53.06    5.74
  20  -8  -2  192.45   10.65
   2  28  -2   17.16    7.34
  -1 -18  11    7.44    6.22
   0 -19  10   -1.73    5.70
 -21   8  10    9.33    3.08
 -23  12  10    7.01    3.97
 -18   4   8   13.15    2.16
   9 -25   7   -0.03    6.41
 -19   7   7   56.58    4.65
 -22  13   7   28.49    4.80
 -27  29   7   -3.76    6.21
   9 -24   6   24.57    6.60
  20 -30   5    4.61    7.34
 -21  16   5  104.48    8.11
  13 -24   4    8.59    4.77
  27 -30   3   54.41    8.94
  21 -27   3  126.56   10.53
  18 -23   2    1.35    4.20
 -18  28   2    9.27    4.72
 -18  34   2   -2.76    6.18
  25 -24   1  190.52   13.51
  23 -23   1   39.58    7.05
 -15  29   1   89.96    8.87
  31 -23   0   38.48    6.69
  17 -16   0  650.39   30.85
 -11  28   0   48.62    6.82
  29 -18  -1    3.70    3.77
  19 -13  -1    7.02    3.85
   9  -5  -1  851.68   36.84
  -6  28  -1   16.75    5.21
  11  14  -3  145.24    9.01
  -4 -15  11   17.26    5.69
  -3 -16  10   13.90    5.37
   1 -19   8    3.97    5.56
 -27  25   8   39.74    7.13
 -28  30   8    0.41    6.42
 -26  24   7    3.09    4.84
  18 -30   6    9.62    6.96
  -5 -11   6   43.75    4.80
  22 -31   5   11.27    6.18
 -25  33   5    4.68    6.80
 -25  36   5   -0.75    6.13
 -23  30   4   -5.37    6.25
  25 -29   3    0.79    7.80
  23 -28   3  177.96   13.99
  -5  -5   3   63.05    3.81
 -21  33   3   16.90    8.41
  28 -28   2    4.10    7.64
  11 -18   2  433.90   22.04
   3 -11   2  487.87   22.79
 -14  21   1   10.99    5.12
 -15  32   1   67.48    8.69
  36 -24   0   -3.21    5.40
 -11  25   0   65.08    7.34
 -11  31   0    7.45    5.41
 -10  35   0    7.90    8.02
  -5  17  -1  145.87    9.53
  -6  22  -1  123.22    9.50
  -5  32  -1    3.68    6.05
  33 -13  -2   -2.88    5.06
  26 -11  -2   26.08    4.24
   3  11  -2   22.16    3.49
   1  27  -2   56.44    8.14
  15   6  -3  210.43    9.82
  11  20  -3   34.51    5.68
 -24  14  10    6.14    4.24
 -25  17   9    1.15    4.06
  -5 -13   8   22.41    5.41
  20 -31   6    1.44    5.12
   1 -17   6   20.48    4.24
  11 -24   5   38.71    6.45
 -15   4   5   -0.32    1.57
 -24  25   5   17.99    6.08
   8 -20   4   20.68    4.60
 -21  20   4  360.80   19.53
 -21  30   3   14.88    6.36
 -21  36   3    4.14    5.74
  26 -27   2    8.98    5.34
  20 -24   2   31.26    5.70
 -16  18   2    6.37    5.28
 -18  37   2   11.42    6.54
  39 -28   1    3.53    6.70
  34 -27   1   48.92    8.41
 -15  26   1    9.07    5.84
  29 -22   0   27.98    5.33
  34 -19  -1   39.44    7.89
  27 -17  -1   -0.99    4.09
  22  -9  -2   26.01    3.88
   4   9  -2  180.77    9.38
   0  23  -2   58.26    6.62
 -11  -7  11    5.20    3.52
  11 -27   8   -0.19    4.86
 -23  15   7   69.98    7.08
 -26  28   6   48.05    8.01
   6 -20   5  283.32   16.63
 -25  30   5   17.00    6.13
  15 -25   4  109.29    9.57
  -7  -5   4   59.60    3.97
  12 -21   3  106.67    9.19
  24 -26   2    9.73    5.00
  22 -25   2  196.81   13.51
 -18  25   2   40.12    6.05
 -15  35   1   13.94    6.88
  25 -16  -1   31.65    5.09
  21 -14  -1   23.99    5.22
  24 -10  -2   18.00    4.16
   2  13  -2   18.96    4.21
   0  20  -2    5.01    3.52
   5 -23  10   15.42    7.00
 -28  25  10   -2.84    5.20
 -28  26   9   -1.79    5.01
 -29  31   9    6.25    5.73
  -2 -16   8    5.76    5.32
 -25  18   8   16.83    4.64
   1 -18   7   30.02    6.68
  -2 -14   6   33.61    4.80
 -22  18   5   -0.81    3.94
   7 -17   3  294.52   16.12
  35 -30   2    9.85    6.05
  39 -24   0   10.43    6.52
  27 -21   0   73.58    7.68
  19 -17   0  211.00   12.85
  -7  11   0  317.68   15.54
  23 -15  -1    2.44    3.98
  -6  31  -1    2.92    5.37
   0  26  -2    5.94    4.40
  10  16  -3   18.14    3.77
  10  19  -3    2.49    3.97
 -25  16  10    0.84    3.90
  -9  -9   9    6.44    3.56
   6 -23   8   49.98    7.97
  11 -26   7   30.39    6.38
  -5 -12   7   10.22    3.85
  11 -25   6   47.41    8.62
 -25  23   6    1.04    4.85
 -23  27   4   -1.40    6.53
 -21  27   3   20.75    5.49
  12 -12   0  305.84   15.42
  -6   9   0   85.91    5.94
  -8  13   0  261.09   13.58
 -11  22   0   63.37    7.22
  37 -19  -1    2.27    5.97
  -3  37  -1   20.39    7.58
   1  15  -2    1.48    3.28
   8 -25   9   -2.56    5.98
 -26  19   9   32.38    6.21
  -2 -15   7    2.81    4.96
 -24  17   7   69.06    7.16
 -27  33   6    0.21    5.94
  17 -26   4   89.22    8.85
 -17  20   2   15.14    4.61
 -19  33   2    9.54    7.73
  32 -26   1   43.51    9.25
  14 -17   1   59.50    6.45
 -11  12   1  614.04   28.18
  34 -23   0   13.71    7.78
  25 -20   0   22.09    5.04
  23 -19   0   58.60    7.00
  -6  19  -1    0.97    5.30
  -7  27  -1    1.83    4.22
  -4  36  -1    3.62    5.62
  31 -12  -2   72.55    7.05
  15  -4  -2  283.05   13.22
   5   7  -2 1384.25   59.23
   2  31  -2    2.48    5.13
   3  32  -2   -1.00    4.88
   4 -22  11   12.55    6.90
 -14  -3  10   16.32    2.80
 -20   6  10   -0.53    1.92
 -13  -4   9    6.61    2.40
  13 -28   8   -3.72    5.38
 -28  27   8    4.78    6.14
 -27  26   7   16.88    6.30
   6 -21   6   11.59    4.77
 -24  35   4   16.26    7.38
  33 -29   2    3.25    7.45
  13 -19   2    8.46    5.26
 -19  30   2   89.04    9.11
 -19  36   2   17.96    7.00
  37 -27   1    6.84    6.98
 -10  10   1  170.35    9.23
 -15  23   1   37.32    6.40
 -16  31   1   12.86    5.48
 -15  38   1    3.77    5.70
  -9  15   0  222.34   12.59
 -12  27   0  262.58   16.50
 -12  30   0  165.02   12.26
 -10  38   0    4.77    5.33
  32 -18  -1    7.34    5.36
  -5  35  -1    2.66    5.60
   1  30  -2    0.51    5.41
  10  22  -3   18.75    6.12
 -10  -8  10   17.75    4.26
 -26  20   8    4.49    4.97
 -29  32   8    4.14    5.34
   6 -22   7   16.71    7.04
 -28  31   7    6.13    5.62
 -23  20   5    4.10    4.36
  27 -31   4    8.35    6.20
  19 -27   4   12.58    5.78
 -22  22   4  205.78   13.27
 -24  32   4   10.33    7.49
  14 -22   3   81.40    7.73
   9 -13   1    1.35    2.93
 -12  14   1   96.43    7.02
 -16  28   1   25.73    5.86
 -16  34   1    8.03    6.64
  -7  30  -1    8.65    5.13
  -6  34  -1    0.57    5.93
   0  29  -2    6.04    5.52
   9  18  -3   57.20    6.04
  13 -27   7    2.92    5.16
  13 -26   6  174.52   13.67
   3 -17   5  287.75   16.18
  -6  -8   5   59.34    4.61
 -25  27   5    2.43    5.37
 -26  35   5   12.49    6.06
  25 -30   4    3.94    7.76
  23 -29   4    6.74    6.50
  21 -28   4   43.40    7.77
  10 -21   4   29.99    5.50
 -22  32   3   35.30    8.78
 -22  35   3    3.10    5.96
  40 -27   1   -1.25    5.66
  30 -25   1   58.20    8.66
 -12  33   0   41.63    8.02
 -11  37   0    4.22    7.14
   0  17  -2    0.01    3.86
  -1  22  -2    1.76    3.66
  -1  25  -2   38.86    5.93
   9  21  -3   12.41    4.78
   2 -20  10   37.70    7.74
   0 -18   9   20.85    5.97
 -18   5   7    9.06    2.36
 -25  19   7   30.15    5.64
 -27  30   6   13.72    5.38
  15 -26   5    7.50    5.37
 -26  32   5   -1.69    5.05
  30 -30   3   21.92    8.31
   8 -15   2  799.54   36.76
 -19  27   2  172.76   12.34
  16 -18   1  206.90   13.18
  -9   8   1  872.88   38.26
 -13  16   1   14.20    4.89
  37 -23   0   -0.01    5.20
  32 -22   0   32.70    7.30
  -5   7   0  151.47    8.09
 -10  17   0  391.65   20.00
  11  11  -3  347.00   16.76
  10  13  -3    5.17    3.05
   7 -24  10    1.47    6.57
 -29  27  10    0.83    4.66
  10 -26   9    2.33    6.66
 -27  21   9   18.26    5.98
 -29  28   9   -5.13    5.85
 -26  25   6    2.16    5.64
   8 -21   5  169.11   11.65
 -24  29   4    5.36    6.18
  16 -23   3  102.88    9.02
   4 -14   3  357.98   18.11
 -18  22   2    3.53    4.17
  28 -24   1  211.29   14.15
 -16  37   1    3.54    5.82
  40 -23   0   -0.35    4.85
  35 -18  -1    7.30    6.74
  30 -17  -1   16.34    5.10
  -7  21  -1   23.12    5.61
  -7  33  -1   26.88    8.83
  29 -11  -2  120.90    8.99
  -1  28  -2   79.07    9.34
   1 -19  11    5.69    5.56
  -6 -12   9   66.56    6.98
   8 -24   8    9.30    5.06
   3 -20   8   78.44    8.99
  15 -28   7   45.25    7.52
 -21  12   6   35.14    4.65
 -22  14   6   71.85    6.61
  17 -27   5   -2.66    6.10
  28 -29   3   10.82    7.17
  15 -20   2   25.89    5.53
  35 -26   1   17.14    6.46
 -16  25   1    3.37    4.21
  -8  29  -1   19.44    5.32
   9  15  -3   94.42    7.25
  -3 -15   9   78.10    8.06
 -27  22   8   69.25    8.09
  15 -27   6   59.67    8.58
  -9  -6   6  178.41    9.31
 -20  10   6    0.16    2.65
 -28  35   6   36.74    7.74
   0 -14   5   56.28    5.41
 -24  22   5   36.59    6.44
 -23  24   4   -4.16    5.40
   9 -18   3   12.73    5.89
  36 -29   2    0.32    5.61
  29 -27   2    1.76    6.12
 -20  32   2   -2.05    6.36
 -20  35   2    6.46    6.01
 -14  18   1   16.60    5.80
  14 -13   0  913.02   41.19
 -11  19   0   11.61    4.53
 -13  29   0   24.64    5.64
   2   3  -1 1348.62   57.02
  -1  19  -2   17.24    4.52
   1  33  -2    9.18    5.52
   2  34  -2    3.12    5.62
  12   9  -3   39.40    3.56
   8  20  -3   63.47    6.76
   6 -23  11    5.24    6.61
 -27  20  10    3.93    4.76
 -29  29   8    9.25    6.56
  17 -29   7    5.70    5.38
 -26  21   7    2.60    5.06
 -28  28   7   -2.96    5.20
   3 -18   6   71.57    6.96
 -23  16   6  168.93   11.17
  25 -31   5    2.43    5.30
  23 -30   5   -1.84    6.16
  21 -29   5   17.82    7.20
  19 -28   5   -3.74    6.57
  26 -28   3  117.58   11.14
  18 -24   3  110.09    9.46
  20 -20   1   46.85    6.21
 -17  33   1   35.00    7.57
  30 -21   0  101.55    9.22
 -13  32   0   17.47    6.28
  -5  38  -1    6.89    5.96
  -2  24  -2   60.20    6.81
   0  32  -2   -1.85    6.53
   8  17  -3   83.27    7.30
  -8 -10  11    0.48    3.69
  -1 -17  10   59.63    8.34
  12 -27   9    4.64    6.98
   8 -23   7   53.46    7.93
   3 -19   7    7.66    6.24
  17 -28   6   16.12    6.41
   8 -22   6   58.75    7.48
  -3 -11   5    2.72    2.76
 -26  29   5   -0.80    6.17
  12 -22   4   47.45    6.40
 -25  34   4    2.39    6.82
 -25  37   4   -0.35    5.46
  24 -27   3   87.39    9.21
  22 -26   3   16.68    5.42
  20 -25   3  100.36    9.18
   1 -11   3  264.15   13.63
  -2  -8   3  175.01    9.17
  27 -26   2    2.27    5.10
  17 -21   2   54.58    6.62
 -20  38   2    1.61    7.02
  38 -26   1    0.23    6.65
  24 -22   1    2.64    4.46
  22 -21   1   14.20    5.53
 -17  30   1   34.26    6.26
  35 -22   0   -2.94    7.24
   9  -9   0   11.02    2.84
  16 -10  -1  185.06   10.41
  -8  23  -1    7.44    4.53
  -8  32  -1   53.23    8.46
  -6  37  -1    3.94    5.20
  -2  27  -2   88.72    9.02
  -1  31  -2    2.74    5.96
   8  23  -3   51.86    7.61
  -2 -16  11    6.72    5.17
 -28  23   9   17.34    6.10
  -9  -8   8   12.97    3.97
 -28  32   6   51.03    8.10
 -17  13   3  130.27    8.90
 -23  34   3   13.76    7.34
 -23  37   3   -1.68    6.98
  25 -25   2  126.61   10.58
  -4  -3   2  963.74   40.92
 -19  24   2  111.49    9.29
 -20  29   2  101.63    9.66
  41 -26   1    7.13    5.80
  33 -25   1    8.71    7.77
   6 -10   1  125.84    7.49
 -17  36   1   17.68    6.98
 -13  26   0   40.83    6.53
 -13  35   0    3.88    7.88
  -4  12  -1  173.90    9.91
  -5  14  -1   78.23    6.56
  -7  36  -1    4.02    6.98
  32 -11  -2   40.96    6.01
  27 -10  -2    0.17    3.12
  -5 -13  11   14.83    5.50
   9 -25  10    5.06    5.72
  -7 -11  10    4.96    3.98
 -30  30   9   14.78    6.22
  10 -25   8    0.47    5.09
   0 -17   8   13.01    5.70
 -24  18   6   15.20    4.74
 -27  27   6   17.34    5.56
  10 -22   5    1.52    4.84
 -27  34   5   16.26    6.16
 -16  11   3  206.46   11.39
 -18  15   3   68.88    6.13
  34 -28   2    6.37    6.22
  23 -24   2  100.99    9.19
  21 -23   2   49.90    6.90
  19 -22   2   78.36    7.82
  11 -14   1  194.24   11.14
 -15  20   1   12.87    5.17
  38 -22   0   10.74    6.78
  28 -20   0   42.88    6.74
 -12  21   0   99.94    8.67
  33 -17  -1   45.08    7.28
  -6  16  -1  172.47   10.55
  17  -5  -2  192.17    9.87
  -2  21  -2   83.71    7.38
  -4 -14  10    3.57    4.70
 -28  22  10   -1.97    5.18
 -28  24   8    8.61    5.09
 -19   8   6  158.57    8.85
 -25  24   5   18.67    6.68
  14 -23   4   91.82    8.74
 -24  26   4   69.96    9.15
 -25  31   4    7.65    7.13
 -19  17   3  139.31    9.41
   5 -12   2  158.83    9.47
  -8   6   1  346.93   15.92
 -17  27   1   11.99    5.86
  16 -14   0  879.81   40.17
  26 -15  -1   57.44    6.70
  -3  10  -1  320.35   15.40
  -8  35  -1    9.09    6.48
  -2  30  -2   48.49    8.94
   7  19  -3   19.29    4.41
   7  22  -3   41.89    6.54
   4 -21  10   88.22   10.58
 -27  23   7   13.21    4.97
   5 -18   5  205.58   12.77
   7 -18   4   27.72    5.60
  -4  -8   4   33.46    3.96
 -19  13   4   16.39    4.14
 -20  15   4    9.21    3.86
  11 -19   3  248.04   14.68
  10 -16   2   62.76    6.36
  26 -19   0  106.95    8.86
  36 -17  -1    2.52    6.01
  18 -11  -1  155.01    9.69
  -9  31  -1    1.23    6.32
   7 -23   9   27.22    7.29
   5 -21   8    9.98    5.94
  10 -24   7   -1.87    6.73
  -9  -7   7  372.81   18.08
  10 -23   6   92.56    9.73
   0 -15   6  277.03   15.63
 -25  20   6    2.65    4.41
  28 -30   4    5.89    5.77
  -1 -11   4  167.16    9.85
 -18  11   4   17.16    3.37
 -21  17   4  185.50   11.53
  -8   2   2  576.81   24.65
 -21  34   2    2.39    6.24
 -21  37   2    1.39    5.85
  36 -25   1   -4.45    5.90
  31 -24   1  183.58   13.67
 -16  22   1   90.37    8.11
  33 -21   0   47.26    8.39
 -14  31   0   29.75    6.17
  24 -14  -1   96.61    7.89
  -7  18  -1  180.77   11.27
  -9  25  -1   30.42    5.61
  25  -9  -2   12.30    3.98
   6   5  -2   70.49    3.96
  -3  26  -2   -0.77    4.22
   3 -20  11    6.92    6.21
  12 -26   8    5.73    5.02
  -3 -14   8   -0.05    4.40
 -30  31   8    9.54    5.77
   0 -16   7   -0.25    4.44
 -27  31   5   13.14    6.88
  16 -24   4    0.99    4.42
  31 -29   3   24.30    7.16
 -15   9   3  296.92   14.74
 -20  19   3   25.85    5.24
  37 -28   2    5.74    6.65
  32 -27   2   -6.98    7.06
 -15  13   2  394.21   19.52
 -16  15   2   19.53    4.38
 -20  26   2  202.25   13.52
 -18  32   1  112.08   10.77
 -18  35   1   55.99    8.98
  24 -18   0  252.96   14.91
  18 -15   0  127.32    9.51
 -13  23   0   73.90    7.41
 -14  28   0   49.14    6.62
 -14  34   0   21.31    7.20
  22 -13  -1   -0.20    4.12
  20 -12  -1   11.45    4.64
   0  14  -2   53.41    5.66
  -3  23  -2    1.84    4.74
  -3  29  -2    2.52    6.14
  -1  34  -2   18.12    6.24
   0  35  -2   -1.21    6.52
   7  25  -3   66.33    7.97
 -29  25   9    3.14    5.70
  -6 -11   8    8.10    4.85
 -28  29   6   39.55    6.97
  26 -29   4    0.55    6.65
 -26  36   4    6.33    7.02
 -21  31   2   15.96    7.90
   3  -7   1   57.24    4.50
   0  -4   1  112.90    5.90
  22 -17   0    8.61    4.46
  -4   5   0 1360.79   58.02
  31 -16  -1   40.89    6.26
  -9  34  -1   -0.19    5.97
  23  -8  -2   -0.05    2.72
  19  -6  -2   17.22    3.44
   1  12  -2   12.33    3.50
  -1  16  -2    9.27    4.90
  -2  33  -2   21.41    6.54
   8  14  -3   53.95    5.13
   6  21  -3   29.09    5.36
 -29  24  10   -0.53    5.21
  14 -27   8    7.46    5.78
  -6  -9   6  406.68   19.72
 -29  34   6   16.95    7.53
 -10  -3   5  148.76    7.14
 -26  26   5    3.98    6.29
  24 -28   4   -2.05    6.26
  18 -25   4  229.32   14.94
 -22  19   4  250.46   14.92
   6 -15   3  343.08   17.80
 -24  36   3   10.18    5.96
 -14  11   2  482.74   22.71
 -17  17   2    3.29    4.02
  39 -25   1    7.05    5.52
  29 -23   1  109.92    9.79
 -18  38   1    5.25    7.69
  36 -21   0   -2.13    5.57
 -14  37   0    0.00    7.09
  -8  20  -1   14.75    5.00
  30 -10  -2    2.77    3.57
  21  -7  -2   25.13    3.58
  13   7  -3   20.76    2.43
   7  16  -3   11.90    3.80
   6  24  -3   -0.36    5.49
 -29  26   8   11.09    5.64
  12 -25   7   36.11    8.07
   5 -20   7    2.33    6.52
  12 -24   6   39.28    7.45
   5 -19   6  105.16    9.29
  -3 -12   6  646.66   30.47
 -26  22   6   21.36    5.85
 -28  36   5   -2.33    5.42
  22 -27   4    4.16    5.77
  20 -26   4   66.25    8.17
 -17   9   4   64.60    5.22
 -25  28   4   13.76    6.46
 -26  33   4    0.87    5.34
  29 -28   3   36.31    8.23
  13 -20   3  130.28   10.30
 -21  21   3    9.11    4.86
  13 -15   1   69.40    6.32
 -18  29   1   96.49    9.03
  39 -21   0   10.94    5.45
  -2   8  -1  344.16   16.07
  -8  38  -1    2.24    5.26
  -2  18  -2  197.89   12.31
  -3  32  -2   -0.33    5.62
   9  12  -3   46.41    4.60
   9 -24   9    6.05    5.57
  16 -28   8   17.18    6.10
  -3 -13   7   -0.24    4.08
  14 -24   5    8.54    4.98
  12 -17   2  169.96   11.07
   2  -9   2   35.90    3.45
 -18  19   2    2.61    3.76
 -17  24   1    5.00    4.49
  31 -20   0   12.47    5.20
   6  -6   0 1542.14   65.89
 -10  33  -1   55.67    8.70
  12  -1  -2    6.61    1.23
  -4  28  -2   88.97    8.70
   6  18  -3  114.63    8.45
 -12  -5  11    1.65    3.45
 -16   0  11    3.65    2.09
   6 -22  10    3.66    6.02
   1 -18  10   86.89    9.95
  -6 -10   7  222.87   12.66
 -30  32   7    2.41    6.54
  26 -30   5   -1.84    5.80
   9 -19   4    8.93    4.84
 -23  21   4   -0.04    4.50
  27 -27   3   41.03    7.73
  35 -27   2    0.80    6.66
 -21  28   2   -3.84    4.92
  34 -24   1   66.76    9.45
  27 -22   1    8.39    5.00
 -14  25   0   23.15    5.29
 -15  33   0   42.27    7.97
  34 -16  -1   12.35    6.46
  -9  22  -1    1.57    5.42
 -10  27  -1   -0.51    4.25
  -9  37  -1    0.27    5.53
   2  10  -2  540.85   24.64
  -3  20  -2   90.73    7.62
  -4  25  -2   30.30    6.38
   5  23  -3   65.68    7.64
   6  27  -3    3.16    6.04
   4 -20  12    4.09    7.77
 -30  27   9    7.65    5.64
   7 -22   8   28.48    7.12
  14 -26   7   21.88    6.54
  14 -25   6   24.70    7.06
  16 -25   5   -1.83    6.25
   7 -19   5   18.92    4.64
 -28  33   5    3.00    4.94
  15 -21   3   21.21    5.10
  28 -25   2   23.01    7.44
 -19  21   2    0.81    3.94
 -22  36   2   -1.23    5.66
  11 -10   0  461.44   21.65
 -15  30   0   81.39    9.33
 -15  36   0   -1.41    5.98
  -4  31  -2   56.43    8.57
  24   0  -3   17.44    2.23
   5 -21  11   -1.33    6.30
   0 -17  11    0.84    6.38
 -10  -7   9   12.09    3.60
   2 -18   8   32.49    6.76
 -27  24   6   28.36    6.46
 -29  31   6   15.18    7.18
  24 -29   5    4.42    6.32
  22 -28   5    1.25    6.45
  18 -26   5    5.00    5.96
   2 -15   5   76.61    6.53
 -27  28   5    3.37    6.04
  25 -26   3   19.69    7.12
 -22  23   3    1.35    3.92
 -24  30   3   -3.16    6.28
  -1  -6   2  176.21    8.71
 -13   9   2   67.78    5.12
 -22  33   2    4.64    7.64
  15 -16   1  230.66   13.40
 -19  34   1    0.01    6.14
 -19  37   1    0.33    6.80
 -10  36  -1   25.02    6.98
  -2  36  -2    1.67    5.30
  -1  37  -2    2.60    6.24
  10  10  -3  171.00    9.25
   5  20  -3  112.45    8.43
   5  26  -3   53.51    8.49
  11 -25   9   -1.88    7.02
   4 -20   9    5.40    5.54
 -30  28   8   39.10    7.73
  16 -27   7   20.04    6.36
  16 -26   6  113.94   11.19
  20 -27   5   14.44    6.97
 -22  15   5    0.07    3.56
 -23  17   5   49.52    5.89
 -24  23   4  175.80   12.34
 -26  30   4    1.32    6.92
  23 -25   3  101.50    9.46
  17 -22   3   37.71    6.37
 -14   7   3  981.44   42.77
  38 -27   2   -0.39    4.68
  26 -24   2   83.52    8.71
  14 -18   2    2.55    4.62
  37 -24   1    2.35    6.78
   8 -11   1  235.00   12.27
 -18  26   1    3.14    5.88
 -19  31   1   18.72    6.05
  29 -19   0   93.79    9.06
 -10  14   0 1256.65   55.47
 -11  16   0  255.57   14.24
  -3  35  -2   -2.96    5.44
  18 -28   7   72.46    9.03
   7 -21   7   42.32    7.21
  22 -29   6   13.75    6.18
 -21  13   5  160.43   10.11
  21 -24   3   91.94    8.95
  19 -23   3   68.50    8.27
   7 -13   2    3.56    3.94
  40 -24   1   -1.80    6.24
  32 -23   1   53.71    8.14
  23 -20   1   81.22    7.78
  17 -17   1    0.08    4.42
  34 -20   0   20.03    6.37
 -12  18   0  312.66   17.03
 -15  39   0    7.40    5.84
 -10  24  -1   76.54    7.64
  28  -9  -2   77.66    6.62
  -4  22  -2   43.61    5.85
   8 -23  10   -2.66    6.84
  -4 -13   9    4.12    3.89
  20 -28   6   -0.59    6.02
   7 -20   6   98.17    9.27
 -18   6   6   28.05    3.02
 -24  19   5    2.07    4.30
  29 -29   4   16.72    6.74
  11 -20   4   12.65    4.41
 -27  35   4    8.25    5.94
  32 -28   3    6.32    6.08
   8 -16   3  300.96   16.31
  33 -26   2   18.42    7.28
  24 -23   2   22.12    5.37
 -20  23   2   39.00    5.84
  21 -19   1    1.93    4.32
  19 -18   1  134.92    9.93
  37 -20   0   10.65    5.89
  -9  12   0  239.76   12.55
 -15  27   0   99.38    9.17
 -11  29  -1    2.72    4.65
  -5  27  -2   52.45    6.85
  -5  30  -2   59.43    9.07
  -4  34  -2   37.40    8.37
   4  22  -3   18.99    5.04
   4  25  -3   44.25    7.64
  -2 -15  10   16.50    5.84
 -11  -6  10   29.14    4.54
  13 -26   9    0.93    6.53
 -31  29   9    1.85    5.69
   9 -23   8   60.30    8.14
   2 -17   7    7.58    5.37
 -31  34   7    8.63    6.18
 -28  26   6   13.70    6.08
   3 -12   3  441.24   21.29
 -23  25   3   94.49    8.69
  16 -19   2  149.79   10.87
 -22  30   2   73.77    8.86
 -13  20   0  395.45   20.68
 -16  35   0   22.93    7.13
  27 -14  -1    6.97    4.41
 -11  35  -1   14.67    6.98
  -3 -14  11    3.77    5.34
  -7 -10   9    5.78    3.86
 -25  15   8    0.49    3.48
 -26  17   8    6.02    4.14
   2 -16   6  190.57   12.10
 -20  11   5  335.68   16.92
 -25  21   5   46.50    6.65
 -28  30   5   12.77    5.54
 -25  25   4   76.19    9.13
  22 -22   2  346.62   19.49
  20 -21   2   41.95    6.36
  18 -20   2    2.86    4.94
 -23  38   2    0.07    5.98
 -14  15   1  633.20   29.69
 -15  17   1    2.55    4.30
  27 -18   0  414.61   22.33
 -16  32   0   10.43    5.97
  32 -15  -1    3.13    4.01
 -10  39  -1   -0.20    5.36
  -5  24  -2    8.62    4.72
  -5  33  -2   37.32    7.82
   4  28  -3   17.03    6.89
   7 -22  11   49.65    9.66
 -26  16   9    3.56    3.62
 -27  19   8   22.63    5.21
 -31  30   8    2.77    5.32
 -13  -2   7   55.91    3.57
 -30  29   7   -0.07    5.42
 -30  33   6   -1.84    6.21
 -29  35   5   12.75    6.34
  27 -28   4   -0.17    6.65
 -16   7   4   79.84    5.29
 -25  32   3   43.15    8.83
 -21  25   2   -1.91    4.37
 -23  35   2   10.65    6.62
 -13  13   1  510.15   24.10
 -16  19   1   83.96    8.42
 -19  28   1    5.53    4.60
 -20  36   1   29.09    7.33
  13 -11   0  931.07   41.51
 -14  22   0   13.35    4.89
 -16  38   0   14.19    8.05
  35 -15  -1   -0.48    6.29
 -11  26  -1   43.27    7.17
  31  -9  -2   16.38    4.28
   6  15  -3   85.19    6.58
   5  17  -3   19.48    4.36
   1 -17  12    5.06    6.32
  -6 -11  11    9.09    4.84
  -9  -8  11    2.44    4.25
  10 -24  10    7.77    7.49
   3 -19  10   16.03    6.42
 -27  18   9    7.16    4.94
  11 -24   8   18.39    5.89
  -1 -15   8   17.64    5.42
 -24  13   8    7.36    3.70
  -1 -12   5    0.15    3.10
  13 -21   4   20.71    5.09
 -27  32   4   11.73    6.14
  30 -27   3   23.19    7.53
  36 -26   2   56.72    8.69
  31 -25   2   -0.37    6.70
  35 -23   1   15.10    6.97
  30 -22   1   -2.84    4.72
 -20  33   1   53.78    9.86
 -20  39   1   -4.32    5.32
  32 -19   0   23.25    6.60
   3  -3   0 9100.38  381.53
 -16  29   0    9.27    4.76
 -11  38  -1    4.32    6.58
   3   8  -2  259.80   12.51
  -3  38  -2    1.52    5.90
   4  19  -3   20.13    4.74
   3  24  -3   19.76    4.98
   3  27  -3    7.50    5.44
   2 -18  11    0.81    6.33
  -5 -12  10    5.97    4.41
   6 -21   9    5.12    5.52
 -25  14   9    1.44    3.56
 -28  21   8    5.94    4.54
   9 -22   7   19.53    6.54
   9 -21   6   42.75    6.34
 -26  23   5    3.22    5.04
  25 -27   4   16.78    6.93
 -24  27   3   13.14    5.25
  41 -23   1    4.32    5.33
 -17  21   1   45.96    6.81
  25 -17   0   93.21    8.42
  -8  10   0  292.82   14.38
  25 -13  -1   40.81    5.56
  -7  15  -1  290.31   15.16
  -8  17  -1   23.04    4.89
 -12  31  -1    4.62    6.30
 -12  34  -1   19.40    7.10
  26  -8  -2   43.79    4.84
  -6  29  -2   -4.36    4.88
  -4  37  -2    2.48    6.65
   7  13  -3   51.97    4.85
  -8  -9  10    3.36    3.97
   1 -17   9   43.11    7.13
 -28  20   9   46.72    7.25
   4 -19   8   30.67    6.13
 -29  28   6   22.17    6.84
  23 -26   4    3.25    5.50
  15 -22   4  303.48   17.76
 -26  27   4   -0.23    5.69
 -28  37   4    0.69    6.76
 -23  32   2    5.05    7.88
  38 -23   1    5.80    5.66
  -9  19  -1  321.47   17.32
  -3  17  -2  307.53   16.38
  -6  26  -2    1.07    4.50
  -6  32  -2    6.30    6.33
  -5  36  -2    9.78    5.97
  22   1  -3   -0.27    1.36
   3  21  -3   75.15    7.40
 -32  31   9   -4.21    6.81
  13 -25   8    2.11    6.41
 -24  14   7    0.41    3.29
  27 -29   5   10.79    6.42
   4 -16   5   63.52    6.78
  17 -23   4  260.49   16.06
   6 -16   4   13.79    4.46
  28 -26   3   41.83    7.97
  10 -17   3  356.96   18.93
 -12   7   2  158.71    8.37
 -22  27   2   79.99    8.45
 -18  23   1   67.49    7.28
 -20  30   1   52.71    7.54
  35 -19   0    9.06    6.01
 -15  24   0  160.59   11.31
 -17  34   0   24.58    7.49
  -1   6  -1  848.96   36.80
  -6  13  -1   25.81    3.82
 -10  21  -1    4.38    4.89
 -12  28  -1   25.04    5.82
 -12  37  -1    5.41    6.29
  -2  15  -2  372.02   18.79
  -4  19  -2   21.51    5.92
 -29  22   9   13.99    5.00
 -29  23   8   18.15    5.77
  11 -23   7   33.71    7.22
 -31  31   7    1.24    6.25
 -27  25   5   41.72    7.86
 -29  32   5    4.25    5.40
  21 -25   4   40.61    6.74
  19 -24   4    3.12    5.81
   9 -14   2  126.65    8.50
  28 -21   1   28.17    5.62
  10 -12   1  118.86    7.72
  -7   4   1   54.95    3.50
 -12  11   1  265.89   13.50
  38 -19   0   46.01    8.35
  23 -16   0  158.09   10.62
  15 -12   0  458.23   22.07
 -17  37   0   13.86    6.60
  23 -12  -1  233.93   13.36
  15  -8  -1  294.24   14.51
   8  -3  -1  608.71   26.32
  -6  35  -2   -2.07    5.45
   2  26  -3   80.79    9.22
   3  30  -3    1.45    4.76
   8 -22   9    4.57    5.18
 -24  12   9   13.59    3.94
  15 -26   8   -0.43    6.48
 -23  11   8   13.10    3.32
 -32  32   8   -3.18    6.66
  -1 -14   7    1.16    4.02
 -28  22   7   12.78    5.38
  11 -22   6    4.12    5.10
 -31  35   6    7.32    6.93
  25 -28   5    6.48    6.22
  -4  -9   5  298.48   15.04
  -7  -6   5  294.70   14.11
 -28  34   4    2.70    5.54
 -25  29   3   53.15    8.27
 -26  34   3   19.95    6.49
  34 -25   2   38.34    8.13
 -24  37   2   15.82    6.61
  33 -22   1    1.04    5.89
 -21  38   1   15.23    6.57
 -17  31   0   13.87    5.44
  -5  21  -2  429.66   22.17
  11   8  -3   34.58    3.24
   2  23  -3  103.67    9.03
   2  29  -3   48.30    7.88
  -2 -14  12   20.67    6.93
   5 -20  10   14.71    6.85
  17 -27   8    2.19    5.30
  -4 -12   8    2.09    4.62
   4 -18   7   11.18    5.77
  -1 -13   6  511.52   25.18
  13 -22   5    7.02    4.78
 -19   9   5   17.39    3.20
  26 -25   3   79.72    9.78
   0  -9   3  206.04   10.78
 -21  35   1   67.88    9.34
  30 -18   0  158.89   11.49
  21 -15   0  158.06   10.57
  17 -13   0  606.61   28.64
 -16  26   0   98.35    9.54
  21 -11  -1    0.73    4.30
 -11  23  -1  217.50   13.58
  24  -7  -2   25.13    4.06
  -1  13  -2   18.31    3.37
  -7  28  -2   75.39    8.03
  -7  31  -2   74.22    9.21
   3 -18  12    0.05    6.21
 -27  17  10    0.96    3.77
 -30  24   9    4.38    4.74
 -30  25   8   61.91    8.77
  13 -24   7   29.24    8.05
 -23  12   7   29.61    4.66
   4 -17   6   47.74    6.30
 -30  30   6    3.89    5.29
  23 -27   5   19.32    8.61
  30 -28   4   -0.25    7.41
 -27  29   4    8.02    5.69
  12 -18   3    5.61    5.68
  27 -23   2    4.24    4.69
 -24  34   2    8.90    6.30
  42 -22   1   10.42    5.97
  26 -20   1   93.31    8.58
 -19  25   1   83.08    8.15
  33 -14  -1    1.83    5.45
  19 -10  -1  316.07   16.20
  17  -9  -1   10.82    3.68
 -13  36  -1   49.25    8.31
  -6  23  -2   30.61    5.88
  -7  34  -2   52.97    8.33
   8  11  -3   93.86    6.32
   4 -19  11   48.40    8.47
   0 -16  10   11.15    5.85
 -28  19  10   -3.06    4.24
   6 -20   8  144.42   12.35
 -10  -6   8   31.89    4.41
 -29  24   7    5.10    5.04
  13 -23   6   37.32    8.01
  21 -26   5    9.06    6.53
  15 -23   5   14.80    5.28
 -28  27   5   20.81    6.94
  24 -24   3   19.56    5.53
 -21  18   3    3.06    4.25
  37 -25   2   25.13    7.88
   4 -10   2   26.48    3.48
 -23  29   2   46.54    7.33
  36 -22   1    6.69    5.98
 -21  32   1  137.30   12.13
  -5  11  -1   49.00    4.36
 -13  30  -1   22.59    5.80
  29  -8  -2   10.21    4.01
   1  25  -3   73.30    8.06
   1  28  -3   66.16    9.25
  -1 -15  11    3.20    5.05
 -26  15  10    2.49    3.62
  10 -23   9   22.65    7.10
  19 -27   7    3.05    5.57
  17 -26   7   26.29    6.88
  15 -25   7  117.98   11.13
  23 -28   6   17.64    6.58
  19 -25   5   11.19    6.13
  17 -24   5    3.46    5.18
 -30  34   5    4.92    6.68
   5 -13   3  258.47   14.04
 -20  16   3   73.65    6.64
 -22  20   3   -2.55    4.70
  11 -15   2  301.16   16.14
  39 -22   1   11.70    6.76
  12 -13   1  284.12   14.88
   5  -8   1  553.83   24.96
   8  -7   0 1127.33   48.82
 -18  36   0    0.48    5.90
 -12  25  -1   52.59    6.70
  -6  38  -2    5.90    6.84
   3  18  -3   97.25    7.77
   2  32  -3   23.51    6.58
 -15  -1  10   13.05    2.77
 -14  -2   9   35.60    3.68
  -7  -9   8    1.73    4.30
 -32  33   7    6.24    6.01
  21 -27   6   50.99    9.54
 -25  17   6   64.76    7.18
 -26  19   6   79.16    7.85
  28 -27   4   44.21    8.71
   8 -17   4   66.32    6.64
  22 -23   3    2.55    4.42
  14 -19   3  159.59   11.06
 -23  22   3    1.05    3.85
 -26  31   3   51.83    8.61
 -27  36   3    1.48    5.73
  32 -24   2   -4.12    6.61
  25 -22   2  246.59   15.56
 -20  27   1   72.39    8.57
  33 -18   0   59.10    8.50
 -17  28   0   27.48    5.86
 -18  33   0   22.75    7.45
 -18  39   0    8.94    6.17
  28 -13  -1   70.04    7.13
 -13  39  -1   26.48    6.86
  -7  25  -2    4.06    5.42
   4  16  -3  129.53    8.71
   2  20  -3   11.46    4.45
   1  31  -3    7.08    5.46
   7 -21  10   -1.29    6.05
   3 -18   9   60.59    8.46
 -31  26   9    3.61    5.06
   1 -16   8   -2.65    5.72
 -31  27   8   21.81    6.33
 -30  26   7    1.57    4.97
  19 -26   6   30.55    7.94
 -24  15   6   34.49    5.13
 -27  21   6   88.16    8.70
   6 -17   5  441.59   22.91
  -2  -9   4   69.77    5.57
 -28  31   4    7.80    5.66
 -29  36   4   -2.82    6.72
  31 -26   3   20.31    7.24
  20 -22   3   -0.04    4.62
  16 -20   3  151.71   10.83
 -19  14   3   61.44    6.02
 -18  16   2  214.33   12.57
 -19  18   2   17.23    4.36
 -20  20   2    1.36    4.37
  31 -21   1    9.21    5.40
 -22  37   1    4.41    5.80
  39 -18   0    6.62    5.26
  28 -17   0   57.75    6.68
  -7   8   0  345.54   16.23
  22  -6  -2   13.14    3.20
  14  -2  -2   95.01    5.06
  -8  30  -2   51.78    8.39
  -8  33  -2   32.57    8.91
  -7  37  -2   12.30    6.16
  12 -24   9    7.97    6.89
   6 -19   7   19.53    5.69
  -4 -11   7   25.22    4.46
 -31  32   6    2.05    5.22
 -29  29   5    4.76    6.28
 -23  18   4   -1.01    3.74
 -24  20   4  132.64   10.10
  18 -21   3    2.11    4.45
 -24  24   3    8.75    4.40
 -21  22   2   24.80    5.20
 -24  31   2   13.30    7.85
 -11   9   1   15.16    2.76
  36 -18   0    0.49    5.64
 -13  27  -1    3.46    5.57
  20   2  -3    6.17    1.20
   1  22  -3   -0.39    3.40
   0  27  -3    8.47    6.30
  14 -25   9    1.23    5.30
   8 -21   8   38.02    6.88
  -4 -10   6  446.93   21.83
 -28  23   6   22.51    5.84
  26 -26   4   38.86    8.07
 -22  16   4   34.06    5.08
 -25  22   4  119.63   10.07
 -13   5   3  822.98   35.66
  23 -21   2  199.66   13.31
  13 -16   2   20.28    5.08
 -25  36   2   -3.98    6.06
  22 -18   1    3.82    4.29
  14 -14   1  101.66    8.07
 -22  34   1   29.87    7.28
 -14  32  -1    7.66    5.96
 -14  38  -1   13.26    6.61
  -8  27  -2    9.95    4.84
  -8  36  -2    5.09    6.85
   5  14  -3    1.03    3.16
   0  30  -3    5.50    5.81
   6 -20  11   48.05    9.23
 -25  13  10   29.26    5.14
   6 -18   6   39.52    6.30
   1 -13   5    7.99    3.74
  -3  -6   3   12.26    2.13
  35 -24   2   13.29    6.42
 -17  14   2  323.61   16.91
 -22  24   2    0.00    4.08
  20 -17   1    6.52    4.78
 -21  29   1   69.72    7.99
 -13  17   0 1757.02   77.09
 -14  19   0  182.98   11.74
 -15  21   0  221.42   13.79
 -18  30   0   47.97    7.01
   0  24  -3   11.14    4.98
  -4 -12  11   10.93    5.48
  -3 -13  10   15.82    5.50
 -23  10   9   14.46    3.09
 -32  28   9    0.87    5.01
 -32  29   8    5.28    5.49
 -22  10   7  149.79    9.03
 -31  28   7   -0.28    5.36
 -10  -4   6  233.03   11.31
 -23  13   6   80.71    6.81
 -29  25   6    4.42    5.18
  28 -28   5    6.92    5.85
 -31  36   5   -0.63    5.13
   3 -13   4    2.05    4.28
 -21  14   4   25.97    4.73
 -26  24   4    5.32    6.26
  29 -25   3   37.35    7.78
 -25  26   3   93.34    9.33
 -27  33   3   -0.75    5.30
  30 -23   2   12.46    7.13
  21 -20   2   33.66    5.58
  15 -17   2  106.92    8.74
  34 -21   1    2.68    6.30
  18 -16   1  350.78   18.84
  16 -15   1  297.15   16.12
  26 -16   0  143.80   10.29
 -19  35   0    9.31    6.94
 -19  38   0   59.76    8.95
  31 -13  -1    4.89    4.32
  20  -5  -2   31.55    3.70
   0 -15  12   18.14    6.69
   2 -17  10   -1.84    5.34
  -5 -11   9  107.13    9.30
  10 -22   8   11.70    6.76
   1 -15   7    0.01    3.53
 -30  31   5   19.36    6.17
  24 -25   4   -4.28    6.82
 -29  33   4   -1.64    6.42
  34 -26   3    9.05    6.60
 -18  12   3   17.90    4.22
  38 -24   2    0.03    6.42
  19 -19   2  101.59    8.50
  17 -18   2   52.45    7.37
  37 -21   1    6.65    5.65
  40 -21   1    0.55    5.05
  29 -20   1    4.96    4.46
 -12  15   0  765.08   35.14
 -16  23   0   49.01    6.22
  34 -13  -1    0.72    5.89
  26 -12  -1  212.57   12.85
 -14  29  -1   33.74    6.38
  27  -7  -2    0.73    3.34
  -9  32  -2   -0.15    5.78
  -9  35  -2    5.90    5.97
  -1  29  -3   22.72    7.61
   0  33  -3   13.71    5.76
   5 -19   9   44.57    7.81
 -22   9   8    0.68    2.36
   8 -20   7   12.77    5.65
  -7  -8   7   43.61    4.96
 -10  -5   7  116.49    7.08
  -7  -7   6   66.12    5.30
 -32  34   6    2.01    5.30
 -23  26   2   38.68    7.18
 -25  33   2    1.68    6.54
  31 -17   0   27.76    5.57
  -4   9  -1  850.64   37.46
 -11  20  -1  451.18   23.05
 -15  34  -1   23.03    7.28
  18  -4  -2    3.50    2.65
  16  -3  -2   12.77    2.56
  -9  29  -2   -0.44    5.61
  -8  39  -2    1.20    5.33
  -1  26  -3   26.88    6.26
   1 -16  11    4.26    5.42
 -13  -3  11    0.76    3.25
  11 -23  10   -3.02    5.62
   1 -14   6  103.66    8.23
 -30  27   6   18.03    6.66
  26 -27   5   10.93    6.77
  31 -27   4   86.41   10.01
  22 -24   4    0.28    6.00
  12 -19   4  219.02   13.59
  -5  -6   4   16.27    2.88
  -8  -3   4    0.87    1.59
 -27  26   4   58.78    8.89
  27 -24   3    1.48    5.50
   7 -14   3  933.32   42.39
  -6  -3   3   33.63    2.37
 -26  28   3  128.07   11.42
 -26  38   2    5.24    5.29
 -18  20   1   26.62    5.37
 -22  31   1   19.71    6.30
 -17  25   0   28.74    5.65
 -19  32   0    2.78    5.62
 -10  18  -1   16.58    4.73
 -12  22  -1  258.94   15.35
  -1  32  -3   22.03    6.61
 -33  30   9    1.03    5.20
  12 -23   8    9.97    5.49
   3 -17   8  126.84   11.19
 -32  30   7    5.40    6.18
   8 -19   6   55.02    7.22
 -16  12   2   45.96    5.21
 -17  18   1  237.48   13.88
 -19  22   1  348.73   19.33
 -23  36   1    4.42    6.29
  34 -17   0   29.66    6.54
  37 -17   0   25.50    7.30
  -9  16  -1   94.94    7.32
   4   6  -2 2080.34   88.16
  -8  24  -2   76.82    8.13
  -9  38  -2    2.19    6.76
   9   9  -3  184.60    9.53
   6  12  -3  129.48    7.94
  -7  -9  11    9.34    4.69
   0 -15   9  175.53   13.36
  14 -24   8    1.65    6.44
  -2 -13   8   -1.51    5.16
 -33  31   8    8.17    6.66
  24 -26   5    6.64    6.60
  20 -23   4   62.68    7.66
  18 -22   4  206.24   13.68
  16 -21   4   -1.31    4.60
  14 -20   4  168.16   11.77
 -28  35   3   20.85    6.70
  33 -23   2   55.55    9.93
   6 -11   2    5.04    2.89
 -24  28   2    8.55    6.42
  27 -19   1    2.53    4.58
  24 -15   0  446.08   22.79
  10  -8   0  653.75   29.33
  -3   3   0 9999.00  419.08
 -11  13   0  526.19   24.73
 -18  27   0  105.97    9.43
 -13  24  -1   42.15    6.13
 -15  31  -1   38.35    6.92
  30  -7  -2    4.29    3.93
 -10  34  -2   25.94    7.32
   1  19  -3   61.73    6.53
   0  21  -3    0.37    4.26
  -2  28  -3   64.44    8.89
  -2  31  -3   11.03    7.36
  -6 -10  10   -1.51    4.38
  -8  -8   9   51.79    5.94
 -11  -5   9   40.47    4.62
  18 -26   8    0.92    4.84
  16 -25   8    1.67    5.68
  10 -21   7   11.13    6.16
  10 -19   5   18.97    5.20
 -18   7   5   32.69    3.32
 -25  18   5   18.42    5.32
 -26  20   5   23.93    5.36
 -27  22   5   14.59    5.68
 -31  33   5    2.44    6.24
 -20  12   4   29.42    4.06
 -28  28   4    2.27    6.68
 -30  35   4    6.24    6.78
 -26  35   2   17.80    6.85
  32 -20   1    5.96    6.40
 -16  16   1  759.82   35.24
 -20  24   1   76.19    7.89
 -20  37   0   18.69    7.02
  24 -11  -1   63.67    6.22
  -9  26  -2    1.25    4.53
 -10  31  -2   24.78    7.54
   2  17  -3   26.16    4.84
  -1  23  -3    3.69    4.66
  -1  35  -3   -0.13    6.38
 -10  -6  11    0.55    4.10
   4 -18  10    3.13    6.09
   7 -20   9    0.48    4.50
  24 -27   6   56.22    8.61
  10 -20   6    0.23    4.12
 -31  29   6    5.38    5.30
  22 -25   5   15.95    6.93
  29 -26   4   37.43    8.09
 -15   5   4  134.81    7.05
  25 -23   3   48.37    6.58
 -27  30   3   10.26    7.53
   1  -7   2  394.18   18.12
  41 -20   1   -0.75    5.12
   7  -9   1 1159.81   50.57
 -23  33   1    4.98    8.10
 -14  26  -1  181.98   12.93
 -16  36  -1   31.58    7.66
 -10  37  -2    4.92    5.54
  -2  34  -3    5.86    5.42
   2 -16  12   11.19    6.62
  -3 -12  12   31.78    7.65
  12 -22   7  160.45   13.83
 -33  32   7   -0.39    5.17
 -22  11   6    0.72    3.06
  12 -20   5  177.45   12.18
 -28  24   5   45.21    7.33
   9 -15   3   87.88    7.48
   2 -10   3  549.91   25.37
  36 -23   2   55.98    8.31
  39 -23   2   11.46    6.02
 -25  30   2    3.28    5.84
 -21  26   1    1.01    4.68
  29 -16   0   28.82    6.00
  22 -14   0    5.02    4.21
 -20  34   0   12.89    7.02
  29 -12  -1   59.07    6.72
  -8  14  -1  117.71    8.14
  -2  25  -3   36.20    6.40
   3 -17  11    5.34    6.14
 -12  -4  10   65.65    6.29
 -34  33   8    2.20    6.76
  20 -26   7    0.05    5.37
  14 -23   7   53.45    8.55
  22 -26   6    1.12    6.04
  20 -24   5   84.51   10.07
   3 -14   5  155.74   10.29
 -24  16   5   30.15    4.81
   5 -14   4  331.05   17.43
 -29  30   4   14.26    5.93
  35 -25   3   -1.17    5.68
 -17  10   3  283.52   14.35
  26 -21   2   82.11    8.26
  35 -20   1   20.79    6.98
  38 -20   1    8.66    5.93
 -15  14   1   -0.41    3.69
 -24  38   1   15.82    6.44
 -19  29   0   60.79    7.61
 -16  33  -1   38.20    7.73
 -10  28  -2    3.62    4.54
   3  15  -3  229.35   12.82
  -3  30  -3   19.00    6.33
  -9  -7  10   51.90    6.44
 -24  11  10   11.13    3.36
   9 -21   9   -1.13    5.66
   5 -18   8   61.85    8.73
  18 -25   7   69.58    9.02
  16 -24   7   10.31    6.17
   3 -16   7    9.82    5.09
  20 -25   6   16.16    6.81
  12 -21   6   40.67    6.56
  18 -23   5    4.65    6.00
  16 -22   5   46.80    6.74
  14 -21   5    5.04    4.40
  -2 -10   5   95.02    6.81
 -29  26   5    5.32    5.78
  23 -22   3    7.25    4.68
 -29  37   3    4.82    5.78
 -11   5   2    6.12    1.95
  25 -18   1   -1.83    4.26
 -22  28   1    7.05    5.01
  32 -12  -1    3.77    5.01
 -15  28  -1   67.90    7.77
  25  -6  -2    0.09    2.97
 -11  33  -2   30.95    7.66
 -11  36  -2    3.30    6.01
  -3  27  -3   43.01    6.69
  -3  33  -3   10.03    5.80
  -1 -14  10    0.92    5.56
  18 -24   6   31.45    7.61
  29 -27   5   -0.11    5.30
 -32  35   5   -0.99    5.34
  27 -25   4    0.21    6.02
  30 -24   3    5.90    6.10
 -28  32   3   13.35    6.41
  31 -22   2    5.65    6.00
 -27  37   2   24.22    6.73
 -10   7   1  339.59   15.83
  38 -16   0   19.75    6.52
  20 -13   0  143.52    9.66
  12  -9   0  405.09   19.23
 -21  39   0   13.84    7.42
  22 -10  -1  259.01   14.15
  14   5  -3    8.23    1.32
  -2 -13  11    2.37    5.65
  11 -22   9    1.13    6.25
  -2 -12   7   -1.44    3.92
   3 -15   6   24.78    5.20
 -30  28   5   14.20    5.40
  21 -21   3    0.80    5.85
  11 -16   3  500.74   25.09
  24 -20   2   18.87    5.30
   8 -12   2    0.08    2.90
  30 -19   1   10.11    5.81
   2  -5   1  815.40   35.27
 -24  35   1   42.99    8.33
  32 -16   0    2.27    5.37
 -20  31   0   26.20    7.26
 -21  36   0   -1.85    6.29
 -11  30  -2   11.41    5.58
 -11  39  -2   -2.33    5.56
   2 -16   9   56.00    7.88
 -34  34   7   12.83    7.41
 -23  14   5   52.53    5.69
  32 -26   4   55.71    8.70
 -30  32   4   11.61    6.69
 -15  10   2  831.72   37.14
 -23  30   1   10.77    5.69
  35 -16   0    8.53    7.12
 -10  11   0  683.25   30.94
 -16  30  -1    0.52    4.30
 -17  35  -1   12.34    7.14
 -17  38  -1    2.05    5.93
  -4  29  -3   -5.10    5.76
  -4  32  -3    4.68    5.70
  -3  36  -3    7.38    5.82
   4 -17  12    0.00    6.73
   5 -18  11    6.21    5.65
  15 -24   9   25.42    6.92
  13 -23   9   16.58    6.05
  -5 -10   8    4.04    5.22
 -29  20   8    0.60    4.48
 -30  22   8   27.22    6.29
 -31  24   8    9.78    5.70
  -2 -11   6   52.01    5.56
  27 -26   5    1.71    6.05
  25 -24   4   26.40    7.45
  19 -20   3   40.27    6.33
  13 -17   3  435.55   22.47
  34 -22   2    1.05    6.58
  27 -15   0  237.62   14.58
  16 -11   0  205.34   11.46
  14 -10   0  356.08   17.43
  -7  12  -1  233.31   12.30
  -2  22  -3    1.81    3.86
  -4  35  -3    6.69    5.56
  -6  -9  12   13.62    6.00
   7 -19   8   36.50    7.66
 -29  21   7   -0.87    4.14
 -30  23   7    1.65    4.37
 -31  30   5   25.14    6.40
  33 -24   3    2.23    6.62
  28 -23   3   54.98    7.88
  17 -19   3  151.73   10.69
  15 -18   3   31.21    6.49
 -24  21   3   73.74    7.72
 -25  23   3   39.91    6.08
 -29  34   3   12.63    6.98
  40 -22   2    1.81    6.77
  22 -19   2  352.93   19.51
   9 -10   1   24.82    3.96
  -6   6   0 1494.20   63.91
  27 -11  -1    2.93    4.13
  20  -9  -1  498.55   23.77
  -7  19  -2   75.81    7.33
 -12  35  -2   -0.17    5.68
 -12  38  -2    0.43    5.28
   4  13  -3  318.95   16.26
  -1  20  -3   27.49    4.70
  -3  24  -3   57.36    7.30
   0 -14   8   36.32    7.04
 -28  18   8    5.78    4.00
 -32  26   8    4.65    5.25
   5 -17   7   21.01    6.22
 -28  19   7   -1.89    3.53
 -31  25   7    9.55    5.33
   7 -15   4  408.85   20.97
 -19  10   4    6.50    2.84
 -23  19   3   47.41    6.28
 -26  25   3   31.90    6.24
  37 -22   2   15.24    6.32
  29 -21   2   16.64    5.72
  33 -19   1   18.62    6.17
  39 -19   1    5.56    5.24
 -14  12   1  682.49   31.19
 -25  37   1    6.88    6.28
 -16  20   0  685.37   33.07
 -17  22   0   15.18    4.93
 -18  24   0   80.32    7.85
 -21  33   0   12.95    6.74
 -17  32  -1   -4.78    5.93
  28  -6  -2    1.79    3.25
 -12  32  -2   -0.57    7.02
   7  10  -3  516.78   23.64
   0  18  -3  106.81    8.22
  -1 -13  12   -2.52    6.74
 -30  21   9    6.53    4.80
 -31  23   9    6.29    5.21
   5 -15   5  152.25   10.22
  23 -23   4   -0.33    4.46
 -31  34   4   17.06    7.36
  10 -13   2   46.58    5.29
  36 -19   1   10.95    7.38
  21 -16   1   95.22    8.89
 -24  32   1   23.20    7.06
 -22  38   0   18.42    7.92
 -13  21  -1   88.34    8.25
 -14  23  -1  633.79   31.14
  -4  26  -3   33.34    5.77
  -5  31  -3   27.82    6.88
  -5  34  -3   34.74    8.09
   7 -19  11   67.24   10.22
  10 -21  10   -1.81    6.77
 -29  19   9   61.06    7.68
 -32  25   9    5.10    4.88
   9 -20   8  122.11   11.59
 -21   8   7   17.91    3.13
 -32  27   7    3.48    4.85
   5 -16   6   91.02    7.94
  25 -25   5   26.37    8.58
  30 -25   4    3.05    6.60
  36 -24   3    4.58    6.93
 -22  17   3   15.44    3.98
 -27  27   3   11.37    7.21
  20 -18   2   78.30    8.22
  28 -18   1    1.47    4.94
 -15  18   0  379.87   19.77
 -19  26   0   72.90    7.81
 -15  25  -1  218.00   13.98
 -18  37  -1    0.72    7.13
  -6  17  -2  580.57   27.78
  -4  38  -3    1.60    6.68
   1 -15  10    0.36    5.01
   4 -17   9   15.32    6.20
[truncated: 700,235 more chars]
