# Supplementary material for: In situ single-crystal synchrotron X-ray diffraction studies of biologically active gases in metal-organic frameworks
Source: Commun Chem. 2023 Mar 1;6:44. doi: 10.1038/s42004-023-00845-1 (PMC9977776; doi:10.1038/s42004-023-00845-1)
Supplement: Supplementary file 8 — Supplementary Data 5 [file 42004_2023_845_MOESM8_ESM.cif]

data_shelxt
_audit_creation_date               2022-05-13
_audit_creation_method
# start Validation Reply Form
_vrf_PLAT602_shelxt
;
PROBLEM: Solvent Accessible VOID(S) in Structure ........          ! Check 
RESPONSE: Expected in this meatl organic framework
;
_vrf_PLAT196_shelxt
;
PROBLEM: No TEMP record and _measurement_temperature .NE.        293 Degree
RESPONSE: Temp is recorded as 450 K._cell_measurement_theta_min gis recorded
;
# end Validation Reply Form
;
Olex2 1.5
(compiled 2022.04.07 svn.rca3783a0 for OlexSys, GUI svn.r6498)
;
_shelx_SHELXL_version_number       '2018/3'
_audit_contact_author_address      ?
_audit_contact_author_email        ?
_audit_contact_author_name         ''
_audit_contact_author_phone        ?
_publ_contact_author_id_orcid      ?
_publ_section_references
;
Dolomanov, O.V., Bourhis, L.J., Gildea, R.J, Howard, J.A.K. & Puschmann, H.
 (2009), J. Appl. Cryst. 42, 339-341.

Sheldrick, G.M. (2015). Acta Cryst. C71, 3-8.
;
_chemical_name_common              ?
_chemical_name_systematic          Co-4,6-dhip
_chemical_formula_moiety           'C2 H0.5 Co0.5 O1.539'
_chemical_formula_sum              'C2 H0.50 Co0.50 O1.54'
_chemical_formula_weight           78.61
_chemical_absolute_configuration   ?
_chemical_melting_point            ?
loop_
  _atom_type_symbol
  _atom_type_description
  _atom_type_scat_dispersion_real
  _atom_type_scat_dispersion_imag
  _atom_type_scat_source
 'C' 'C' 0.0007 0.0007 'International Tables Vol C Tables 4.2.6.8 and 6.1.1.4'
 'H' 'H' 0.0000 0.0000 'International Tables Vol C Tables 4.2.6.8 and 6.1.1.4'
 'Co' 'Co' 0.2663 0.4748 'International Tables Vol C Tables 4.2.6.8 and 6.1.1.4'
 'O' 'O' 0.0040 0.0026 'International Tables Vol C Tables 4.2.6.8 and 6.1.1.4'

_shelx_space_group_comment
;
The symmetry employed for this shelxl refinement is uniquely defined
by the following loop, which should always be used as a source of
symmetry information in preference to the above space-group names.
They are only intended as comments.
;
_space_group_crystal_system        'trigonal'
_space_group_IT_number             160
_space_group_name_H-M_alt          'R 3 m'
_space_group_name_Hall             'R 3 -2"'
loop_
  _space_group_symop_operation_xyz
 'x, y, z'
 '-y, x-y, z'
 '-x+y, -x, z'
 '-y, -x, z'
 '-x+y, y, z'
 'x, x-y, z'
 'x+2/3, y+1/3, z+1/3'
 '-y+2/3, x-y+1/3, z+1/3'
 '-x+y+2/3, -x+1/3, z+1/3'
 '-y+2/3, -x+1/3, z+1/3'
 '-x+y+2/3, y+1/3, z+1/3'
 'x+2/3, x-y+1/3, z+1/3'
 'x+1/3, y+2/3, z+2/3'
 '-y+1/3, x-y+2/3, z+2/3'
 '-x+y+1/3, -x+2/3, z+2/3'
 '-y+1/3, -x+2/3, z+2/3'
 '-x+y+1/3, y+2/3, z+2/3'
 'x+1/3, x-y+2/3, z+2/3'

_cell_length_a                     25.9001(2)
_cell_length_b                     25.9001(2)
_cell_length_c                     6.79830(10)
_cell_angle_alpha                  90
_cell_angle_beta                   90
_cell_angle_gamma                  120
_cell_volume                       3949.42(8)
_cell_formula_units_Z              36
_cell_measurement_reflns_used      6456
_cell_measurement_temperature      450
_cell_measurement_theta_max        21.853627892887584
_cell_measurement_theta_min        1.8524005606149836
_shelx_estimated_absorpt_T_max     ?
_shelx_estimated_absorpt_T_min     ?
_exptl_absorpt_coefficient_mu      0.650
_exptl_absorpt_correction_T_max    1.0
_exptl_absorpt_correction_T_min    0.9394246745982987
_exptl_absorpt_correction_type     empirical
_exptl_absorpt_process_details     
;
DIALS 3.6.2-g16e93f55b-release
Scaling & analysis of unmerged intensities, absorption correction using spherical harmonics
;

_exptl_absorpt_special_details     ?
_exptl_crystal_colour              ?
_exptl_crystal_density_diffrn      1.190
_exptl_crystal_density_meas        ?
_exptl_crystal_density_method      ?
_exptl_crystal_description         needle
_exptl_crystal_F_000               1379
_exptl_crystal_size_max            0.15
_exptl_crystal_size_mid            0.01
_exptl_crystal_size_min            0.005
_exptl_transmission_factor_max     ?
_exptl_transmission_factor_min     ?
_diffrn_reflns_av_R_equivalents    0.1607
_diffrn_reflns_av_unetI/netI       0.1620
_diffrn_reflns_Laue_measured_fraction_full  0.998
_diffrn_reflns_Laue_measured_fraction_max  0.861
_diffrn_reflns_limit_h_max         43
_diffrn_reflns_limit_h_min         -49
_diffrn_reflns_limit_k_max         40
_diffrn_reflns_limit_k_min         -40
_diffrn_reflns_limit_l_max         10
_diffrn_reflns_limit_l_min         -13
_diffrn_reflns_number              37275
_diffrn_reflns_point_group_measured_fraction_full  0.998
_diffrn_reflns_point_group_measured_fraction_max  0.713
_diffrn_reflns_theta_full          16.950
_diffrn_reflns_theta_max           28.608
_diffrn_reflns_theta_min           1.862
_diffrn_ambient_temperature        450
_diffrn_detector_area_resol_mean   ?
_diffrn_measured_fraction_theta_full  0.998
_diffrn_measured_fraction_theta_max  0.861

_diffrn_measurement_specimen_support  'MiTeGen loop'
_diffrn_measurement_device_type    'Eiger 4M CdTe'
_diffrn_measurement_device         'Newport IS4CCD (4 circle)'
_diffrn_measurement_method         'phi scan'
_diffrn_radiation_source           'Diamond Light Source Beamline I19'
_diffrn_radiation_monochromator    'double crystal Silicon 111'
_diffrn_radiation_type             'Synchrotron'
_diffrn_radiation_wavelength       0.4859
_diffrn_source                     ?
_reflns_Friedel_coverage           0.652
_reflns_Friedel_fraction_full      0.999
_reflns_Friedel_fraction_max       0.565
_reflns_number_gt                  2280
_reflns_number_total               5239
_reflns_special_details
;
 Reflections were merged by SHELXL according to the crystal
 class for the calculation of statistics and refinement.
 
 _reflns_Friedel_fraction is defined as the number of unique
 Friedel pairs measured divided by the number that would be
 possible theoretically, ignoring centric projections and
 systematic absences.
;
_reflns_threshold_expression       'I > 2\s(I)'
_computing_cell_refinement         
;
DIALS 3.10.2-1-g02720afcd-release (Winter, G. et al., 2018)
XIA2 3.10.1 (Winter, G., 2010)
;
_computing_data_collection         'GDA 9.20; generic data acquisition software' 
_computing_data_reduction          
;
DIALS 3.10.2-1-g02720afcd-release (Winter, G. et al., 2018)
dials.scale (Beilsten-Edmands, J. et al., 2020)
XIA2 3.10.1 (Winter, G., 2010)
;
_computing_molecular_graphics      'Olex2 1.5 (Dolomanov et al., 2009)'
_computing_publication_material    'Olex2 1.5 (Dolomanov et al., 2009)'
_computing_structure_refinement    'SHELXL 2018/3 (Sheldrick, 2015)'
_computing_structure_solution      'SHELXT 2014/4 (Sheldrick, 2014)'
_refine_diff_density_max           0.318
_refine_diff_density_min           -0.632
_refine_diff_density_rms           0.075
_refine_ls_abs_structure_details
;
 Flack x determined using 842 quotients [(I+)-(I-)]/[(I+)+(I-)]
 (Parsons, Flack and Wagner, Acta Cryst. B69 (2013) 249-259).
;
_refine_ls_abs_structure_Flack     0.02(4)
_refine_ls_extinction_coef         .
_refine_ls_extinction_method       none
_refine_ls_goodness_of_fit_ref     0.729
_refine_ls_hydrogen_treatment      constr
_refine_ls_matrix_type             full
_refine_ls_number_parameters       80
_refine_ls_number_reflns           5239
_refine_ls_number_restraints       1
_refine_ls_R_factor_all            0.1294
_refine_ls_R_factor_gt             0.0366
_refine_ls_restrained_S_all        0.729
_refine_ls_shift/su_max            0.001
_refine_ls_shift/su_mean           0.000
_refine_ls_structure_factor_coef   Fsqd
_refine_ls_weighting_details      
 'w=1/[\s^2^(Fo^2^)+(0.0165P)^2^] where P=(Fo^2^+2Fc^2^)/3'
_refine_ls_weighting_scheme        calc
_refine_ls_wR_factor_gt            0.0590
_refine_ls_wR_factor_ref           0.0697
_refine_special_details            ?
_olex2_refinement_description
;
1. Fixed Uiso
 At 1.2 times of:
  All C(H) groups
2. Others
 Fixed Uiso: O4(0.031)
3.a Aromatic/amide H refined with riding coordinates:
 C4(H4), C5(H5)
;
_atom_sites_solution_hydrogens     geom
_atom_sites_solution_primary       dual
_atom_sites_solution_secondary     ?
loop_
  _atom_site_label
  _atom_site_type_symbol
  _atom_site_fract_x
  _atom_site_fract_y
  _atom_site_fract_z
  _atom_site_U_iso_or_equiv
  _atom_site_adp_type
  _atom_site_occupancy
  _atom_site_site_symmetry_order
  _atom_site_calc_flag
  _atom_site_refinement_flags_posn
  _atom_site_refinement_flags_adp
  _atom_site_refinement_flags_occupancy
  _atom_site_disorder_assembly
  _atom_site_disorder_group
 Co1 Co 0.62879(2) 0.67595(2) 0.90290(6) 0.02632(9) Uani 1 1 d . . . . .
 O1 O 0.61161(10) 0.71667(10) 0.6884(3) 0.0350(5) Uani 1 1 d . . . . .
 O2 O 0.65229(10) 0.69014(9) 0.4518(2) 0.0335(5) Uani 1 1 d . . . . .
 O3 O 0.67084(10) 0.74397(9) 0.0983(3) 0.0304(5) Uani 1 1 d . . . . .
 O4 O 0.5413(12) 0.6563(12) 1.041(4) 0.031 Uiso 0.077(4) 1 d . U . . .
 C1 C 0.63346(13) 0.72382(13) 0.5189(4) 0.0267(6) Uani 1 1 d . . . . .
 C2 C 0.63933(15) 0.77259(13) 0.3947(4) 0.0287(6) Uani 1 1 d . . . . .
 C3 C 0.65801(13) 0.78186(13) 0.1929(3) 0.0270(6) Uani 1 1 d . . . . .
 C4 C 0.6304(2) 0.81522(10) 0.4855(5) 0.0321(10) Uani 1 2 d S T P . .
 H4 H 0.617688 0.808844 0.615633 0.039 Uiso 1 2 calc R U P . .
 C5 C 0.6649(2) 0.83247(10) 0.0975(5) 0.0294(9) Uani 1 2 d S T P . .
 H5 H 0.674624 0.837312 -0.035508 0.035 Uiso 1 2 calc R U P . .

loop_
  _atom_site_aniso_label
  _atom_site_aniso_U_11
  _atom_site_aniso_U_22
  _atom_site_aniso_U_33
  _atom_site_aniso_U_23
  _atom_site_aniso_U_13
  _atom_site_aniso_U_12
 Co1 0.0321(2) 0.0301(2) 0.01796(12) 0.00163(16) 0.00102(16) 0.0164(2)
 O1 0.0524(15) 0.0455(14) 0.0190(9) 0.0091(9) 0.0083(9) 0.0332(12)
 O2 0.0472(13) 0.0360(13) 0.0268(11) 0.0073(9) 0.0096(8) 0.0279(11)
 O3 0.0458(13) 0.0329(12) 0.0204(10) -0.0005(8) 0.0010(9) 0.0256(11)
 C1 0.0323(17) 0.0282(16) 0.0211(12) 0.0009(11) 0.0015(11) 0.0163(14)
 C2 0.044(2) 0.0291(16) 0.0176(10) 0.0011(11) 0.0004(12) 0.0218(15)
 C3 0.0368(18) 0.0306(16) 0.0173(11) 0.0005(10) 0.0020(11) 0.0198(15)
 C4 0.051(3) 0.0326(16) 0.0188(16) 0.0028(8) 0.0056(17) 0.0256(14)
 C5 0.041(3) 0.0297(16) 0.021(2) 0.0029(8) 0.0057(17) 0.0205(13)

_geom_special_details
;
 All esds (except the esd in the dihedral angle between two l.s. planes)
 are estimated using the full covariance matrix.  The cell esds are taken
 into account individually in the estimation of esds in distances, angles
 and torsion angles; correlations between esds in cell parameters are only
 used when they are defined by crystal symmetry.  An approximate (isotropic)
 treatment of cell esds is used for estimating esds involving l.s. planes.
;
loop_
  _geom_bond_atom_site_label_1
  _geom_bond_atom_site_label_2
  _geom_bond_distance
  _geom_bond_site_symmetry_2
  _geom_bond_publ_flag
 Co1 Co1 2.9838(5) 14_654 ?
 Co1 Co1 2.9837(5) 9_565 ?
 Co1 O1 1.977(2) . ?
 Co1 O2 2.057(2) 14_655 ?
 Co1 O2 2.0606(19) 9_565 ?
 Co1 O3 2.073(2) 14_655 ?
 Co1 O3 2.034(2) 1_556 ?
 Co1 O4 2.26(3) . ?
 O1 C1 1.256(3) . ?
 O2 C1 1.277(3) . ?
 O3 C3 1.347(3) . ?
 C1 C2 1.463(4) . ?
 C2 C3 1.434(3) . ?
 C2 C4 1.381(3) . ?
 C3 C5 1.391(3) . ?
 C4 H4 0.9300 . ?
 C5 H5 0.9300 . ?

loop_
  _geom_angle_atom_site_label_1
  _geom_angle_atom_site_label_2
  _geom_angle_atom_site_label_3
  _geom_angle
  _geom_angle_site_symmetry_1
  _geom_angle_site_symmetry_3
  _geom_angle_publ_flag
 Co1 Co1 Co1 111.421(16) 9_565 14_654 ?
 O1 Co1 Co1 83.01(6) . 14_654 ?
 O1 Co1 Co1 139.73(7) . 9_565 ?
 O1 Co1 O2 176.60(10) . 14_655 ?
 O1 Co1 O2 98.06(8) . 9_565 ?
 O1 Co1 O3 100.69(9) . 1_556 ?
 O1 Co1 O3 95.12(9) . 14_655 ?
 O1 Co1 O4 87.7(7) . . ?
 O2 Co1 Co1 43.52(6) 9_565 14_654 ?
 O2 Co1 Co1 95.00(6) 14_655 14_654 ?
 O2 Co1 Co1 73.65(5) 9_565 9_565 ?
 O2 Co1 Co1 43.61(5) 14_655 9_565 ?
 O2 Co1 O2 82.28(2) 14_655 9_565 ?
 O2 Co1 O3 81.57(8) 14_655 14_655 ?
 O2 Co1 O3 81.56(9) 9_565 14_655 ?
 O2 Co1 O4 91.7(7) 14_655 . ?
 O2 Co1 O4 171.7(7) 9_565 . ?
 O3 Co1 Co1 121.44(6) 14_655 9_565 ?
 O3 Co1 Co1 139.81(7) 1_556 14_654 ?
 O3 Co1 Co1 43.93(6) 1_556 9_565 ?
 O3 Co1 Co1 42.88(6) 14_655 14_654 ?
 O3 Co1 O2 82.61(8) 1_556 14_655 ?
 O3 Co1 O2 96.78(9) 1_556 9_565 ?
 O3 Co1 O3 164.17(9) 1_556 14_655 ?
 O3 Co1 O4 88.1(7) 1_556 . ?
 O3 Co1 O4 91.9(7) 14_655 . ?
 O4 Co1 Co1 105.8(6) . 9_565 ?
 O4 Co1 Co1 132.1(7) . 14_654 ?
 C1 O1 Co1 123.4(2) . . ?
 Co1 O2 Co1 92.87(8) 9_564 14_654 ?
 C1 O2 Co1 133.10(16) . 14_654 ?
 C1 O2 Co1 131.00(18) . 9_564 ?
 Co1 O3 Co1 93.19(8) 1_554 9_564 ?
 C3 O3 Co1 122.14(17) . 9_564 ?
 C3 O3 Co1 136.3(2) . 1_554 ?
 O1 C1 O2 121.6(3) . . ?
 O1 C1 C2 120.1(3) . . ?
 O2 C1 C2 118.3(2) . . ?
 C3 C2 C1 125.3(2) . . ?
 C4 C2 C1 116.5(2) . . ?
 C4 C2 C3 118.1(3) . . ?
 O3 C3 C2 121.3(2) . . ?
 O3 C3 C5 120.1(2) . . ?
 C5 C3 C2 118.5(2) . . ?
 C2 C4 C2 124.0(3) 6_565 . ?
 C2 C4 H4 118.0 6_565 . ?
 C2 C4 H4 118.0 . . ?
 C3 C5 C3 122.7(3) . 6_565 ?
 C3 C5 H5 118.6 6_565 . ?
 C3 C5 H5 118.6 . . ?

loop_
  _geom_torsion_atom_site_label_1
  _geom_torsion_atom_site_label_2
  _geom_torsion_atom_site_label_3
  _geom_torsion_atom_site_label_4
  _geom_torsion
  _geom_torsion_site_symmetry_1
  _geom_torsion_site_symmetry_2
  _geom_torsion_site_symmetry_3
  _geom_torsion_site_symmetry_4
  _geom_torsion_publ_flag
 Co1 O1 C1 O2 23.0(4) . . . . ?
 Co1 O1 C1 C2 -155.4(2) . . . . ?
 Co1 O2 C1 O1 -1.3(5) 14_654 . . . ?
 Co1 O2 C1 O1 -156.1(2) 9_564 . . . ?
 Co1 O2 C1 C2 177.1(2) 14_654 . . . ?
 Co1 O2 C1 C2 22.4(4) 9_564 . . . ?
 Co1 O3 C3 C2 -37.7(4) 9_564 . . . ?
 Co1 O3 C3 C2 101.1(3) 1_554 . . . ?
 Co1 O3 C3 C5 139.8(3) 9_564 . . . ?
 Co1 O3 C3 C5 -81.4(4) 1_554 . . . ?
 O1 C1 C2 C3 -173.6(3) . . . . ?
 O1 C1 C2 C4 11.7(5) . . . . ?
 O2 C1 C2 C3 8.0(5) . . . . ?
 O2 C1 C2 C4 -166.8(3) . . . . ?
 O3 C3 C5 C3 -173.6(3) . . . 6_565 ?
 C1 C2 C3 O3 1.5(5) . . . . ?
 C1 C2 C3 C5 -176.1(3) . . . . ?
 C1 C2 C4 C2 174.1(3) . . . 6_565 ?
 C2 C3 C5 C3 4.0(6) . . . 6_565 ?
 C3 C2 C4 C2 -1.0(7) . . . 6_565 ?
 C4 C2 C3 O3 176.1(3) . . . . ?
 C4 C2 C3 C5 -1.4(5) . . . . ?

_mask_special_details
;
unused in refinement
_smtbx_masks_special_details       ?
loop_
  _smtbx_masks_void_nr
  _smtbx_masks_void_average_x
  _smtbx_masks_void_average_y
  _smtbx_masks_void_average_z
  _smtbx_masks_void_volume
  _smtbx_masks_void_count_electrons
  _smtbx_masks_void_content
 1 0.000 0.000 -0.734 687.0 397.1 ?
 2 0.333 0.667 -0.556 687.0 397.1 ?
 3 0.667 0.333 -0.889 687.0 397.1 ?

_smtbx_masks_void_probe_radius     1.2
_smtbx_masks_void_truncation_radius  1.2
;

_shelx_res_file
;
TITL shelxt_a.res in R3m
    shelxt.res
    created by SHELXL-2018/3 at 13:02:18 on 13-May-2022
REM Old TITL shelxt in R -3 m :H
REM SHELXT solution in R3m
REM R1 0.076, Rweak 0.035, Alpha 0.002, Orientation as input
REM Flack x = 0.142 ( 0.028 ) from Parsons' quotients
REM Formula found by SHELXT: C4 O3 Co
CELL 0.4859 25.9001 25.9001 6.7983 90 90 120
ZERR 36 0.0002 0.0002 0.0001 0 0 0
LATT -3
SYMM -Y,+X-Y,+Z
SYMM +Y-X,-X,+Z
SYMM -Y,-X,+Z
SYMM +Y-X,+Y,+Z
SYMM +X,+X-Y,+Z
SFAC C H Co O
DISP C 0.0007 0.0007 6.0677
DISP Co 0.2663 0.4748 1359.6524
DISP H -0 0 0.6065
DISP O 0.004 0.0026 13.3363
UNIT 72 18 18 55.39

L.S. 99
PLAN  8
CONF
BOND $H
list 4
MORE -1
fmap 2 53
acta
OMIT -1 2 0
OMIT -2 4 0
REM <olex2.extras>
REM <HklSrc "%.\\shelxt.hkl">
REM </olex2.extras>

WGHT    0.016500
FVAR       0.17554
CO1   3    0.628790    0.675946    0.902900    11.00000    0.03206    0.03007 =
         0.01796    0.00163    0.00102    0.01637
O1    4    0.611610    0.716675    0.688372    11.00000    0.05235    0.04545 =
         0.01898    0.00908    0.00834    0.03321
O2    4    0.652292    0.690144    0.451803    11.00000    0.04716    0.03603 =
         0.02679    0.00727    0.00963    0.02788
O3    4    0.670840    0.743966    0.098290    11.00000    0.04584    0.03291 =
         0.02043   -0.00053    0.00102    0.02557
O4    4    0.541304    0.656277    1.041129     0.07712   10.03100
C1    1    0.633465    0.723821    0.518859    11.00000    0.03232    0.02815 =
         0.02112    0.00089    0.00155    0.01629
C2    1    0.639325    0.772590    0.394667    11.00000    0.04396    0.02913 =
         0.01760    0.00113    0.00043    0.02180
C3    1    0.658011    0.781864    0.192868    11.00000    0.03680    0.03061 =
         0.01733    0.00055    0.00198    0.01976
C4    1    0.630434    0.815217    0.485459    10.50000    0.05119    0.03256 =
         0.01881    0.00281    0.00562    0.02560
AFIX  43
H4    2    0.617688    0.808844    0.615633    10.50000   -1.20000
AFIX   0
C5    1    0.664948    0.832474    0.097514    10.50000    0.04098    0.02970 =
         0.02136    0.00286    0.00571    0.02049
AFIX  43
H5    2    0.674624    0.837312   -0.035508    10.50000   -1.20000
AFIX   0
HKLF 4


REM  shelxt_a.res in R3m
REM wR2 = 0.0697, GooF = S = 0.729, Restrained GooF = 0.729 for all data
REM R1 = 0.0366 for 2280 Fo > 4sig(Fo) and 0.1294 for all 5239 data
REM 80 parameters refined using 1 restraints

END

WGHT      0.0165      0.0000

REM Highest difference peak  0.318,  deepest hole -0.632,  1-sigma level  0.075
Q1    1   0.6272  0.6745  1.0325  11.00000  0.05    0.32
Q2    1   0.6279  0.6757  0.7699  11.00000  0.05    0.30
Q3    1   0.6791  0.6933  1.0087  11.00000  0.05    0.30
Q4    1   0.3333  0.6667  1.3952  10.16667  0.05    0.29
Q5    1   0.6747  0.7468 -0.1144  11.00000  0.05    0.29
Q6    1   0.6616  0.7308  0.2385  11.00000  0.05    0.29
Q7    1   0.5152  0.6181  1.3970  11.00000  0.05    0.28
Q8    1   0.6150  0.6872  0.8648  11.00000  0.05    0.28
;
_shelx_res_checksum                45022
_shelx_hkl_file
;
   8 -18 -10  188.80   90.27
   8 -10   0   -9.13   46.48
  11 -19 -12 -109.42  107.15
  28 -30  -2  -58.21  107.57
 -20  32  -7   28.09   34.38
 -19  31  -5   -3.92   40.62
 -18  22  -7   61.09   36.08
 -17  31  -3   38.02   47.61
  -7   0 -10   80.48   18.54
  -7  19   1  561.07   58.35
  -5  23   2    0.95   28.23
  -2  -6 -11   51.07   24.21
  -1  -9  -7   12.34   24.87
   1 -11  -6  113.06   26.53
   5 -15 -10   37.26   31.16
   5  31   4  -30.36   43.60
   7 -16  -4  197.65   41.42
  13 -23  -6   26.67   44.12
  14 -16   0  114.47   28.09
  15 -25  -8    4.54   42.65
  16 -23  -3  104.45   33.86
  19 -28  -7   -0.76   32.96
  19 -24  -2   -2.18   32.67
  19  -6   4   98.97   18.20
  26 -32  -5   17.12   46.76
  29 -33  -4   25.96   50.83
 -20  33  -8   -0.09   45.77
 -19  30 -10  -25.49   43.22
 -17  37  -3   51.97   45.91
 -10  15  -1  477.85   44.49
  -2  -7 -10   20.62   26.67
  -1  -8  -5  256.66   34.75
   2 -11 -11    5.20   34.94
   4  27   4    8.61   51.40
   5  16   4   65.39   33.52
  10 -19  -4  232.02   45.77
  14 -20  -2  165.64   45.01
  16   5   5   36.88   17.16
  24 -26  -1   21.99   39.34
  24 -24   0  118.87   47.47
  24 -15   3   -1.70   26.95
  40 -30   1   32.63   49.60
 -19  34  -5  -27.38   54.23
 -19  37  -5  -30.97   59.15
 -18  31  -4   22.08   57.12
 -17  34  -3   20.85   58.49
 -16  17  -6   20.66   27.05
 -16  21  -4   54.75   38.30
 -15  17 -11  -28.32   26.95
 -13  19  -2   67.29   49.32
  -9  18   0  358.32   50.83
  -8   1  -6    2.32    9.98
  -8  24   1   42.84   44.49
  -7   1 -11    1.23   19.29
  -5  32   2   39.53   64.50
  -3  16   2   29.32   41.61
  -1  23   3   78.96   45.30
  -1  29   3  -27.09   61.42
   0  18   3  225.26   43.17
   4  21   4   -3.97   38.54
   7 -18  -8    7.42   53.43
   7  -6   1  308.39   29.41
  12  13   5   57.88   32.11
  19 -11   3   78.02   28.28
  21 -27  -3   10.69   47.38
  23 -18   2   27.47   32.96
  26 -29  -2  109.98   57.78
  26 -23   1  131.78   48.09
  27 -32  -4   41.66   56.69
 -19  27  -7    6.81   49.88
 -18  25 -10   26.34   42.27
 -18  26  -5   23.55   49.27
 -18  34  -4   -6.34   53.67
 -18  37  -4    2.32   52.34
 -16  18 -10    4.73   30.21
 -11  28   0    7.28   47.05
 -11  34   0  -20.10   66.15
  -3  -1  -2   89.98   12.15
  -1  26   3   44.31   47.05
   0  33   3   26.05   52.63
   2 -12 -10    0.00   33.48
   4 -13  -4  111.64   46.29
   4  24   4   60.38   54.47
   6 -17  -7   75.18   45.35
   8 -16  -3  342.05   53.71
   9   0   3  587.55   37.87
  11  18   5    8.37   50.69
  17 -26  -5   25.72   54.85
  18 -14   2   46.72   37.73
  24 -31  -5   45.01   57.02
 -19  29  -6   45.35   52.49
 -19  33 -10   41.70   56.88
 -16  26  -3  138.26   40.85
 -15  29  -2  116.32   45.87
 -13  27  -1   57.45   47.43
 -11  31   0    7.52   47.66
  -8  33   1   64.02   66.24
   2 -10 -12   28.13   43.83
   4 -15  -8   25.01   45.87
   9 -20  -7   35.27   53.38
  10 -21  -8   73.43   54.85
  11 -19  -3  140.20   49.36
  13  -5   3  180.48   20.76
  13  11   5   25.53   31.59
  16 -26  -9   17.16   52.77
  17 -21  -1  325.12   55.23
  18 -26  -4   -6.71   48.18
  19 -18   1   12.29   44.07
  23 -31  -6   23.97   47.99
  25 -31  -4  -39.58   56.08
  30 -33  -3   14.99   59.29
 -18  24  -6    0.00   53.57
 -17  26  -4   96.70   43.12
 -15  35  -2   10.97   63.41
 -13  36  -1    2.65   58.54
  -9  13  -1  193.39   35.08
  -2  -5 -12   41.28   37.40
   5  28   4    4.35   59.29
   6  14   4  117.22   36.69
   8 -19  -9    3.55   48.61
  12 -22  -5  178.78   49.18
  13 -22  -4  157.74   46.95
  14   9   5   24.02   29.69
  15   7   5  115.61   27.57
  17 -27  -7   21.99   52.77
  17 -19   0  151.59   52.77
  22 -25  -1   79.67   47.66
  24 -28  -2   51.44   49.70
  32 -24   2   58.06   49.93
  33 -21   3   53.38   54.90
  34 -25   2  -43.83   59.15
 -19  29  -9   -2.13   48.32
 -18  23  -8   32.25   42.84
 -16  17  -9   30.17   32.96
 -16  19  -5  145.07   39.29
 -15  32  -2   40.66   56.74
 -13  30  -1   17.31   47.00
 -13  33  -1   36.12   62.51
 -10  23   0    8.75   38.96
  -8  27   1   -0.57   44.54
  -8  30   1  -10.07   44.21
  -6  17   1  513.65   57.12
  -5  -4  -7   50.36   26.29
  -4  21   2  142.47   43.26
  -3  -3  -3  642.35   44.68
  -2  14   2   67.66   36.55
   3 -14  -7  141.28   40.43
   3 -13  -5  169.99   39.58
   5 -16  -9   72.44   44.45
   5 -13  -3  269.42   42.98
  16 -26  -6   46.15   60.19
  18 -28  -8   19.76   53.67
  22 -30  -5   -4.87   51.92
  22 -23   0   77.88   40.24
  22  -9   4   94.14   25.72
  24 -22   1  142.14   42.60
  28 -32  -3   20.95   58.92
  31 -20   3   -7.28   50.40
  36 -26   2    0.05   53.43
 -19  28  -8   38.35   49.98
 -19  32  -6   42.37   52.25
 -18  24  -9  -26.81   40.66
 -14  24  -2  186.72   46.95
  -4  33   2   76.60   61.85
   0  30   3   59.20   61.14
   1  16   3   17.07   37.78
   5  19   4   -7.57   41.18
   8 -19  -6  111.40   41.42
  11 -22  -9  -44.68   53.57
  12 -23  -7   -6.81   55.04
  13 -24  -8  -13.19   49.60
  17 -23  -2   15.65   45.16
  19 -26  -3  158.26   45.72
  23 -30  -4   39.81   55.23
  27 -13   4   21.56   31.59
  30 -23   2   35.84   47.80
  33 -32  -1   -0.09   54.14
  33 -30   0   35.94   59.44
  35 -33  -1   24.59   53.29
  35 -31   0   41.52   55.51
 -19  35  -6   21.14   57.02
 -15  14  -8   55.89   33.34
 -12  17  -2   29.79   39.53
  -9   2  -8    0.99   13.33
  -8  16   0  418.18   48.80
  -2  -8  -9   11.25   36.98
   0  21   3  338.27   51.87
   5 -16  -6  148.05   45.35
   5  25   4  -11.58   65.06
   6  29   4   13.33   55.46
   9 -19 -11   59.53   51.35
  12  16   5   23.45   52.20
  14 -22  -3   46.81   38.68
  22 -27  -2   -9.60   47.05
  26 -31  -3  -21.85   65.68
  31 -31  -1   39.67   64.02
  31 -29   0  -11.63   60.62
  37 -32   0    0.24   57.88
 -19  30  -7   12.96   48.75
 -19  32  -9   23.97   55.18
 -18  29  -5   17.16   60.33
 -17  20  -7    0.00   49.08
 -15  15  -6  115.47   29.98
 -10  35   0   67.81   55.89
  -8  11  -1  227.10   29.55
  -7  22   1  185.50   42.51
   1 -12  -8   30.45   40.14
   5  22   4    7.00   50.97
   6 -16 -11  -21.14   47.90
   7  12   4  373.07   44.16
   9 -18 -12   39.29   49.51
  11 -22  -6   28.84   53.95
  28 -22   2   40.29   42.70
  29 -30  -1   65.49   62.56
  29 -28   0    1.47   52.86
  29 -19   3  125.82   43.78
  39 -33   0   32.53   55.18
 -17  29  -4   67.33   53.15
 -15  19  -4  203.08   39.53
  -7  34   1    3.22   62.46
  -5   5  -1  169.32   24.63
  -4  30   2   35.84   61.33
  -3  -7  -8  240.30   37.83
  -3  34   2  -20.71   60.00
  -1  12   2  389.62   41.94
   0  24   3   72.58   43.60
   0  27   3   11.63   55.61
   2 -13  -9    0.66   43.97
   2  -8  -2  861.37   60.62
   6 -15 -12   38.25   52.20
   7  30   4  -12.96   56.98
   9 -14  -1   37.87   33.48
  11   4   4   94.66   25.11
  12 -22 -11   -4.07   57.26
  12 -17  -1  420.64   54.38
  15 -25  -5   75.99   52.06
  16 -25  -4   -0.57   40.43
  20 -29  -5   31.92   64.68
  20   0   5   24.68   10.88
  21 -17   2  146.44   38.91
  22 -14   3  170.46   32.72
  33 -34  -2  -11.54   54.90
 -19  31  -8  -11.87   51.02
 -19  33  -7   17.59   56.69
 -18  28 -10    0.00   47.09
 -18  32  -5    1.56   50.59
 -18  35  -5    9.55   49.65
 -17  24  -5  114.66   43.08
 -11  20  -1  286.40   55.46
 -10  26   0   77.50   41.56
  -7   9  -1  707.13   51.87
  -5  15   1  485.70   51.40
  -1  -8 -11   39.34   38.21
   1  31   3   10.83   55.80
   6 -17 -10   39.06   44.07
   9 -20 -10    8.46   52.96
   9 -16  -2  483.01   52.39
  14 -25  -9   47.90   51.73
  15 -26  -7    7.80   55.04
  20 -24  -1   53.15   45.06
  21 -29  -4    0.00   54.57
  24 -30  -3   13.19   65.16
  33 -28   1   24.49   64.97
  35 -29   1   28.28   52.49
  37 -30   1   27.33   52.63
 -19  34  -8   25.86   54.85
 -17  32  -4   68.18   60.71
 -17  35  -4   -0.14   52.91
 -14  15 -11   -1.75   29.32
 -14  27  -2  103.41   48.23
 -14  36  -2   45.77   60.05
 -12  25  -1   11.11   45.16
 -10  29   0   76.74   49.98
 -10  32   0   53.76   58.11
   1 -10  -4  -16.93   36.41
   2  14   3   70.97   45.16
   5  -7   0   24.30   28.65
   6  26   4   55.42   54.90
   8  10   4  127.81   32.53
  12 -19  -2  394.96   61.89
  16 -27  -8   47.24   59.48
  20 -30  -7  -14.85   55.09
  22 -21   1   42.98   38.77
  27 -27   0   -4.73   48.04
  27 -18   3   68.14   39.15
  29 -32  -2   -7.66   62.70
  31 -27   1   29.27   54.71
 -18  25  -7  -28.51   51.40
 -18  27  -6   13.57   52.91
 -17  22  -6   31.82   46.29
 -17  23 -10    6.90   42.93
 -15  16 -10   10.50   30.50
 -15  17  -5   30.36   33.90
 -12  34  -1   13.19   65.30
  -9  21   0  330.47   58.96
  -7  14   0 1402.82   95.80
  -7  25   1   44.78   47.33
  -7  31   1   36.60   58.63
  -6  -2 -10   22.74   28.37
  -6   7  -1  297.13   28.51
  -5  -3  -5  237.03   30.50
  -3  19   2  213.06   53.15
  -2  -8  -6   25.11   29.22
  -1  -9 -10   25.58   37.26
   2 -13  -6  173.63   43.50
   2  32   3   -4.21   52.58
   3 -13 -11   33.29   43.36
   6  17   4   44.64   41.61
  11 -11   1  674.79   53.90
  12 -23 -10    0.00   59.15
  13  14   5    7.00   39.67
  14 -25  -6    0.00   61.66
  15 -20  -1  112.35   52.53
  17 -25  -3   78.92   49.60
  26 -21   2   72.68   43.26
  39 -31   1   -0.57   52.72
 -16  24  -4   11.82   38.54
 -14  30  -2   91.07   50.12
 -14  33  -2  113.29   57.78
 -13  22  -2   92.87   42.93
  -9  36   0    1.56   60.38
  -7  28   1   58.21   41.75
  -6  -1 -11    6.62   27.61
  -6  35   1   -8.04   52.77
   0 -11  -7  175.52   38.44
   0  10   2 5037.30  309.85
   8 -20  -8   12.67   55.27
   8 -18  -4   93.72   41.04
   9   8   4   23.50   30.40
  10   6   4  188.00   32.29
  12 -15   0  665.66   60.38
  17 -17   1  355.34   50.92
  20 -26  -2   35.84   47.99
  25 -28  -1    0.05   44.07
  27 -31  -2  -14.33   65.39
  29 -26   1  114.19   50.69
 -18  31 -10   -9.22   55.27
 -16  22 -11    0.00   38.44
 -15  15  -9   20.28   31.54
 -14  12  -8    3.92   31.25
 -12  28  -1   17.68   47.85
 -12  31  -1   14.94   45.06
 -11  15  -2  181.57   39.86
  -3  31   2   12.53   65.96
  -1  -7 -12    7.71   41.18
   1  28   3  -10.45   59.96
   2 -10  -3  317.23   40.05
   3 -14 -10   45.44   46.10
   3 -12 -12   28.89   44.83
   6 -13  -2  160.25   36.69
   6  23   4   21.80   61.89
   7 -19  -7  100.01   49.88
  11 -21  -4  375.67   55.42
  15 -22  -2  134.85   40.52
  22 -29  -3  124.97   56.55
  25 -33  -5  -32.20   58.63
  25 -26   0   10.02   45.35
  25 -12   4   67.33   28.65
 -18  26  -8   23.22   46.86
 -18  27  -9   12.62   48.37
 -18  36  -6   51.35   54.75
 -14  13  -6   49.65   28.37
  -6  20   1  320.16   56.88
   0 -10  -5  242.00   38.39
   1   8   2 1846.77  118.30
   5 -17  -8    0.00   44.68
   6 -11  -1   92.82   29.03
   6  20   4   33.34   46.01
   7  27   4  -17.92   51.35
   9  -5   2  908.75   58.87
  10 -22  -7   21.18   60.52
  11 -23  -8   81.23   49.74
  15 -18   0  348.72   55.61
  18 -29  -7   26.90   55.37
  18 -28  -5  -11.35   64.54
  19 -28  -4    1.51   48.80
  26 -33  -4  104.40   61.80
  27 -25   1   76.84   44.07
 -18  30  -6    8.84   53.05
 -17  22  -9   18.25   40.24
 -14  17  -4  424.33   47.71
  -4  13   1  184.50   35.04
   1  22   3   41.99   43.45
   1  25   3   47.90   48.99
   2   6   2  965.96   65.06
   3  12   3  265.97   45.06
   5 -15  -4   70.93   50.64
   6 -18  -9   61.00   48.70
   9 -21  -9    0.00   52.30
   9 -18  -3    9.60   49.22
  14  12   5   85.77   39.95
  25 -30  -2   36.93   61.71
 -18  33  -6  -14.52   49.65
 -17  27  -5   29.93   56.17
 -16  18  -7   61.42   43.78
  -9  33   0   33.90   65.20
  -6  32   1   11.87   64.54
  -3  28   2   36.46   51.73
   2  -6  -1  490.10   43.74
   4 -16  -7  102.18   43.08
   8  28   4   10.54   57.73
   9 -12   0  436.15   42.56
  12 -24  -9  -42.56   52.77
  12 -21  -3   24.97   44.35
  13 -25  -7  -34.14   56.88
  13 -24  -5   72.44   48.70
  14 -24  -4  167.86   49.93
  16 -13   2   36.98   36.12
  17 -28  -6   -3.17   61.23
  18 -23  -1   65.39   45.44
  23 -32  -5   -7.85   51.07
  24 -20   2   86.48   43.22
  25 -17   3   45.20   37.26
  29 -34  -3   20.52   52.30
 -18  28  -7   82.94   49.55
 -17  36  -5   56.41   55.18
 -16  36  -4   25.63   53.67
 -11  35  -1   30.17   65.11
 -10  18  -1  108.61   44.54
  -9  24   0   28.99   38.06
  -6  12   0  131.45   30.26
  -2  32   2   10.17   62.04
   2  29   3    3.69   61.80
   4 -15  -5   10.36   37.73
   7 -18 -11   12.96   52.01
   7  15   4  248.95   43.97
  10 -21 -11  -12.81   54.19
  10 -20 -12    6.81   63.03
  14 -26  -8   30.31   52.49
  20 -20   1   14.47   44.68
  23 -27  -1    0.00   47.99
  24 -32  -4  -12.29   63.64
  35 -27   2   27.94   58.11
 -18  30  -9   51.02   54.38
 -18  33  -9   29.32   56.36
 -16  22  -5  133.86   42.79
 -16  27  -4   43.31   44.92
 -11  23  -1  181.38   48.70
  -9  30   0   31.63   50.36
  -7   2 -12   -1.61   25.16
  -4  -6  -7  139.58   33.05
  -1 -10  -9   52.63   40.52
   6 -15  -3  187.72   47.76
   7 -17 -12   46.10   55.32
   7  24   4   19.81   63.50
   9 -21  -6   14.66   44.02
  18 -25  -2    9.46   41.52
  18 -21   0   92.16   47.19
  19 -16   2  142.61   42.93
  20 -28  -3   74.52   51.54
  23 -25   0   11.16   48.37
  25 -24   1    6.15   43.88
  27 -33  -3    3.64   56.03
  33 -26   2   15.89   54.80
  34 -34  -1  -15.79   56.50
  34 -32   0    0.00   55.98
  36 -33   0   30.50   55.94
  37 -28   2   28.13   48.61
 -18  29  -8  -17.35   49.98
 -18  31  -7  -16.88   52.58
 -18  34  -7   17.54   58.87
 -17  30  -5  -22.93   62.37
 -17  33  -5    3.55   57.88
 -16  33  -4   50.92   57.64
 -14  15  -5   31.82   30.17
 -13  25  -2   88.47   47.28
 -13  34  -2  -39.10   67.99
 -10  13  -2  617.62   51.97
  -9  27   0   81.47   43.97
  -8  19   0  317.28   53.86
  -6  23   1    7.47   38.54
  -6  29   1   19.62   50.12
   2 -14  -8    2.70   41.85
   2  17   3  174.15   41.09
   3 -15  -9   84.97   48.42
   4  10   3  507.88   50.31
   6 -18  -6   28.89   39.58
  12 -24  -6    0.85   63.46
  13 -10   2  552.28   46.48
  15 -24  -3  -38.49   42.56
  15  10   5   94.71   36.50
  23 -29  -2   55.42   53.90
  31 -25   2   -8.27   59.20
  32 -33  -1    9.27   59.29
  32 -31   0   23.36   63.12
  38 -34   0    6.57   54.05
 -18  32  -8  -37.69   55.70
 -17  23  -7   55.27   51.73
 -17  26 -10   29.13   50.83
 -16  20  -6   15.70   38.96
 -16  30  -4   52.25   60.10
 -11  32  -1   31.54   58.21
  -6  26   1   31.11   48.80
  -3  11   1  234.91   33.00
  -2  -9  -8   49.60   36.31
  -1  33   2   20.57   50.64
   0 -10 -11   61.33   44.16
   3  30   3   72.01   57.97
   7 -19 -10   15.79   50.92
   7  21   4   36.88   47.71
  10 -22 -10   69.32   58.49
  15 -27  -9   52.53   54.71
  16 -28  -7   -2.13   54.52
  16 -27  -5  -21.99   61.89
  17 -27  -4   64.31   52.86
  17 -10   3  371.27   41.28
  20 -13   3  131.40   31.25
  21 -31  -5   43.36   60.38
  30 -32  -1    0.19   65.25
  30 -30   0   13.71   64.21
  32 -22   3   53.19   58.82
 -17  25  -6  -34.33   60.05
 -15  22  -4  255.95   45.35
 -13  28  -2    9.93   47.09
 -13  31  -2   -7.14   55.04
 -12  20  -2   32.58   48.70
 -11  26  -1  186.49   51.49
  -8  34   0   44.16   57.92
  -7  -1  -6   31.30   17.64
  -5  33   1   30.31   66.91
  -2  29   2   -3.40   61.09
   2  26   3  -48.94   56.69
   4 -15 -11    0.00   51.26
   7  18   4   38.63   37.21
   8  25   4    0.05   53.34
  17 -29  -8   36.65   56.46
  22 -31  -4    2.32   56.69
  25 -32  -3  -40.24   57.88
  29 -24   2   -2.65   43.31
 -16  21 -10   -3.69   34.52
 -14  14 -10   50.92   29.98
 -13  10  -8   27.28   27.14
 -13  11  -6  154.90   27.90
 -13  13 -11  -30.36   27.94
 -11  29  -1    4.21   40.38
 -10  36  -1   76.60   55.42
  -8   0  -8   -2.65   21.47
  -5  -4 -10   11.87   31.40
  -5  -3 -11   33.24   31.73
  -5  10   0  134.90   26.10
  -5  18   1   68.14   49.03
   0 -11 -10   52.67   43.12
   4  31   3   15.46   61.28
  13 -25 -10   98.49   53.57
  13 -19  -1   26.38   43.26
  15 -27  -6   44.07   62.56
  21 -26  -1   47.95   51.92
  28 -31  -1   26.53   55.84
  30 -21   3   51.11   44.35
  34 -30   1   -3.64   62.41
  36 -31   1   23.88   61.66
  38 -32   1    5.96   53.57
 -14  13  -9   -6.53   27.94
   0  -9 -12   13.90   43.55
   2  20   3  159.44   50.97
   2  23   3  -18.54   48.04
   4 -14 -12   37.07   48.94
   5   8   3  314.53   38.21
   8  -8   1  181.62   27.42
   8  13   4  134.19   40.66
  10 -18  -2  112.82   50.17
  10 -16  -1    7.33   40.81
  13 -21  -2   46.01   42.18
  16   8   5   -6.15   31.30
  22 -19   2  267.01   47.14
  28 -29   0  -32.15   57.50
  28 -15   4   28.23   34.23
  30 -34  -2  -36.17   62.46
  32 -29   1   88.89   68.23
 -17  29 -10  -28.56   54.33
 -17  32 -10   -6.34   60.10
 -14  34  -3  -12.29   61.71
 -13  15  -4  143.51   39.10
  -2  -5  -3  245.50   27.14
  -2  26   2  -23.55   48.47
  -1 -10  -6   86.01   34.19
   1 -13  -7   10.02   38.16
   2 -12  -4   16.93   40.95
   3 -15  -6  271.13   46.39
   3 -10  -2 4138.67  256.23
   4 -16 -10   21.18   47.80
   9 -22  -8   -3.64   48.75
   9  26   4  -52.25   57.45
  16 -22  -1  116.60   44.31
  18 -27  -3    1.56   49.03
  19   2   5   32.67   19.48
  21 -28  -2   46.72   44.92
  23 -23   1  122.70   46.24
  23 -16   3  173.44   40.29
  40 -33   1    5.34   55.65
 -17  25  -9  -26.48   47.28
 -17  28  -6  -41.14   58.06
 -17  34  -6    7.47   52.15
 -15  16  -7   73.81   36.88
 -15  20 -11    0.61   42.79
 -12  35  -2    7.38   63.98
  -9  16  -1  264.13   43.60
  -8  22   0  258.22   54.94
  -8  31   0   44.26   49.13
  -7  35   0   -2.27   55.32
  -6   0 -12   10.21   28.37
  -5  30   1  -21.89   58.02
  -2   9   1  735.98   56.36
  -2  23   2   85.54   46.67
   3  27   3   15.98   63.08
   6 -19  -8   64.07   54.94
   8 -21  -7   32.20   60.71
   8   2   3  122.61   18.30
   9 -20  -4   96.60   45.44
  11 -24  -7  -11.11   56.65
  12 -25  -8   -9.17   51.59
  12 -23  -4   54.38   47.52
  19 -30  -5   13.43   64.54
  23 -31  -3   12.48   65.72
  27 -23   2   15.41   44.83
  28 -33  -2    0.28   65.16
  30 -28   1   65.63   58.30
 -17  31  -6    0.00   53.81
 -16  20  -9  -29.17   38.77
 -16  25  -5   17.26   48.23
 -10  21  -1  361.82   58.77
  -4  -5  -5  311.03   39.77
  -1  30   2   22.89   66.06
   3  15   3   85.02   46.57
   6   6   3  414.78   38.58
   7 -20  -9   -6.15   50.50
   8  22   4   -2.03   62.70
  10 -23  -9   60.19   51.97
  16 -24  -2   26.10   51.07
  17   6   5   -3.88   27.09
  18 -19   1  -18.54   48.56
  19 -31  -7   30.36   57.92
  20 -30  -4   -0.90   57.54
  23 -11   4   47.24   27.80
  26 -28   0  -19.15   42.51
  28 -20   3   56.84   43.93
 -17  26  -7    6.19   49.51
 -17  35  -7   -6.15   63.12
 -16  34  -5  -21.14   54.47
 -15  25  -4  112.96   51.11
 -15  34  -4   46.95   60.29
 -10  33  -1   31.59   68.51
  -9  11  -2  891.21   63.79
  -8  28   0   80.57   48.47
  -7  17   0 1109.28   87.52
  -5  21   1    5.96   51.11
  -4   8   0   50.97   28.75
   1 -12  -5   51.68   35.23
   3 -12  -3  454.16   51.30
   7 -15  -2  249.33   46.72
  11 -23 -11    2.93   58.96
  12 -13   1  218.12   35.84
  13 -26  -9    5.30   60.05
  13 -17   0  432.36   55.51
  18 -30  -6   12.01   59.81
  18   4   5   33.15   23.74
  20  -8   4   22.89   21.42
  26 -32  -2   -4.35   67.52
 -15  20  -5   31.11   37.12
 -13  13  -5  209.18   34.99
 -12  23  -2  227.58   47.80
  -8  25   0   21.80   48.28
  -5  27   1   24.02   42.70
   4  28   3   15.08   60.00
   5 -18  -7   12.58   42.46
   6 -17  -4  129.18   44.40
   7   4   3  873.76   60.19
   8 -20 -11   30.40   53.53
   8 -19 -12   19.48   58.11
   8  16   4   30.59   43.97
   8  19   4   12.48   44.02
   9  11   4   76.03   34.14
  10 -20  -3   59.91   45.35
  13 -23  -3   17.68   46.01
  14 -27  -7   11.54   55.51
  14 -26  -5   91.35   57.64
  15 -28  -8   36.55   55.51
  15 -26  -4   71.45   50.22
  16 -20   0   19.91   50.17
  19 -25  -1   14.94   50.88
  28 -27   1   72.20   50.64
 -17  28  -9   50.69   53.86
 -17  31  -9   25.58   59.44
 -16  28  -5   32.86   63.03
 -16  31  -5   63.46   57.26
 -15  31  -4  -46.01   62.79
 -12  32  -2   43.17   62.93
 -11  18  -2  140.01   45.49
  -5  24   1   84.64   42.32
  -4  16   1  767.99   68.70
  -3  -8  -7   86.10   32.72
   0 -12  -9    7.28   44.49
   0  31   2   29.13   53.53
   3  24   3   16.36   55.04
   5 -17  -5  215.76   48.28
   6  -9   0  256.85   32.29
   7 -13  -1  371.98   40.52
  10 -23  -6   58.02   62.37
  21 -30  -3   19.53   58.35
  24 -29  -1   80.71   47.52
  25 -34  -4    9.46   60.10
 -17  27  -8   17.92   49.74
 -17  29  -7   58.49   53.71
 -17  32  -7  -18.63   51.11
 -17  33  -8    3.22   60.38
 -15  28  -4    6.48   48.61
 -14  20  -4  132.73   42.41
 -11  13  -3   27.19   34.56
 -11  36  -2    2.79   61.52
 -10  30  -1  -17.12   45.06
  -7  32   0    7.71   67.24
  -4  31   1    9.98   57.92
  -2  -3  -2  213.58   23.88
  -1   7   1  305.22   32.91
  -1  27   2   19.10   43.88
   1 -12 -11   37.02   45.53
   3 -16  -8  -12.39   43.74
   4 -17  -9   -9.69   47.80
   7 -20  -6  -11.49   48.32
   9  23   4   21.56   57.17
  11 -24 -10  -41.75   61.99
  13 -26  -6   25.06   62.98
  19 -27  -2   10.97   51.44
  24 -27   0   26.76   48.42
  25 -22   2   90.64   46.81
  28 -35  -3   59.20   59.39
  35 -34   0   38.39   56.32
  36 -29   2  -11.21   51.82
  37 -35   0    6.38   57.36
 -17  30  -8   17.92   54.94
 -16  21  -7  -34.61   54.85
 -16  23  -6  -15.37   48.04
 -15  18  -6   32.44   35.70
 -13  35  -3    9.93   61.09
 -12  26  -2  177.41   50.40
 -12  29  -2  115.23   52.25
 -10  24  -1  310.37   52.20
 -10  27  -1   61.94   51.07
  -4  -5 -11    1.99   35.13
  -1 -11  -8   12.48   41.61
   3  18   3  307.96   46.95
   3  21   3  171.45   46.39
   5 -17 -11   38.68   51.82
   5  29   3   51.97   58.49
   7 -17  -3  462.67   61.28
   8 -21 -10   11.87   60.29
  10 -14   0  982.42   75.42
  14  -7   3 1203.99   79.44
  16 -26  -3   89.65   44.59
  17 -30  -7    0.00   57.54
  17 -29  -5   75.51   69.46
  17 -15   2   39.10   42.41
  19 -23   0  403.29   55.75
  21 -22   1   21.80   42.04
  22 -33  -5   61.66   60.81
  24 -31  -2   53.95   65.11
  26 -26   1  149.56   49.18
  26 -19   3  276.37   44.73
  26 -14   4   57.40   31.73
  33 -35  -1   12.77   58.87
  33 -33   0   31.25   56.88
  34 -28   2   41.00   60.29
 -16  24 -10   19.91   48.47
 -16  35  -6   36.36   56.13
 -12   9  -6  236.94   28.32
  -9  34  -1   89.46   71.64
  -7  -2  -8   14.00   23.59
  -5  -2 -12    6.15   32.44
  -4  -6 -10  -20.95   34.52
   1 -13 -10  -22.74   46.53
   1 -11 -12   39.15   48.66
   1  32   2   46.39   61.09
   3  -8  -1   54.05   27.05
   5 -16 -12    0.00   50.07
   6  30   3  -39.01   56.55
  10  24   4   38.02   58.40
  18 -29  -4   22.98   61.99
  31 -34  -1   29.22   53.38
  32 -27   2   30.73   64.54
 -12  13  -4  116.08   42.22
  -8  14  -1  316.66   40.38
  -3   6   0  259.87   36.12
  -1  24   2   34.56   47.66
   4  13   3  325.74   52.58
  16 -29  -6   20.85   61.42
  20 -18   2    5.44   35.42
  23 -33  -4   43.17   64.73
  26 -34  -3   14.52   63.93
  31 -32   0  -13.95   65.72
  33 -24   3    0.05   58.96
 -15  19 -10    7.05   39.77
 -15  35  -5  -21.89   55.37
 -14  35  -4  -18.44   58.87
 -12   8  -8   36.12   20.57
  -8   9  -2 1899.16  121.19
  -7  20   0  419.13   62.46
  -7  29   0  114.33   52.11
  -6  -3  -6    0.85   21.14
  -4  28   1   38.30   51.73
  -1  21   2  118.12   47.14
   4  25   3   70.22   59.01
   5 -18 -10   -5.58   49.46
   9  20   4    7.28   57.07
  10 -24  -8   34.94   59.63
  10   9   4  261.91   35.04
  11  25   4   10.45   57.92
  22 -28  -1   16.27   44.59
  29 -33  -1   20.62   58.35
  37 -33   1   -5.48   55.70
 -16  32  -6   34.71   53.19
 -15  17  -8   15.51   41.80
 -15  23 -11   16.88   48.18
 -13  12 -10    8.27   27.80
 -13  23  -3   52.39   41.66
 -13  32  -3   32.82   66.86
 -11  33  -2   73.29   67.14
  -6  15   0  447.78   50.07
  -6  33   0   24.21   68.56
   0 -12  -6  568.45   54.57
   0   5   1  168.19   29.93
   0  28   2   31.35   59.44
   2 -15  -7   67.29   45.16
   4 -17  -6  101.00   44.16
   7 -21  -8   59.29   50.78
   9  14   4  228.85   43.74
  11 -20  -2   52.06   47.00
  13 -27  -8   19.39   54.19
  14 -23  -2  133.10   42.18
  14 -21  -1  400.12   65.06
  14 -12   2   65.11   34.56
  19 -29  -3  138.87   57.36
  29 -31   0   38.68   65.82
  30 -26   2   29.27   52.96
  33 -31   1   71.59   60.19
  35 -32   1   43.41   56.08
  39 -34   1   16.36   57.78
 -16  23  -9   -1.80   48.84
 -16  26  -6  103.08   55.09
 -16  27 -10  -47.28   51.16
 -16  30 -10  -18.11   59.20
 -15  23  -5   16.12   43.41
 -13  11  -9   16.12   27.09
 -12  11 -11   20.71   27.28
 -12  36  -3   -1.04   60.62
  -9  19  -1  418.04   58.11
  -8  35  -1   12.91   54.47
  -4  19   1  310.37   58.25
   3 -14  -4  222.66   53.67
   8 -22  -9   31.68   54.99
   9 -23  -7    4.35   55.13
   9  17   4   22.84   42.27
  10 -22  -4  573.41   65.06
  11 -25  -9   10.26   60.05
  11 -18  -1  240.53   53.24
  12 -26  -7  -32.96   64.87
  13 -25  -4    6.01   50.88
  17 -24  -1  241.86   54.90
  20 -32  -5    2.51   63.74
  21 -15   3  100.10   34.75
  22 -30  -2   10.83   48.61
  24 -33  -3   87.24   68.04
  24 -25   1   69.84   46.05
  29 -35  -2   -0.28   62.08
 -16  29  -6  -34.80   52.11
 -14  14  -7  346.54   41.47
 -14  18 -11   -6.15   40.00
 -14  23  -4   98.73   43.41
 -13  26  -3    3.88   46.24
 -13  29  -3   45.44   51.49
 -12  18  -3   14.04   43.12
  -9  31  -1    7.38   57.02
  -7  23   0  213.06   51.44
  -7  26   0  347.92   59.29
  -4  25   1   83.98   51.44
  -2  33   1    7.99   61.99
  -1  -7  -3   37.54   23.36
   4 -12  -2  295.15   40.19
   5  26   3   -9.50   64.73
  10  -7   2 3463.03  212.87
  17 -26  -2   59.53   50.50
  18 -12   3   33.29   35.32
  21 -32  -4   37.78   65.82
  23 -21   2  102.09   46.05
  31 -30   1  -21.61   61.28
 -16  24  -7  -19.34   56.03
 -16  33  -7   27.85   61.37
 -15  18  -9    9.98   37.73
 -15  32  -5    1.37   64.26
 -14  32  -4   17.59   63.50
 -11  21  -2  101.14   47.85
  -5  34   0   41.99   64.26
  -4  22   1   76.79   45.06
  -3  -7  -5  475.11   47.61
  -3  14   1 1419.80   99.96
  -2   4   0   37.17   12.25
   1  29   2  -62.23   68.37
   2 -14  -5  199.68   42.56
   4  22   3  283.18   52.06
   6 -20  -7   20.14   59.44
   9 -22 -11    3.88   63.31
   9 -21 -12  -29.32   57.64
  10  21   4   11.58   62.56
  14 -28  -9  -17.54   56.74
  15 -29  -7   51.30   57.07
  16 -30  -8   10.36   58.73
  19 -32  -6    9.84   59.10
  27 -30   0  -14.09   59.63
  28 -25   2    4.02   50.92
 -16  32  -9   11.02   57.78
 -14  18  -5  137.36   42.93
 -12  11  -5   39.81   29.03
 -11  30  -2    2.08   46.10
 -10  11  -3  116.46   31.49
 -10  16  -2  144.55   46.24
  -4  -4 -12  -18.68   36.22
  -3  -7 -11   61.14   38.11
  -2 -10  -7  121.14   34.61
   0  25   2   19.24   46.15
   1 -14  -9  -27.61   44.40
   2 -14 -11   -8.51   49.27
   4 -14  -3  532.51   61.85
   4  16   3   49.08   39.72
   7 -19  -4  293.40   53.34
   8 -17  -2   56.03   47.43
   9 -10   1    1.28   25.01
  15 -28  -5    2.18   67.90
  16 -28  -4   43.26   57.59
  19 -21   1   29.08   43.83
  24 -18   3  117.93   38.87
  27 -34  -2  -22.22   56.69
  29 -22   3  132.87   51.11
  29 -17   4    3.45   39.86
 -16  26  -9   71.35   52.86
 -15  26  -5   46.20   56.08
 -15  29  -5   49.84   67.47
 -14  26  -4   82.18   47.71
 -14  29  -4   81.28   62.70
 -10  34  -2   44.35   66.76
  -9  22  -1   61.66   50.31
  -9  28  -1    6.57   43.83
  -6  -4  -8   16.93   27.52
  -6  30   0   34.28   55.61
  -3  -8 -10   21.61   37.26
  -3  29   1  151.55   61.42
   1   3   1  524.47   39.29
   4 -18  -8   97.03   49.88
   4  19   3  129.23   51.21
   5 -19  -9   58.44   49.70
   6 -19  -5   -0.14   47.05
   6  27   3  -10.26   68.47
   9 -23 -10    0.05   59.53
  11 -25  -6  -26.72   62.84
  11   7   4  147.53   30.83
  12 -26 -10   -5.11   64.50
  14 -25  -3   -4.59   51.35
  14 -19   0  311.70   55.80
  17 -22   0  379.78   55.94
  20 -27  -1   24.54   51.40
  29 -29   1  165.68   61.99
 -16  27  -7    7.00   51.78
 -16  29  -9   -0.19   53.05
 -16  30  -7   36.69   56.46
 -16  31  -8  -20.24   60.33
 -13  18  -4   78.49   36.22
 -12  33  -3    5.91   66.29
 -11  24  -2   74.24   39.20
 -11  27  -2    2.88   47.90
  -9  25  -1    9.27   47.80
   0 -13  -8  105.59   43.83
   2 -15 -10   15.27   45.49
   2 -13 -12   -6.76   48.23
   2   1   1  381.96   25.77
   2  30   2  -22.89   63.22
   5  11   3   75.42   41.04
   6 -19 -11  -26.20   55.46
   6 -18 -12  -11.11   54.80
   8 -22  -6   28.65   51.87
   8 -15  -1  147.81   40.33
  11  22   4   89.32   62.60
  13 -15   1  377.94   49.41
  14 -28  -6    1.32   67.71
  22 -32  -3   44.02   68.51
  25 -31  -1    0.05   63.08
 -15  21  -6   13.29   41.14
 -14  16  -6   23.78   34.90
  -8  32  -1   71.59   58.25
   0  22   2  352.22   55.80
   7 -11   0  510.38   46.15
   7  28   3   19.58   56.55
   8 -19  -3  159.73   50.64
  10  18   4   28.80   47.19
  17 -28  -3   18.02   44.12
  18 -32  -7   30.97   57.64
  18 -31  -5   -5.86   65.49
  20 -29  -2   49.08   52.53
  25 -29   0  -19.39   50.31
  36 -36   0  -24.40   60.95
 -15  19  -7   98.63   48.56
 -15  33  -6   17.40   54.66
  -7  12  -1  723.68   57.64
  -5  -5  -6  104.31   25.96
  -1  -5  -2 1074.10   70.88
   0  19   2  421.68   54.52
   3  31   2    7.57   61.37
   5  23   3   24.07   56.55
   6 -20 -10  -28.32   55.89
   8  29   3   20.66   55.46
  10  12   4  414.87   49.13
  11 -16   0  465.23   52.86
  12  23   4    6.76   57.07
  19 -31  -4  -11.58   69.84
  24 -13   4   29.88   29.51
  25 -33  -2   14.00   68.70
  26 -24   2   26.15   46.72
  32 -36  -1  -13.81   59.48
  34 -35   0  -11.06   58.35
  35 -30   2  -30.50   62.13
  37 -31   2  -12.34   52.58
 -15  22 -10   31.25   45.91
 -13  33  -4  108.33   63.98
 -11  11  -4  198.40   35.75
  -7   7  -2 5214.62  318.17
  -6  18   0  596.30   60.48
  -6  27   0   85.58   53.24
  -3  26   1   65.16   51.40
  -1   2   0   -1.37    3.03
   1  26   2  -17.97   51.82
   3 -17  -7  158.69   51.82
  10  15   4  123.98   41.94
  11 -26  -8   32.58   53.81
  17 -31  -6   -5.15   59.48
  24 -35  -4   17.02   62.79
  27 -36  -3   52.49   59.06
  27 -28   1   75.09   53.62
  32 -34   0   11.77   60.62
 -15  34  -7   97.17   57.50
 -14  33  -5   34.28   55.32
 -12  21  -3   28.99   40.81
 -12  30  -3   32.96   58.63
 -11   7  -6  251.41   26.01
  -9  35  -2  -17.73   63.79
  -5  13   0  330.70   41.28
  -5  31   0   32.39   55.46
   1 -14  -6  141.85   41.52
   4 -10  -1 1207.92   83.41
   5 -19  -6   22.08   46.81
   8 -23  -8  -22.93   49.88
  18 -17   2  122.80   49.22
  21 -20   2  131.64   40.85
  23 -30  -1   35.23   53.95
  27 -21   3   67.99   45.44
  30 -35  -1   23.93   63.79
  33 -29   2   41.37   56.17
 -15  31 -10    6.76   62.75
 -10  31  -2   49.70   59.67
  -8  17  -1   72.77   44.97
  -7  33  -1    9.17   72.30
  -3  -6 -12   26.38   40.24
  -3  17   1  933.05   81.42
   4 -16  -4  168.76   46.29
   9 -24  -9  -20.62   58.92
  10 -25  -7   58.06   62.89
  12 -27  -9  -28.80   65.30
  12 -22  -2  175.00   52.91
  13 -28  -7    0.00   54.99
  14 -29  -8   -6.24   58.11
  15 -25  -2  148.19   53.29
  15 -23  -1  147.86   43.31
  20 -31  -3   21.28   67.43
  21 -10   4  174.15   29.22
  27 -16   4    4.44   33.81
  34 -26   3   19.58   52.25
  36 -34   1  -16.12   57.83
  38 -35   1  -15.65   58.16
 -15  24  -6    0.00   56.65
 -15  30  -6  -25.44   54.05
 -14  17 -10   52.44   40.85
 -11  34  -3    7.80   63.50
  -8  29  -1   13.29   43.36
  -6  21   0  154.95   57.69
  -6  24   0  116.13   42.27
  -3  23   1  109.51   49.93
  -2  -9  -5   33.15   37.45
  -2  -9 -11   30.64   41.99
  -2  12   1  654.93   56.03
  -1  31   1    0.00   70.17
   5  20   3  134.52   50.07
   6  24   3  -17.26   64.78
  10 -24 -11   14.37   62.65
  11 -24  -4  108.66   50.92
  11  19   4   28.32   60.10
  12 -20  -1  132.02   50.07
  12   5   4   43.26   24.45
  14 -27  -4   66.76   53.24
  21 -34  -5   28.84   53.71
  23 -32  -2  -20.62   58.68
  23 -28   0   33.90   48.42
  25 -35  -3   -2.27   66.39
  30 -33   0   -0.05   63.46
  31 -28   2   45.77   66.53
  34 -33   1   26.43   57.17
 -15  20  -8  -23.97   48.70
 -15  25 -10   22.22   54.99
 -15  27  -6    0.28   63.31
 -15  28 -10  -32.67   53.34
 -14  15  -8   15.51   41.94
 -14  21  -5  113.77   42.93
 -14  21 -11   -3.36   50.07
 -12  24  -3   48.47   45.68
 -12  27  -3   -8.84   48.37
 -10  19  -2  310.47   57.88
  -5  -6  -8   22.70   31.82
  -3  20   1   95.47   49.13
  -2 -10 -10   79.63   43.31
   0  -9  -3  142.51   32.39
   2 -16  -9   21.09   47.43
   2  27   2   -4.87   60.05
   3 -16  -5   30.50   44.35
   3 -16 -11   39.91   49.79
   5 -14  -2   52.53   38.11
   5  14   3  224.17   47.61
   7 -22  -7   18.30   62.89
  15  -9   3  158.64   30.64
  16 -31  -7   13.33   59.10
  18 -28  -2   51.59   54.19
  18 -26  -1   66.76   52.06
  22 -34  -4    0.14   53.53
  25 -27   1   87.43   47.95
  32 -25   3   38.87   59.77
 -15  21  -9   19.20   45.96
 -14  30  -5   20.90   68.33
 -13  21  -4   81.75   41.52
 -13  30  -4  -22.22   63.03
 -11  16  -3   65.02   41.56
  -4  32   0    7.66   71.49
  -1 -12  -7   56.03   35.56
   0  32   1   48.14   65.72
   1  23   2   74.33   49.27
   3 -15 -12   -4.73   52.72
   5 -16  -3   88.66   47.09
   5  17   3  276.99   51.07
   6 -21  -9  -50.12   53.43
   8 -21  -4   80.15   46.62
  15 -14   2   83.69   41.56
  16 -30  -5    7.05   59.06
  17 -30  -4   27.28   66.06
  22 -17   3  300.25   42.32
  24 -23   2    9.98   46.39
  32 -32   1    4.11   60.24
 -15  22  -7   51.26   57.64
 -15  31  -7  -10.88   60.67
 -14  34  -6   13.10   58.30
 -13  12  -7   43.69   28.09
 -13  16  -5   47.09   36.08
 -12  34  -4   70.17   62.56
 -10  28  -2   73.62   49.27
  -9  14  -2   26.90   37.07
  -8  26  -1  126.11   51.02
  -6  34  -1   33.90   55.98
  -2  27   1   92.49   51.59
   1 -15  -8   67.19   46.95
   3 -17 -10   38.91   52.01
   5 -20  -8   21.51   53.15
   6   9   3  178.45   40.52
   7 -21  -5  258.22   57.50
   7 -21 -11    3.07   57.54
   7 -20 -12   -1.61   60.90
   7  25   3    9.13   62.98
   9 -19  -2  316.09   59.25
  10 -25 -10   52.86   62.04
  12 -27  -6   37.07   64.64
  12 -24  -3   67.81   45.06
  12  20   4   34.61   64.07
  15 -27  -3   26.43   52.91
  17 -20   1   80.15   53.10
  28 -36  -2    0.00   54.42
  28 -32   0   37.45   67.57
  29 -27   2   36.22   59.06
 -15  30  -9   24.21   56.74
 -14  16  -9   46.34   37.17
 -14  24  -5  102.18   49.13
 -14  27  -5   15.08   54.66
 -13  16 -11   40.52   40.05
 -13  27  -4   51.73   48.09
 -13  34  -5  -27.47   57.97
 -12  10 -10   -0.28   26.53
 -10  35  -3   77.69   54.94
  -9   9  -3  129.70   26.90
  -9  32  -2    8.13   59.96
  -8  20  -1  180.29   49.13
  -5  28   0   28.37   50.59
  -4  -7  -6  237.37   35.94
  -3  33   0   22.22   67.33
   3  28   2  -27.28   78.59
   8  26   3   37.73   60.05
   9 -24  -6  -20.43   58.82
  10 -12   1  661.79   54.75
  11  -9   2  954.33   66.76
  11  10   4  219.40   41.70
  15 -30  -6   55.94   61.56
  15 -21   0  160.67   54.99
  18 -24   0   63.17   42.84
  19 -14   3  156.18   37.64
  20 -23   1   72.30   46.81
  21 -29  -1   28.89   51.35
  23 -34  -3   14.99   65.25
  25 -20   3   33.00   44.02
  30 -31   1   31.63   62.41
 -15  28  -7  104.92   51.07
 -14  24 -11    2.60   53.10
 -13  24  -4   57.88   45.30
 -12  16  -4  185.83   45.49
 -11   9  -5   27.57   26.57
 -11  31  -3   62.41   57.17
 -10  22  -2  183.84   43.31
 -10  25  -2   68.75   43.69
  -8  23  -1   62.84   41.56
  -2  -8 -12  -10.17   44.12
   1  20   2  190.70   46.62
   7 -22 -10   17.59   60.95
   9 -21  -3   18.96   44.02
   9 -17  -1   34.23   44.35
   9  27   3   20.99   53.86
  13  21   4   33.90   58.25
  19 -33  -5   49.18   62.98
  21 -31  -2   11.54   63.27
  30 -24   3  -20.57   54.80
 -15  24  -9  -25.63   51.16
 -15  25  -7   35.56   53.71
 -15  27  -9  -11.63   52.11
 -12   9  -9   49.55   25.77
  -7  30  -1   75.09   56.13
   0  -7  -2 5834.27  356.76
   1  17   2  159.16   51.63
   4  29   2   54.19   64.16
   6  21   3  129.23   46.10
   8 -13   0  446.17   46.10
  10  28   3  -37.64   56.41
  11  13   4   95.84   41.94
  18 -30  -3  -13.81   61.23
  20 -33  -4   -4.40   67.38
  26 -35  -2  -25.96   66.95
  26 -31   0    0.00   62.23
 -15  23  -8   -9.27   52.15
 -14  19  -6   37.45   39.72
 -11   6  -8   24.97   16.08
  -6  10  -1 1079.40   74.90
  -4  -8  -8   20.95   35.13
  -1 -11 -11    7.09   46.01
   2 -16  -6   18.02   40.81
   2  24   2   26.86   47.90
   4 -19  -7   36.31   52.34
   5  30   2  -26.86   60.76
  12 -28  -8    5.58   62.70
  12 -18   0  531.66   63.03
  13   3   4   75.28   23.26
  18 -33  -6   19.29   59.58
  23 -26   1  111.07   49.36
 -15  26  -8    0.00   45.25
 -14  31  -6   43.03   55.09
 -13  14  -6   77.97   32.63
 -11   9 -11    0.00   25.39
  -5  16   0  504.61   56.13
  -5  25   0   44.45   41.99
  -4  29   0   36.98   57.88
  -2  24   1  142.89   51.63
   5 -12  -1  785.15   60.24
   6 -21  -6   -7.57   46.81
   9 -25  -8   -3.40   58.92
  13 -29  -9   -3.64   59.20
  27 -26   2   -1.94   44.02
  28 -30   1   43.08   62.32
  33 -36   0   32.01   59.91
  36 -32   2   -9.17   61.04
 -14  17  -7   85.96   43.22
 -12  31  -4   13.43   65.91
 -11  28  -3    3.26   48.89
  -8  33  -2   51.63   72.16
  -4  11   0  564.95   49.27
  -2  15   1  383.47   49.88
  -1 -12 -10    0.00   43.69
  -1 -11  -5   51.63   36.98
   1 -11  -3   89.46   34.14
   4 -18 -11   33.71   56.32
   5 -18  -4   89.46   41.56
  10 -26  -9   52.58   56.32
  11 -27  -7   46.72   54.85
  12  17   4   12.91   48.66
  14 -30  -7   19.58   62.98
  17  -5   4   57.45   14.99
  19 -19   2  333.16   52.25
  24 -32  -1   48.51   67.57
  25 -15   4   91.02   35.23
  31 -37  -1  -12.58   62.13
  34 -31   2    5.77   61.14
 -14  32  -7  -47.90   58.92
 -13  31  -5  -15.23   58.63
 -11  19  -3  124.07   48.80
  -9  29  -2   13.71   49.93
  -7  15  -1  172.68   35.23
  -6  31  -1   20.85   64.50
   0 -14  -7  292.92   47.85
   0  29   1  160.86   69.60
   4 -18  -5  141.10   49.88
   4 -17 -12   59.44   54.99
   6  18   3  103.93   49.36
   7  22   3   63.60   52.15
   8 -24  -7  -36.79   54.38
  11 -26  -5   -2.74   48.75
  12 -26  -4   45.20   51.54
  13 -24  -2   31.30   48.89
  13 -22  -1   48.42   53.24
  15 -29  -4   57.31   63.83
  16 -27  -2   11.25   52.67
  16 -25  -1   46.10   49.22
  21 -33  -3   23.93   70.26
  22 -22   2  347.58   55.98
  28 -23   3    7.19   51.16
 -14  20 -10   26.67   45.72
 -14  28  -6   13.71   54.94
 -14  29 -10   15.41   55.56
 -10   9  -4   13.90   27.00
 -10  32  -3   71.73   68.47
  -7  27  -1   37.64   52.39
  -6   5  -2  979.30   63.27
  -5  19   0  307.72   58.73
  -5  22   0  243.04   50.97
  -3  -9  -6  195.94   36.27
  -2  21   1   26.72   40.14
  -1 -10 -12  -14.28   43.97
  -1  10   1    4.68   26.10
   2 -17  -8    2.79   46.24
   3  25   2  -27.52   52.67
   4 -19 -10    0.00   50.97
   6 -16  -2  171.97   41.09
   6  12   3   75.70   44.92
   7 -23  -9   78.07   58.54
   8 -23 -11  -25.63   67.05
  19 -28  -1   27.66   51.11
  24 -34  -2   -8.79   69.89
  24 -30   0    1.99   54.57
  31 -35   0   33.62   62.27
  32 -30   2   60.19   59.63
  35 -35   1    0.00   57.12
  37 -36   1   48.23   58.30
 -14  22  -6   14.71   46.86
 -14  31  -9  -12.15   61.37
 -11  25  -3    5.30   49.08
  -7  34  -2   -8.75   56.74
  -3  30   0    2.93   62.37
  -2  18   1  138.07   45.39
   2  21   2  132.58   48.89
   6 -22  -8   11.58   50.45
   6 -18  -3   61.14   52.53
   6  15   3   54.23   42.04
   7   7   3 1309.39   89.79
   9 -23  -4  188.05   43.93
  11 -27 -10  -11.54   63.03
  17 -32  -5  -23.17   57.59
  19 -30  -2   -5.96   47.76
  22 -12   4  410.09   42.04
  26 -29   1  110.27   55.09
  28 -18   4   17.02   38.35
  29 -36  -1   33.76   56.13
 -14  25  -6    6.15   61.56
 -13  19  -5   27.00   40.05
 -12  28  -4    5.86   53.05
 -11  22  -3   88.33   42.70
  -9  17  -2   53.24   43.93
  -1  25   1   17.35   49.22
   1  30   1   -0.47   69.41
   2  -4   0   30.45   13.38
   8 -23  -5   -2.18   46.95
   8  23   3    6.76   59.20
  10 -26  -6  102.80   63.88
  10 -21  -2  180.20   54.52
  12   8   4   14.66   32.15
  13 -29  -6    0.00   61.61
  13 -26  -3  -44.07   52.01
  13  18   4   12.29   56.93
  16 -29  -3   43.78   54.99
  16 -16   2  421.68   56.13
  16 -11   3   85.49   33.19
  18 -32  -4    5.34   68.61
  25 -25   2   13.62   42.93
  29 -34   0   20.57   64.45
  33 -34   1   -2.93   66.39
  33 -27   3    8.79   58.35
 -14  23 -10   22.22   53.76
 -14  26 -10  -11.63   55.04
 -13  28  -5  -20.62   68.23
 -12  19  -4  325.17   50.55
 -10  14  -3  461.59   52.53
  -9  26  -2   76.51   45.16
  -5  32  -1   57.83   72.86
  -3 -10  -8   26.20   37.97
   0 -13 -11   28.75   44.83
   1  -9  -2 1639.62  107.15
   2  31   1   23.22   64.16
   4  26   2   85.73   63.31
   8 -24 -10  -50.69   60.24
  11 -14   1 1086.87   80.10
  12  14   4   80.43   39.86
  16 -32  -6    8.04   59.34
  16 -23   0  185.87   49.88
  18 -22   1   46.95   42.84
  23 -19   3  114.19   44.49
  30 -29   2   -2.18   59.67
 -14  18  -8   48.18   48.09
 -14  19  -9   75.75   45.39
 -14  29  -7   48.37   57.69
 -13  15 -10   24.26   37.26
 -13  19 -11   24.73   44.68
 -13  28 -11   -8.42   63.50
 -13  32  -6  -11.68   54.42
  -9  33  -3   -5.01   65.58
  -8  30  -2  -39.86   56.69
  -7  24  -1  164.88   49.51
  -4  26   0  124.26   53.71
  -2  31   0  -34.38   74.61
   3  32   1  -24.45   52.86
   5 -21  -7   18.68   57.21
   9  24   3  -49.79   63.41
  10 -23  -3   33.67   43.88
  10 -19  -1  400.87   55.46
  12 -11   2  443.90   41.99
  12  27   3   -2.22   61.56
  14   1   4   12.72   18.44
  14  19   4   32.86   62.56
  19 -26   0  332.74   60.85
  20 -35  -5  -13.43   61.56
  20 -16   3   49.65   31.96
  21 -25   1   79.77   48.61
  22 -31  -1   16.64   57.69
  24 -36  -3    9.46   64.07
  31 -33   1  -46.48   60.71
 -13  13  -8  121.61   41.09
 -13  33  -7  -11.40   56.32
 -12  25  -4   33.71   46.48
 -12  32  -5   46.95   66.91
  -8  12  -2  303.99   36.36
  -7  18  -1  257.74   52.01
   0 -14 -10   85.68   47.24
   0 -13  -5  162.61   39.29
   2  18   2   21.89   43.83
   3 -18  -6   19.72   44.59
   4  -3   1  488.54   34.80
   5  27   2   -1.04   66.39
   7  19   3  325.98   54.47
   9 -15   0  471.89   47.19
  10  25   3   14.04   57.36
  11  26   3   58.96   55.23
  12  11   4   22.18   40.10
  13 -30  -8  -13.90   58.73
  19 -32  -3   85.30   68.99
  21 -35  -4    0.00   63.98
  22 -33  -2   34.90   70.55
  26 -22   3  131.35   45.44
  31 -26   3   20.43   61.37
 -14  20  -7   51.11   54.57
 -14  28  -9   45.20   62.70
 -13  22  -5   55.89   43.97
 -13  25  -5  -27.76   46.76
 -12  14  -5   83.50   32.11
 -12  22  -4  439.41   59.86
 -10  29  -3   93.62   58.49
  -9  20  -2   99.44   50.55
  -9  23  -2   69.08   43.97
  -6  28  -1   -2.13   51.68
  -4  33  -1   40.43   68.42
  -1  32   0   -0.43   65.77
   2 -13  -3   35.18   38.58
   2  15   2   58.92   44.92
   5 -20 -11   34.33   54.09
   6 -14  -1  236.33   37.02
   7 -23  -6   54.23   55.46
  10 -27  -8   18.35   62.04
  13 -20   0  361.91   53.95
  27 -37  -2   16.97   61.28
  27 -33   0    0.00   59.72
 -14  26  -7   48.09   55.51
 -13  25 -11   42.04   62.75
  -2 -11  -6  140.20   35.60
   0 -12 -12    0.00   45.11
   1 -16  -7   -0.61   46.95
   3  -6   0  225.54   34.33
   3  22   2  156.18   50.22
   6 -20  -4   77.78   45.63
   6  28   2    7.09   62.89
   7  29   2   40.95   67.05
  11 -28  -9    0.00   53.95
  12 -29  -7   68.99   58.11
  15 -32  -7  -13.62   59.48
  24 -28   1   75.51   49.18
  28 -28   2   19.48   53.19
 -14  22  -9   44.16   50.03
 -14  23  -7   -0.05   54.42
 -14  25  -9   15.41   54.38
 -14  27  -8   40.57   54.33
 -13  22 -11   -8.46   52.44
 -11  14  -4  238.93   42.22
  -8  34  -3  -16.79   62.98
  -4  23   0  266.30   53.34
  -1  22   1   10.73   48.99
   3 -19  -8   25.86   49.98
   5 -20  -5   25.96   43.74
   5  -5   1   99.91   25.49
   9 -26  -7   26.86   56.74
  12 -28  -5  -29.03   66.53
  13 -28  -4   -0.19   57.97
  14 -26  -2  234.34   55.70
  25 -34  -1   51.78   67.52
  29 -32   1   98.21   65.20
  37 -34   2   -9.08   62.89
 -14  21  -8   59.91   50.36
 -13  14  -9   12.86   37.35
 -13  29  -6   71.49   63.22
 -12  10  -7  109.60   27.66
 -12  33  -6  101.23   56.88
  -8   7  -3   20.95   19.39
  -7  31  -2   64.68   58.30
  -4  14   0  861.14   67.00
  -3  27   0   30.07   52.11
  -2 -12  -8   16.55   43.64
   5 -21 -10   37.64   56.93
   7 -24  -8    0.00   55.18
   7 -18  -2  200.91   53.24
   8  20   3   48.94   43.50
   9 -25 -11   49.93   63.22
  14 -24  -1  316.09   55.56
  16 -31  -4  -39.58   69.93
  17 -29  -2   49.13   52.77
  17 -27  -1  107.48   52.67
  20 -21   2  104.69   41.85
  22 -35  -3   24.11   64.59
  23 -24   2   45.25   43.78
  35 -33   2  -23.45   62.27
 -14  24  -8   52.67   51.16
 -13  17  -6  109.84   39.86
 -12  14 -11    8.89   37.69
 -11  33  -5   12.58   57.54
 -10  26  -3  106.67   51.07
  -8  27  -2   15.13   51.59
  -5   8  -1   70.45   25.16
  -1  13   1  299.50   41.80
   1 -15 -11   13.19   47.47
   1  27   1    0.19   56.84
   2 -11  -2  949.13   70.07
   7 -20  -3  176.09   46.24
   7  16   3  132.44   46.91
  10 -25  -4   93.10   50.59
  18  -7   4  135.66   20.43
  20 -30  -1   12.01   53.76
  25 -36  -2   23.03   65.49
  26 -17   4   63.36   38.11
  29 -25   3   21.18   56.50
  32 -37   0   27.19   59.72
 -13  31  -8   28.13   65.20
 -12  29  -5   74.09   62.13
 -10   5  -6   76.98   15.75
  -9  30  -3   26.95   61.56
  -7  -3  -7  374.30   35.70
  -5  29  -1   60.24   54.85
  -3   9   0  229.33   30.07
  -1  19   1   51.21   51.16
   4  23   2    0.00   46.72
   7  10   3  478.18   51.49
   9 -25  -5   86.77   55.46
  11 -28  -6  -37.21   60.48
  14 -31  -6  -14.00   60.33
  14 -28  -3   50.31   52.06
  18 -34  -5   13.48   61.75
  19 -34  -4  -12.81   64.12
  20 -32  -2   72.39   64.02
  25 -32   0   -3.59   66.06
  33 -32   2   10.31   63.36
  36 -37   1  -46.43   62.18
 -13  15  -7   93.76   40.71
 -13  30  -7   67.81   52.72
 -10  17  -3  462.30   63.46
  -6  -5  -7   60.57   26.76
  -6  13  -1  247.25   36.69
  -6  25  -1   17.92   50.31
  -4  17   0  408.11   57.02
  -4  20   0   36.31   54.42
   1 -16 -10    4.59   48.99
   1 -15  -5    9.27   39.58
   7  13   3  157.08   39.25
   9 -26 -10   -0.09   61.85
   9  21   3   20.71   51.02
  14  16   4   74.85   55.27
  17 -34  -6    5.01   59.91
  17 -31  -3   11.11   58.30
  17 -18   2  106.29   45.44
  17 -13   3  301.96   45.20
  23 -14   4  153.91   35.51
  27 -31   1    8.42   62.18
  29 -20   4   36.27   43.93
 -13  26  -6   14.89   65.49
 -13  27 -10    0.00   53.53
 -12  12  -6  652.05   54.38
 -10   7  -5  455.16   39.91
  -6  32  -2  -58.11   71.45
  -2  28   0   11.68   55.32
  -1 -13  -6   98.16   38.16
  -1  16   1  250.94   52.67
   0   8   1  126.11   30.55
   2  28   1   43.83   67.71
   3  19   2  228.71   49.51
   4 -20  -6   15.41   48.66
   4  -8   0   59.81   28.23
   6 -23  -7   -9.46   62.93
   6  -7   1  268.43   31.07
   8   5   3  198.88   31.30
  11 -25  -3   89.65   44.97
  11 -21  -1  270.75   56.13
  12 -16   1  706.94   64.97
  13 -13   2  714.70   60.67
  13   6   4  139.82   33.71
  14  26   3   51.16   59.34
  17 -25   0   90.55   43.60
  19 -24   1   18.82   46.76
  20 -28   0   26.38   52.25
  24 -21   3  121.99   43.83
  26 -27   2  -23.03   48.23
  30 -36   0   22.37   61.28
  34 -36   1   12.25   58.68
  34 -29   3   17.21   59.77
 -13  18 -10  -36.50   41.70
 -13  29  -9    8.84   60.62
 -10  23  -3   -8.56   45.68
 -10  34  -5    3.22   59.53
  -5  -7  -7  129.32   31.59
  -4  30  -1   16.74   60.62
   0  23   1  227.77   52.91
   2 -18  -7    0.00   46.81
   3 -15  -3  303.66   51.54
   3  29   1  114.90   72.72
   5  24   2   71.82   53.34
   6 -22 -11  -32.91   53.95
   7 -16  -1  292.83   43.22
   8 -25  -6   49.22   68.89
  10 -17   0 1198.27   93.24
  10  22   3   47.43   61.61
  13  12   4   45.82   38.91
  20 -34  -3   67.99   68.47
  21 -18   3  208.71   38.91
  22 -27   1   53.71   47.57
  23 -33  -1    0.00   70.83
  31 -31   2    2.32   66.67
 -13  20  -6   26.76   39.86
 -13  23  -6   -0.66   53.01
 -11  26  -4   84.83   49.13
 -10  20  -3   52.96   43.08
  -8  24  -2   54.00   49.27
  -5  33  -2   -9.22   67.66
  -3  24   0  142.66   53.71
   4  30   1   15.60   53.71
   5  31   1   20.66   62.08
   7 -22  -4  280.25   54.85
  11 -29  -8   -8.04   57.59
  11  23   3   63.03   68.80
  12  24   3   14.37   56.22
  13  25   3   16.08   55.75
  14 -22   0  305.88   59.15
  15  17   4   10.31   63.88
  23 -35  -2    5.96   67.43
  27 -24   3   18.72   47.00
  32 -35   1   -8.70   58.92
 -13  24 -10    0.28   53.43
 -12  17  -5  145.02   41.80
 -12  26  -5  122.04   53.86
 -12  30  -6   72.82   63.08
 -11   8 -10   15.08   25.06
  -8  -1  -7   91.83   19.72
  -8  15  -2  266.30   43.26
  -8  31  -3   13.48   67.76
  -7  28  -2   48.94   50.88
  -6  22  -1  150.88   45.25
  -1 -14  -8  -11.73   43.26
  -1  29   0   11.25   62.84
   3 -13  -2  566.79   53.38
   4 -21  -8   87.81   54.05
   6 -23 -10  -19.06   61.23
   6 -22  -5   48.14   51.92
   8  17   3   68.28   47.43
  13 -31  -7   20.57   58.73
  13   9   4  159.39   39.25
  28 -35   0   11.25   65.11
  32 -28   3  -31.77   63.83
 -13  21 -10   41.23   51.63
 -13  27  -7   27.80   56.93
 -13  28  -8  -22.08   59.44
 -11  17  -4   90.60   43.03
 -11  30  -5   35.75   63.55
  -3  31  -1   64.40   60.48
   2 -17 -11    5.86   50.78
   3  16   2  198.69   50.40
   6  25   2   34.19   63.36
   8 -26  -8  -13.90   52.72
   8 -20  -2   42.56   46.39
  10 -28  -7   15.51   62.60
  13 -30  -5   -0.71   64.78
  14 -30  -4   34.14   67.10
  15 -28  -2   61.09   54.23
  15  -1   4    5.63   13.95
  25 -30   1   35.65   56.27
 -12  26 -11    0.00   59.96
 -12  31  -7    0.00   63.41
 -11  23  -4   51.44   50.74
  -9  12  -3  360.82   42.32
  -9  27  -3   38.39   49.22
  -6  16  -1    6.48   34.75
  -6  19  -1   -6.71   51.59
  -5  26  -1   13.57   54.80
  -4  -9  -7   38.77   33.19
   0  30   0   22.22   70.45
   3  13   2   26.24   39.91
   5 -10   0  115.85   26.34
   7  -9   1  706.52   52.86
   7  26   2  102.61   69.46
   8 -22  -3  210.74   45.06
   8  27   2   21.85   68.89
   9  28   2   27.80   58.82
  15 -26  -1  219.78   55.94
  17 -33  -4    7.61   55.84
  18 -31  -2  -20.10   51.78
  18 -29  -1   85.63   47.71
  19  -9   4  227.91   27.71
  21 -23   2   80.29   43.26
  23 -37  -3   21.51   62.79
  26 -36  -1   74.71   68.89
  29 -30   2    1.37   62.08
  30 -34   1    0.00   59.34
 -13  16  -8  -41.14   52.11
 -13  26  -9  -21.04   53.15
 -12  23  -5   55.84   47.66
 -11   7  -9    8.46   23.07
 -11  20  -4   65.63   38.49
  -9   7  -4   33.29   22.32
  -8  18  -2  112.77   48.28
  -2  32  -1   14.89   59.25
   0 -15  -6  140.62   41.61
   2 -18 -10    0.00   48.42
   2 -17  -5   61.04   42.74
   4  20   2   93.67   47.61
  10 -27  -5    5.72   62.32
  11 -27  -4   17.92   52.86
  12 -25  -2  133.29   53.53
  24 -26   2   18.68   46.29
 -13  17  -9   51.59   43.41
 -13  18  -7   41.37   44.73
 -13  24  -7    4.92   60.85
 -12  17 -11   29.65   40.95
 -12  20  -5  -21.89   39.72
  -7  32  -3    4.92   71.16
  -1  33  -1    0.00   52.96
   0  20   1    1.13   47.85
   3  -1   1  360.73   22.46
   5 -22  -6   76.36   50.97
  10 -28 -10  -19.62   63.93
  12 -30  -6   15.79   58.87
  14  13   4   28.75   42.74
  15 -33  -6  -17.97   59.67
  15 -30  -3   41.33   58.44
  21 -34  -2   44.26   69.93
  21 -32  -1    0.00   62.60
  26 -34   0  -10.50   68.99
  27 -19   4  -14.66   42.27
  30 -27   3   -5.30   61.37
  36 -35   2  -29.69   56.88
 -13  25  -8  -11.58   57.92
 -12  23 -11   41.00   59.48
 -12  28 -10   -0.90   64.45
 -12  30  -9    0.00   59.81
  -7  10  -2 3634.58  225.07
  -6  29  -2   78.59   48.66
  -3  21   0   91.92   50.36
  -2  25   0   -3.59   52.01
   3 -20  -7   49.98   52.06
   4 -17  -3  387.21   58.54
   7 -25  -7   50.36   60.67
   9  18   3   77.07   47.47
  12 -23  -1  241.05   53.90
  13 -18   1   37.59   45.20
  14 -15   2  100.81   37.83
  18 -33  -3   45.16   59.91
  18 -20   2   28.56   39.25
  18 -15   3   79.63   39.58
  20 -36  -4   -2.84   61.23
  34 -34   2   36.08   56.69
 -13  21  -7  -18.72   54.42
 -13  23  -9  -26.72   54.85
 -12  13 -10   -6.86   35.65
 -12  20 -11   27.85   52.34
 -12  27  -6   18.06   64.83
 -11  31  -6   16.36   57.02
  -3 -11  -7  119.44   37.07
   0 -16  -8   50.17   48.56
   2  25   1   93.20   44.02
   7 -24 -11    0.05   63.17
   8 -18  -1  113.29   48.80
   8  14   3  211.60   45.30
   9 -27  -6   39.48   59.06
  11 -19   0  346.50   58.25
  12 -27  -3   46.91   49.88
  18 -27   0   69.27   47.09
  20 -26   1   31.07   46.76
  24 -16   4   29.93   32.96
  27 -29   2   18.06   54.99
  28 -33   1   -9.79   66.62
 -13  20  -9  -26.53   49.84
 -11  12  -5   25.20   30.78
 -11  32  -7  -48.32   64.54
 -10  31  -5   59.67   60.90
  -9  24  -3   20.90   47.90
  -7  25  -2   30.83   44.59
  -6  33  -3  -48.14   65.02
  -4  27  -1    1.61   47.61
  -3  12   0  499.79   45.63
   3 -19 -11  -45.58   52.25
   4 -15  -2  182.37   44.59
   5 -23  -8   29.51   55.27
   5  21   2  101.61   48.51
   8 -24  -4   30.88   49.08
   8 -11   1  189.47   30.07
  12 -31  -8  -20.57   57.26
  22 -20   3   87.81   40.81
  23 -29   1   61.28   51.16
  24 -35  -1  -19.06   60.33
  25 -23   3    6.67   42.37
  31 -38   0   45.39   60.76
 -13  19  -8    9.93   53.15
 -13  22  -8   31.16   53.34
 -12  11  -8   33.10   36.31
 -12  29  -8   53.43   62.37
 -11  27  -5   16.60   58.11
 -10   7 -11   34.42   22.51
  -8  28  -3   11.21   46.01
  -6  -5 -10    8.13   29.41
  -5  -7 -10    6.43   34.33
  -5  23  -1   68.94   48.04
   0  -5  -1  134.81   27.57
   0  11   1  806.14   62.89
   0  17   1  452.74   62.84
   1  -7  -1  302.05   33.43
   3  26   1  165.49   61.71
   6 -12   0   92.91   30.73
   7 -25 -10   27.19   59.53
   7 -24  -5   39.72   48.80
   8   8   3  330.37   43.12
  10  19   3  151.12   54.80
  14 -33  -7   38.82   61.09
  15 -24   0   61.28   46.57
  15  24   3   17.35   61.37
  21 -36  -3   40.19   63.64
  24 -37  -2   49.41   55.84
  32 -33   2   12.81   63.08
 -12  28  -7   -1.80   57.73
 -10  12  -4   31.92   36.27
  -8  32  -4   44.59   66.06
  -5  30  -2   32.39   63.83
  -4  -9 -10  -19.76   37.50
  -3  18   0  338.17   59.25
  -1  26   0   44.83   53.19
   1 -17  -6    7.14   41.37
   3 -20 -10    8.70   52.01
   4  17   2  102.61   47.76
   8  11   3   99.72   40.76
   9 -28  -8    0.00   54.19
   9 -22  -2   63.03   47.52
  10 -29  -9   -5.39   56.60
  11 -30  -7  -11.73   58.02
  14  10   4  133.58   37.92
  20 -11   4   87.00   26.53
  28 -26   3   26.48   54.23
  33 -37   1  -53.19   59.39
 -12  15  -6  175.05   42.18
 -11  27 -11  -13.24   58.92
 -10  32  -6    0.52   56.84
  -5  -6 -11    1.42   32.77
  -3  15   0  738.67   62.41
  -3  28  -1    0.05   52.86
  -2 -13  -7   96.65   42.04
   0  14   1 1259.88   92.82
   2  -9  -1  772.90   58.06
   3 -19  -5  197.32   50.97
   4  27   1   30.26   67.71
   6  22   2   21.28   47.43
   7  30   1    6.53   61.00
   9 -24  -3   78.02   49.93
  11  20   3  102.84   63.50
  14 -32  -5  -39.53   63.36
  14   4   4  106.06   26.90
  14  23   3  -20.24   53.67
  15 -32  -4   42.60   59.25
  16 -30  -2   64.45   47.57
  16  15   4  -20.43   56.32
  24 -33   0   18.35   66.72
  26 -32   1  -49.55   68.33
  29 -37   0    5.25   59.96
  33 -30   3    3.26   59.06
 -12  12  -9    1.09   33.24
 -12  24  -6  -28.80   60.24
 -12  25 -10    5.86   51.16
  -9  15  -3  207.29   49.13
  -9  21  -3    0.80   41.00
  -9  32  -5   -7.99   59.01
  -7  33  -4   82.70   62.56
  -4  -8 -11    0.05   36.60
  -4  31  -2    8.46   71.78
   5  28   1   -1.94   69.18
   6  29   1  -13.76   62.70
  11 -29  -5  -23.12   62.98
  12 -29  -4   31.11   64.92
  12  21   3   35.65   58.35
  13  22   3   -4.92   58.68
  16 -28  -1    4.16   50.07
  18 -35  -4  -10.02   54.66
  19 -33  -2   63.69   68.75
  19 -31  -1   15.60   57.73
  22 -25   2   73.81   45.68
  30 -32   2  -18.54   59.53
 -12  27  -9   -2.27   62.84
  -6  -4 -11    4.40   10.88
  -5  11  -1   98.49   28.65
  -4  -6  -4  209.80   33.86
  -3 -11 -10   27.61   40.14
  -3  -8  -4   17.21   32.72
  -2   7   0   -4.87   31.30
  -2  22   0  158.35   43.97
   0  27   0   47.80   53.86
   1 -18  -8   -3.69   46.91
   4 -22  -7   63.41   60.62
   5 -19  -3  233.96   50.74
   6 -24  -6   -7.90   57.97
   7  23   2   48.80   53.48
   9  15   3   56.46   40.52
  11  27   2    4.78   58.25
  13 -32  -6   77.12   59.86
  13 -27  -2   53.81   52.72
  14 -20   1  208.38   56.08
  15 -17   2   48.84   47.85
  25 -28   2   11.30   47.71
  31 -36   1    0.00   58.96
 -11  12 -11   30.88   33.95
 -11  24  -5   48.04   44.73
 -11  28  -6  -35.84   64.73
  -9  18  -3  -13.38   45.87
  -7  22  -2   80.81   46.39
  -7  29  -3  170.70   60.52
  -6  26  -2   62.84   45.44
  -5   3  -2  167.34   15.70
  -5  20  -1  129.79   57.12
  -3 -10 -11   34.00   39.67
  -3  32  -2   56.55   67.14
  -2  29  -1    9.98   59.25
   3 -11  -1  240.63   33.62
   5 -17  -2   51.97   49.32
   7 -14   0 1485.00  101.23
   8 -27  -7  -33.62   53.05
   8 -26 -11   -8.51   63.31
   8  24   2   39.48   64.21
   9 -20  -1  266.68   57.40
   9 -13   1  171.22   33.57
   9  25   2   12.67   64.73
  10  26   2   47.33   66.72
  12 -21   0  278.03   61.71
  13 -25  -1   59.53   51.87
  14   7   4  209.42   36.46
  16 -32  -3   16.03   55.51
  19 -22   2  175.90   50.69
  19 -17   3   97.78   40.71
  22 -36  -2    0.00   68.33
  22 -34  -1   -2.22   66.20
  28 -21   4   38.91   47.99
  31 -29   3   30.12   56.36
 -12  13  -7   17.83   33.62
 -12  18  -6   15.70   40.76
 -12  21  -6  -26.20   43.83
 -11  30  -8   -0.71   63.74
 -10  28  -5  -26.15   62.04
  -8  33  -5    0.00   59.20
  -5  -8  -9    8.61   36.36
  -4   6  -1  448.06   38.16
  -2 -10  -4   37.69   40.85
  -1  -3  -1  480.50   37.02
   1  28   0  -22.60   62.79
   4 -21 -11  -21.75   56.32
   4  14   2   53.15   45.96
   7 -26  -9   42.08   60.95
   9   3   3  509.06   40.38
  10 -29  -6   80.52   60.38
  13 -29  -3   41.61   52.86
  19 -35  -3   -2.84   54.23
  25 -18   4   30.21   34.19
  27 -36   0   -5.48   65.49
  37 -37   2  -54.71   60.33
 -12  16 -10   19.81   44.31
 -12  22 -10  103.41   57.02
 -12  25  -7   20.10   52.20
 -12  26  -8    7.42   54.42
 -11  29  -7   -9.79   58.87
  -8  25  -3  134.48   51.87
  -4 -10  -9   56.41   39.06
  -4  24  -1   50.97   49.55
  -1 -15  -7   60.05   43.03
  -1  30  -1    6.48   60.38
   1   6   1  283.56   30.31
   2 -19  -6    0.00   44.12
   3 -21  -9   17.45   49.88
   4  31   0    0.00   54.09
   5  18   2   51.92   43.17
   6 -25  -8    0.05   56.60
   8 -26  -5   -6.19   56.69
   9 -26  -4   33.67   49.36
  18 -25   1   -6.01   46.39
  19 -29   0  121.14   53.19
  21 -28   1   60.24   47.95
  29 -35   1   22.51   62.08
  35 -36   2  -16.36   57.12
 -11   8  -7   98.35   23.88
 -11  24 -11   16.17   58.68
  -7  13  -2  197.98   35.37
  -6  30  -3   23.17   65.58
  -5  -4  -4  242.57   28.80
  -4  -8  -5  346.69   41.42
  -2 -13 -10   41.09   41.04
  -2 -12 -11  -12.01   44.12
   0  31  -1   33.43   60.10
   4 -22 -10   -8.61   50.17
   4  11   2  172.87   41.75
   8 -27 -10   28.70   60.81
  10 -24  -2  168.28   51.82
  15  11   4   79.86   40.38
  16 -26   0  136.89   47.66
  21 -13   4   93.10   30.78
  23 -22   3   40.48   42.79
  24 -31   1    6.19   57.64
  25 -37  -1    0.00   65.87
  28 -31   2    0.00   62.41
 -12  19 -10   39.81   47.80
 -12  24  -9    4.54   52.67
 -11  10  -6   88.14   28.18
 -11  15  -5   50.17   36.83
 -11  21  -5  156.56   49.46
 -10  15  -4   78.54   43.93
  -7  19  -2  388.96   61.52
  -5  -6  -5   30.17   30.92
  -5  14  -1   42.65   34.23
  -5  17  -1  406.31   56.32
  -1 -12  -4   90.27   43.26
  -1  23   0   94.80   50.50
   1  18   1    2.22   45.11
   1  32  -1    0.28   65.87
   4 -21  -5  119.30   45.16
   4 -13  -1  189.04   37.64
  10 -30  -8  -14.37   59.77
  10 -26  -3  126.72   50.36
  10  16   3  178.12   47.80
  12 -32  -7    0.00   58.21
  13  -8   3  251.98   29.27
 -11  28  -9  -15.32   62.79
 -10  18  -4   98.54   37.64
  -8  29  -4   -6.05   65.44
  -7  -4  -9   -9.22   27.09
  -7  16  -2  462.58   54.14
  -5  27  -2   14.99   44.45
  -3 -12  -9   41.09   43.12
  -3 -10  -5  185.26   36.03
  -2  -8  -3  266.54   35.51
  -2  19   0  174.24   58.96
   2 -20  -8    9.08   48.47
   3  23   1  120.67   50.74
   6 -21  -3   58.49   44.68
   8 -16   0  463.67   52.39
  10 -15   1  485.28   49.60
  15 -34  -5   32.96   62.41
  16 -34  -4   48.32   63.17
  29 -28   3  -23.17   62.75
  33 -35   2  -18.20   57.50
 -12  22  -7   64.83   58.44
 -11  18  -5  203.65   45.06
 -11  26 -10  -16.45   57.78
 -10  29  -6   56.60   65.72
  -5  31  -3    4.35   61.19
  -3  -6  -3  120.57   26.01
  -1 -14 -11    0.52   44.54
  -1 -10  -3   99.11   33.57
   5 -24  -7    4.35   59.81
   6 -19  -2  125.63   49.18
   7 -26  -6   36.60   67.90
   9  12   3    4.11   37.87
  12 -31  -5   72.72   63.22
  12  -6   3  312.55   28.51
  13 -31  -4    7.85   67.43
  14 -10   3  437.23   42.46
  16 -19   2  132.16   52.20
  17 -32  -2   32.58   65.77
  17 -30  -1   46.81   44.68
  20 -35  -2   64.40   70.41
  20 -33  -1    4.16   68.42
  25 -35   0   41.61   69.46
  27 -34   1  -32.44   66.67
  34 -32   3  -10.17   52.11
 -12  23  -8   34.00   51.44
 -11  21 -11   31.96   53.38
 -11  25  -6   -8.98   63.64
 -10  30  -7   33.38   53.57
  -9  29  -5   55.46   63.31
  -7   5  -3  206.91   21.66
  -3  25  -1   99.20   51.44
  -2 -12  -5  169.65   34.04
  -1 -15 -10   48.28   44.59
   0 -17  -7   35.13   45.16
   5 -23 -11  -25.82   60.24
   6  19   2  103.55   45.63
   9 -29  -7   31.40   61.85
   9  29   1    0.00   51.68
  10 -22  -1  235.90   54.19
  11  17   3  135.04   48.70
  13 -23   0   33.86   45.39
  14 -34  -6   20.43   60.38
  14 -29  -2   51.54   50.88
  16  12   4   52.67   43.69
  16  22   3    0.61   52.91
  20 -19   3   15.75   37.59
  23 -27   2   -1.09   45.20
 -12  14  -8  -28.46   44.54
 -12  15  -9   85.63   41.66
 -12  16  -7   26.57   41.52
 -12  21  -9   16.17   51.21
 -11  15 -11    9.31   41.52
  -8  10  -3  271.27   34.28
  -8  22  -3   76.36   46.01
  -7  26  -3  162.14   51.68
  -7  30  -4    2.36   71.30
  -6  23  -2    9.27   47.33
  -4  32  -3  -31.77   57.17
   0 -12  -3  286.02   46.86
   3 -21  -6  -27.09   47.71
   4 -23  -9  -11.92   56.36
   4  24   1   75.94   49.70
   8 -28  -9   -6.86   62.41
  14 -27  -1  107.67   54.38
  15  21   3  -25.58   55.94
  17 -34  -3    6.67   68.75
  20 -24   2   78.92   50.74
  26 -30   2   39.81   59.91
  31 -34   2   28.70   57.83
  32 -38   1   37.87   58.58
 -12  19  -7   43.36   49.88
 -11  18 -11  -11.06   48.14
 -11  27  -8   26.15   58.92
 -10  25  -5    8.13   48.70
  -6  -4  -5  218.78   30.92
  -4  21  -1  328.67   50.50
  -4  28  -2   44.64   55.51
  -2 -14  -9   12.81   47.33
   0  24   0  106.63   52.58
   5 -15  -1  565.00   57.17
   5  25   1   27.61   55.94
   7 -27  -8   -0.90   57.50
   8  28   1  -25.30   63.12
  10 -28  -4   44.40   58.16
  10 -10   2 4953.75  304.04
  11 -31  -6    9.79   63.83
  12  18   3  163.27   53.76
  13  26   2   -3.03   57.54
  14 -31  -3   24.21   64.26
  14  20   3   -5.91   57.64
  15 -12   3  209.52   39.77
  22 -15   4  250.84   37.35
  23 -38  -2   65.77   53.24
  23 -36  -1   -1.65   66.53
  26 -20   4   11.82   39.62
  29 -23   4  -10.83   57.54
 -11  26  -7   31.49   53.62
  -9  30  -6   23.12   57.59
  -2  16   0  215.66   50.07
  -2  26  -1   36.79   53.05
  -1 -14  -5   22.89   35.84
   1  15   1  215.95   47.90
   5 -24 -10   52.91   60.24
   5 -23  -5   35.37   51.68
   5  15   2   14.89   44.40
   6  26   1   84.73   67.85
   7  20   2   53.53   43.69
   7  27   1    1.56   66.15
   9 -28  -5   15.23   63.93
  11 -26  -2  108.71   53.67
  11 -17   1  767.42   69.13
  13  19   3  -44.35   55.75
  15   8   4   16.69   33.10
  18  14   4    0.00   50.97
  19 -27   1    6.95   48.23
  20 -37  -3    3.22   60.15
  20 -31   0   -1.75   47.71
  22 -30   1   22.89   52.53
  28 -38   0   20.19   60.24
  32 -31   3    5.15   58.54
 -12  20  -8   80.48   52.91
 -10  25 -11   -8.84   55.98
 -10  29  -9   52.91   64.12
  -9  31  -7   21.28   57.69
  -8  30  -5   85.30   62.37
  -6  31  -4   24.49   64.64
  -3  29  -2  160.01   57.21
  -2  10   0   53.05   28.61
   0 -16 -11  -20.62   51.97
   1 -14  -3   55.51   40.81
   1  25   0   44.73   49.46
   3 -22  -8   85.49   52.58
   9 -18   0  345.83   48.61
   9   6   3  148.66   35.56
   9   9   3    2.27   40.81
  11 -12   2  386.07   41.09
  12  25   2   -6.19   58.06
  17 -28   0    1.61   51.40
  24 -24   3  104.64   47.76
  27 -27   3  -19.76   56.93
  30 -37   1   -9.93   59.29
 -12  17  -8   -4.63   51.59
  -4  -4  -3  154.76   21.37
  -1 -16  -9   -1.61   43.22
   0 -17 -10   36.17   46.72
   1 -19  -7   30.83   43.78
   1   9   1   16.93   24.73
   7 -23  -3  139.35   51.16
   7 -21  -2  179.40   45.49
   8  21   2    7.00   46.43
  11 -32  -8   31.44   66.58
  11 -28  -3  113.43   53.57
  11  24   2   46.91   69.55
  25 -33   1   11.63   64.64
  29 -33   2   32.96   61.37
  36 -38   2  109.98   61.80
 -11  22  -6   49.51   47.99
 -11  23 -10   22.22   55.13
 -11  25  -9   27.99   55.32
 -10  27 -10    3.03   59.29
  -8  26  -4   -8.70   47.05
  -6   8  -2  839.24   58.30
  -6  27  -3   29.41   52.30
  -5  32  -4   47.47   65.20
  -2  13   0   95.18   29.93
  -2  30  -2   19.29   70.31
  -1  20   0   52.72   50.78
  -1  27  -1   -2.84   43.93
   1  12   1  271.65   39.77
   2  26   0  -25.16   53.76
   6 -26  -7   24.35   58.16
   6 -17  -1  514.02   59.86
   6  30   0    0.28   63.31
   8 -28  -6   -9.31   65.02
   9  22   2    9.74   54.90
  10  13   3   12.20   38.82
  10  23   2    8.46   62.89
  11 -24  -1  104.02   48.47
  16 -14   3  113.15   39.01
  17 -21   2  138.64   43.17
 -11  11 -10   49.46   33.81
 -10  26  -6   34.00   67.24
  -8  19  -3  119.72   49.03
  -8  31  -6    6.53   57.92
  -7  31  -5   -9.79   60.43
  -6  20  -2  206.11   55.56
  -5  -9  -8   -3.26   33.62
  -5  24  -2    3.69   48.56
  -4 -11  -8    4.40   40.00
  -1  31  -2    9.60   67.85
   0 -16  -5  222.61   46.20
   4 -23  -6   55.75   56.60
   5  29   0  -17.45   67.38
   6 -25 -11    7.19   57.17
  10 -31  -7   -1.61   57.54
  13 -33  -5  -16.12   59.81
  14 -33  -4   78.54   65.30
  14 -25   0   29.13   49.93
  15 -31  -2   32.53   56.03
  17 -36  -4   18.02   62.27
  18 -34  -2    9.41   70.17
  18 -32  -1    5.15   50.88
  21 -21   3  323.14   51.44
  26 -37   0   -2.74   63.79
  30 -30   3    6.38   65.44
  34 -37   2  -36.98   57.88
 -10  10  -5  205.17   36.50
 -10  22  -5  260.39   54.19
 -10  28  -8   31.73   62.98
  -9  26  -5   78.54   56.27
  -8  -1 -10    4.44   18.16
  -5  -8  -6   -0.71   29.65
  -4 -10  -6  285.12   41.23
  -4  18  -1  355.48   58.58
   0  28  -1   -4.78   60.81
   1 -18 -11   15.41   50.26
   2 -16  -3  136.75   54.28
   5 -25  -9  -17.50   56.88
   9 -30  -9   14.04   64.59
  12 -14   2   89.08   36.41
  15   5   4   62.41   27.57
  21 -37  -2   15.27   56.17
  21 -35  -1   -8.42   69.98
  21 -26   2   45.30   47.38
  23 -17   4   14.23   35.94
  24 -29   2   44.87   51.63
  28 -36   1   21.70   61.66
 -11  13  -6  126.30   33.90
 -11  23  -7   13.85   59.72
 -11  24  -8    0.00   53.95
 -10  27  -7   42.08   60.71
  -8  13  -3  219.07   41.94
  -7  23  -3   50.92   49.18
  -6  -7  -8   -4.54   31.35
  -6  32  -5   -4.73   52.49
  -3 -13  -8  -20.66   40.81
  -3 -12  -6  252.73   40.71
  -3  22  -1  343.52   54.09
   1 -19 -10   13.62   49.18
   1  29  -1    9.84   70.22
   2  30  -1   21.61   60.43
   3  31  -1    9.50   65.49
   5  12   2    9.22   43.12
   6 -26 -10   15.75   57.92
   6 -25  -5   -0.52   52.67
   6  16   2   63.93   45.58
   8 -29  -8   -2.41   64.31
  10 -20   0  591.76   68.66
  11 -30  -4   12.44   66.20
  12 -19   1  676.11   68.61
  15 -29  -1   91.12   52.25
  15   2   4   81.52   22.03
  18 -36  -3   35.42   62.89
 -11  19  -6  125.16   43.17
  -9  10  -4   -0.38   29.88
  -8  16  -3  389.19   53.43
  -6  -2  -4  421.35   33.24
  -5  28  -3   42.46   57.54
   0 -18  -9   60.29   48.70
   2 -21  -7   26.86   51.07
   4 -24  -8   20.76   54.38
  10 -30  -5   -2.27   63.46
  12 -33  -6   14.52   57.21
  12 -28  -2   68.23   49.84
  15 -33  -3   -9.55   70.93
  16   9   4   19.24   34.94
  17 -16   3   16.69   43.26
  24 -38  -1   43.12   55.13
  27 -32   2   38.91   65.35
  27 -22   4   18.54   45.53
  30 -25   4  -28.32   55.46
  32 -36   2   -1.23   57.07
 -11  20 -10    0.00   48.80
 -10  22 -11   66.01   58.06
  -9   5  -5  289.90   29.41
  -8  -2  -9    9.22   20.90
  -7  27  -4   -1.28   54.94
  -2 -14  -6   34.38   38.35
   0 -10  -2 5149.46  317.42
   0  21   0  221.71   49.36
   1 -18  -5  129.56   47.19
   7 -19  -1  659.52   65.91
   8 -25  -3   79.25   50.45
  11  14   3   53.57   41.75
  15  25   2  -11.21   63.17
  18 -30   0   59.25   52.86
  20 -29   1   56.65   42.74
  21 -33   0    5.86   56.69
  23 -32   1   24.59   52.11
  25 -26   3   28.99   44.49
 -11   9  -8   18.20   30.64
 -11  16  -6  107.52   39.62
 -11  22  -9   -3.64   55.46
 -10   6 -10   14.75   24.11
  -9  29  -8   11.16   57.45
  -6  -6  -6  111.92   26.62
  -4   9  -1  960.15   67.57
  -4  25  -2   17.45   52.20
  -4  29  -3   93.81   68.47
  -2 -15  -8  -23.31   43.50
   1 -12  -2  437.52   45.20
   2  16   1   94.14   50.59
   3 -18  -3   66.43   44.97
   4  21   1   79.63   48.32
   5   6   2  704.63   53.19
   7 -28  -7   -9.17   54.42
  10  27   1   -1.18   60.67
  12 -30  -3  138.26   59.01
  13 -16   2   80.90   40.48
  17  20   3   -8.98   58.58
  18 -23   2   56.98   41.99
  28 -29   3  -21.70   65.39
  33 -33   3    6.34   53.24
 -10  19  -5  152.21   45.77
 -10  26  -9   21.99   62.13
  -9  27  -6   66.95   65.91
  -6  17  -2  207.25   48.42
  -4  15  -1  124.78   39.77
  -1  -8  -2 1517.30   99.39
  -1  17   0   27.47   48.89
   2 -20 -11   30.07   56.55
   5 -25  -6  -58.63   59.15
   5   9   2   67.10   32.58
   7 -27 -11   59.06   70.97
   9 -30  -6   -9.46   64.21
  12 -26  -1  289.14   50.97
  26 -35   1    6.57   64.31
  30 -35   2   -7.94   58.68
  31 -39   1   13.95   45.72
 -11  10  -9    8.13   33.43
 -11  14 -10   50.69   38.77
 -11  17 -10   22.08   41.89
 -10  24 -10    8.94   55.37
  -9  28  -7   14.71   59.96
  -8  27  -5  -17.31   62.08
  -3  30  -3   20.33   59.48
  -2  23  -1   75.18   50.26
  -1 -16  -6   20.90   39.77
   1 -20  -9   42.08   51.11
   2 -21 -10    4.02   51.26
   2 -14  -2   57.07   38.82
   5  22   1   94.19   48.66
   6 -27  -9   42.08   60.29
   7  17   2  155.23   44.87
   9  26   1  -31.40   64.87
  10  10   3   44.40   33.43
  12  15   3   59.81   44.45
  13 -21   1   48.80   54.33
  14  24   2    5.34   56.41
  15 -27   0   59.67   51.49
  16  19   3   57.07   60.81
  17  10   4   49.51   38.54
  22 -23   3   15.04   40.24
  24 -19   4    3.12   35.84
 -11  20  -7  -10.40   54.00
 -10  10 -11   13.33   35.27
 -10  23  -6   21.14   56.17
  -7  -5  -8   74.90   27.99
  -6  11  -2  717.11   55.61
  -6  28  -4    9.41   62.46
  -5  21  -2  185.59   51.07
  -4  12  -1  345.83   40.19
  -3  26  -2  119.53   53.43
  -2  31  -3   23.31   57.88
  -1 -17  -8    0.00   47.47
   1  22   0   87.76   49.08
   3 -23  -7   -4.44   56.50
   6  23   1   41.70   48.84
   7 -27  -5  -43.17   62.79
   8  25   1    0.05   62.51
  11 -33  -7   10.07   59.06
  11 -22   0    0.00   46.43
  13  16   3   69.55   47.33
  14 -35  -5  -27.05   58.68
  15 -35  -4   37.26   62.23
  15  18   3   46.24   63.46
  16 -33  -2   47.66   67.14
  18 -18   3  137.22   38.68
  19 -36  -2   -1.61   64.40
  19 -34  -1   39.06   69.93
  31 -32   3    9.13   53.71
 -11  11  -7  182.14   34.75
 -11  21  -8   50.64   56.03
 -10  13  -5  232.21   37.83
 -10  19 -11   15.60   50.55
  -9  13  -4   49.08   36.55
  -6  14  -2  225.50   39.81
  -6  24  -3   35.04   50.55
   2 -20  -5   50.03   42.79
   3 -16  -2    4.87   44.68
   5 -26  -8  -17.83   56.03
   7 -28 -10   -0.05   68.99
   7  24   1   10.73   57.78
   8 -21  -1  114.38   48.37
   9 -31  -8   18.16   57.69
  12 -32  -4  -31.02   67.66
  13  23   2   30.17   66.01
  14 -18   2   94.57   51.87
  14  17   3   18.25   54.75
  16 -31  -1   20.62   54.23
  18  11   4   28.75   46.34
  19  12   4   -1.80   51.07
  22 -37  -1    8.70   66.39
  22 -28   2   31.30   46.86
  25 -31   2    5.11   62.18
  27 -39   0   -5.48   62.37
 -10  16  -5    1.61   40.00
 -10  25  -8    6.95   55.70
  -9  23  -5   74.47   46.29
  -8   5  -4  131.07   20.19
  -8  28  -6   29.17   58.82
  -7  20  -3  237.74   43.31
  -3  19  -1  332.60   52.44
  -1  24  -1  -19.86   50.59
   0 -18  -6   11.40   41.85
   4 -20  -3   38.63   43.12
   8  18   2   -5.58   44.07
   9 -27  -3   31.92   49.74
   9 -25  -2   12.91   49.79
  11 -32  -5   59.96   61.42
  13 -30  -2   21.28   55.56
  16 -35  -3   22.32   55.89
  28 -24   4    3.07   51.54
  29 -38   1   30.73   59.72
 -10  24  -7   91.02   55.32
  -8  29  -7    0.00   63.12
  -7  28  -5  107.85   67.95
  -5  29  -4   48.84   69.60
  -2  -6  -2  907.57   61.66
  -2  27  -2   42.84   51.92
   2  23   0   67.29   51.26
   3 -22 -11   -0.05   56.03
   6  13   2  148.71   51.59
   9  19   2   -1.09   43.41
  12  22   2   52.06   62.93
  21 -31   1   -6.24   53.53
  28 -34   2  -18.72   59.63
  33 -38   2   31.35   58.25
 -11  17  -7   65.44   43.69
  -9  23 -11  -40.57   55.80
  -7  -2  -5  176.23   24.92
  -1   5   0 1476.02   94.76
  -1  28  -2   57.17   60.19
   0 -19  -8  105.96   52.44
   2 -22  -9  -11.96   48.32
   2  13   1  438.37   50.92
   3 -23 -10   28.56   54.38
   6 -27  -6    3.50   54.66
   7  28   0    0.00   63.64
   8 -30  -7   39.58   61.94
  10  20   2   15.60   52.86
  11  21   2   26.29   58.25
  13 -32  -3   68.23   69.27
  13 -28  -1    9.98   50.59
  16   6   4  135.00   33.90
  19 -32   0   50.50   60.76
  24 -34   1   31.54   67.43
  26 -28   3  -12.96   58.82
 -11  14  -7  134.66   39.06
 -10  13 -11   36.08   42.37
 -10  16 -11    0.00   49.18
  -9  25 -10   -2.22   62.46
  -5  25  -3   41.99   49.74
  -4  30  -4   48.61   64.64
  -1  14   0  351.75   47.19
   0  25  -1   65.20   51.73
   0  29  -2   91.49   62.08
   1  30  -2    7.94   58.87
   3 -22  -5  101.99   50.83
   3  24   0   82.37   44.59
   4 -18  -2   56.27   51.73
   5  30  -1   -7.23   58.63
   6  27   0   28.84   70.69
   7 -29  -9   -2.88   59.53
  10 -32  -6   -5.30   57.59
  12 -24   0   38.35   44.68
  14 -23   1   40.52   44.45
  17  24   2   21.56   62.75
  19 -20   3   50.07   40.33
  23 -25   3   -2.41   45.82
  25 -21   4   -0.38   40.71
  29 -31   3   40.95   65.63
 -11  13  -9   59.34   34.14
 -10   5  -9    6.34   21.80
 -10  21 -10   10.54   54.19
  -7  24  -4   67.47   49.03
  -7  29  -6   66.81   59.10
  -7  30  -7   -0.43   55.42
  -6  29  -5    8.46   63.12
  -3  31  -4  -21.94   62.46
   0  18   0  203.04   48.56
   1 -20  -6    1.32   45.39
   1  26  -1  -19.01   53.53
   4 -25  -7   -0.61   57.97
   4  29  -1   30.40   66.06
   5 -22  -3  311.36   53.90
   5 -13   0  406.69   42.79
   9 -23  -1   90.12   42.04
  10   7   3  418.08   47.19
  11  11   3   47.66   40.00
  15 -20   2   11.35   43.55
  16 -29   0   81.85   53.01
  25 -38   0  -17.73   63.31
  27 -37   1  -11.16   61.04
 -11  12  -8   26.95   40.43
 -10  20  -6  215.19   48.28
  -9  24  -6   -2.13   54.85
  -9  26  -8  -19.91   51.73
  -4  22  -2    9.03   47.95
   2   4   1  438.09   37.87
   2  27  -1    0.52   51.82
   3  28  -1   41.70   60.00
   4 -11   0  574.83   49.74
   6 -28  -8   -6.86   60.76
   8 -29  -5   86.39   63.22
  10   1   3  521.35   39.01
  17 -35  -2   -7.85   57.45
  19 -12   4  311.89   33.95
  20 -38  -2   -3.55   61.56
  20 -36  -1    0.05   66.76
  20 -14   4   77.92   31.54
  31 -37   2  -12.53   59.34
  -8  24  -5   26.29   47.99
  -7  -4  -6  290.75   30.31
  -6  30  -6   27.66   59.58
   1 -21  -8   34.56   52.49
   4 -24 -11   32.11   57.88
   5 -20  -2   45.87   49.88
   6 -15   0  373.07   45.49
   7 -12   1  933.15   68.18
  10 -29  -3  149.65   57.12
  10 -27  -2   32.86   52.58
  12  26   1  -19.15   58.02
  13 -34  -4   -2.93   59.44
  16  23   2   -2.41   54.05
  17 -33  -1   44.73   56.88
  18 -10   4  130.03   25.01
  23 -30   2   30.59   54.52
  26 -33   2  -15.18   64.45
  32 -34   3    0.71   54.99
 -11  15  -8   47.90   51.11
 -10   8  -6   13.71   23.17
  -9   5 -11  -19.29   24.49
  -9  20  -5   23.78   40.57
  -9  25  -7   19.15   60.85
  -7  17  -3  430.33   56.27
  -5  18  -2  273.02   55.42
  -4 -12  -7   89.41   37.64
  -4  26  -3   61.37   44.83
  -3 -14  -7  118.82   44.26
  -2  20  -1  164.08   52.53
   3 -24  -9    3.64   49.55
   3  -9   0  250.56   33.05
   4 -25 -10   12.20   59.81
   8 -14   1  225.12   38.21
  12 -34  -5   -0.52   59.67
  14 -32  -2   43.31   53.95
  17 -37  -3   -5.20   61.42
  29 -26   4   48.32   56.69
 -10  22  -8   45.11   53.10
  -8  24 -11   -6.34   61.75
  -8  26 -10    0.05   61.99
  -6  21  -3   41.70   44.02
  -5 -10  -7   86.67   35.13
  -3  16  -1  397.42   54.61
  -2 -16  -7    1.70   43.69
  -1  11   0  392.98   41.09
   2 -22  -6   28.37   57.02
   2  10   1  613.23   53.24
   4 -24  -5   56.08   56.60
   6 -10   1 1217.18   82.08
   7 -29  -6   92.96   57.26
   7 -17   0 1252.17   93.10
   7  14   2  156.70   44.26
   9 -32  -7   24.92   57.78
   9 -16   1  289.28   44.97
  11  25   1   -8.75   61.94
  15 -25   1  135.14   47.80
  16 -22   2   63.08   43.64
  18  18   3    5.30   51.40
  20 -27   2   50.92   45.20
  20 -22   3  175.99   46.43
  21 -16   4   47.95   34.61
 -10  21  -7   16.08   56.08
  -6  25  -4   18.25   48.89
  -5  -2  -3  474.97   33.81
  -3  23  -2   26.72   47.95
  -3  27  -3   18.06   55.75
   5 -27  -7    6.53   56.93
   5  19   1   -4.07   44.40
   6 -24  -3  197.13   46.72
  10 -25  -1   95.04   50.17
  10   4   3  835.37   62.04
  12  12   3   91.45   39.86
  13 -26   0   92.25   43.45
  14 -34  -3    8.04   64.59
  14 -30  -1   89.79   50.97
  15  22   2   -3.88   57.78
  17   7   4  120.91   35.89
  20 -34   0   -2.13   67.62
  22 -33   1   51.92   64.97
  25 -36   1   17.64   64.07
  26 -23   4   53.38   49.84
  27 -30   3    0.00   66.43
  29 -36   2   21.14   57.59
  -9  20 -11    0.00   52.25
  -8  27  -8  -29.84   61.52
  -7   8  -3   47.38   22.18
  -1   8   0  547.88   44.21
   1  19   0  -17.26   49.13
   2 -23  -8  -25.06   48.32
   6 -22  -2  102.98   47.57
   6  10   2  173.72   39.86
   8 -31  -9    0.00   58.06
  10  24   1  -27.71   66.76
  11 -34  -6   -8.18   58.49
  17 -31   0   57.40   53.76
  17  17   3  -27.80   62.27
  19 -30   1    4.40   48.28
  24 -27   3   26.24   44.59
 -10  17  -6  424.33   51.16
 -10  18 -10    1.51   48.23
  -8  25  -6    6.90   67.24
  -2  28  -3   22.18   64.50
  -1 -18  -7   12.10   47.19
   2   7   1  692.99   52.96
   3  14   1 1073.87   85.02
   5 -26 -11  -33.81   61.94
   6  20   1   37.26   46.05
   7 -30  -8   19.48   61.52
   8 -19   0  429.29   53.29
   9 -31  -5    9.65   60.43
  10 -18   1   71.87   44.97
  19  23   2   15.98   58.02
  22 -18   4  120.29   40.57
  30 -33   3   -4.78   56.98
  -8  26  -7    8.94   59.15
  -7  14  -3 1260.64   93.24
  -7  25  -5  -12.25   54.00
  -6  -8  -7   32.01   29.41
  -3   4  -1  474.21   36.36
  -1  21  -1  131.26   48.47
  -1  29  -3  -13.71   69.89
   0  30  -3   63.93   65.77
   2 -12  -1  701.27   57.40
   3 -14  -1 1268.39   89.04
   4 -26  -9   -4.21   55.51
   7  21   1   38.39   47.76
   8  15   2   75.23   44.97
   8  22   1   24.68   50.03
   9  23   1   33.52   59.58
  11 -31  -3   31.16   67.10
  11 -29  -2   59.29   53.05
  13  13   3   -9.69   40.71
  14  21   2   20.00   72.30
  16   3   4  245.17   32.06
  16  16   3   -8.65   59.58
  18 -37  -2    8.94   63.50
  18   8   4   24.73   37.12
  28 -39   1    0.00   51.54
 -10   6  -7  104.78   21.99
  -9  22 -10    0.09   56.17
  -7  28  -8   34.38   63.31
  -5  26  -4   37.12   52.77
  -3 -14 -10   57.31   40.76
  -2  24  -2  137.17   53.01
   2  20   0  138.07   47.80
   3 -24  -6   43.74   56.46
   4 -16  -1  718.15   62.23
   5 -27 -10  -69.13   61.71
   5 -26  -5   33.52   66.81
   5  -8   1   74.66   24.07
   9  27   0  -23.55   61.23
  14 -36  -4   19.10   59.91
  14  14   3   24.54   42.51
  15  15   3    1.84   47.24
  17 -24   2  171.26   47.95
  18 -35  -1   -4.96   68.51
  21 -38  -1   -1.84   61.94
  24 -32   2   67.81   64.50
  32 -39   2   -2.93   58.21
  -9  17  -5   27.00   40.29
  -9  21  -6   10.36   47.61
  -8  -3  -8   16.22   21.56
  -7  11  -3 1003.93   72.77
  -7  21  -4  289.28   56.27
  -5  15  -2  584.24   55.56
  -5  22  -3   73.62   47.61
  -4 -12 -10   46.10   38.82
  -2 -16 -10  -13.24   43.69
   0 -20  -7    3.92   51.35
   0  15   0  428.82   54.00
   2  -7   0   24.63   30.12
   7 -26  -3  278.88   55.23
   8 -31  -6   25.11   56.79
   9 -21   0  355.01   61.61
  11 -20   1  258.36   49.88
  13 -36  -5    0.00   56.41
  13  20   2   22.18   65.49
  15 -34  -2   31.82   69.60
  19   9   4   -3.26   40.76
  20  10   4    8.37   51.82
  21 -29   2   32.29   47.52
  21 -24   3  161.10   42.08
  27 -35   2   11.77   59.91
  27 -25   4   15.70   57.78
  30 -28   4    7.61   56.03
  33 -36   3   38.16   56.08
 -10   9 -10    6.57   31.92
 -10  11  -6   67.24   32.63
 -10  14  -6  389.15   47.85
  -9  23  -8   84.83   55.70
  -7  26  -6  138.07   64.50
  -6  26  -5   12.77   59.77
  -4  19  -2  304.37   57.40
  -4  27  -4    0.14   58.96
  -3 -13 -11    0.00   43.36
  -3  -4  -2 1818.73  113.34
  -3  13  -1  468.06   47.05
  -2 -15 -11   30.03   44.78
  -2 -13  -4   97.17   40.76
  -1 -15  -4  150.17   39.20
  -1  25  -2   55.84   43.08
   0  22  -1  247.11   54.00
   1 -10  -1    5.39   25.72
   3 -25  -8  -13.19   53.01
   5 -18  -1   80.15   49.08
   6 -29  -7    3.40   60.81
   7 -24  -2  234.62   52.63
   8  26   0   21.47   67.99
   9  16   2   69.93   41.99
  11 -27  -1   49.93   49.84
  11   8   3   98.16   37.73
  14 -28   0   19.86   48.75
  14 -13   3   80.48   36.55
  14  25   1   -6.34   57.36
  15 -32  -1   56.32   51.35
  15 -15   3  108.09   39.25
  17  -8   4   24.16   19.34
  18  22   2    3.36   51.40
  23 -20   4   12.34   37.45
 -10  15 -10    0.00   45.20
 -10  18  -7   51.97   43.50
 -10  19  -8   45.01   55.65
  -8  21  -5   48.99   47.76
  -7  27  -7  -13.76   54.85
  -1 -18 -10   24.63   45.16
  -1 -17 -11    3.50   46.15
   0 -17  -4  346.26   48.89
   0  26  -2   93.20   55.37
   3  21   0   97.36   44.21
   3  29  -2   80.67   69.08
   6  28  -1   31.16   66.67
  10  17   2   92.53   49.03
  11  18   2  -13.19   41.42
  12  19   2   -0.76   50.03
  15 -36  -3    9.27   62.84
  20 -32   1   75.18   58.73
  21 -36   0   53.76   67.81
  23 -35   1   52.82   66.15
  25 -29   3   44.16   60.52
  28 -32   3    0.00   63.88
  30 -38   2   -6.01   56.74
  -9  17 -11   30.83   50.45
  -9  22  -7   63.88   62.37
  -6  18  -3   27.19   48.80
  -5 -10 -10    0.00   34.71
  -4 -13  -9    3.92   38.49
  -4 -11 -11   -3.69   36.17
  -3 -15  -9   75.80   42.60
  -3 -11  -4  158.02   40.29
  -3  28  -4   -5.63   66.34
  -2  17  -1  346.88   56.32
   1 -22  -7   38.16   50.78
   1  27  -2   22.74   50.17
   2  28  -2   14.56   66.39
   4 -26  -6   34.80   54.85
   4  22   0  151.69   50.36
   5 -28  -9   20.52   58.63
   7 -28  -4   -6.67   56.98
   7  25   0   27.33   65.20
  10 -33  -5   41.70   65.02
  12 -31  -2    0.00   57.21
  16 -17   3    0.80   43.45
  18 -33   0   46.57   62.75
  26 -38   1   16.22   59.77
 -10  12 -10  -20.71   36.60
  -8  16 -12    3.40   45.72
  -8  21 -11    0.00   55.80
  -6  27  -6   11.82   59.06
  -6  28  -7   -8.70   54.05
  -3 -13  -5   19.67   33.95
  -2 -17  -9   55.80   46.67
  -2 -15  -5   32.44   39.53
  -2  29  -4    3.26   66.10
  -1 -17  -5  117.50   43.45
  -1 -13  -3   83.88   37.97
  -1  30  -4   34.28   62.32
   0 -20 -10    2.98   47.05
   0 -15  -3  197.41   54.09
   1 -19  -4   41.80   42.41
   1  23  -1   -6.10   50.26
   5  27  -1   73.86   61.56
   6 -29 -10   14.09   63.36
   6 -28  -5  -25.25   70.03
   6 -20  -1  266.49   57.02
   6   7   2  180.29   30.97
  10 -23   0   41.99   47.85
  12 -33  -3   17.12   66.53
  12 -22   1  323.47   57.31
  13 -11   3   42.56   29.08
  18 -26   2   -8.27   46.81
  31 -35   3  -26.29   60.10
  -8  23 -10   37.35   55.32
  -4  23  -3  118.78   51.07
   0 -19 -11   47.61   55.37
   1 -17  -3   19.58   45.16
   2  24  -1   39.34   50.83
   3  25  -1  -24.54   53.90
   4 -27  -8   -3.64   56.60
   4  26  -1   93.67   62.41
   7  11   2  148.99   44.68
   8 -28  -3   46.20   46.05
   8 -26  -2    6.24   49.41
  12 -17   2   38.16   40.05
  13  24   1   19.39   58.92
  17 -19   3  139.11   39.95
  17  21   2  -10.07   54.57
  22 -26   3  248.71   53.19
  24 -22   4   11.16   38.39
  -9   8  -5  236.70   33.95
  -9  14  -5   25.01   33.29
  -7  26  -9    0.71   58.77
  -6  22  -4  132.30   50.64
  -5 -11  -9   15.65   36.36
  -5   6  -2 1081.95   70.64
  -5  12  -2  450.85   43.60
  -5  28  -6  -27.47   58.49
  -5  29  -7   45.87   57.50
  -4 -11  -5   20.24   32.29
  -1 -19  -9   59.10   50.74
   0 -19  -5  356.90   52.39
   7 -31  -7    3.92   56.13
   9 -33  -6    6.53   55.51
  12 -29  -1  168.33   53.71
  15 -30   0  -22.89   50.55
  16 -36  -2   -5.91   62.23
  16   0   4  178.69   22.46
  19 -37  -1  -65.87   63.79
  22 -31   2   22.93   55.18
  25 -34   2   -4.21   62.04
  28 -27   4    0.57   58.02
  -9  19 -10   19.72   53.10
  -8   8  -4    0.05   25.53
  -8  22  -6    6.62   45.96
  -8  24  -8    0.52   53.90
  -3  10  -1 1449.77   96.41
  -3  20  -2  269.94   46.39
  -2 -11  -3   54.00   36.22
  -2  30  -5  -37.26   60.48
   0  -8  -1  165.87   27.19
   1 -21 -11   10.12   52.44
   1  16   0   14.37   48.37
   2 -24  -7   -0.05   53.90
   2 -21  -4   65.58   47.52
   2 -19  -3  147.86   44.02
   7 -22  -1  271.50   55.04
  13 -19   2  107.43   48.99
  16 -34  -1   17.35   68.37
  19  16   3   23.69   58.96
  28 -37   2   29.36   57.12
 -10  15  -7  114.99   41.42
  -9   3  -6   10.26   11.35
  -9  14 -11    0.43   41.52
  -7  -6  -7   42.41   24.59
  -4  -9  -4   50.55   33.24
  -4  29  -6    0.00   58.02
  -3  24  -3  140.91   50.83
   0 -21  -9   38.30   49.41
   1 -22 -10   47.85   50.22
   3  11   1 1373.27   95.09
   5 -28  -6   -2.55   59.67
   8 -30  -4   23.69   64.12
  11 -25   0    0.00   46.62
  12   9   3   32.01   33.57
  12  23   1  -22.13   64.31
  13 -24   1  156.27   46.05
  17   4   4  177.13   33.57
  18 -21   3  227.39   47.57
  26 -31   3    0.00   59.67
 -10  16  -8    4.82   49.13
  -9  11  -5   52.49   33.76
  -9  18  -6   90.55   41.75
  -8   7 -12    0.00   33.67
  -8  13 -12  -18.35   49.36
  -8  23  -7   47.00   61.47
  -7  22  -5  147.62   46.39
  -5  -9 -11    2.51   32.82
  -3   7  -1 2797.46  173.86
   0  12   0 1052.97   77.07
   3 -21  -3  244.51   54.61
   6 -30  -9   36.08   60.52
   7 -30  -5   19.86   58.96
  11 -35  -5   44.31   59.39
  13 -33  -2    0.00   66.67
  16  20   2   45.49   63.27
  19 -35   0   53.76   66.10
  21 -34   1   20.71   66.76
  22 -38   0   16.45   62.27
  24 -37   1    0.09   60.81
  29 -34   3    9.69   61.56
  -9   8 -11   22.08   32.91
  -7  18  -4  155.99   39.95
  -7  22 -11  -17.68   60.81
  -7  24 -10   48.47   59.63
  -6  -8 -10   22.18   30.36
  -5   9  -2 1204.46   80.62
  -2  25  -3   10.50   50.17
  -1  18  -1  139.96   54.09
   3 -23  -4  -10.64   48.94
   6   4   2 1253.21   80.81
   8 -24  -1   41.42   46.53
   9 -30  -3   74.76   61.56
   9 -28  -2   63.74   44.21
  11  22   1   52.63   70.59
  11  26   0    3.03   62.41
  14 -21   2  167.05   44.45
  18  15   3  -21.89   60.24
  19 -28   2  -18.82   47.52
  20  21   2  -28.09   60.52
  23 -28   3   34.00   46.86
  25 -24   4  -10.17   46.76
  -9  11 -11    7.57   38.30
  -9  20  -8   20.00   51.44
  -7  25  -8   18.63   55.80
  -6  -9  -9   36.31   31.59
  -5  -9  -5   50.83   29.17
  -5  19  -3  202.52   47.66
  -5  23  -4  101.61   48.32
  -4  16  -2  377.61   53.43
  -3 -16  -8   18.20   45.77
  -3 -15  -6   -2.55   36.79
  -2 -17  -6   12.10   41.47
  -1  26  -3   20.43   53.76
   2 -24 -10   -8.18   54.23
   2 -23 -11   -4.49   54.14
   2  29  -3    0.90   66.10
   3 -26  -7   31.40   55.42
   8  12   2  -20.57   41.28
  12  -9   3  335.53   33.24
  13 -35  -3  -45.25   65.02
  13 -31  -1   32.86   54.33
  16  24   1   10.64   56.55
 -10   9  -7   -9.88   26.29
 -10  12  -7  153.67   34.38
  -9  19  -7   43.26   50.03
  -8  10 -12  -28.99   40.19
  -8  18  -5  121.33   40.57
  -6  15  -3  161.05   43.50
  -4 -14  -8   12.91   38.77
  -3  -9  -3  363.76   39.58
  -2 -18  -8  -14.47   46.15
  -2  21  -2   10.50   44.68
   0  27  -3  -13.67   54.42
   1 -23  -9   14.99   52.63
   1 -15  -2  129.89   44.07
   1  28  -3   15.56   68.42
   2 -23  -5   31.25   49.36
   2 -17  -2   62.41   46.24
   2  17   0  102.13   51.16
   4 -23  -3  186.72   50.12
   4  -6   1  414.54   39.48
   6  17   1  -18.20   38.77
   8 -33  -7  -34.09   65.35
  10  21   1   30.73   51.26
  13  10   3   23.74   36.55
  14 -26   1  275.52   47.90
  15  19   2   50.78   63.74
  16 -32   0  -33.34   49.18
  19 -23   3  102.70   41.37
  20 -39  -1    3.17   62.18
  23 -33   2   58.16   61.37
  26 -36   2   28.70   59.81
  29 -29   4   78.40   58.63
  32 -37   3    8.46   53.34
 -10   7  -8  121.05   28.94
  -8  18 -11   10.26   49.46
  -8  22  -9  -35.23   53.81
  -7  23  -6  110.41   62.79
  -6  25 -10   17.97   60.24
  -4 -13  -6   35.84   33.38
  -1 -20  -8   18.63   48.99
  -1 -19  -6  -21.47   48.37
   3 -19  -2  202.42   53.29
   6 -30  -6    8.09   59.48
   7  18   1   46.72   45.11
   9  20   1   23.88   47.76
  10  25   0   14.56   67.10
  11   5   3  163.18   34.52
  12 -27   0   28.18   48.37
  15 -23   2   81.61   44.02
  17 -38  -2   16.03   62.04
  17 -36  -1   35.46   65.54
  17  14   3   49.55   54.80
 -10  13  -8   39.29   44.87
  -7  17 -12    2.27   54.99
  -7  24  -7   23.31   53.95
  -6  23  -5   46.57   45.30
  -6  23 -11  -16.93   58.77
  -6  26  -8  -35.08   59.58
  -5 -12  -8   38.11   38.16
  -4  24  -4   25.25   50.64
  -2  14  -1  815.84   68.23
   0 -21  -6   52.72   50.97
   0 -13  -2  586.79   55.37
   0  19  -1  538.47   64.92
   4 -25  -4    1.56   47.28
   5  28  -2    0.05   64.78
   8 -32  -5   56.93   58.30
   8  19   1   11.82   46.05
   9 -32  -4    0.66   60.38
   9 -26  -1   59.63   45.63
  14  11   3    6.53   39.43
  16  13   3   36.79   42.70
  18   5   4   59.91   32.58
  20 -17   4   95.51   35.60
  26 -26   4   -3.03   55.04
  29 -39   2   16.36   56.79
  -9  16 -10   -8.23   45.58
  -8  20 -10   -0.24   49.70
  -1  22  -2   19.76   50.03
   2 -25  -9  -37.17   50.45
   3 -26 -10   -8.42   51.49
   3 -25  -5   11.58   64.07
   4 -28  -7   20.76   57.31
   4 -21  -2  236.94   42.46
   5 -25  -3   94.90   49.79
   9  13   2   74.42   41.75
   9  24   0   56.50   67.14
  10 -32  -3   55.18   65.87
  10 -30  -2    0.00   52.25
  14 -35  -2   34.33   58.87
  14  18   2   -4.54   49.84
  15  12   3   10.69   38.49
  15  23   1    0.00   57.54
  19 -15   4  169.75   33.95
  19  20   2    0.00   52.25
  20 -30   2    5.06   49.08
  21 -19   4   74.90   37.87
  22 -36   1  105.77   66.48
  25 -39   1   -7.47   60.05
  27 -33   3   31.11   57.07
  -5 -11  -6   76.79   34.00
  -5  27  -8   49.41   62.84
  -3  25  -4   65.30   50.69
   0 -22  -8   70.97   48.09
   1  -5   0 1747.33  110.50
   3  18   0   67.14   40.57
   4  27  -2   10.69   60.15
   7  26  -1   82.79   70.64
  13  17   2   58.87   45.16
  15 -28   1   19.81   49.46
  19   6   4   73.95   37.54
  20 -37   0   32.63   62.98
  20 -25   3   85.87   43.60
  21   8   4    1.70   45.91
  24 -30   3   10.54   56.36
  30 -36   3   19.39   54.47
 -10  10  -8  263.61   40.57
  -9  15  -6  157.74   41.09
  -6  24  -6   27.47   66.81
  -6  25  -7   18.82   60.57
  -5  -7  -4  125.49   31.16
  -4  20  -3  140.10   44.92
  -1 -11  -2  494.97   45.77
   0  23  -2  139.44   52.53
   1 -23  -6   22.89   60.19
   1  24  -2   31.59   49.74
   1  29  -4   -3.97   52.77
   3  26  -2  159.54   55.56
   4  12   1  597.57   56.03
   5 -27  -4   49.22   55.51
   8  23   0   -9.22   47.47
  10  14   2  210.65   43.22
  13 -29   0   93.29   52.30
  14 -37  -3  -19.34   60.29
  14 -33  -1   85.87   65.58
  18 -13   4   64.50   25.96
  20   7   4    3.17   40.38
  -8  19  -6   56.36   44.40
  -8  21  -8   12.34   54.47
  -7  23  -9  -28.61   56.22
  -6  19  -4  125.49   41.75
  -2  26  -4   48.23   58.16
  -1  27  -4   40.10   66.29
   0  28  -4   18.82   55.98
   1  20  -1  123.22   46.01
   2  25  -2   61.80   53.01
   3   8   1  261.34   32.29
   4  19   0  335.05   51.97
   5 -23  -2   40.95   45.20
   5 -16   0  455.91   48.47
   6 -18   0  543.29   56.55
   6  25  -1   67.43   61.19
   7 -32  -6   13.62   62.65
   7   8   2  294.91   37.26
  10 -28  -1    3.07   49.60
  11  15   2  147.72   47.99
  12  16   2   28.99   41.70
  17 -34   0   71.82   68.18
  22 -21   4   -2.79   41.18
  30 -31   4   40.14   56.55
  -5  26  -7    9.22   53.48
  -3  17  -2  569.96   63.98
   0   9   0 1180.78   81.00
   2  21  -1  122.04   50.12
   3 -27  -9   -1.84   52.91
   4 -28 -10   41.00   65.16
   4 -27  -5    0.00   59.29
   5  20   0   69.93   48.18
   6 -27  -3   97.40   50.78
   7 -20   0  402.39   55.46
   7 -15   1  161.47   36.55
   8 -17   1    7.99   41.75
   9 -19   1  371.94   50.31
  10 -34  -4   37.50   59.48
  14  22   1   61.52   63.93
  18  19   2   34.66   62.41
  18  23   1    4.40   55.37
  24 -35   2  -22.98   61.94
  27 -38   2   59.01   57.59
  27 -28   4   -9.31   57.02
  33 -39   3  -19.15   57.78
  -8  20  -7   39.58   58.30
  -7  19  -5  323.38   54.05
  -7  19 -11   16.74   53.71
  -6 -10  -8   33.81   33.52
  -5  25  -6   64.97   64.54
  -1  -6  -1  285.03   32.06
   1  13   0  284.79   42.13
   2 -25  -6  -40.38   59.86
   3  22  -1   68.94   47.90
   4 -14   0 1046.21   78.82
   4  23  -1   14.99   48.89
   5 -30  -7   -4.59   51.63
   5  24  -1   30.07   51.78
   9 -34  -5   -5.67   55.61
  10 -21   1  319.88   59.81
  11 -32  -2   28.94   64.92
  13  25   0   15.79   60.48
  17 -27   2   79.34   47.85
  18 -38  -1   24.21   62.37
  21 -32   2   -4.02   59.67
  21 -27   3   65.68   44.26
  23 -23   4   20.33   42.13
  -9  17  -8   12.72   54.23
  -8  15  -5  146.72   38.21
  -8  15 -11   49.51   48.04
  -7  21 -10   35.51   52.49
  -6  -7  -5  241.76   31.63
  -6  -7 -11   35.75   27.99
  -6  12  -3  415.20   46.15
  -6  24  -9  -19.15   58.82
  -4  27  -7   -0.19   53.57
  -3  28  -7    6.05   55.98
   0  29  -5    1.18   61.66
   6 -29  -4   35.23   63.69
   6 -25  -2   51.02   47.57
   8 -22   0  175.66   47.05
  11 -34  -3   21.85   61.42
  15 -37  -2  -48.61   55.18
  16 -30   1   60.00   41.75
  23 -38   1    0.00   59.01
  25 -32   3   12.91   60.10
  28 -35   3    0.00   63.41
  -9  13 -10    2.60   41.18
  -9  16  -7  107.57   44.59
  -8  -2  -6   24.92   14.85
  -7  -7  -9   65.25   28.70
  -6  18 -12   48.84   58.25
  -4  -7  -3  999.11   69.74
  -4  13  -2   63.74   32.86
  -4  26  -6   29.69   58.21
  -3  21  -3   10.88   44.59
  -3  27  -6   15.98   59.25
  -2  27  -5  -17.16   62.32
  -1  28  -5  -33.29   63.03
   6 -13   1  299.64   38.30
  13  21   1    3.07   63.93
  14 -31   0   21.04   44.87
  15 -35  -1   66.95   67.10
  20  14   3   -5.01   58.02
  21 -39   0    0.00   52.63
  -9   4 -10   23.17   23.36
  -7  14 -12   16.17   51.44
  -7  22  -8   42.70   55.80
  -6  -9  -6  144.78   30.88
  -5  16  -3  165.92   45.53
  -3 -17  -7   35.32   44.07
  -2 -19  -7   35.13   44.02
  -2  28  -6  -18.91   58.82
  -1  15  -1   57.88   42.22
   3 -27  -6    3.64   51.54
   3 -12   0  501.45   46.72
   4 -29  -9   12.96   57.54
   4  28  -3   -9.79   62.23
   5 -29  -5   16.74   56.93
   7 -29  -3  162.18   59.53
   8 -34  -6  -12.67   56.41
   9 -24   0   30.83   45.68
  11 -30  -1   39.34   51.68
  11 -23   1  219.07   47.99
  15 -18   3   27.66   41.66
  17  18   2  -33.10   66.06
  18 -36   0    0.00   65.11
  20 -35   1   20.85   64.64
  21  19   2   -7.47   52.44
  31 -38   3   49.18   56.69
  -8  19  -9    0.19   46.57
  -5  20  -4   63.03   43.78
  -5  25  -9   23.93   61.75
  -4 -15  -7  131.26   40.14
  -1 -21  -7  -24.87   47.19
   3 -17  -1  908.61   78.02
   4 -19  -1  277.94   56.03
   5 -30 -10   -4.11   65.91
   6 -32  -7  -21.51   56.13
   7 -27  -2   33.34   40.19
  11 -36  -4    3.69   58.58
  12   6   3   18.30   34.38
  12  24   0   40.62   62.98
  14 -16   3   84.45   41.23
  16 -20   3   36.31   36.74
  17  22   1   62.08   57.88
  22 -29   3   53.24   48.70
  24 -25   4   -3.74   45.01
  24 -11   5   29.84   20.38
  28 -30   4    5.34   59.39
  -9  12  -6  168.09   35.84
  -9  15  -9   26.62   38.39
  -8  17 -10   38.82   51.11
  -7  20  -6  133.06   49.03
  -6  22 -10   19.24   61.80
  -2  -9  -2  884.45   64.64
  -2  11  -1  494.26   45.49
  -2  18  -2  220.67   54.19
  -2  22  -3    9.50   47.61
   3  27  -3   26.62   57.45
   5 -21  -1    8.13   48.66
  10  26  -1   64.54   62.70
  12 -34  -2  -15.04   56.60
  12 -25   1   62.23   47.76
  12  20   1   38.54   51.82
  17 -22   3  246.92   42.84
  17 -11   4   64.64   24.82
  17   1   4   71.64   22.74
  18 -29   2   18.30   47.28
  25 -37   2    9.08   58.35
  -7  -6 -10   25.20   24.40
  -7  21  -7   31.68   61.42
  -6  20  -5   83.83   42.93
  -6  20 -11    0.00   51.30
  -1  23  -3   77.78   50.55
   0 -23  -7   56.41   51.16
   2 -15  -1  390.38   49.60
   2  26  -3   -0.80   60.67
   3 -28  -8  -11.25   59.81
   7 -31  -4   62.27   63.46
   7  27  -2    6.10   53.76
  10 -26   0   77.50   48.09
  12 -36  -3   39.81   52.39
  19  13   3   52.49   61.94
  22 -34   2   46.34   64.73
  -6  23  -8   29.65   54.23
  -5  19 -12   12.62   61.00
   0  24  -3  160.01   46.67
   1  25  -3   11.54   46.43
   2  14   0  241.62   48.42
   4 -29  -6   48.32   58.35
   6 -31  -5   19.15   61.23
   6 -23  -1    4.44   43.50
   8 -31  -3  101.52   64.83
   8   9   2   29.84   36.98
  11  19   1   15.37   45.91
  11  23   0   -5.20   63.88
  12 -32  -1   30.64   56.46
  13 -14   3   58.58   36.12
  15 -33   0   34.66   54.42
  16  17   2   74.80   61.23
  26 -34   3    1.04   63.46
  29 -37   3    7.05   54.94
  -9  10 -10   -8.84   35.27
  -5 -13  -7   27.28   37.31
  -4  21  -4  194.05   50.50
  -1 -18  -4   27.24   41.66
   0 -20  -4   55.98   45.96
   0   6   0 2374.08  149.37
   1 -25  -7   81.61   53.01
   5 -31  -9   -9.98   62.04
   5 -11   1   83.46   26.72
   8 -29  -2   13.48   49.84
  11  -7   3  949.37   62.60
  11   2   3   26.48   22.46
  13 -22   2  131.88   42.84
  16 -37  -1  -21.33   63.79
  18 -24   3  107.67   41.99
  21 -37   1    0.00   59.58
  25 -27   4    8.32   52.82
  -8  12 -11   27.85   45.44
  -8  16  -6   68.18   39.43
  -6   9  -3   81.56   25.01
  -5  23 -10   14.09   58.82
  -2 -16  -4  101.38   38.25
  -1  19  -2  264.13   53.38
   0  16  -1  304.65   52.34
   1 -22  -4   -7.33   40.81
   1 -13  -1  332.50   40.90
   3   5   1   82.42   22.18
   4 -30  -8   29.98   53.71
   6  26  -2   75.13   68.23
   7 -25  -1   77.36   47.47
   7  15   1  200.06   45.58
  10  18   1   97.59   45.58
  13 -27   1  126.96   50.07
  15  24   0   -4.78   57.88
  16  21   1   14.52   57.69
  18  12   3   16.60   44.02
  19 -38   0   -8.37   59.15
  19 -31   2  -14.52   54.09
  20  18   2   -2.84   51.73
  23 -31   3    4.59   65.30
  -9   7 -10    9.98   30.78
  -9   9  -6    6.62   26.57
  -9  14  -8    3.36   49.32
  -8  -4  -7  109.46   21.09
  -8  12  -5  245.78   39.10
  -8  18  -8    7.71   58.11
  -7  -8  -8   13.10   29.60
  -7  11 -12    0.57   42.89
  -7  20  -9  -18.16   50.74
  -6  16  -4  196.75   50.69
  -6  21  -6    0.00   45.20
  -6  22  -7   72.58   62.84
  -5  21 -11   -7.09   56.13
  -5  24  -8  -42.32   50.31
  -3 -17 -10   15.89   42.27
  -2 -19 -10   28.84   45.91
  -1 -21 -10   15.32   49.55
   0 -18  -3  228.48   47.71
   1 -20  -3   25.16   41.66
   3  28  -4  -25.16   54.33
   8 -33  -4  -31.92   56.69
   8  16   1    7.05   40.14
   9  17   1   83.27   50.45
  10  22   0   27.52   57.64
  11 -28   0   21.61   49.93
  13 -36  -2   39.06   60.24
  13   7   3  250.23   37.31
  14 -24   2  141.99   46.76
  15  16   2   16.17   49.55
  25 -16   5  -12.86   29.98
  29 -32   4   32.53   57.69
  -9  13  -7    6.81   31.96
  -7  16 -11    1.56   53.53
  -5  21  -5   21.85   49.55
  -4  17  -3  282.47   55.09
  -4  25  -8    3.50   53.95
  -3  22  -4  127.95   40.76
  -2 -18  -5   58.92   39.81
  -1 -20  -5   82.94   41.00
  -1 -16  -3   24.82   40.48
   0 -22  -5  149.89   47.14
   2 -27  -7   19.62   52.91
   2 -24  -4    8.51   50.40
   2 -10   0   27.47   26.95
   3  15   0  247.39   50.64
   5 -31  -6   16.36   60.43
   5  25  -2   33.71   59.29
   8  24  -1   73.29   63.55
  17  11   3    1.80   38.11
  19 -26   3  253.16   47.80
  23 -36   2    7.75   56.74
  26 -39   2   25.25   56.36
  -9   6  -6   -5.48   19.34
  -8  17  -7   -5.11   48.42
  -7  16  -5   80.62   40.00
  -6   3  -3  593.37   38.77
  -6  15 -12    1.47   52.11
  -3 -18  -9   28.18   44.12
  -3 -16  -5  159.82   40.14
  -3 -14  -4  448.96   48.32
  -3  26  -8   14.00   54.61
  -2 -20  -9   39.20   49.27
  -2 -18 -11  -21.70   47.19
  -1 -20 -11   -2.36   47.76
   0 -23 -10    6.57   47.05
   0  20  -2  283.09   50.92
   2  27  -4   -4.68   66.58
   3 -24  -3  182.23   50.17
   4   9   1  171.03   30.21
   4  24  -2  -21.09   52.67
   7 -33  -5  -12.72   56.46
   8 -27  -1   11.58   40.19
   9 -33  -3    3.07   63.50
   9 -31  -2   32.77   57.73
   9  10   2  299.87   48.14
   9  21   0   35.75   47.99
  13 -34  -1   23.55   56.27
  14 -29   1  108.14   49.36
  16 -35   0  -32.25   58.54
  20 -20   4   33.48   38.30
  26 -29   4   14.33   62.56
  -7  18 -10  -12.39   52.67
  -5  23  -7  -21.66   56.17
  -4 -15 -10   56.93   40.14
  -4  10  -2 1101.24   75.89
  -3  14  -2  584.62   56.27
  -2  23  -4   37.12   48.56
  -1 -22  -9   33.86   48.84
   1 -24  -5    8.89   59.15
   1  17  -1  224.60   48.14
   1  21  -2   14.80   45.77
   1  26  -4   12.39   56.65
   3 -26  -4   54.75   50.83
   3  23  -2  146.39   50.03
   7   5   2  471.42   39.34
   7  23  -1   35.37   52.77
  12 -30   0   19.67   49.22
  12 -12   3  276.66   38.91
  14   8   3   63.31   33.57
  14  15   2  156.65   43.31
  15 -26   2   88.85   47.43
  15   9   3  -17.12   38.25
  15  20   1  -11.49   69.27
  16  10   3   89.18   37.31
  19 -18   4   25.63   33.90
  19  21   1   31.11   60.76
  21 -22   4    3.22   37.12
  27 -36   3    3.64   53.10
  30 -39   3   17.16   55.18
  -7   2 -12    2.03   26.95
  -6 -11  -7   47.61   34.28
  -6  21  -9  -12.91   53.29
  -5  22  -6   86.81   52.58
  -4 -16  -9  -36.93   40.14
  -3 -16 -11   65.58   44.02
  -2 -14  -3   90.97   41.80
  -1  24  -4   35.84   48.32
   0 -24  -9   35.08   51.35
   0  25  -4   14.85   58.40
   1 -25 -10   -5.53   53.76
   1  10   0  366.59   37.87
   2  22  -2   75.65   48.99
   4  16   0   34.00   51.54
   5 -32  -8   49.70   62.70
   8  20   0    7.19   40.57
  14  23   0   41.89   58.63
  18   2   4   61.89   26.43
  19  17   2  -28.09   54.52
  20 -33   2  -11.35   63.08
  20 -28   3   37.17   49.36
  22 -39   1  -20.05   52.06
  22   6   4   -7.85   39.95
  24 -33   3   49.41   60.24
  -8   9 -11   39.15   36.98
  -8  14 -10   -1.37   44.68
  -8  16  -9   27.76   50.22
  -6  -5  -4  306.31   32.67
  -4 -14  -5  156.32   38.39
  -4  24  -7   -4.35   61.56
   0 -11  -1  863.59   63.88
   2 -26  -5   35.37   60.29
   2  18  -1  131.92   49.60
   3 -29  -7   20.19   51.44
   4 -26  -3  157.12   48.84
   6 -33  -6  -25.91   56.46
   6  22  -1   14.85   47.66
   6  27  -3   12.20   62.46
   9 -35  -4    0.90   57.36
   9 -29  -1   92.30   49.60
  10  11   2  203.04   45.68
  12  25  -1   22.74   60.00
  13  14   2   83.13   42.98
  14 -38  -2   26.38   59.63
  18 -16   4   83.65   35.42
  22 -24   4   17.78   41.94
  24 -14   5  104.97   26.34
  -7   8 -12  -30.45   40.71
  -7  19  -8   87.24   53.48
  -6   6  -3  199.16   24.02
  -5  13  -3  263.94   40.48
  -4  23  -6  132.73   60.67
  -3  18  -3   16.41   46.39
  -3  25  -7   12.29   54.19
  -2  26  -7   -3.59   54.99
   1 -18  -2  119.16   49.51
   1  27  -5   12.10   60.71
   2 -27 -10    0.00   56.36
   2 -20  -2   -0.52   41.75
   3 -22  -2  256.28   48.56
   4 -28  -4   -5.01   61.61
   5  17   0  308.01   51.21
   5  21  -1   47.24   48.99
   6  18   0  117.78   43.83
   8 -35  -5   -8.37   57.36
  10 -35  -3  -34.80   60.33
  10 -33  -2   59.58   67.19
  11  12   2  271.46   43.88
  12  13   2  162.28   43.41
  15 -31   1   11.54   43.74
  16 -28   2   43.08   45.44
  21   5   4   62.89   37.12
  27 -31   4    2.22   57.54
  -8   3 -11   -0.14   24.78
  -7  -7  -6  468.82   42.27
  -4 -12  -4  210.56   41.00
  -2 -20  -6  -12.62   46.10
  -2   8  -1  751.82   56.13
  -2  24  -5   13.00   55.61
  -1 -22  -6   70.17   52.72
  -1  12  -1   89.84   27.94
  -1  25  -5   47.52   64.83
   0  26  -5   64.02   64.40
   0  27  -6  -23.74   57.83
   1 -26  -9   27.90   54.28
   3  19  -1  337.09   50.78
   4 -24  -2   88.75   45.16
   4  20  -1   78.78   39.43
   5 -28  -3   40.95   53.57
   9  26  -2   -8.98   61.94
  13 -32   0   -7.23   56.08
  14 -36  -1   31.82   63.46
  14  19   1   90.60   62.27
  17 -37   0    6.62   54.14
  19   3   4  146.15   31.96
  23 -26   4   39.43   39.25
  24 -38   2    0.05   56.60
  -7  17  -6  385.65   51.30
  -6  17 -11   18.68   51.92
  -6  19 -10  -12.81   52.15
  -5 -14  -9   -9.93   37.07
  -5 -13 -10  -34.33   36.46
  -5  17  -4   80.57   40.95
  -5  22  -9   19.39   50.97
  -4 -14 -11    0.00   39.06
  -3 -18  -6    9.27   38.54
  -3  -7  -2 3619.40  223.27
  -3  24  -6   47.95   61.56
  -2  25  -6  -11.16   59.01
  -1  26  -6   18.87   58.96
   0 -16  -2  525.66   59.34
   0   3   0 8969.16  542.16
   3 -28  -5   67.29   60.95
   4 -31  -7   -4.44   60.43
   4  -9   1 1095.29   74.61
   5  26  -3  -15.65   58.87
  13  22   0   20.10   66.15
  17  23   0    1.37   52.01
  18  16   2   -3.88   54.71
  18  20   1   20.28   55.27
  20   4   4   42.70   32.29
  21 -30   3   16.97   50.78
  21  12   3  -14.23   58.92
  22  17   2   25.30   50.40
  28 -38   3   -7.71   53.86
  -9  10  -7   -4.26   29.69
  -9  11  -8   18.49   37.73
  -8   6 -11   34.94   31.63
  -8   9  -5  232.54   37.64
  -7   5 -12    3.50   33.57
  -7  18  -7    3.17   46.48
  -5  16 -12    0.33   52.11
  -1 -23  -8   18.87   46.76
   0 -24  -6   74.90   50.45
   2 -28  -9  -15.08   59.01
   5 -30  -4  -34.99   58.82
   5 -26  -2  105.16   48.75
   6 -21   0  243.28   55.61
   8 -20   1  214.95   52.72
   9 -22   1  154.29   51.35
  10 -31  -1   29.32   54.80
  11  24  -1    3.55   63.74
  17 -30   2  -19.91   47.24
  21 -35   2  -25.86   64.07
  25 -35   3  -22.51   56.46
  -6  17  -5   29.60   41.61
  -4 -16  -6   -1.13   36.27
  -4  23  -9   34.85   53.05
  -3 -12  -3  286.97   45.72
  -2  15  -2  527.45   57.64
  -2  19  -3   60.24   37.87
   0 -25  -8   -3.31   52.77
   1 -26  -6   -8.23   48.66
   3 -29 -10   43.55   63.64
   4  25  -3   22.65   64.78
   5 -19   0  282.33   55.13
   5  10   1  413.97   45.25
   6 -30  -3   35.04   60.90
   7 -23   0  240.30   43.17
   7 -18   1  394.25   54.14
  11 -35  -2    0.00   61.75
  13  18   1   15.89   45.53
  16 -33   1   -3.97   50.97
  17 -14   4  294.34   34.94
  24 -28   4    0.00   51.44
  -8  13  -6   32.44   35.75
  -8  15  -8   -0.09   49.93
  -7  -5  -5  115.37   23.55
  -7  13 -11    3.97   43.93
  -6  20  -8  -11.54   52.06
  -5 -12  -5  106.77   33.29
  -4  -2  -2   90.79   13.81
  -3  24  -9  -20.38   52.67
   4 -30  -5   25.49   59.86
   4 -17   0  508.92   57.45
   8 -25   0   77.12   46.10
   8  25  -2    6.38   67.29
  11 -37  -3    9.65   49.13
  14 -34   0    8.27   64.21
  15 -21   3   52.58   39.67
  16  -9   4   97.12   22.37
  20 -38   1   45.49   58.44
  21  20   1    5.11   53.24
  28 -33   4   -6.29   58.73
  -6  12 -12    7.28   46.81
  -5  -5  -3  380.59   33.52
  -5  20 -10   16.12   52.91
  -1 -14  -2   76.74   39.43
  -1  20  -3   -0.52   42.74
   3  24  -3  -14.04   45.87
   5 -33  -7  -20.85   61.19
   5  27  -4   39.95   60.19
   6 -28  -2   39.77   47.43
  11 -26   1  234.67   45.77
  12  21   0   39.53   51.73
  14 -19   3  193.44   42.98
  15 -38  -1  -19.06   59.15
  16 -23   3  125.44   40.66
  18 -39   0   47.80   57.83
  20  11   3    4.49   48.84
  22 -32   3   31.96   58.77
  25 -19   5   64.02   36.83
  -7  17  -9  116.37   52.30
  -6  13  -4  227.39   41.23
  -5  18 -11   15.65   50.17
  -4  18  -4  111.16   40.14
   0  21  -3   98.49   47.43
   1 -27  -8  -29.55   58.68
   1  -8   0  580.98   47.76
   2 -28  -6   19.01   54.38
   2  11   0   85.96   31.44
   2  23  -3    8.75   48.47
   3 -30  -9   31.73   64.12
   6 -32  -4   21.80   57.97
   6 -16   1   11.96   36.79
   9 -27   0   47.24   49.18
  11 -33  -1   53.01   65.02
  17 -25   3   49.93   46.39
  17  15   2   56.93   55.04
  18 -32   2   31.11   57.36
  21  16   2   38.39   50.69
  -8  14  -7   66.20   37.26
  -6  18  -6   10.64   37.21
  -6  19  -7    0.14   46.10
  -5 -14  -6   81.33   33.24
  -5  21  -8   44.64   54.71
  -4  17 -12   68.75   57.64
   1  22  -3   69.98   49.55
   3  -4   1  496.72   36.88
   5 -32  -5  -14.47   53.34
   7 -32  -3   15.65   62.93
   7 -30  -2  -50.55   54.66
   7  24  -2  100.48   63.50
  11 -10   3   44.35   25.34
  12 -28   1   11.58   45.35
  12  17   1  160.29   44.97
  13 -17   3  312.17   50.55
  16  22   0    0.00   56.08
  17 -35   1   40.24   64.07
  17  19   1   91.45   62.27
  22 -37   2   54.47   59.29
  25 -30   4   59.96   62.08
  26 -37   3    8.18   58.92
  29 -40   3  -45.25   55.65
  -8  11 -10    0.05   38.25
  -7  -9  -7  219.21   32.11
  -7  13  -5  267.53   40.38
  -7  15 -10  -46.01   46.24
  -6 -12  -9   80.48   35.23
  -4   7  -2 1532.38   98.16
  -4  21 -10   52.06   56.88
  -1  16  -2  303.52   54.61
   0  13  -1  511.47   48.04
   2 -29  -8  -27.71   58.11
   3 -15   0  760.14   61.66
   3   2   1  708.55   47.76
   4 -22  -1  102.28   44.16
   4  26  -4    9.22   63.27
  12 -37  -2   31.96   60.19
  12   3   3  383.66   37.40
  14  24  -1    6.67   50.31
  18 -27   3   94.14   47.80
  -5 -12 -11  -30.21   31.92
  -5 -10  -4   53.01   34.00
  -5  18  -5  130.69   47.71
  -4  14  -3  872.29   71.68
  -4  22  -8   14.56   49.60
  -3  22 -10    8.27   53.24
  -1  -9  -1   -1.56   22.84
   3 -30  -6   12.72   49.36
   3 -20  -1  118.45   49.84
   5 -24  -1   30.64   43.64
   6  23  -2  115.23   51.16
   8   6   2  231.46   32.58
   9  22  -1    0.09   51.82
  10 -29   0   94.52   50.17
  11  16   1   18.63   42.08
  11  20   0  -19.67   48.09
  15 -36   0    0.00   55.42
  19  10   3  119.01   44.97
  23 -34   3   -4.11   58.77
  24 -17   5   46.53   30.12
  29 -35   4  -12.53   55.56
  -9   7  -7   80.29   23.03
  -8  13  -9   24.78   41.61
  -6 -11 -10    5.53   28.42
  -4  19 -11   22.13   58.49
  -3  19  -4  313.87   49.55
  -3  23  -8   13.48   50.17
  -2 -22  -7  -12.25   51.07
  -2  -4  -1  432.60   35.89
  -1  25  -8   -5.72   53.95
   2 -18  -1  125.96   48.61
   3  25  -4    9.46   55.09
   6 -26  -1   57.88   41.00
   7 -34  -4   17.64   54.09
   8  26  -3    7.28   62.13
  12 -35  -1  -11.16   64.16
  13 -30   1   85.25   47.66
  16  14   2   76.98   46.81
  19 -34   2  -40.62   55.04
  20  19   1   29.13   52.77
  -9   8  -8   65.16   30.97
  -8   6  -5  298.08   32.96
  -6  18  -9   29.74   48.61
  -5  20  -7   -0.90   56.93
  -3 -20  -7  -13.29   41.47
  -3  11  -2  693.28   55.32
  -3  18 -12   77.64   54.85
  -2  24  -8   10.92   51.02
  -1 -24  -7   31.68   47.43
   3 -31  -8   -3.03   56.27
   5 -14   1   25.49   31.30
   5  22  -2   59.91   45.96
   6 -34  -5   -1.89   52.72
   7 -10   2 3913.36  241.29
   8 -34  -3    8.42   55.18
   8 -32  -2   19.91   63.50
  10  15   1  192.59   47.76
  11  25  -2   10.83   59.34
  14 -27   2   15.51   44.64
  16  18   1  -21.18   56.98
  19 -29   3   99.20   48.99
  19 -21   4   75.37   38.16
  20 -23   4    6.90   38.68
  23 -12   5  104.45   12.67
  26 -32   4   22.79   58.68
  -5  19  -6  162.09   47.90
  -3  20 -11    6.05   57.36
  -2 -12  -2  125.82   37.45
  -2  20  -4   44.40   44.16
   0 -26  -7   85.30   51.97
   0  17  -2  585.90   69.27
   2  24  -4   33.38   55.56
   3  12   0  701.13   60.29
   3  26  -5   15.60   53.10
   4 -32  -6   54.99   53.48
   7 -28  -1  129.61   41.99
   8  13   1   51.40   43.97
   8  21  -1   10.40   45.68
   9  14   1   66.48   38.06
  10  19   0   98.40   43.41
  11 -31   0   92.87   51.16
  12 -15   3  300.73   44.12
  15  21   0   36.17   61.85
  18 -19   4   52.34   38.21
  20  15   2   62.60   63.55
  21 -25   4   -0.52   41.37
  23 -39   2    0.00   54.33
  23  11   3   -1.94   50.92
  23  19   1    0.00   53.19
  27 -39   3    0.90   53.95
  -8  -5  -9   20.38   15.65
  -7  16  -8   -5.91   55.09
  -6  14 -11    0.05   48.14
  -5  10  -3  468.96   43.03
  -4 -18  -7   30.21   41.80
  -1 -21  -4    0.09   38.16
  -1  21  -4   12.15   45.72
   0 -23  -4   10.64   46.81
   0  22  -4   77.50   47.09
   1 -16  -1  375.25   50.55
   1  14  -1  102.94   42.37
   1  23  -4   -9.31   41.52
   4   6   1 1432.09   92.77
   4  21  -2   65.96   42.08
   7  25  -3  107.10   66.53
  13  23  -1  -18.06   62.37
  14 -32   1   27.19   54.71
  15 -29   2   88.09   47.43
  15  13   2   65.87   37.35
  16 -38   0  -36.79   59.58
  16 -12   4  192.16   32.67
  18   9   3   -1.70   33.86
  22 -27   4   -8.23   43.69
  -6 -10  -5   28.89   28.42
  -5  13 -12  -24.26   49.93
  -4  21  -7    7.85   56.55
   0  25  -7    3.97   52.49
   1 -28  -7   85.73   56.32
   1 -25  -4   12.44   48.04
   1   7   0  704.58   51.35
   1  18  -2  168.05   48.28
   2 -13   0   90.03   28.46
   2  19  -2   18.39   41.33
   2  25  -5   -6.01   62.13
   3  20  -2   18.44   38.21
   8 -36  -4  -22.08   55.04
   8 -30  -1  -14.89   50.74
   9 -34  -2   11.21   61.19
   9  18   0   60.24   44.16
  13 -37  -1    2.32   60.33
  20 -36   2    0.00   58.44
  20 -31   3   78.87   56.41
  24 -36   3   -7.52   55.04
  -9   4  -7   19.48   18.30
  -8  -6  -8    9.03   28.18
  -8   3  -5  235.81   23.22
  -7  10 -11   15.51   41.89
  -7  14  -6  527.36   53.62
  -6 -12  -6   20.66   31.30
  -6  16 -10  -24.21   49.93
  -5  19  -9   39.25   49.70
  -4  20  -6   42.70   49.60
  -3  22  -7  112.02   63.50
  -2 -19  -4   93.62   43.55
  -2  23  -7  -15.13   53.57
  -1  24  -7   -0.24   52.25
   2 -27  -4   63.69   62.93
   5 -34  -6   -7.85   52.63
   7  20  -1   11.73   43.12
  10  24  -2   47.43   58.11
  12 -33   0  148.09   54.75
  13   4   3  322.29   42.08
  23 -15   5    4.35   25.49
  23  15   2   10.64   53.57
  27 -34   4    8.51   58.35
  -8  10  -6   14.04   27.76
  -7  15  -7   72.72   37.73
  -6   9 -12   12.01   40.66
  -5  14  -4  205.45   44.16
  -3  15  -3  458.61   54.75
  -2 -21  -5   21.14   46.15
  -2   5  -1  707.27   53.34
  -1 -23  -5   14.42   55.51
   0 -25  -5   81.28   60.24
   1  24  -5   29.17   65.82
   1  25  -6  -11.30   56.27
   2 -30  -7   19.81   56.69
   4  13   0  493.98   54.33
   6  24  -3    1.04   64.97
   8 -15   2  266.73   39.62
   9   7   2  455.11   44.92
  14  12   2  190.70   41.28
  14  20   0    7.90   61.80
  15  17   1   61.42   54.75
  16 -31   2    4.44   43.64
  17 -17   4  424.94   46.15
  17   8   3   82.89   36.83
  18  21   0   -8.04   54.42
  19  18   1   16.17   54.33
  23 -29   4   -9.65   58.21
  -8  12  -8   23.93   42.18
  -5 -16  -7   40.95   37.54
  -3  21  -6   17.16   48.61
  -2  21  -5   -8.89   42.08
  -1   9  -1   99.77   25.96
  -1  22  -5   26.24   45.58
   0  23  -5   46.76   55.04
   0  24  -6   72.49   60.43
   1 -27  -5   41.42   53.48
   2  15  -1  401.54   54.61
   3 -29  -4   86.86   66.95
   6  19  -1   56.65   46.05
   9 -32  -1   72.01   52.20
  12  22  -1  -24.78   67.43
  15 -34   1    6.19   62.32
  21 -33   3   -3.69   58.96
  25 -22   5   38.49   43.08
  -9   5  -8   56.22   24.54
  -8   8 -10   31.02   31.82
  -6  14  -5   -3.69   34.33
  -4  20  -9   -9.22   50.69
  -3 -19  -5  139.87   41.94
  -3 -17  -4  120.86   41.80
  -2 -22 -10  -12.48   47.80
  -2  22  -6   30.55   58.77
  -1 -24 -10    0.00   50.59
  -1  23  -6   10.50   60.90
   3  16  -1  232.02   51.40
   5  14   0  317.42   46.67
   5  18  -1   67.43   43.83
   7  16   0  330.66   49.03
  10 -36  -2   11.96   47.33
  16   7   3   77.97   34.14
  19  14   2  120.72   58.58
  22  10   3   59.20   57.21
  25 -38   3    1.51   52.30
  -7  14  -9  112.82   47.99
  -6  17  -8   29.84   57.83
  -5  17 -10   33.71   53.57
  -3  21  -9  -27.09   55.94
  -2 -23  -9  -13.52   44.92
   0 -26 -10   25.44   53.71
   0 -14  -1 1229.76   88.66
   1 -21  -2  116.13   42.46
   2 -29  -5    4.30   57.88
   2 -23  -2  110.60   47.00
   3 -32  -7   34.04   59.25
   3 -25  -2  145.78   47.99
   4 -31  -4   25.30   55.65
   4 -12   1  314.96   36.69
   4  17  -1  335.62   52.82
   5  23  -3   27.47   50.97
   6  15   0  180.01   50.83
   7   2   2  679.75   45.91
   9  23  -2    9.88   54.90
  10   8   2  114.33   39.01
  11 -13   3   51.68   33.62
  13 -35   0  -29.88   64.45
  13  11   2   64.50   37.78
  14   5   3  200.63   33.29
  15   6   3   23.31   29.27
  17 -33   2   83.46   61.42
  17  -2   4   66.72   15.84
  21 -38   2   -8.32   54.19
  22  18   1   -0.05   50.92
  24 -31   4   33.15   53.10
  24 -20   5   68.23   37.31
  28 -36   4   -3.74   48.70
  -8  11  -7  113.86   33.00
  -7  12 -10   33.62   39.10
  -5  15 -11  -32.58   47.00
  -4  14 -12  -28.23   48.32
  -3 -21  -9    8.27   43.83
  -3 -20 -10   39.25   43.41
  -2  16  -3  108.04   48.61
  -2  22  -9   36.46   59.10
  -1 -25  -9   12.44   48.89
  -1  23  -9   -2.70   54.00
   0  -3   0 8953.03  541.21
   1 -28 -10  122.18   58.77
   3  -7   1 2476.92  154.43
   4 -27  -2    0.00   43.83
   6  25  -4   -4.02   59.96
   8 -23   1  102.65   43.93
   9 -25   1    0.14   38.35
  10 -34  -1    0.00   62.79
  11  -1   3  427.12   30.17
  12  10   2  213.68   40.90
  14 -22   3  112.25   42.04
  14  16   1   92.58   43.50
  15 -24   3    8.13   40.19
  16 -26   3  117.83   43.97
  -7 -10  -9  102.23   32.15
  -4 -17  -5  152.16   38.30
  -2  12  -2  563.62   48.18
   0 -27  -9   -5.34   53.43
   0 -19  -2  368.63   49.70
   3 -31  -5  -10.12   50.12
   5 -29  -2    2.13   51.02
   5 -22   0  310.94   46.95
   6 -24   0   75.80   45.20
   7 -26   0  370.47   50.03
   7 -21   1  397.85   57.26
  10 -27   1   98.82   48.28
  11   9   2   71.02   40.90
  13  19   0   17.07   49.46
  16 -36   1  -26.86   61.94
  17  20   0   -9.22   55.80
  22 -35   3   -0.28   56.17
  -8  10  -9   21.66   39.62
  -4 -15  -4  169.28   39.95
  -3 -10  -2  572.85   47.33
  -2 -23  -6   21.28   50.59
  -1 -25  -6   11.30   50.97
   1 -29  -9   19.62   61.09
   2 -30 -10   -9.03   61.56
   4 -20   0    2.98   49.79
   4  22  -3   93.20   48.47
   5 -33  -4    8.18   53.62
   8 -28   0   32.06   46.43
  11 -29   1   14.75   46.43
  13 -20   3  111.97   37.69
  14 -37   0  -23.55   61.04
  16 -15   4  180.44   33.43
  17 -28   3   69.55   44.64
  18  17   1   65.87   65.91
  22  14   2   14.85   57.36
  25 -33   4   17.02   57.26
  -7   3  -4  903.27   57.45
  -7  10  -5  620.18   56.65
  -6 -14  -7   41.56   36.12
  -6  15  -6  182.47   41.23
  -6  16  -7   12.10   39.15
  -5  18  -8    8.46   52.30
  -4 -19  -9   -9.98   42.93
  -4 -18 -10  -26.29   42.41
  -4  15  -4  107.57   47.43
  -4  18 -10    3.26   51.07
  -3 -21  -6   41.85   43.78
   0 -27  -6   -6.67   50.83
   3  21  -3  118.97   48.61
   5  24  -4   24.49   65.06
   6 -19   1   41.99   47.00
   8  22  -2    0.00   51.82
  15  22  -1  -49.36   60.24
  18 -35   2   12.20   61.85
  18  13   2   27.28   45.58
  21   9   3   19.43   47.33
  22   3   4   49.18   30.92
  23 -18   5   33.34   31.63
  26 -40   3   -7.75   53.62
  -7 -11  -8   10.31   27.14
  -6  -8  -4    3.50   31.68
  -4  16 -11    6.90   46.91
  -2 -24  -8   24.63   42.74
  -1 -26  -8   10.54   51.11
   1 -29  -6    2.55   46.67
   1 -11   0  366.64   38.16
   4 -33  -5   -5.39   51.63
   6 -31  -2    0.09   59.29
   7 -13   2  199.25   34.56
   9 -30   0   45.91   42.65
  11 -36  -1   21.51   59.67
  13  15   1   49.46   39.91
  18 -30   3   71.49   49.88
  19 -24   4   33.10   38.91
  20  20   0  -23.26   53.38
  29 -38   4  -15.23   58.02
  -6   6 -12   49.79   37.78
  -4  19  -8   36.46   54.23
  -3 -22  -8   16.17   45.58
  -3  15 -12   15.41   52.06
  -3  19 -10   19.24   55.80
  -1 -17  -2  170.27   46.34
   0 -28  -8   -9.27   56.93
   0  18  -3   72.39   40.66
   1  19  -3   26.86   41.94
   2 -31  -9  -62.37   66.06
   2  20  -3   10.88   45.68
   3 -18   0  277.94   51.63
   5   7   1  769.31   56.55
   5  25  -5  -18.30   59.34
   6 -35  -4    0.00   52.77
   9  24  -3  -31.77   54.19
  12 -31   1    0.00   48.32
  12 -18   3  103.03   46.34
  12  18   0   19.62   42.79
  17 -38   1  -13.43   55.23
  18 -22   4   81.94   38.96
  20 -26   4   30.26   37.69
  21  17   1   -9.27   52.06
  23 -37   3   10.83   52.67
  -8  -5  -6   76.93   20.71
  -7 -10  -6  253.30   35.13
  -7   7 -11   43.36   34.94
  -6 -10 -11  -12.01   28.09
  -6  11 -11   19.53   40.62
  -6  15  -9   57.50   44.35
  -5 -15  -5   57.31   36.74
  -5  15  -5   25.34   33.81
  -4 -19  -6   52.11   45.87
  -4  -5  -2  972.68   64.07
  -4   4  -2 1612.29  100.24
   0  23  -8   -7.28   51.82
   2 -31  -6  -18.96   50.78
   4 -25  -1  135.85   46.53
   4  23  -4   -7.57   56.84
   7 -33  -2   42.46   54.61
   7  21  -2   40.38   47.61
  10 -32   0   53.48   59.44
  12  23  -2  -17.31   61.75
  19 -37   2  -24.87   55.27
  19 -32   3   39.53   59.20
  21 -28   4    7.57   46.43
  24  17   1   20.43   55.84
  26 -35   4   28.75   49.18
  -5 -17  -9   29.27   41.85
  -5  10 -12  -35.37   45.16
  -5  17  -7  -29.13   44.40
  -4 -20  -8   -2.74   43.45
  -4  11  -3  907.81   66.95
  -3  17 -11   12.58   49.03
  -3  20  -8   48.75   55.70
  -2  -7  -1  690.49   49.70
  -2  21  -8   18.25   48.56
  -1 -12  -1  233.72   34.75
  -1  13  -2  152.07   37.64
  -1  22  -8  -15.56   50.83
   1 -30  -8  -25.16   55.56
   2   8   0   33.43   24.59
   3 -23  -1  128.66   43.50
   5 -35  -5   -3.36   54.38
   5 -27  -1   84.17   45.91
   5 -17   1  374.11   51.07
   9 -20   2   94.38   46.81
  13 -33   1   38.54   52.39
  14 -30   2   54.05   45.20
  16  19   0   25.44   58.63
  17 -20   4  115.61   37.50
  21   2   4   40.14   27.19
  -8  -7  -7   66.34   22.89
  -8   5 -10    0.00   27.61
  -7  -9 -10  -12.10   26.24
  -7  13  -8    0.00   44.97
  -5 -16 -10    0.85   37.69
  -3  16  -4   98.73   38.11
  -2  16 -12   34.14   56.69
   0  10  -1  111.64   24.59
   2 -21  -1   -3.07   36.22
   2  24  -7   16.12   51.02
   4  24  -5   17.12   62.08
   6 -29  -1   36.74   41.33
  12 -38  -1   13.71   55.98
  12  14   1  270.23   50.17
  14  21  -1   31.44   56.27
  17  12   2  115.56   41.14
  17  16   1   55.04   51.26
  22 -30   4   28.51   50.59
  25 -25   5    7.09   48.32
  -6  13 -10    9.41   45.39
  -2  18 -11  -10.78   54.28
   0  -6   0 2137.71  135.56
   2 -32  -8  -25.96   58.25
   3 -33  -6   13.71   58.25
   3  22  -4   35.08   49.70
   6  20  -2   35.18   45.53
   8 -35  -2  -36.22   51.92
   8  23  -3   -4.92   55.09
   9  19  -1  -17.83   44.49
  10  -8   3  204.65   23.78
  11 -34   0    9.22   55.23
  11  17   0   21.85   40.71
  15 -32   2   87.57   53.90
  18  -1   4   67.52   18.54
  20 -34   3   -7.80   56.69
  20   8   3   71.78   36.12
  21  13   2   59.39   53.10
  22 -13   5   62.84   21.23
  24 -39   3    0.00   51.30
  24 -23   5   -5.01   43.31
  24   9   3   16.31   50.03
  -7  -8  -5  136.13   26.48
  -5 -18  -8   15.70   38.35
  -5 -17  -6   16.74   38.68
  -5 -13  -4   97.03   32.34
  -4  18  -7   31.92   45.53
  -2 -15  -2   57.69   38.73
  -2  17  -4  123.32   41.18
   1  23  -7    7.47   52.58
   2 -16   0  186.58   37.45
   2  21  -4   36.41   43.26
   3  23  -5   11.87   62.23
   6  -8   2 1055.47   70.03
   7 -31  -1   25.96   55.94
   8 -18   2  226.82   44.64
  11  22  -2   90.64   65.58
  14 -35   1   12.29   55.32
  19  19   0  -11.92   54.52
  20 -39   2  -18.16   55.13
  20   1   4   18.58   23.83
  22 -16   5   48.56   29.03
  23 -32   4    0.09   62.04
  27 -37   4   56.27   50.97
  -8   7  -6    7.61   21.66
  -8   9  -8   32.86   33.76
  -7  11  -6  306.31   38.25
  -5  16  -9   33.24   45.96
  -3   8  -2  783.16   55.42
   0  14  -2 1015.99   81.23
   1 -19  -1   64.12   46.01
   3 -10   1 1487.13   97.59
   5  19  -2   50.97   44.73
   6   8   1  271.46   30.83
  11 -16   3   95.75   36.55
  11  13   1  194.20   45.30
  19   0   4  192.21   27.00
  23 -21   5   49.84   38.91
  24  13   2  -20.05   54.19
  -7  12  -7  143.41   36.50
  -5   7  -3  203.51   25.34
  -4  17  -6  100.24   39.01
  -3  19  -7   39.95   56.98
  -2 -25  -7  -37.54   48.23
  -1 -27  -7    4.40   49.46
  -1  18  -4   73.01   40.62
   0 -26  -4   23.69   54.61
   0  19  -4  258.60   47.99
   0  22  -7   38.54   53.53
   1  20  -4   48.80   44.21
   8 -33  -1   -8.04   53.29
   8  24  -4   45.49   50.59
   9 -37  -2    0.00   55.37
  12 -36   0   66.10   52.63
  15 -10   4   42.22   24.45
  16 -34   2   24.78   53.86
  16 -18   4   84.17   34.61
  17  21  -1  -45.82   57.07
  20  16   1  -22.03   60.76
  21 -36   3  -17.64   56.22
  -7 -12  -7   82.23   32.58
  -3 -23  -7   40.00   47.14
  -2  20  -7    3.83   55.98
  -1 -24  -4  -27.47   46.39
  -1  21  -7   30.73   55.56
   0 -24  -3  124.69   43.64
   1 -28  -4  -44.78   62.60
   1 -26  -3   30.21   47.28
   2 -28  -3   27.71   54.38
   2  22  -5   33.38   54.61
   4 -15   1   83.98   34.47
   4  18  -2   26.57   35.84
   7  22  -3  170.74   55.70
   8  18  -1   67.43   45.72
  10 -11   3   80.00   27.61
  10  12   1  282.33   45.39
  10  16   0  185.97   45.39
  13  20  -1    7.33   58.21
  15 -37   1   -5.67   57.83
  15 -13   4   79.77   27.19
  15  18   0    0.00   52.39
  16  11   2   22.08   36.93
  16  15   1   10.31   41.94
  23  16   1   11.35   48.09
  24 -34   4   -9.79   51.35
  26  16   1    5.25   53.57
  -7   9 -10   -0.90   36.50
  -7  11  -9   43.17   41.04
  -6 -15  -9  -14.71   35.89
  -5  12 -11   39.01   46.43
  -4 -21  -7   -2.41   45.25
  -4  11 -12   33.24   47.05
  -4  17  -9   33.24   45.30
  -2 -22  -4   28.75   44.07
  -1 -22  -3   31.63   39.10
   1  15  -2  377.00   54.57
   1  21  -5   -3.31   46.57
   1  22  -6   42.41   60.81
   2 -30  -4   -1.75   60.81
   2  16  -2  248.15   53.48
   3 -30  -3   -7.28   59.44
   3  17  -2  252.83   47.33
  14 -25   3   81.23   42.60
  15 -27   3   13.48   39.62
  19   7   3  221.15   39.95
  28 -39   4    0.00   53.15
  -8   7  -9    0.00   31.59
  -8   8  -7   38.73   26.43
  -6 -13  -5    1.94   32.20
  -6   3 -12    5.82   32.11
  -6  14  -8   -0.05   49.36
  -5  11  -4  277.27   40.57
  -5  14 -10   16.17   46.91
  -3  12  -3  581.07   52.01
  -3  18  -6   -6.53   38.49
  -1 -26  -5  -17.07   46.86
   0 -17  -1  453.50   51.30
   0  20  -5  102.32   44.97
   0  21  -6   29.55   55.37
   1  11  -1   75.18   29.79
   3   9   0  495.35   42.84
   8 -26   1   60.24   44.35
   9 -35  -1   21.14   57.12
   9  11   1  282.38   49.27
  10  21  -2   18.20   47.19
  13 -38   0  -29.69   57.21
  13 -23   3   42.32   38.73
  16 -29   3   47.05   43.97
  17 -36   2   26.86   49.46
  20  12   2   26.38   50.59
  22 -19   5  143.41   34.19
  -7   4 -11   32.96   29.93
  -6 -16  -8   20.80   39.91
  -6 -15  -6    3.74   36.27
  -6  11  -5   -3.36   35.27
  -3  18  -9   56.46   49.46
  -2 -24  -5   52.34   57.26
  -2  19  -6   85.02   43.55
  -1  19  -5   51.87   40.76
  -1  20  -6    4.68   46.05
   0 -28  -5   58.35   47.99
   0  21  -9   49.36   56.55
   2 -33  -7    3.07   52.58
   2 -26  -2   14.94   44.40
   3 -32  -4   50.50   51.26
   3 -28  -2    0.00   48.99
   4 -32  -3   24.78   46.10
   6 -11   2  631.38   48.70
   6  21  -3   25.25   39.81
   7 -24   1  206.44   41.61
   7 -16   2  423.00   48.56
   7  17  -1  295.38   48.99
   7  23  -4   15.46   54.66
   8  10   1   64.31   35.98
   9 -28   1   15.46   44.49
  11  23  -3  -12.29   59.01
  17 -31   3   40.29   52.77
  22 -38   3    0.43   51.87
  23   8   3   22.60   51.97
  25 -36   4  -34.38   55.89
  -8   2 -10  -23.69   22.22
  -3 -22  -5   30.78   44.83
  -3 -20  -4    1.47   35.27
  -2 -20  -3  139.44   46.67
  -2  19  -9   -3.78   43.93
  -1  20  -9   34.42   46.48
   1 -30  -5   49.36   48.32
   1 -24  -2   42.41   42.65
   1 -14   0  296.52   39.86
   4 -30  -2  107.90   59.29
   5 -25   0   89.98   40.29
   6 -27   0   47.99   41.61
   7 -29   0  133.44   49.13
   7  24  -5  -29.65   57.07
  10 -30   1   62.18   47.76
  12 -21   3  -23.93   35.04
  15  10   2   55.09   37.50
  16 -39   1   27.76   47.19
  18 -25   4    3.97   39.15
  18  18   0  -26.01   60.76
  19 -27   4   -7.85   44.31
  -7  -3  -4 1352.04   85.63
  -6 -14 -10   -0.61   31.87
  -5 -19  -7  -10.02   42.41
  -5 -15 -11    3.55   34.94
  -3 -13  -2   48.94   33.81
   0 -22  -2  357.23   50.36
   2 -32  -5  -12.25   49.27
   2  12  -1  843.88   67.33
   4 -34  -4   29.36   52.39
   4 -23   0  296.23   48.75
   5 -34  -3    7.19   54.19
   6 -22   1  166.68   44.31
   6  16  -1  101.38   36.98
   8   3   2  628.69   44.59
  10 -37  -1  -10.31   54.38
  11 -32   1    9.93   53.15
  14  17   0   -7.57   44.78
  16  20  -1  -13.14   60.24
  17 -23   4   57.07   35.46
  18 -38   2   37.69   52.58
  18 -33   3    7.47   57.78
  20 -29   4   69.84   48.75
  23  12   2   21.47   50.50
  -4  -8  -2  323.99   33.10
  -4  13 -11    4.63   46.67
  -4  15 -10  -35.04   50.07
   0  -9   0 1178.17   79.63
   4  10   0  949.56   69.70
   5 -32  -2   26.10   58.68
   5  20  -3   79.06   45.77
   8 -31   0   29.79   51.49
   8  14   0  207.67   47.71
   9  20  -2   38.82   46.05
  10 -25   2  103.79   38.54
  10 -14   3  398.41   44.35
  15 -16   4  163.08   34.00
  15  14   1  114.52   39.77
  18   6   3   61.85   33.34
  19  15   1   -5.30   53.24
  21 -31   4  -21.75   58.25
  21  18   0   -6.15   50.31
  24 -26   5   51.63   50.59
  25 -28   5   17.54   52.77
  -6   8 -11    9.74   37.31
  -6  13  -7   90.45   34.38
  -5   7 -12  -38.39   39.06
  -5  15  -8   48.42   54.42
  -4 -20  -5  106.81   41.56
  -3  12 -12    9.60   46.76
  -2 -10  -1  683.16   52.82
  -1 -27 -10  -13.48   51.68
   3 -34  -5   20.10   50.55
   3 -21   0  121.09   41.80
   3  13  -1  390.38   44.73
   4  14  -1  294.01   49.13
   5 -20   1  114.47   46.91
   5  15  -1  107.90   50.03
   6  22  -4  -10.31   47.95
   7  13   0  361.20   51.92
   9 -33   0   40.43   58.73
   9 -23   2   66.72   40.62
  12 -34   1  -37.17   62.18
  19  20  -1   39.01   52.96
  23 -24   5   18.68   46.01
  26 -38   4    5.44   51.02
  -6 -11  -4  101.28   31.63
  -6  12  -6  115.66   35.70
  -4 -18  -4   69.37   38.25
  -3 -18  -3  215.47   42.22
  -2 -26  -9   45.96   44.26
  -2 -25 -10  -13.10   49.93
  -2  13  -3   42.74   38.35
  -1 -28  -9   17.02   46.57
  -1 -20  -2  147.34   40.14
   2  22  -8  -12.01   57.64
   5  11   0  482.86   48.23
   6 -36  -3    0.00   51.49
   6 -34  -2    7.09   46.95
   6  12   0  462.82   51.63
   6  23  -5  -15.27   59.25
  10  22  -3   19.15   62.79
  11 -19   3   79.96   43.83
  13  21  -2   46.62   64.12
  14   9   2  114.62   34.52
  16 -21   4   57.17   37.78
  19 -35   3    0.05   54.66
  22 -33   4   53.19   56.98
  22  15   1   -4.21   56.08
  -8  -9  -8   -2.70   24.78
  -7   7  -5 1233.88   82.84
  -6  12  -9    9.74   39.95
  -3 -24  -9   46.01   49.03
  -3 -23 -10  -16.36   42.46
  -2 -26  -6   -4.30   47.85
  -1 -28  -6    7.57   44.64
  -1 -15  -1  235.52   42.37
  -1   6  -1  674.98   50.92
   0 -30  -6  -49.55   53.24
   0 -30  -9    8.89   53.05
   1   4   0 1628.60  102.18
   3 -13   1  388.72   40.85
   4  19  -3  102.98   45.01
   4  23  -7  -33.10   52.11
   5  23  -6  -25.30   55.94
  10  -5   3  362.29   26.20
  19  11   2   44.97   35.84
  22 -22   5  108.56   39.25
  -6 -17  -7   15.84   37.73
  -6   0 -12   -2.51   27.33
  -4  12  -4  169.04   39.77
  -4  16  -8   83.98   53.86
  -3 -24  -6   34.90   47.99
  -3  14 -11   -6.15   47.80
  -2  13 -12    6.86   49.13
   1  21  -8   37.40   52.96
   3 -26  -1  182.75   44.78
   4 -28  -1   14.80   45.06
   5 -30  -1   26.86   51.44
   5  21  -4   58.16   48.18
   7 -36  -2    4.78   52.15
   8 -21   2   11.58   39.58
   8  19  -2   45.11   44.02
  10 -35   0   14.56   58.58
  10  23  -4   89.32   51.97
  13 -36   1    1.61   49.60
  13  16   0   67.99   41.14
  17  17   0   15.65   54.42
  21 -17   5  131.54   31.02
  21 -14   5  138.64   25.58
  23 -35   4   36.50   49.70
  -8  -1 -10   12.91   14.94
  -7  10  -8  150.17   38.87
  -6  10 -10   24.30   40.66
  -4 -22  -9   12.06   40.52
  -2   9  -2  649.11   49.51
  -1  14  -3  287.96   45.39
   0  20  -8   45.49   47.90
   1 -32  -6   -3.45   49.13
   2 -24  -1  177.69   46.48
   2 -19   0  114.14   48.84
   3  18  -3   40.00   35.08
   5  22  -5   14.66   59.96
   6 -32  -1    2.74   59.15
  14  13   1   30.64   37.17
  15 -35   2   22.46   58.73
  15  19  -1   14.47   51.97
  17   5   3  118.40   33.34
  20 -37   3  -15.32   52.49
  22   7   3   98.16   42.32
  27 -40   4   19.20   47.90
  -8  -8  -9   18.96   22.70
  -7 -13  -9    3.45   29.46
  -5 -18  -5   87.19   36.31
  -5  12  -5  156.46   36.60
  -4 -22  -6   51.78   44.26
  -3 -25  -8   48.89   47.38
  -3  17  -8   42.79   49.03
  -2 -27  -8   10.78   51.26
  -2  15 -11   -4.87   47.43
  -2  18  -8    0.66   48.28
  -1 -29  -8  -59.10   51.11
  -1  14 -12   -2.36   52.34
  -1  19  -8   17.87   47.90
   2 -34  -6   20.57   51.49
   2  17  -3   94.95   39.91
   3  22  -7   15.65   51.07
   4 -18   1  291.69   42.79
   4   3   1 2517.54  154.76
   6 -14   2  166.68   33.05
   9  21  -3   -7.23   53.05
  11 -37   0  -38.73   55.09
  12   0   3  946.34   61.89
  13   8   2   19.24   33.43
  16  21  -2   52.49   48.28
  18  14   1   35.51   48.84
  22 -10   5  126.82   17.54
  -8  -8  -6   70.31   23.83
  -7 -14  -8   80.48   32.91
  -7 -13  -6   27.09   30.69
  -5  14  -7   89.51   35.79
  -4 -21 -10   39.81   42.79
  -2 -18  -2   12.25   35.27
  -1  16 -11  -30.31   50.92
   0 -31  -8   -8.89   52.72
   0  15  -3  303.85   51.87
   0  15 -12   41.94   52.72
   0  17 -11    0.00   53.15
   1 -22  -1   46.43   35.46
   1  16  -3   23.26   37.21
   4  20  -4   89.93   45.11
   4  22  -6   53.24   52.44
   7 -34  -1   -3.97   56.55
   9   4   2   64.97   22.37
  13  22  -3  -12.67   48.04
  14 -38   1   33.71   53.90
  15 -19   4  220.77   38.06
  20  17   0   28.28   59.67
  22  11   2   89.08   54.61
  23  17   0   -6.86   47.52
  24 -37   4   -9.69   50.22
  -7 -11  -5  167.29   32.15
  -7   1 -11    3.50   23.64
  -5 -16  -4   57.59   33.52
  -4 -23  -8    0.00   41.70
  -4 -16  -3   57.92   35.70
   2  21  -7   14.99   52.53
   4  21  -5   -4.30   52.72
   7 -19   2  340.21   52.20
   7  18  -2   17.59   41.37
  10 -17   3  443.62   53.90
  12   7   2  342.86   45.35
  12  20  -2   37.54   54.47
  13 -26   3  -18.63   40.52
  14 -28   3   72.34   41.99
  15 -30   3   12.53   44.54
  16 -37   2   54.05   54.99
  18  19  -1  -31.11   54.42
  21 -39   3   43.17   50.12
  21 -20   5   86.34   34.80
  25  11   2   -7.57   50.78
  27  14   1   16.83   47.85
  -8 -10  -7   45.77   27.61
  -8   6  -8   49.18   26.05
  -6  -3  -3   10.59   13.67
  -5 -20  -6   19.20   43.08
  -5 -20  -9    0.76   40.00
  -5  13  -6   92.44   34.42
  -5  13  -9   36.41   40.81
   0 -12   0  872.25   65.25
   8 -36  -1   -6.24   51.73
   9  22  -4  -36.41   52.82
  10  17  -1   50.12   44.49
  12  15   0   37.21   38.63
  16 -32   3   53.05   53.86
  16   4   3  122.23   28.75
  18  10   2   54.99   37.64
  21  14   1   -7.09   52.77
  25   7   3   19.62   48.99
  -7  -6  -4  214.72   27.80
  -7   6 -10   -3.12   30.07
  -5   9 -11   17.50   41.18
  -4   8 -12    7.28   39.34
  -4  15  -7    7.57   38.11
  -3  13  -4  632.38   59.10
   0 -20  -1   44.97   37.02
   1  20  -7   54.94   54.28
   3  19  -4  196.89   41.99
  10   5   2  528.11   43.31
  11   6   2  223.32   33.95
  12 -24   3   44.31   36.08
  13  12   1   66.01   33.29
  17 -26   4   80.19   40.24
  18 -28   4   22.08   41.37
  19 -30   4   54.52   51.54
  23 -27   5   -2.08   47.66
  24 -29   5   38.21   51.68
  24  14   1   28.13   53.71
  -4   8  -3  178.92   25.72
  -1 -27  -4    2.27   57.17
   0 -29  -4   69.89   56.17
   0 -27  -3  -49.84   52.44
   1 -31  -4    8.75   49.08
   1 -29  -3   51.97   55.65
   1 -17   0   38.73   41.00
   2 -31  -3   34.19   53.62
   3  20  -5    1.89   44.68
   7 -27   1   35.42   37.83
   8 -29   1   11.68   43.83
   8  20  -3   61.56   46.39
   9 -31   1   26.15   48.42
  14 -14   4  483.01   47.05
  14  18  -1   -5.06   41.99
  15  -7   4   88.09   16.27
  16  16   0   -8.23   42.70
  17 -39   2   26.43   50.88
  17 -34   3   12.44   56.98
  20 -32   4   25.30   52.72
  22 -25   5   23.22   42.27
  23   1   4   12.48   27.42
  25 -39   4   58.30   51.11
  25 -31   5   26.95   50.12
  -8  -3  -5   14.85   15.32
  -7   8  -9   -0.85   36.36
  -7   9  -7   62.51   27.85
  -5 -21  -8   -4.96   37.78
  -5 -19 -10    4.49   37.64
  -4 -11  -2  181.05   31.87
  -4  13  -5  -11.87   32.39
  -3  16  -7   29.41   41.14
  -2 -25  -4   63.22   57.02
  -2 -13  -1  453.60   46.05
  -1 -30  -7   18.44   51.54
  -1 -25  -3   -3.50   42.13
  -1  10  -2   79.06   26.05
   0  19  -7   33.76   54.90
   2  18  -4  105.21   44.31
   2  20  -9   19.53   53.95
   3 -33  -3   50.22   50.12
   6 -25   1   -2.93   37.45
   6  17  -2   34.85   39.81
  10 -33   1   59.58   58.25
  11 -22   3   53.10   36.22
  15   3   3    7.42   24.59
  16 -24   4    0.00   38.25
  21 -34   4   -0.76   49.79
  21   6   3    0.00   33.10
  -8   4  -6   31.96   16.27
  -7 -15  -7   76.65   36.27
  -7   8  -6   17.50   26.29
  -6 -16  -5  104.88   35.27
  -5  11 -10  -17.54   38.82
  -4  14  -6  278.08   42.93
  -4  14  -9   64.73   46.81
  -3 -16  -2  159.02   39.67
  -2  14  -4   69.89   40.66
  -2  17  -7   14.14   46.10
  -1  18  -7   16.17   49.13
   0 -32  -7  -22.46   53.76
   2 -33  -4    0.85   46.95
   2 -29  -2    9.27   54.05
   2  -8   1  760.85   54.47
   3 -16   1  396.76   46.86
   5 -28   0   21.42   42.93
   6 -30   0   -1.04   41.80
   9  16  -1   31.82   34.90
  10 -28   2   84.21   41.99
  11 -30   2   28.99   43.41
  11  19  -2   78.30   40.76
  12  21  -3   25.39   60.43
  13   1   3  254.34   28.61
  14 -11   4  180.34   30.50
  17  13   1   57.50   38.16
  18 -36   3    0.24   44.59
  -6  11  -8    4.26   39.39
  -3 -23  -4   36.31   41.52
  -2 -27  -5   -8.13   43.69
  -2 -23  -3   14.23   41.33
  -1 -29  -5   12.20   48.51
  -1  15  -4   25.58   36.88
   0 -31  -5   41.61   45.87
   0  16  -4  297.09   44.68
   1 -27  -2   42.27   44.92
   1  17  -4   62.98   39.91
   1  19  -6  -18.02   45.35
   1  19  -9   -7.94   51.07
   2  19  -5   24.87   40.43
   3 -35  -4  -17.16   50.64
   3 -31  -2   46.48   56.84
   4 -35  -3   23.26   44.12
   4 -26   0  104.50   43.83
   5 -23   1   40.48   38.77
   5  16  -2  138.12   41.23
   6 -17   2  239.68   41.85
   7 -32   0   44.49   56.27
   8  21  -4    0.00   58.58
   8  22  -5  -18.44   54.80
   9 -26   2  112.58   37.69
   9 -12   3  394.02   38.39
  11 -35   1    0.28   58.96
  11  14   0    7.57   35.89
  12  11   1  191.78   39.20
  14 -17   4  378.60   41.09
  14   2   3   84.45   26.95
  19  16   0    2.46   56.13
  21 -23   5   41.85   35.79
  25  16   0  -15.65   48.04
  -7 -12 -10   34.14   27.38
  -6 -18  -6   17.97   36.83
  -6 -13 -11  -11.87   28.65
  -5   4 -12   -5.63   34.61
  -3  15  -9  121.05   46.95
  -2   2  -1  556.72   35.42
   0 -25  -2   31.59   39.62
   0  18  -9   79.77   50.40
   1 -33  -5   -9.98   46.24
   3 -24   0  146.44   42.22
   4 -33  -2   97.36   55.70
   7  19  -3  218.97   41.14
   8 -34   0  -10.73   49.88
  15 -22   4  260.20   42.08
  17   9   2  125.82   36.88
  17  18  -1   14.52   60.10
  20 -18   5   22.98   29.27
  21  10   2   26.48   40.81
  22 -36   4   46.24   47.38
  22  16   0   37.26   49.32
  -8   5  -7   95.37   21.99
  -6 -18  -9   23.45   36.93
  -6   5 -11    0.00   30.36
  -3 -25  -5    9.74   50.78
  -3   9 -12  -25.16   43.12
  -3  15  -6   44.35   34.00
  -2  16  -9    5.25   42.74
  -1 -18  -1   -7.75   41.14
  -1  17  -9   -4.35   46.57
   0  18  -6  130.03   41.42
   1  18  -5   45.49   40.24
   2 -11   1  588.07   47.14
   4  21  -8   29.74   47.80
   5 -35  -2   -7.23   50.17
   7  22  -6   68.28   53.53
   8 -24   2   27.05   39.86
   9  -9   3   98.35   22.03
  12 -37   1   19.34   52.49
  19 -38   3    9.79   49.74
  20 -15   5   59.53   25.53
  20  18  -1   29.93   50.97
  -6 -19  -8   -7.38   37.59
  -6 -14  -4  160.58   33.81
  -5 -22  -7   -0.28   41.99
  -5 -14  -3  216.89   36.88
  -4  10 -11   -6.71   41.37
  -4  12 -10   32.96   40.57
  -3 -21  -3  206.06   40.14
  -2  16  -6   79.34   36.55
  -1 -23  -2   19.48   39.06
  -1  16  -5  133.44   38.77
  -1  17  -6  -34.71   38.02
   0   7  -1 1184.27   77.64
   0  11  -2  485.56   45.39
   0  17  -5  385.84   50.97
   2  -5   1  726.66   53.15
   5  -9   2 1088.43   72.49
   8  15  -1  131.97   34.94
   9 -36   0   31.63   53.53
   9 -15   3  184.83   34.75
  10 -20   3   37.78   34.75
  15  15   0   -8.61   42.70
  20  13   1   12.06   52.20
  23 -38   4    0.00   47.33
  24  10   2   14.94   52.25
  26  13   1   76.03   47.00
  -8  -6  -5    7.14   18.54
  -4 -23  -5    7.52   51.87
  -4 -21  -4   14.04   34.09
   2 -22   0  147.81   33.10
   4 -21   1  281.72   46.29
   5 -12   2  420.35   38.58
   7  20  -4    0.00   39.67
   7  21  -5   54.80   59.10
  10  18  -2   27.05   42.46
  11  10   1  355.20   46.57
  11  20  -3   75.04   48.51
  23  13   1    0.00   47.85
   0 -15   0  548.97   53.29
   1  12  -2  186.91   35.23
   2 -27  -1   68.61   42.13
   2  13  -2  510.38   54.09
   2  18 -10   -5.11   54.00
   3 -29  -1  219.82   52.06
   3  14  -2  668.78   62.75
   3  20  -8   12.01   45.53
   4 -31  -1   70.03   49.98
   5  21  -7   -1.80   42.08
   6  18  -3   35.08   35.51
   7 -22   2  127.81   37.64
  14  19  -2  131.07   60.57
  15 -38   2  110.55   50.92
  16  12   1   23.41   35.08
  20 -21   5   46.91   31.63
  20   5   3   29.98   31.07
  21 -11   5  140.34   19.76
  22   0   4   73.34   25.20
  23 -30   5    9.69   45.77
  -7  -9  -4  154.38   29.65
  -7  -2 -11   -1.51   18.06
  -5   8  -4  158.50   28.18
  -5  12  -8   88.18   42.04
  -3  -8  -1  228.67   25.86
  -3  -5  -1   77.36   17.73
  -2 -29  -6    3.74   44.45
  -2  10 -12  -24.07   41.09
  -1 -31  -6   -8.27   46.67
   5 -33  -1   23.78   56.41
   5   4   1  900.10   59.77
   6  21  -6   31.92   52.11
  11  21  -4   52.20   49.08
  13 -29   3   23.31   36.12
  14 -31   3   26.01   49.22
  14 -20   4  136.60   36.88
  22 -28   5    0.57   50.59
  24 -32   5   49.70   47.71
  -8 -11  -6   90.64   28.13
  -6 -17 -10   -7.14   36.12
  -6   8  -5  270.89   34.90
  -3 -27  -6    5.86   43.74
  -3  11 -11    5.77   40.66
   0 -33  -6    2.32   53.43
   1 -25  -1   47.33   33.48
   1  17 -10   -9.36   50.64
   2   5   0   21.99   20.52
   2  19  -8   34.61   45.01
   6 -35  -1   23.17   45.01
   7  14  -1  299.07   45.53
  12 -27   3    9.17   39.20
  15 -33   3   20.43   52.96
  17 -29   4    8.75   42.65
  18 -31   4    0.00   48.89
  18  15   0    8.42   45.91
  19 -33   4   18.16   51.54
  21 -26   5   15.65   43.26
  25 -34   5  -17.68   48.56
  -7 -14  -5  156.18   33.19
  -6   9  -9   16.27   37.83
  -6  10  -7  147.53   32.25
  -5 -21  -5   -3.88   40.66
  -4 -19  -3   93.91   40.38
  -4 -14  -2   49.70   35.23
  -3   9  -3   24.49   24.54
  -2 -29  -9   -5.11   48.66
  -1 -31  -9  -50.03   58.11
   0  16 -10   38.06   50.12
   1 -20   0   22.13   39.39
   2 -14   1  788.89   61.99
   6  19  -4   63.55   42.46
   6  20  -5    0.24   53.29
  10   9   1  450.10   48.80
  16 -35   3    4.02   51.73
  16 -27   4    9.22   36.65
  16   8   2   12.01   30.69
  16  17  -1   63.41   52.25
  17  19  -2    8.18   52.86
  -7 -16  -6    0.00   32.44
  -6   7 -10   25.68   31.07
  -5 -19  -4  -10.73   35.32
  -4 -25  -6   42.84   44.40
  -4  13  -8   40.52   46.57
  -3 -27  -9   18.63   44.49
  -3   5  -2  209.28   21.28
  -2 -16  -1  113.77   41.56
  -2  12 -11   41.18   46.72
  -1  -7   0  552.80   43.08
  -1  11 -12  -20.80   41.80
   1  18  -8    0.00   44.35
   3 -19   1  345.83   51.11
   4  20  -7  -13.81   50.97
   5 -15   2  569.06   51.63
   5  17  -3   86.48   38.77
   6 -20   2  262.99   45.63
   7 -37  -1   18.77   50.36
   9 -18   3    3.78   42.74
   9  17  -2   75.84   40.85
  11 -25   3   16.41   37.54
  14  14   0   22.08   37.45
  14  20  -3   38.54   57.59
  20 -35   4   29.79   47.61
  20   9   2   39.06   36.12
  21  15   0   36.22   53.43
  24  15   0   29.17   45.58
  -2 -30  -8   -3.69   47.47
  -1 -32  -8  -17.83   58.82
   0 -23  -1  185.59   43.83
   0  12 -12   -3.12   48.04
   1   8  -1   86.96   23.26
   5  20  -6   19.72   55.65
   6  13  -1   35.23   40.66
   7 -30   1    0.28   44.26
   8 -32   1   38.68   53.71
  10  19  -3   75.75   44.35
  15 -25   4  145.30   36.55
  17 -37   3   31.25   48.28
  19  17  -1   16.22   47.66
  20 -24   5   52.91   35.23
  22  17  -1   22.74   47.80
  28  12   1   -3.26   44.45
  -8 -13  -7   -0.19   31.16
  -8 -11  -9  -10.40   25.11
  -7 -17  -8   35.32   36.22
  -7 -16  -9   60.81   31.35
  -6   9  -6  -13.67   25.58
  -5   4  -3  210.13   19.67
  -4 -25  -9   18.06   41.70
  -3 -28  -8    1.04   41.99
  -3  14  -8  136.70   50.83
  -1 -10   0  375.58   35.08
  -1  13 -11  -12.10   43.55
   0  14 -11   47.14   47.00
   0  17  -8  150.41   53.81
   1  13 -12   42.56   51.44
   1  15 -11   34.28   51.11
   6 -28   1    5.25   40.95
   9 -34   1   17.92   56.50
   9   8   1   51.44   31.44
  10  21  -5   17.54   53.34
  13 -15   4   98.49   29.74
  13  18  -2   -3.12   44.64
  19  12   1    6.38   37.31
  21 -37   4  -32.39   47.99
  -7   7  -8  356.43   38.54
  -5 -23  -6   26.29   39.95
  -4   5 -12   -0.80   34.19
  -3 -19  -2  198.31   39.10
  -3 -11  -1 1386.89   92.77
  -2  15  -8   15.37   49.84
  -1  16  -8   78.54   52.25
   0 -30  -3   39.43   49.32
   1 -32  -3  -14.89   47.24
   3  19  -7   34.00   49.79
   4  16  -3  150.36   39.34
   5 -26   1   34.47   39.81
   5  -6   2 1081.57   69.51
   5  12  -1  427.73   48.42
   5  18  -4   75.65   41.47
   5  19  -5    0.09   43.88
   6   5   1  110.12   20.00
   8  11   0  350.61   46.24
   9 -29   2  142.23   37.83
  10 -31   2   -7.23   48.51
  10 -23   3   13.67   35.27
  10  20  -4   11.92   56.50
  11 -33   2   50.31   53.86
  15  11   1  137.83   36.22
  18 -39   3   13.05   46.15
  19 -19   5  306.45   39.86
  23   5   3   26.05   34.28
  23   9   2  -26.05   48.42
  25  12   1   40.66   45.63
  26   9   2    0.00   47.38
  -8  -9  -5    3.40   21.75
  -6 -19  -5   44.45   39.91
  -5  -6  -2  581.97   42.84
  -4 -26  -8    7.94   42.46
  -4 -24 -10   -1.51   41.23
  -1 -30  -4   21.99   48.70
  -1 -28  -3  -14.19   49.55
   0 -32  -4   37.45   44.45
   2 -34  -3  -34.33   47.38
   4 -29   0   38.06   38.21
   5 -31   0   10.92   51.07
   6 -33   0   16.64   46.34
   8 -27   2   16.50   38.21
   9  21  -6   19.81   41.61
  10 -36   1  105.82   54.23
  12 -35   2  -29.08   56.17
  13 -18   4   78.73   29.84
  14 -23   4  176.04   41.47
  19 -16   5  165.97   28.46
  19   4   3   70.03   29.69
  21  -1   4   41.85   20.80
  22 -39   4   11.68   51.49
  22  12   1  -10.45   49.84
  -5 -23  -9  -11.16   37.50
  -5   6 -11   33.19   33.15
  -5  10  -9  -14.42   37.12
  -5  11  -7   75.84   29.22
  -2 -28  -4   39.86   49.51
  -2  10  -3   99.49   26.62
  -1 -21  -1   34.47   32.11
   0 -18   0  191.50   43.78
   1 -34  -4    0.71   47.43
   2   9  -1  572.70   46.57
   3 -27   0   59.44   37.87
   3  15  -3   -1.09   38.06
   4  11  -1  104.02   27.38
   7 -35   0   12.81   42.70
   8  16  -2  -11.92   32.72
  11  15  -1  125.73   41.00
  15   7   2   90.17   29.93
  -7 -18  -7   30.26   37.97
  -7   3 -10   14.56   25.63
  -6 -12  -3   57.69   32.15
  -5 -17  -3  276.85   40.71
  -2 -26  -3  -40.95   48.99
   2  18  -7   30.55   52.01
   3   6   0  290.04   26.86
   3  10  -1  476.01   43.17
   3  18  -9   -6.57   49.41
   4 -24   1   83.74   38.58
   7 -25   2   28.99   39.53
   7  10   0 1004.03   73.90
   8 -37   0   37.54   48.09
   9  18  -3   -6.01   41.37
  13 -12   4   82.27   27.57
  13  13   0  129.46   37.69
  13  19  -3   50.36   49.08
  15  16  -1   -7.05   41.04
  17  14   0   27.24   38.54
  19 -22   5  179.82   34.04
  20 -12   5    9.88   17.45
  21 -29   5   24.87   45.63
  22 -31   5   31.59   48.99
  23 -33   5   45.82   46.72
  26  14   0  -10.36   45.72
  -7 -12  -4  345.69   37.83
  -6 -21  -6  -22.98   40.62
  -6 -17  -4   19.91   32.44
  -5 -24  -8   -3.03   39.34
  -5  -9  -2   19.72   22.03
  -5   1 -12   13.14   28.99
  -4   9  -4  331.79   36.88
  -3 -29  -7    7.80   48.28
  -3 -26  -4   67.43   48.56
  -2 -31  -7  -37.83   45.01
  -1 -33  -7   -5.30   50.31
  -1 -13   0  341.53   36.27
   2 -25   0   12.53   38.73
   2 -17   1  361.86   46.29
   4  17  -4  174.43   42.89
   4  18  -5   31.40   39.81
   5 -18   2  306.45   46.05
   9 -21   3    9.46   31.92
   9  20  -5   30.59   56.65
  13  20  -4   57.97   53.01
  19  18  -2   32.67   44.64
  24 -35   5   26.15   47.33
  -5   8 -10  -26.34   36.31
  -5   9  -5  254.81   34.90
  -3 -24  -3  -11.87   40.19
  -2 -30  -5  -16.93   42.74
  -1 -32  -5    0.00   44.45
  -1  11  -3  423.71   42.22
   0 -34  -5   27.38   50.83
   1  17  -7   43.83   53.05
   2  14  -3   85.44   41.14
   2  17  -9   31.73   41.66
   7  20  -7  -19.39   47.09
   8 -13   3  257.41   31.87
   9  19  -4   -7.00   40.95
  12  17  -2  174.53   38.35
  13 -32   3   27.66   53.67
  16 -30   4   37.97   47.85
  17 -32   4   47.76   51.59
  19   8   2   21.28   31.92
  20 -27   5   10.31   47.33
  20  14   0   49.46   51.87
  23  14   0    2.60   46.20
  -9  -5  -7   20.80   14.75
  -8   3  -8   10.54   19.86
  -7   5  -9   27.99   30.03
  -5 -22 -10  -11.30   39.91
  -5  10  -6  117.83   29.88
  -4 -27  -7    9.74   47.00
  -4 -24  -4    0.00   50.03
  -4  12  -7   91.35   32.11
  -3 -28  -5  -18.20   42.98
   0  12  -3 1088.38   79.96
   1  13  -3  295.34   42.70
   4   7   0  591.29   44.73
   5  19  -8   -7.28   44.12
   6   9   0  364.80   37.21
   8 -16   3  347.44   42.70
   8  20  -6   31.44   44.45
  12 -30   3   23.93   43.60
  13 -21   4   75.89   35.46
  14 -34   3    9.13   51.63
  14  10   1  316.09   42.60
  16  19  -3   -1.61   45.11
  18 -34   4   18.49   48.04
  18  11   1   51.97   33.48
  18  16  -1   34.85   52.91
  21  16  -1   -1.70   48.42
  -4 -17  -2  177.88   36.79
  -4  11  -9   14.09   41.99
  -3 -14  -1  969.46   74.24
  -3   6 -12    9.22   37.21
  -2 -19  -1   11.02   33.90
  -1  -4   0 1628.27  101.28
   0  16  -7   22.70   39.91
   1 -23   0   62.04   36.98
   2 -30  -1   19.20   53.86
   3 -32  -1   54.09   53.67
   3 -22   1  280.11   41.61
   3  16  -4  323.85   41.23
   4 -34  -1   20.57   49.32
   5   8   0  336.28   33.86
   6 -23   2  -30.69   36.50
   7  15  -2  123.60   37.73
  11 -28   3    5.48   38.77
  15 -36   3   14.37   43.08
  15 -28   4   19.01   38.91
  19 -36   4   53.62   47.71
  27  11   1   28.13   43.03
  -8 -14  -6   30.03   30.40
  -7 -15 -10   54.52   30.55
  -7   4  -5  910.74   60.57
  -6 -22  -8  -28.75   40.66
  -6 -21  -9  -14.14   35.46
  -6   2 -11  -15.51   26.29
  -5 -25  -7   12.06   38.02
  -4 -26  -5   59.34   40.95
  -3  13  -7  161.66   35.98
  -2 -24  -2    2.22   32.53
  -2  14  -7   26.10   35.70
  -1  15  -7  -20.38   39.25
   1 -28  -1   24.63   43.31
   1  16  -9   -4.87   40.48
   3  17  -5  132.68   39.81
   5 -36  -1   10.31   46.01
   8  17  -3  136.27   35.94
  10  14  -1  248.90   42.56
  14  -8   4    1.28   16.17
  14   6   2  189.33   32.96
  19 -25   5   68.85   39.10
  20 -38   4   16.69   44.97
  -7 -17  -5   55.51   31.35
  -5 -12  -2   21.04   33.81
  -4 -22  -3  186.16   41.00
  -4   7 -11   50.22   34.09
  -3  12  -9   39.77   40.43
   0  15  -9   58.25   44.83
   8 -10   3  248.00   26.48
   8  19  -5   13.43   52.96
  10 -26   3   97.97   40.10
  12  18  -3   11.49   45.53
  12  20  -5   17.40   49.98
  14 -26   4  102.42   34.94
  16 -38   3  -41.18   47.66
  18   3   3   36.79   25.58
  21  11   1   32.39   40.14
  22   8   2   12.58   35.89
  28  13   0   17.02   49.88
  -9  -8  -7    5.34   19.58
  -8 -15  -8   14.75   28.89
  -8 -12  -5   34.80   26.53
  -7   6  -7   29.55   21.75
  -6   8  -8   13.10   28.28
  -5 -22  -4   20.71   44.26
  -5  -3  -2  633.37   41.85
  -3  10  -4 1601.93  107.05
  -2  13  -9   26.48   40.14
  -1  14  -9   71.73   41.66
   0 -26  -1  148.38   41.75
   1 -12   1   22.41   22.08
   1  -9   1   74.80   22.03
   1  16  -6   18.63   34.61
   2  15  -4  144.07   37.69
   2  16  -5   19.39   34.71
   3  16 -10    0.14   50.07
   4 -13   2   72.86   26.48
   4  18  -8   16.41   42.89
   6  19  -7   20.19   48.23
   8  18  -4   25.77   37.83
  12  12   0   87.38   33.81
  15  17  -2   37.69   46.57
  16  13   0   50.17   36.50
  18 -20   5   38.11   29.98
  22   4   3  141.05   34.94
  24  11   1  -23.55   47.66
  25   8   2   -4.68   48.51
  -7 -19  -6   13.85   36.69
  -5 -24  -5   57.88   45.44
  -4   9 -10    6.01   33.62
  -4  10  -5  248.57   37.45
  -4  11  -6  303.66   36.22
  -3 -30  -6    2.32   42.46
  -1 -16   0   28.80   35.60
   4 -10   2 1133.87   75.65
   5 -21   2  136.46   37.83
   6 -31   1   22.79   43.22
   6  14  -2  155.90   41.89
   7 -33   1   89.56   47.90
   7  19  -6   74.05   49.36
   8 -35   1    5.06   50.12
   8 -19   3   79.86   37.07
   9  -6   3   89.93   13.48
  11  16  -2   29.03   33.38
  12  19  -4   37.35   55.42
  18 -17   5  131.35   28.75
  20  -2   4   58.40   18.49
  -6 -23  -7   61.09   37.35
  -3 -22  -2   96.13   33.38
  -3  -2  -1  673.80   44.87
  -2   7 -12    6.43   38.91
   0 -21   0  157.93   32.82
   0  15  -6   63.88   35.04
   1  14  -4   16.03   34.14
   2 -20   1  135.80   35.94
   5 -29   1   38.91   36.12
   8 -30   2   -0.09   42.93
   9 -37   1    9.79   48.32
   9 -32   2    0.05   51.49
   9 -24   3    9.98   36.08
  10 -34   2   18.11   45.77
  12 -16   4  189.33   33.52
  18 -23   5   65.68   31.96
  18  17  -2   14.47   54.14
  19 -13   5   13.43   19.06
  21 -32   5   10.97   48.47
  21  17  -2    7.42   48.14
  22 -34   5    4.16   46.48
  25  13   0   -6.90   44.21
  -9  -7  -8    0.00   18.96
  -8 -16  -7   22.84   31.92
  -6 -20 -10   13.95   35.18
  -6 -15  -3   76.79   28.70
  -4 -28  -6   37.40   44.92
  -3  12  -6  139.01   33.52
  -2   6  -2   79.58   18.72
  -2  11  -4  783.78   62.37
  -1 -24  -1   54.66   38.73
   0  13  -4    0.00   35.32
   1 -15   1   87.19   33.15
   1  15  -5   99.20   35.79
   2  15 -10    0.71   42.79
   3  17  -8   32.39   44.21
   4 -16   2  257.08   39.95
   7  16  -3  129.98   35.98
   9  13  -1   81.85   39.67
  11 -36   2    6.76   48.56
  12 -19   4  349.90   40.71
  13   9   1  125.96   32.82
  15  18  -3   16.41   47.66
  17  15  -1   17.35   41.85
  18   7   2   47.00   30.92
  19  13   0   33.95   38.35
  20 -30   5   38.87   46.86
  23 -36   5   15.32   45.72
  25   4   3    5.20   39.10
  29  10   1   20.76   40.05
  -8 -14  -9   36.88   26.90
  -7 -20  -8    0.00   28.75
  -7 -15  -4  202.28   35.32
  -3   8 -11   20.38   37.83
  -2  13  -6   43.97   34.71
  -1  12  -4  226.87   38.11
  -1  14  -6    8.09   31.82
   1  14 -10  -12.91   45.25
   4 -32   0   24.59   44.31
   4 -27   1   -2.55   39.39
   5 -34   0   37.35   42.98
   5  18  -7   17.59   47.47
   7 -28   2   45.91   39.06
   7  18  -5   18.49   43.26
  13   5   2  294.44   35.37
  15  19  -4    5.15   50.07
  17  10   1   77.17   32.63
  18  18  -3   -4.21   49.93
  19 -28   5    1.89   48.37
  22  13   0   10.40   54.94
  23  15  -1  -14.61   46.29
  24 -38   5    0.38   44.92
  -8  -7 -10   -2.60   10.83
  -7   5  -6   43.22   19.15
  -6 -22  -5   -0.80   45.30
  -5 -26  -6   40.24   40.71
  -5 -20  -3   62.65   30.88
  -3 -30  -9    2.41   44.97
  -3 -17  -1  124.83   39.06
  -1 -31  -3    5.48   43.78
  -1   8 -12  -10.07   42.04
   0 -33  -3   59.63   45.63
   0  14  -5  341.34   41.75
   1 -35  -3  -30.83   47.33
   3 -30   0   41.42   49.22
   3  14 -11  -37.12   44.35
   5  13  -2  303.99   45.16
   6 -36   0    0.00   45.53
   7  17  -4  138.87   40.14
  11  19  -5   12.96   51.44
  16 -33   4   21.66   49.08
  20  15  -1   29.88   52.91
  -9  -6  -6  118.07   19.20
  -7 -19  -9   27.90   35.42
  -5 -15  -2    0.00   32.25
  -5   9  -8   74.95   31.77
  -4 -28  -9   32.67   42.65
  -3 -31  -8  -42.89   49.36
  -2 -29  -3   38.73   45.30
  -1 -33  -4   -5.91   44.12
   0  13 -10   -8.75   42.08
   2 -28   0   11.11   33.48
   2  11 -12   16.83   47.90
   2  13 -11   20.28   45.44
   2  16  -8    5.67   47.33
   6 -26   2   50.50   34.99
   6  18  -6   48.47   53.34
  11  17  -3   51.63   40.24
  12 -33   3   21.09   53.10
  12 -13   4   71.02   27.47
  15 -31   4    4.07   46.15
  17 -35   4  -29.32   45.91
  24  -1   4   13.71   23.88
  -2 -31  -4   -8.13   41.09
  -2 -22  -1  225.02   41.66
  -2   9 -11    3.64   36.83
   0   9 -12    6.86   41.37
   1  10 -12   -2.46   40.90
   2 -35  -2   -0.99   45.16
   3 -25   1  103.46   39.29
   5  17  -9   16.31   43.17
   8 -22   3   66.95   32.01
  10  15  -2   93.34   36.93
  10  19  -6   96.65   50.31
  11 -31   3  -22.70   49.79
  11  18  -4   34.75   48.42
  12 -22   4  365.88   45.01
  13 -35   3   10.02   46.57
  14 -29   4   64.31   48.18
  14  16  -2   43.41   39.53
  17   2   3   67.33   24.16
  18 -37   4   28.09   43.22
  18 -26   5   23.03   40.00
  26  10   1    5.39   47.95
  -9 -11  -7    4.30   23.83
  -9  -9  -6  114.05   22.70
  -6   4 -10   -5.15   27.80
  -6   6  -9   17.68   34.33
  -4 -29  -8   50.55   47.09
  -4   2 -12  -23.03   32.63
  -3 -29  -4   50.59   41.18
  -3 -27  -3  -27.42   49.32
  -1 -19   0   15.08   34.42
  -1  10 -11  -44.68   38.54
   0  11 -11    0.00   41.04
   1 -26   0   31.59   37.45
   1  12 -11   22.65   43.22
   4 -19   2  326.16   42.93
   4  12  -2  340.44   44.35
   4  17  -7   36.93   50.17
   6  15  -3    4.73   34.71
  10 -29   3   88.18   41.09
  14 -37   3   12.58   45.39
  15  12   0   36.60   33.29
  20  10   1   -1.28   32.63
  21   7   2   69.08   32.53
  27   7   2   25.63   46.91
  -6 -24  -6   -1.61   36.27
  -4  -9  -1  153.53   23.45
  -2 -11   0   70.12   24.54
   1 -18   1  177.41   36.83
   1  15  -8  105.63   45.87
   6  17  -5    7.38   37.40
   7 -17   3  393.78   46.24
   7 -14   3 1213.02   85.06
   7  18  -8   17.12   43.36
   8  12  -1  116.70   39.43
  12   8   1  190.74   36.55
  13 -27   4   27.71   34.23
  17 -21   5  112.16   30.83
  23  10   1   70.07   51.02
  27  12   0   -1.13   39.58
  -8 -17  -6  -15.08   32.44
  -8 -15  -5   13.24   28.56
  -5 -27  -8   17.68   37.40
  -5 -26  -9   18.58   38.35
  -4 -27  -4   -9.41   46.67
  -4 -12  -1  667.51   54.75
  -4  10  -8   77.88   34.71
  -3 -32  -7   20.10   46.24
  -2 -33  -5    0.95   47.61
   1  -6   1  575.64   42.13
   2 -33  -1   -1.65   46.20
   2 -23   1   99.49   37.26
   3 -35  -1   13.38   45.82
   4  16  -9   -4.11   40.38
   5 -24   2   18.11   37.64
   5  17  -6   68.56   44.31
   6  16  -4  186.11   40.14
   9 -27   3   31.73   36.88
  12   4   2  251.13   31.96
  14  17  -3   16.36   47.33
  17 -18   5  100.76   29.17
  18 -14   5  161.95   24.92
  20  16  -2   -4.92   48.61
  21   3   3   93.76   27.33
  24   7   2    2.18   40.90
  25  14  -1   17.40   42.18
  -8 -10 -10   -4.54   18.25
  -8  -7  -4   73.05   25.11
  -7 -20  -5    3.40   35.84
  -7 -10  -3  540.31   47.76
  -4 -25  -3   39.77   45.72
  -3 -31  -5   16.55   42.93
  -1   7  -2  277.65   26.81
   0  14  -8  118.21   45.39
   1 -31  -1   22.84   50.88
   3  11  -2  547.31   47.19
  10  18  -5   28.89   52.30
  13  -9   4   54.61   18.25
  14  18  -4   -5.25   54.14
  16  14  -1   79.96   37.26
  17 -24   5   92.58   34.66
  20 -33   5    9.08   41.52
  21 -35   5   15.75   45.44
  -8 -10  -4  108.99   26.90
  -7 -11 -11    8.18   18.30
  -6 -18  -3  140.67   34.90
  -6   7  -7   36.12   26.20
  -5   3 -11   24.16   29.17
  -4 -30  -7   -5.01   45.20
  -4 -29  -5   14.61   43.50
  -3  11  -8   17.78   34.28
  -2 -14   0  162.52   34.33
  -2  -8   0   22.46   19.24
  -2  12  -8   70.22   43.93
  -1  13  -8   22.93   45.72
   0 -29  -1  150.65   51.97
   0 -24   0  103.22   37.12
   3  16  -7   64.40   47.61
   5  14  -3  286.49   42.60
   8  18  -7    5.53   43.45
  10  16  -3   59.63   38.25
  17   6   2    1.23   26.62
  17  17  -3  -24.45   52.91
  18  12   0   -7.75   34.38
  19 -31   5   19.48   42.37
  22 -37   5   11.68   41.85
  24  12   0    0.00   50.69
  -7 -18  -4  -11.58   27.33
  -5 -25  -4  -15.65   47.05
  -5  -2 -12   23.22   25.25
  -4   5  -3  231.93   21.33
  -3 -20  -1  103.84   35.98
   2  10  -2  573.93   47.43
   4  -7   2 1633.85  102.75
   5 -32   1   48.32   53.05
   6 -34   1   22.74   43.03
   6  17  -8   -0.90   41.42
   7 -36   1   89.56   48.32
   8 -33   2   41.70   51.68
   9 -35   2   10.69   48.14
   9  14  -2  127.10   36.31
   9  18  -6   26.72   46.29
  10  17  -4   29.74   34.23
  11 -17   4   97.97   30.50
  12 -25   4   16.41   33.05
  12  13  -1  101.33   34.94
  16   9   1    4.54   27.57
  18 -29   5  -25.39   49.22
  19  -3   4  250.70   23.26
  19  14  -1  107.38   41.47
  21  12   0   15.04   42.84
  22  14  -1   10.97   47.90
  23 -39   5   -1.18   48.42
  -9 -12  -6    9.65   22.65
  -8 -18  -8   10.40   29.32
  -8   2  -7  146.82   18.58
  -7 -22  -6   54.52   35.84
  -7 -18 -10   17.97   30.69
  -6 -25  -8   23.03   39.48
  -6 -24  -9    0.00   36.69
  -5 -28  -7    0.00   45.96
  -1 -27  -1   50.40   41.99
   0   8  -2  707.13   50.83
   1   9  -2   47.95   23.31
   3  15  -9   25.77   38.63
   4 -22   2   25.25   34.47
   5  15 -10    0.00   41.94
   5  16  -5    8.23   30.69
   7 -31   2   61.09   43.50
   7 -11   3  991.36   67.90
   7  11  -1  303.23   41.23
  10 -37   2  -14.42   46.01
  11 -20   4  123.51   34.33
  13  15  -2   49.51   37.31
  28   9   1   -0.85   43.55
  29  11   0    5.34   41.09
  -7 -13  -3  135.09   30.55
  -5 -27  -5    0.00   37.69
  -5   7  -9   92.30   38.06
  -4 -15  -1  342.57   43.60
  -4  -6  -1 1165.03   75.18
   2  15  -7   29.46   43.03
   3 -14   2  574.59   47.43
   4 -30   1   88.09   47.66
   5  15  -4  126.77   33.81
  13  18  -5   61.37   49.41
  14  11   0   -7.47   31.02
  15 -34   4   58.87   45.96
  16 -36   4   44.12   44.02
  24   3   3   48.23   29.69
  -5 -23  -3    5.30   38.02
   3 -28   1   23.36   37.92
   4 -35   0    0.00   45.01
   6 -29   2   49.13   39.34
  11   3   2  589.25   43.97
  11   7   1  305.41   37.17
  14 -32   4   80.48   50.22
  17 -38   4   18.77   42.04
  17 -27   5    0.00   40.57
  -9 -14  -7   -9.03   29.74
  -9 -13  -8   13.19   24.92
  -8 -13  -4   84.45   26.62
  -7   0 -10   52.67   21.09
  -7   4  -8  200.20   26.38
  -6 -26  -7   -3.22   35.46
  -6 -10  -2  213.06   31.63
  -3 -33  -6  -20.62   46.72
  -3   3 -12    6.53   31.77
  -2 -17   0  105.92   38.02
  -1 -22   0   76.32   35.94
   0 -13   1  383.28   39.01
   2 -31   0    0.95   50.97
   2  14  -9    0.19   35.70
   3 -33   0   57.92   49.70
   3 -17   2  538.14   53.05
   4  13  -3  291.69   45.91
   7  17  -7   22.98   47.38
   9  17  -5   17.50   43.03
  11 -34   3   -8.84   40.48
  11 -14   4  209.52   32.01
  12 -36   3   43.97   45.44
  13 -30   4  -10.88   52.49
  13  16  -3   20.38   37.73
  16   1   3   24.63   21.89
  16  15  -2  -11.25   41.37
  17 -15   5   37.78   21.70
  22  15  -2   17.50   46.53
  25   9   1   43.08   45.11
  -8 -17  -9   13.62   30.07
  -6 -25  -5   18.87   41.85
  -6 -23  -4    9.22   41.33
  -5   5 -10   79.67   29.79
  -5   8  -7   86.77   28.46
  -2 -25  -1  101.94   36.41
   1  14  -7    3.88   38.30
   3 -11   2  662.12   49.46
   4  14 -10   61.19   46.57
   4  15  -5  138.92   38.21
   5 -27   2   14.04   31.82
   5  16  -8   15.13   42.13
   6  10  -1    5.20   27.71
   9   9   0  311.41   40.95
   9  15  -3   13.95   30.03
  10 -32   3   35.79   49.18
  11 -23   4   47.14   31.59
  12  18  -6   33.15   46.05
  13  17  -4   20.10   51.73
  16 -22   5   82.04   30.12
  16 -19   5  186.06   32.53
  19   9   1   63.46   31.02
  19  15  -2    0.43   53.38
  20   6   2    8.18   28.37
  -7 -23  -8   -1.65   37.92
  -6 -13  -2   76.51   31.77
  -6   6  -6  351.41   32.63
  -1 -34  -3   62.70   44.59
   0 -16   1  324.70   41.94
   0 -10   1  116.93   23.55
   1 -29   0   21.14   45.87
   1  13  -9   29.98   40.62
   2 -26   1   18.11   36.55
   7  16  -9   11.40   39.77
   8  13  -2   19.01   33.52
   8  17  -6   25.16   50.59
   9 -30   3   41.75   38.49
   9  16  -4    9.98   36.36
  12 -28   4   14.33   36.41
  19 -34   5   33.34   40.85
  20 -36   5   -5.48   40.76
  22   9   1   -6.48   38.49
  26   6   2   15.65   44.26
  26  11   0    4.11   41.99
  -9 -10  -5  230.75   28.23
  -8 -18  -5   -8.89   34.23
  -8  -4  -4   90.08   16.79
  -6  -7  -2  173.82   22.27
  -6  -1 -11  109.18   14.04
  -6   5  -5  316.85   30.59
  -4   4 -11   28.28   32.29
  -4   8  -9   33.90   36.46
  -2 -32  -3    4.02   40.33
  -1   3  -1  369.15   26.76
   0 -34  -2   12.53   41.42
   0  13  -7   76.41   31.16
   3  12  -3  409.05   45.82
   4  14  -4  151.50   33.76
   8  -7   3   32.91   13.95
  11  12  -1  218.55   37.40
  16 -25   5   16.69   34.75
  16  16  -3    0.80   44.12
  16  17  -4    2.13   49.32
  18 -32   5   -9.65   42.04
  19  16  -3  -19.58   47.24
  21 -38   5  -10.92   48.23
  23  -2   4   23.59   19.67
  23   6   2   80.38   33.95
  24  13  -1  -22.89   45.53
  30   8   1   35.23   43.17
  -9  -7  -5   83.27   18.72
  -8 -20  -6   28.28   31.63
  -8 -13 -10   31.16   10.64
  -7 -24  -7   31.68   38.49
  -7 -22  -9   -7.33   33.52
  -4 -18  -1   70.88   31.54
  -3 -32  -4    4.44   41.14
  -3 -30  -3    9.74   40.62
  -1 -32  -2   29.36   44.07
   0  12  -9  125.26   42.46
   3 -20   2  344.04   39.53
   3  13 -10   -3.45   43.60
  12  14  -2  229.89   36.88
  15   8   1   75.65   30.73
  16   5   2  113.72   26.38
  17  11   0    8.27   32.06
  20   2   3   19.67   23.78
  -9 -15  -6    6.01   30.64
  -7 -16  -3  202.19   33.95
  -6 -21  -3   97.22   32.86
  -4   9  -7   54.05   27.76
  -3 -23  -1  153.25   37.07
  -3   9  -9   -4.26   38.91
  -2 -30  -2   -3.83   43.50
  -2   4 -12    0.90   32.06
  -2  10  -9    3.64   38.77
  -1  11  -9   19.29   39.58
  -1  12  -7   27.00   31.07
   0 -27   0   33.10   36.93
   2  14  -6  144.74   34.80
   4 -25   2   20.05   35.94
   4  12 -11   39.10   44.54
   4  15  -8   38.06   42.98
   6  16  -7   28.13   48.80
  10   2   2  492.98   36.46
  12 -10   4   31.44   20.38
  12  17  -5   81.09   52.77
  17 -30   5   -7.66   46.86
  18  13  -1    5.30   35.51
  20  11   0   25.11   33.86
  21  13  -1   35.18   50.03
  23  11   0   -2.22   48.14
  -9  -3  -6   44.49    7.52
  -7 -23  -5   44.40   41.56
  -4 -30  -4   25.58   43.78
  -4 -28  -3    0.00   41.18
  -4   6 -10   13.71   28.65
  -3  10  -7  357.04   39.29
  -2 -20   0  170.03   32.53
  -2  11  -7  101.76   30.83
   0 -19   1  466.46   47.14
   1 -34  -1  -14.23   42.04
   1 -24   1   24.82   36.08
   3  14  -5  262.76   40.05
   4  10 -12   25.20   45.44
   5   9  -1   48.47   21.51
   8  16  -5   10.88   38.11
  10 -18   4  100.19   27.42
  10   6   1    7.61   24.11
  11 -26   4   79.48   32.96
  13  10   0   23.17   28.75
  -9 -13  -5   57.36   25.34
  -8 -16  -4   -0.95   28.46
  -7 -21  -4   44.73   37.83
  -4 -32  -8  -27.94   50.92
  -3 -28  -2    9.65   48.04
  -3   6  -3  676.07   46.81
   0 -32  -1   33.57   39.06
   2  11  -3   86.29   27.47
   2  12 -10   -5.30   36.41
   3  13  -4   70.07   32.29
   6  15  -9   18.72   43.78
   7 -34   2   26.38   46.48
   7  16  -6   66.72   45.39
   8 -36   2    1.56   42.98
   8   8   0  541.97   45.20
   8  14  -3   62.89   34.33
  10 -21   4  305.74   38.16
  11  17  -6   -4.07   41.52
  16 -16   5  198.97   29.27
  24  14  -2   -8.04   37.50
  -5 -30  -8   25.20   45.58
  -5 -28  -4   -3.45   37.54
  -3   5 -11   42.70   30.59
  -1 -25   0   38.30   34.04
  -1   5 -12   -9.79   35.56
   1  13  -6    0.71   30.40
   3   9 -12   20.85   45.91
   3  11 -11   31.40   43.97
   4 -33   1   20.05   49.18
   5 -35   1   19.95   43.97
   6 -32   2   49.88   50.40
   7  12  -2  344.79   46.95
   8  15  -4   28.89   36.36
  12  15  -3   18.30   34.14
  12  16  -4   -3.26   40.48
  13 -33   4   27.47   45.11
  14 -35   4   -4.35   42.93
  15 -37   4    0.71   40.62
  15  14  -2  126.91   37.73
  15  17  -5   27.38   47.90
  16 -28   5    8.94   41.09
  27   8   1   13.38   46.20
  28  10   0    6.01   40.48
  -9  -9  -9   23.69   16.45
  -4 -32  -5  -27.09   46.29
  -3   7 -10   76.32   32.82
  -2  -5   0    9.79   20.10
  -1 -30  -1    0.00   47.71
   0   6 -12   36.88   35.13
   1  11 -10  -34.47   37.64
   2   8 -12  -18.16   38.73
   3  14  -8   53.76   43.64
   8  16  -8    3.59   40.24
  15 -23   5   17.92   29.88
  15 -20   5   54.00   28.09
  21  14  -2   10.02   50.17
  26  12  -1   33.52   47.14
  -9 -16  -8   -2.79   28.84
  -8 -21  -8  -15.04   31.40
  -7 -25  -6   26.24   37.69
  -5 -26  -3    4.73   44.54
  -5   7  -6   70.88   22.41
  -3 -12   0  681.50   54.14
   0  10 -10  109.18   38.11
   1   7 -12   34.23   38.63
   1  10  -3  566.75   47.80
   2  10 -11   -5.11   39.20
   2  13  -5   82.89   32.58
   3 -31   1   -7.71   48.32
   3 -23   2   12.44   33.48
   4   8  -1  431.80   37.64
   5 -30   2   13.95   38.96
   5  15  -7    3.78   46.20
   6 -12   3  408.06   36.98
  10 -35   3  -13.62   44.12
  10 -24   4  197.55   36.41
  10 -15   4   72.68   29.93
  10  11  -1  354.02   44.68
  11 -37   3   15.04   42.56
  12 -31   4    3.40   46.43
  18   8   1  121.14   34.47
  23   2   3   31.77   24.54
  26   2   3   -8.79   34.47
  28   5   2   14.99   42.98
  -8 -22  -7   35.37   33.34
  -6 -28  -8   -1.18   40.95
  -6   5  -8   90.55   25.25
  -5 -31  -7   -0.52   42.41
  -5 -30  -5   36.36   44.21
  -5 -13  -1   97.12   31.11
  -4 -26  -2   64.26   46.29
  -4 -21  -1   92.39   34.23
  -3 -15   0  263.75   40.14
  -2 -28  -1   59.06   41.70
  -2   6 -11   41.37   35.04
  -2   7  -3  561.97   42.27
   0  12  -6   38.54   33.48
   1   9 -11    8.65   39.58
   2 -15   2  479.89   46.48
   2  12  -4   71.82   34.56
   5  14  -9   16.88   39.91
   9   1   2   41.70   12.44
  11  13  -2   52.15   33.15
  15   0   3  266.78   28.09
  15  15  -3   -0.24   34.47
  15  16  -4   21.09   50.97
  18 -35   5   32.34   44.16
  18  16  -4  -29.51   47.09
  19 -37   5   11.63   39.81
  24   8   1   27.57   43.93
  -9 -12  -9   -1.47   20.76
  -7 -19  -3  347.35   42.93
  -6 -27  -9  -18.54   37.78
  -6 -26  -4    9.22   41.99
  -5 -10  -1  503.57   41.89
  -4  -1 -12   -2.88   26.62
  -1   7 -11   -5.39   38.73
  -1   8  -3   84.54   20.99
   0 -22   1  282.43   38.11
   0   8 -11   59.58   38.63
   0   9  -3  519.65   42.79
   2 -34   0   33.52   44.87
   2 -29   1   31.59   43.08
   2 -18   2  238.03   41.89
   2  13  -8   33.62   48.42
   3  -8   2  685.71   47.52
   7  15  -5  208.24   40.14
  11 -29   4   39.20   41.18
  11  16  -5   40.29   39.34
  15 -26   5   83.17   35.56
  17 -33   5    2.27   40.33
  18  -4   4   92.06   13.43
  18  15  -3   40.10   43.64
  19   5   2   12.25   25.72
  21   8   1   -2.41   32.77
  23  12  -1   -1.65   47.66
  25  10   0   -7.57   45.72
  -8 -21  -5   11.40   35.75
  -8 -20  -9   15.60   31.54
  -5   6  -5  376.66   34.94
  -4   8  -6   29.65   23.45
  -2 -23   0    1.13   32.91
  -1  11  -6   15.08   29.41
   0  -7   1 1170.94   75.94
   1 -32   0    1.65   45.77
   1  12  -5   48.89   31.68
   4 -28   2   57.97   37.73
   6  15  -6   -9.22   36.74
   7   7   0 1581.13  102.32
   7  13  -3  274.63   39.72
  11 -11   4  146.67   24.26
  14   7   1  386.69   43.36
  16 -31   5   69.98   44.78
  16  10   0  125.35   32.86
  30   9   0   16.97   42.13
  -9 -18  -6   50.92   31.87
  -9 -16  -5   14.61   27.61
  -8 -19  -4   -8.04   27.47
  -8 -16 -10    0.76   24.73
  -6 -29  -7    6.76   39.91
  -6 -28  -5   24.78   36.74
  -6 -24  -3   41.80   41.75
  -5 -16  -1   21.18   31.77
  -3 -26  -1  138.49   42.18
  -3 -18   0   79.77   33.19
  -3  -9   0  432.84   35.27
  -1 -14   1  106.81   29.69
   0   4  -1 2981.35  182.99
   1  11  -4  239.68   38.77
   2 -12   2  513.13   43.22
   3   7  -1 1596.69  102.46
   6  11  -2  283.94   36.36
   7  14  -4  317.98   44.26
   7  15  -8  -10.12   40.48
  10  16  -6   16.50   49.60
  15 -17   5   57.12   24.49
  15   4   2  325.88   37.97
  17  12  -1  169.13   36.88
  20  12  -1   26.48   38.44
  25   5   2    5.39   36.55
  28  11  -1   -7.47   39.91
  29   7   1   36.41   43.17
  -8 -23  -6   47.28   37.50
  -5 -24  -2   13.81   36.98
  -4   6  -4  105.63   20.38
  -3   9  -6   25.11   25.39
  -2  10  -6   58.54   27.09
  -1 -17   1  143.13   38.39
   0 -30   0    0.00   46.53
   1 -27   1    7.99   34.71
   1  12  -8   20.71   40.52
   4  13  -9  -10.12   36.27
   4  14  -7   15.56   39.77
   6  13 -10   18.49   40.71
   7  -8   3   34.56   15.37
  10 -27   4   28.75   32.91
  11  14  -3   -5.39   31.11
  11  15  -4  105.54   36.83
  14  16  -5   46.20   50.22
  19  10   0  112.77   33.76
  22   5   2   -3.64   27.09
  22  10   0   53.43   37.78
  -8 -11  -3   91.97   27.05
  -7 -26  -8   14.52   36.55
   0  11  -5  215.00   36.22
   2 -21   2   55.89   27.66
   2   6  -1  697.72   48.75
   3 -26   2  184.03   39.01
   9 -19   4  226.25   35.13
  15 -29   5   42.70   47.99
  21 -24   6   28.18   35.27
  23  13  -2    6.67   44.64
  -7 -26  -5   86.01   35.79
  -7 -24  -4   63.88   43.36
  -5 -32  -6  -17.73   38.82
  -5   6  -8   94.95   25.34
  -3 -33  -3   26.57   40.62
  -2 -33  -2  -17.97   40.71
  -1 -28   0   -7.57   43.17
  -1 -11   1   43.26   21.89
   0  10  -4 2639.44  168.76
   1   5  -1  710.49   50.31
   8   0   2  628.59   40.43
   9 -22   4  144.45   34.33
  12  16  -7   20.52   43.26
  13 -36   4   15.18   40.05
  13  16  -6   42.41   44.16
  14 -24   5   80.19   30.55
  14 -21   5  217.55   34.47
  14  13  -2   47.33   34.56
  19   1   3   15.98   19.43
  32   8   0   21.33   39.20
  -9 -15  -9   -6.24   22.60
  -9 -11  -4  124.45   25.11
  -8 -14  -3  252.83   33.62
  -7 -27  -7   -1.61   39.58
  -7 -25  -9    2.84   35.94
  -6   1 -10   45.49   23.03
  -4 -31  -3  -23.12   39.95
  -4   7  -5  957.22   68.04
   0  11  -8  154.52   41.61
   5  14  -6  139.96   34.99
   6 -35   2    7.47   43.12
   6  14  -5  128.00   37.26
   8  15  -7   39.29   47.19
   9  10  -1  450.81   46.76
  12 -34   4   50.40   44.21
  14  15  -4   49.13   42.93
  -9 -20  -7   -1.65   28.70
  -8  -8  -3  295.52   32.82
  -8   0  -8    1.47   15.04
  -6 -30  -6    1.23   41.89
  -6   3  -9   79.96   29.17
  -5 -19  -1   71.21   32.29
  -5   0 -11   19.76   23.41
  -4 -33  -4  -14.04   39.39
  -4 -24  -1   52.11   32.77
  -3 -31  -2   -5.11   39.10
  -3   7  -4  965.63   66.15
  -1   9  -4  602.82   51.40
   0 -25   1   20.99   34.56
   3  12  -9   57.02   40.71
   3  13  -7   17.92   33.71
   5 -33   2   22.03   46.48
   5  12 -10  -21.47   42.46
   6   6   0  120.10   20.38
   6  11 -11   -8.18   39.86
   6  14  -8    5.15   40.33
   8  14  -9   30.40   38.30
   9 -16   4  172.54   33.05
  10  12  -2  156.27   30.69
  10  15  -5   78.16   34.23
  11 -32   4   -9.74   46.43
  13  11  -1  183.27   34.90
  14  14  -3   23.17   31.02
  17 -36   5   49.93   39.01
  17  15  -4   18.39   49.22
  18 -38   5  -25.63   41.37
  20  13  -2    7.19   47.52
  22  -3   4  157.64   21.28
  25  11  -1   -9.79   43.03
  26   7   1   40.76   48.66
  27   9   0   14.47   39.01
  31   6   1   25.77   34.90
 -10 -12  -7   33.81   22.74
  -9 -19  -8   24.82   28.65
  -9 -14  -4  199.59   30.12
  -9  -4  -5   -4.35   12.06
  -7 -22  -3   47.76   36.93
  -7 -11  -2  141.43   31.40
  -7   3  -7  228.95   23.74
  -6  -4  -2 1138.13   72.39
  -5  -7  -1  830.07   57.12
  -4   7  -8  159.21   28.89
  -3 -21   0  103.17   34.66
  -3   8  -5  226.11   31.82
  -2   8  -4  470.81   41.18
  -1 -33  -1  -26.15   41.85
  -1  10  -8    1.94   31.68
   3 -34   1   21.85   45.01
   5  10  -2  593.27   49.22
   9 -25   4    4.49   34.47
   9  15  -6  -20.76   39.91
  10  15  -8   44.26   40.00
  14 -27   5   37.02   40.33
  16 -34   5   13.14   39.39
  17   7   1  248.38   33.62
  20  14  -3   14.47   42.08
 -10 -10  -6  136.46   23.07
 -10  -9  -7   36.60   19.34
  -9 -19  -5    8.70   31.21
  -8  -2  -9   12.20   13.48
  -6 -22  -2   44.92   34.47
  -5 -31  -4   24.68   38.58
  -5 -29  -3  -15.51   37.59
  -4 -29  -2   11.06   40.95
  -3   0 -12   26.72   28.84
  -2 -31  -1   -7.85   42.27
  -2 -26   0    1.99   36.27
  -2   9  -8   20.95   31.54
   2 -32   1   15.23   39.81
   2 -24   2  185.83   34.09
   4 -31   2   25.96   41.14
   6  13  -4  109.70   34.23
  10 -30   4   18.58   45.11
  10 -12   4   60.24   24.87
  14 -18   5  141.14   28.04
  17  14  -3   18.63   45.25
  21 -21   6   43.08   25.01
 -10 -13  -6   17.45   24.30
  -9  -8  -4   39.62   21.28
  -8 -24  -8  -26.01   37.59
  -8 -17  -3   86.58   31.92
  -7 -28  -6   28.09   39.43
  -3   8  -8   56.84   29.13
   4   5 -13  -18.44   43.78
  10  13  -3   10.88   32.11
  10  14  -4  112.49   32.06
  15 -32   5   -4.54   40.48
  20 -28   6    4.92   41.56
  20 -25   6   46.34   43.17
  22  11  -1   21.89   44.92
  23   7   1   14.75   29.60
  -9 -21  -6   60.81   30.78
  -8 -25  -7    2.79   35.60
  -8 -24  -5   24.78   37.12
  -8 -22  -4   22.08   42.22
  -6 -29  -4   24.97   36.27
   1 -30   1   -4.02   47.71
   1 -16   2  377.47   44.16
   2  11  -9   -3.97   38.73
   2  12  -7   33.00   28.94
   4  11 -10   13.00   38.96
   5 -25   3   59.34   33.43
   5   8 -12   -1.70   41.28
   5  10 -11  -60.19   43.88
  13   6   1    7.52   29.79
  13  15  -5   44.45   48.56
  16  11  -1   55.18   32.11
  18   4   2   56.46   26.01
  20   7   1   11.54   30.12
  22   1   3   36.12   23.64
  24   9   0   14.94   47.05
  25  12  -2  -12.20   39.53
  27   4   2    1.04   41.28
  -6 -27  -3    0.00   38.58
  -5 -27  -2   11.35   43.36
  -4  -3  -1 2712.63  165.92
  -3 -29  -1   95.42   42.65
  -1 -23   1    3.69   33.95
   1 -19   2  260.72   38.96
   3 -29   2  139.01   46.76
   5  13  -5   73.48   32.96
   5  13  -8    9.31   39.91
   7  14  -7   72.39   46.81
  12  15  -6  -31.96   48.37
  14 -30   5   58.49   44.64
  14  -1   3  272.69   24.92
  16  15  -5   27.38   45.63
  17 -12   5  110.93   18.39
  19  11  -1   12.06   32.58
  25   1   3   31.96   26.38
  29   8   0   20.47   37.40
  -9 -17  -4   75.99   28.70
  -8 -19 -10  -28.80   28.13
  -7  -8  -2  292.50   30.36
  -5 -22  -1   80.76   33.29
  -4 -16   0   -0.09   34.52
  -4 -13   0  453.55   44.73
   0 -33   0   -9.55   41.42
   2  -9   2  675.50   48.32
   5   5   0  103.08   19.34
   6 -30   3   23.36   39.77
   7  13  -9   10.21   35.84
   8 -20   4   54.66   28.13
   8   9  -1   77.31   31.02
   9 -28   4   11.92   36.65
  13 -25   5   25.58   33.86
  13 -22   5   68.66   27.99
  13  12  -2  131.40   36.60
  14   3   2  497.10   42.18
  16 -13   5   25.58   18.16
  18   9   0   81.42   31.21
  20 -31   6    5.48   38.58
  20 -22   6   14.14   34.04
  21   9   0   46.01   31.68
  25  -3   4   48.89   20.62
  27  10  -1   37.64   40.14
 -10 -16  -6   57.36   28.70
  -8 -23  -9   -5.72   34.80
  -6 -31  -5   26.43   42.37
  -6 -31  -8  -16.69   43.17
  -5   4  -9   32.20   29.74
  -3 -24   0   42.22   28.18
   0 -28   1    4.54   39.43
   1  10  -9   45.39   37.59
   3  10 -10   17.50   36.98
   4 -20   3  148.90   32.86
   4   7 -12   36.79   39.01
   4   9  -2   36.88   25.53
   4   9 -11  -42.98   40.57
   5  11  -3  149.84   31.82
   6  -9   3  112.96   21.04
   8 -23   4    5.01   29.74
   8  14  -6   26.90   36.83
   9  14  -5   99.01   36.17
   9  14  -8    0.00   43.74
  13  14  -4   24.73   35.56
  15  15  -6   -5.30   42.56
  18 -11   5  142.75   17.68
  22  12  -2   21.42   49.13
  24   4   2   45.82   29.03
  28   6   1  -17.73   43.69
  -9 -18  -9   18.91   27.94
  -8 -26  -6   12.86   34.09
  -7 -27  -4    5.15   38.68
  -6 -32  -7   19.72   46.48
  -6 -14  -1  313.73   40.57
  -2 -15   1  380.59   43.69
  -2   1 -12    0.66   29.17
  -1 -31   0   -6.57   45.20
   1 -22   2   28.65   34.14
   1 -13   2  139.16   28.37
   1  11  -7   23.45   28.18
   2 -27   2   77.03   35.42
   5  12  -4   90.22   32.67
  11 -35   4  -23.93   41.28
  13  13  -3   -2.51   34.42
  16 -37   5   -2.65   38.54
  19 -26   6   73.57   45.96
  19  14  -4   50.03   46.15
  21   4   2   22.89   27.14
 -10 -14  -5   77.83   24.82
 -10 -11  -5  162.33   26.48
 -10 -11  -8    9.17   19.01
  -8 -20  -3   43.50   33.05
  -5   2 -10    0.00   23.93
  -4 -27  -1    5.44   45.35
  -4 -19   0  335.48   40.95
  -4   1 -11   11.68   24.78
  -2 -18   1  176.89   33.24
  -1  -8   1   51.35   19.24
   0   9  -9   33.52   40.71
   3   6 -12    7.75   39.15
   5 -28   3   33.81   36.98
   7   3   1 1395.59   88.00
   8 -17   4   30.92   28.13
  10 -33   4   41.89   41.75
  13 -28   5   27.33   45.63
  13 -19   5   30.78   26.01
  15 -35   5   25.01   38.06
  15 -14   5   25.68   20.95
  16  12  -2   72.58   29.55
  16  14  -4   20.52   40.90
  19 -29   6   62.84   36.41
 -10 -14  -8   55.70   23.22
 -10  -7  -6  295.29   26.62
  -9 -23  -7   28.13   31.59
  -7 -29  -5   14.33   40.71
  -7 -29  -8    7.47   37.35
  -7 -25  -3   21.89   44.12
  -7 -20  -2   63.36   29.36
  -6 -25  -2   13.43   40.76
  -6 -17  -1   15.89   27.19
  -6 -11  -1  623.72   52.91
  -3  -6   0  277.70   26.24
   2   9 -10   17.97   35.42
   3   8 -11   19.24   37.12
   4 -23   3   85.25   33.00
   4  12  -5  173.58   33.48
   4  12  -8   31.68   47.61
   8 -26   4    9.88   30.45
   9 -13   4   62.84   24.63
   9  13  -4  137.50   36.12
  16  13  -3   61.09   36.83
  19  13  -3   20.52   41.18
  31   7   0    0.52   39.10
  -9 -22  -5   29.27   39.06
  -9 -22  -8    1.94   31.35
  -7 -30  -7   10.36   42.46
  -6   4  -7   -7.14   19.53
  -4 -10   0  953.58   66.43
  -4   5  -9   -9.55   32.91
  -2 -29   0   31.49   47.00
  -1 -26   1   -0.85   33.34
  -1   2 -12   -2.74   30.73
  -1   8  -9   26.86   39.15
   2   5 -12   69.41   33.81
   4 -34   2   -3.69   41.28
   6  12  -9   -2.51   35.75
   6  13  -7   14.09   42.79
   9  12  -3   20.95   26.95
  12  14  -5   83.17   39.77
  14 -33   5   -3.59   39.43
  19 -23   6   85.16   36.74
  24  10  -1   29.46   45.87
  26   8   0  -33.48   51.16
  29   3   2   69.89   42.37
  29   9  -1   39.20   37.69
 -10 -18  -7   -8.37   29.27
  -9 -20  -4   12.96   40.14
  -4 -32  -2   11.11   38.16
  -3   6  -9  107.33   34.47
  -2 -21   1   89.56   29.08
  -2 -12   1  803.87   60.33
   0   3 -12   21.23   32.58
   0  10  -7  309.24   38.63
   1   4 -12   49.18   36.60
   3   8  -2  560.79   44.78
   4   4   0   57.59   17.50
   7 -35   3   -2.88   30.59
   9 -31   4  -46.81   45.82
  16   6   1  148.57   28.89
  25   6   1   28.65   38.63
 -10 -17  -5   31.82   30.59
  -8 -25  -4    5.86   37.97
  -5 -32  -3   13.05   37.73
  -5 -25  -1   20.90   37.26
  -4 -22   0  139.82   34.99
  -3   2 -11    2.60   25.96
   1 -33   1   -9.41   42.56
   1 -25   2   66.29   27.76
   1   8 -10   14.56   32.34
   2   7 -11  -11.44   34.47
   3 -32   2   21.09   46.01
   4  10  -3  930.93   69.84
   7  11 -10   -9.84   41.18
   8  13  -8   -5.72   39.95
  10   7   0 1114.58   77.40
  11  14  -6  -50.88   47.38
  12 -23   5   34.38   27.85
  13 -31   5   41.37   42.18
  14 -15   5   13.24   20.76
  14   8   0  139.82   32.96
  15  14  -5    4.82   47.66
  18   0   3   21.75   18.44
  18  14  -5   13.33   43.50
  19 -32   6   35.42   34.90
  30   5   1   33.00   41.09
 -10 -19  -6   77.31   31.87
 -10  -8  -5  134.81   20.57
  -8 -27  -5    8.13   38.35
  -6 -20  -1   78.73   31.63
  -4   3 -10   12.01   25.72
  -3 -27   0   16.79   41.52
   2  11  -6   41.04   30.78
   4 -26   3  108.89   35.79
   4  11  -4  119.06   34.14
   6 -33   3   -9.93   41.94
   7   8  -1  213.82   29.32
   7  13  -6  101.09   30.36
   8  13  -5   57.69   32.91
  12 -26   5  109.60   35.65
  12   5   1  403.52   36.50
  13  14  -7   34.90   41.70
  18 -27   6    7.33   41.94
  21  10  -1   65.25   35.56
  24  11  -2  -15.18   38.25
  24  12  -3   24.11   40.19
  33   6   0  -19.20   37.45
 -10 -17  -8   48.80   28.51
  -9 -12  -3    6.67   24.92
  -8 -28  -7   32.67   38.96
  -8 -27  -8   16.08   35.04
  -7 -31  -6    8.61   39.81
  -6 -30  -3    8.56   35.42
  -6  -4 -11   13.52   17.21
  -5 -30  -2    3.55   36.88
  -1   9  -7   71.68   27.99
   0 -31   1   42.74   45.77
   0   7 -10   73.05   34.80
   1   6 -11   -2.27   32.15
   2 -30   2   38.02   44.97
   3  11  -8  117.08   40.81
   7 -21   4  307.25   39.10
   8 -29   4   17.40   42.37
  12 -20   5   33.81   27.57
  12  11  -2  253.58   34.85
  12  13  -4   14.75   32.44
  14  14  -6  -12.67   43.31
  18  10  -1   72.01   32.11
  22   6   1    2.22   30.17
  23   8   0    0.33   33.24
  -9 -15  -3    3.12   23.97
  -8 -23  -3   24.82   44.16
  -7 -23  -2   65.54   40.48
  -6 -32  -4   25.58   37.54
  -5   5  -7   60.90   22.13
  -3   4 -10   47.09   27.66
  -2   3 -11   12.53   28.42
   0 -20   2  257.89   34.14
   0 -17   2  809.97   66.10
   0   5 -11   35.51   32.44
   5 -31   3  -19.58   46.53
   5 -10   3  424.23   33.15
   5  11  -9   20.90   36.41
   7 -24   4  140.29   33.76
   8  10  -2  107.85   34.23
  18 -30   6  -17.68   38.73
  18 -24   6   -5.11   34.42
  19   6   1   41.42   29.13
  20 -19   6   30.31   23.69
  21  13  -4    4.73   43.50
  27   0   3    9.50   33.43
  -2 -24   1   52.34   32.44
  -2   8  -7  244.41   30.97
  -1   4 -11   20.28   30.31
   3 -21   3   45.68   26.90
   3 -18   3   30.92   29.27
   5  12  -7   10.50   33.38
   7 -18   4  174.43   33.15
   7   9 -11  -11.54   36.03
   8 -14   4    6.34   27.99
  10 -36   4   79.01   39.10
  12 -29   5   34.23   41.04
  12  12  -3   49.93   29.22
  14 -36   5   62.84   37.69
  17   3   2  236.47   31.25
  17   8   0   68.42   31.82
  19 -35   6   54.23   40.29
  19 -10   5   94.57   12.29
  20   8   0   -0.95   27.71
  21  11  -2  -18.63   41.89
  26   3   2   83.98   33.34
  26   9  -1    0.66   40.24
  28   7   0    0.80   42.84
  -7 -30  -4   -5.30   35.42
  -7  -3 -10    3.83   15.70
  -4  -4 -12    1.32   22.32
  -4   6  -7    2.60   22.08
  -3   7  -7  332.74   35.37
   1 -10   2   45.53   20.10
   1  -3   1  401.44   27.61
   2   7  -2  669.40   47.52
   3   3   0  258.17   24.78
   5  -3   2  167.24   13.90
   6   2   1  606.23   40.43
   6  10 -10   16.12   39.06
   8  12  -4   40.19   30.55
   9 -34   4    7.09   39.34
   9  12  -9  -14.99   35.42
  11   9  -1  305.93   41.18
  11  13  -8    8.18   36.74
  13 -16   5   32.63   20.57
  15  11  -2  152.16   36.27
  15  13  -4    2.70   36.27
  18  13  -4    7.09   48.28
  19 -20   6    1.70   22.79
  21  12  -3   64.26   48.37
  32   4   1   15.27   34.04
 -10 -20  -5   -8.09   29.32
 -10 -15  -4  155.56   28.09
 -10 -12  -4  436.90   40.43
  -9 -25  -5  -10.54   29.69
  -9 -23  -4  -10.64   38.06
  -9 -18  -3   50.92   26.62
  -9  -5  -4  125.87   19.67
  -8 -29  -6   28.99   38.21
  -8 -18  -2   53.15   31.30
  -7 -28  -3  -25.49   40.66
  -6 -28  -2   34.61   37.40
  -6 -23  -1    4.35   30.88
  -6  -8  -1  342.43   30.40
  -5 -17   0  250.84   36.83
  -5 -14   0  232.64   37.26
  -4 -25   0  110.12   37.12
  -2 -32   0    6.15   38.91
  -1 -29   1   10.88   44.40
   0 -23   2   88.47   30.12
   0 -14   2 1068.43   77.40
   1 -28   2   49.79   40.10
   1  10  -6   37.26   26.20
   2  10  -8  129.13   40.57
   3 -24   3  126.01   35.27
   3   9  -3  580.51   48.37
   4 -29   3   39.20   37.45
   7 -27   4   -2.08   33.95
   7  12  -8   42.08   43.36
   8  11  -3   69.51   33.19
  11  13  -5    8.70   32.77
  13 -34   5   -7.85   38.21
  13   2   2  512.23   39.91
  18 -33   6    7.19   37.21
 -10 -21  -7   -3.92   28.84
 -10  -6  -7  -10.88   12.10
  -7   2  -6   22.60   12.91
  -3 -16   1  265.64   40.52
   3  10  -4  548.40   51.26
   6  12  -6   14.28   29.60
   8 -32   4   37.31   42.51
  10  13  -6    0.00   32.29
  11 -24   5  107.67   30.73
  15  12  -3   21.61   33.57
  17 -28   6   18.39   41.56
  18  12  -3   98.35   38.16
  21   0   3   68.23   23.22
  24   0   3  119.77   27.57
  26  10  -2   56.79   41.42
  27   5   1   35.51   38.16
  -9 -26  -7   -0.33   30.59
  -9  -9  -3   -4.68   25.77
  -7   1  -8   26.29   16.83
  -5 -20   0  161.29   35.56
   2  10  -5   67.71   26.76
   3 -15   3  336.61   38.54
   4  10  -9   58.63   35.13
   5   3 -13   45.39   37.07
   7  12  -5  310.89   40.66
  11 -27   5   42.08   35.89
  12 -32   5  -11.54   38.02
  17 -25   6   30.50   38.82
  20   3   2    0.85   26.10
  21  -4   4  154.00   19.29
  23   3   2  183.41   30.50
 -10 -20  -8    4.07   26.05
 -10 -18  -4    5.44   27.00
  -9 -25  -8   -7.23   29.98
  -8 -28  -4  -17.92   32.44
  -7 -15  -1  230.23   33.90
  -3 -30   0  -11.54   40.81
  -2  -9   1  615.59   45.06
   4  11  -7    5.39   28.89
   6   6 -12   -4.40   38.11
   6   8 -11   -6.38   38.68
  11 -21   5  169.37   32.34
  12  13  -7   29.88   42.74
  14  13  -5   23.64   40.10
  17 -31   6   22.46   38.11
  17  13  -5  -17.02   41.66
  18 -21   6   30.03   26.81
  23   9  -1   -5.58   38.11
  30   6   0   -0.47   40.52
  -8 -21  -2   75.32   30.69
  -7 -26  -2   57.07   42.51
  -7 -18  -1   51.26   30.17
  -3 -22   1  119.06   33.43
  -2 -27   1   14.61   37.73
   0 -26   2  163.51   37.50
   0   9  -6   49.46   26.43
   1   9  -8   36.08   32.58
   2 -33   2  -20.05   41.80
   3 -27   3  106.01   36.27
   4   2 -13   12.77   36.88
   5 -34   3    8.89   32.15
   5   9 -10   -6.48   35.13
   6 -22   4  136.60   31.25
   6   7  -1  351.04   32.91
   7 -30   4   25.39   44.35
  12 -17   5  116.51   24.54
  13  13  -6   31.82   40.05
  25   7   0   16.74   39.62
  28   8  -1    5.20   38.82
 -11 -14  -6   -7.14   26.48
  -9 -27  -6   23.69   35.65
  -9 -21  -3   38.39   33.62
  -9 -14 -10   14.52   17.97
  -8 -26  -3  -15.04   35.08
  -8  -9  -2   64.16   25.11
  -7  -5  -2  453.45   33.90
  -5 -11   0  369.24   37.02
  -3 -13   1  340.49   39.20
   1   6  -2  240.82   24.59
   2   2   0   38.02    7.85
   4  -4   2 1737.26  106.72
   6 -25   4   62.70   30.78
   7 -15   4  146.86   33.38
   7   9  -2  439.27   40.57
   8  11  -9    3.64   33.52
   9   6   0  356.43   33.19
  11 -30   5  -19.39   42.89
  11  10  -2  180.86   34.04
  11  12  -4   31.59   33.29
  14   9  -1   84.21   28.18
  16  13  -6   -5.34   35.13
  18 -36   6   17.21   39.91
 -10  -9  -4  225.59   26.62
  -7 -12  -1  581.88   49.36
  -5 -23   0   19.34   30.36
  -4  -7   0  506.32   38.30
   1 -31   2  -11.68   43.08
   3   9  -9   70.78   36.98
   4 -32   3  -16.69   40.76
   6 -19   4  143.37   28.23
   6  11  -8   26.29   45.01
   8  12  -7   79.30   42.37
   9  10 -10    6.05   39.15
  10  12  -8   47.80   38.77
  15   5   1   98.97   27.19
  17 -22   6   -2.98   30.45
  17  -5   4   43.60    8.61
  20   9  -1   58.35   32.11
  20  12  -4   46.57   40.29
  23  10  -2   21.66   46.29
  24   5   1   54.38   32.06
  28   2   2   15.93   38.39
  28   9  -2   34.23   36.12
 -10 -23  -5   41.23   31.87
  -9 -17 -10   32.11   22.46
  -4 -28   0   -6.81   42.70
  -1 -32   1   -2.70   37.21
  -1 -21   2   42.98   30.69
  -1 -18   2  233.72   32.91
   2 -22   3   21.28   31.35
   2 -19   3   77.45   28.13
   2   8  -3  123.88   24.26
   2   9  -4  923.65   68.18
   5   5 -12    2.46   38.30
   5   7 -11   -7.61   35.84
   7  11  -4  187.01   34.47
  11   4   1   96.88   21.37
  11  11  -3   96.55   32.01
  13  -2   3   44.26   11.82
  16 -29   6  -11.63   35.94
  16 -26   6   40.00   39.01
  17 -34   6   -1.65   37.31
  17   9  -1   98.68   31.30
  24  -4   4   42.84   18.06
  29   4   1   -7.47   41.75
  32   5   0    6.43   33.15
 -11 -17  -6   56.74   26.62
 -11 -16  -7   34.94   24.63
 -11 -11  -6   36.41   21.23
 -10 -21  -4   38.68   34.52
 -10 -16  -9   38.58   23.45
 -10 -13  -9  -11.87   18.30
  -9 -26  -4   -3.83   30.40
  -9 -24  -9   -7.75   29.98
  -8 -31  -7  -17.97   40.38
  -8 -30  -8   12.58   37.17
  -7 -21  -1   99.39   31.07
  -5  -4  -1 1004.97   64.64
  -1   8  -6   25.96   22.27
   0   8  -8    4.30   27.52
   1   9  -5    4.87   31.44
   4   8 -10   -7.99   32.58
   7  10  -3  421.06   42.79
   8 -35   4   -8.18   31.77
   9  12  -6   15.84   32.91
  10 -25   5   49.27   30.31
  10  12  -5  190.93   36.46
  12 -35   5   29.88   36.69
  14  12  -4   62.65   32.34
  17  12  -4   32.72   40.14
  22   7   0   95.94   32.91
  30   7  -1  -16.83   35.56
 -11 -15  -5   60.10   26.57
 -10 -24  -7    7.90   30.64
  -6 -31  -2   18.25   35.84
  -3 -25   1    1.94   31.63
  -3  -3 -12   23.31   23.83
   0 -11   2  440.64   38.30
   3 -30   3   -6.05   45.77
   3  10  -7  150.65   32.86
   6 -28   4    5.53   37.45
   6  11  -5   39.91   29.93
  10 -22   5  234.81   33.62
  10   8  -1   95.32   29.65
  11 -18   5  170.51   29.36
  11  11  -9   43.31   35.65
  13  12  -8   80.81   37.78
  14  10  -2  211.93   35.08
  16   7   0  236.80   33.52
  18   5   1   17.26   26.10
  20  11  -3   63.17   43.45
  21   5   1   43.41   28.04
 -11 -12  -5   28.65   21.70
  -9 -28  -5  -27.38   38.16
  -8 -24  -2    4.44   40.66
  -7 -31  -3    6.29   35.13
  -5 -31  -1  -33.24   36.41
  -2 -30   1   -2.88   40.33
  -1 -24   2   34.33   27.05
  -1 -15   2  332.69   41.00
   0 -29   2  102.42   39.72
   0   5  -2  172.30   19.67
   2 -25   3   23.74   31.16
   4   4 -12  -13.10   32.72
   7 -33   4  103.65   35.89
  10 -28   5   -1.80   40.24
  11 -33   5   -2.55   35.75
  14  11  -3   50.64   29.32
  16 -32   6   33.00   32.67
  17  10  -2   62.60   31.82
  17  11  -3  112.02   34.85
  19   7   0  287.72   36.79
  25   8  -1   -2.08   43.12
  27   6   0   -7.71   40.71
  34   4   0   20.43   33.05
 -10 -25  -6   -6.67   31.68
 -10 -23  -8  -10.83   30.40
  -9 -24  -3  -17.73   39.20
  -6   2  -8   27.76   18.63
  -6   3  -6  179.63   19.86
  -2   7  -6   19.95   21.28
  -1   7  -8   25.01   26.43
   0  -4   1 2528.51  155.33
   1   1   0    0.09    1.75
   2 -16   3  101.99   33.00
   2   8  -9   -7.80   35.94
   3  -5   2  179.30   19.06
   4   6 -11   25.11   34.23
   5   1   1  620.51   40.85
   7  10  -9   96.65   36.50
  13  12  -5   36.65   34.52
  16 -23   6   76.03   35.04
  19  12  -5   18.20   41.14
  25  10  -3    1.70   40.29
 -11 -19  -7    7.85   26.62
 -11 -18  -5    8.56   29.22
 -10 -16  -3  180.62   31.02
  -9 -16  -2   56.79   29.46
  -7 -29  -2   40.71   34.99
  -6 -18   0   88.70   29.17
  -5 -26   0   43.17   40.29
  -5  -3 -11   20.38   19.76
  -4 -17   1  328.39   40.24
  -3 -33   0   20.28   32.48
   5 -23   4  119.53   32.39
   5  10  -8   58.11   42.74
   6 -16   4  152.77   29.13
   8   9 -10  -18.49   38.06
  12  12  -6   34.94   41.14
  14  12  -7   52.06   40.71
  16  12  -5  -27.33   39.81
  17 -37   6   -0.61   34.99
  17  -1   3   13.05   17.31
  25   2   2   19.91   27.00
  25   9  -2   50.78   43.26
  31   3   1    3.17   36.41
  32   6  -1   19.43   34.04
 -10 -19  -9   29.74   24.68
 -10 -13  -3   46.72   24.63
  -9 -29  -7   28.28   37.21
  -9 -28  -8  -12.81   32.91
  -8 -31  -4   24.68   39.58
  -8 -29  -3    7.38   33.52
  -6 -15   0  171.64   36.27
  -4 -20   1   63.83   30.45
   1   7  -3  126.48   23.78
   1   8  -4  692.24   53.86
   3   3 -12   13.67   32.58
   3   7 -10    9.46   31.59
   5   6  -1  135.14   18.63
   6 -31   4   -6.34   36.22
   7  11  -7   34.38   34.23
   9  11  -8   -8.32   36.83
  10 -31   5   24.92   43.12
  10  11  -4  290.18   37.97
  15 -30   6   27.38   34.04
  15 -27   6    0.00   40.76
  15  12  -6   -5.86   43.50
  16 -35   6    8.42   33.38
  16   2   2  239.16   30.55
  18  12  -6  -23.55   34.00
  22  11  -4   34.85   41.52
  30   1   2   13.62   38.87
 -11 -10  -7   59.58   18.82
 -10 -19  -3  147.57   34.28
  -9 -19  -2   27.76   26.38
  -7  -9  -1  242.76   27.94
  -6 -29  -1   12.10   36.69
  -6 -21   0   55.89   30.40
  -4 -31   0   13.14   36.17
  -3 -28   1    0.09   43.03
  -3 -10   1  337.32   31.07
  -3   6  -6  207.58   26.81
  -2  -2 -12    0.00   25.63
  -2   6  -8   11.96   24.35
  -1 -27   2   58.21   38.82
   2 -28   3   -5.01   38.30
   2   9  -7  217.70   31.16
   5 -26   4   67.29   33.15
   5 -20   4  105.59   29.98
   6   8  -2  195.24   28.84
  10 -19   5  143.65   30.21
  10  -9   4   -2.98   15.84
  22   8  -1   28.75   29.41
  26  -1   3    3.55   23.17
  26   4   1   29.27   32.96
 -10 -26  -5   26.10   36.08
 -10 -24  -4    2.98   33.95
  -9 -30  -6  -12.20   35.84
  -5   3  -8   42.13   20.14
  -5   4  -6  128.61   20.33
  -4 -23   1   17.78   28.75
  -4   5  -6  105.44   21.23
  -1   4  -2  102.37   15.89
   1   7  -9    1.70   37.07
   2   2 -12    9.88   30.59
   3   5 -11   -1.99   31.87
   9 -26   5   70.59   34.19
   9 -10   4   -6.86   19.76
  10   9  -2  325.88   38.54
  13   8  -1   37.07   30.50
  15 -24   6   13.38   33.19
  27   7  -1  -11.25   41.04
 -11 -21  -5   16.83   29.22
 -11 -16  -4   25.53   24.73
 -11 -15  -8   11.77   21.23
  -8 -16  -1   39.95   26.95
  -6  -2 -10    1.94   17.78
  -4 -14   1  277.60   37.64
  -4   4  -8  198.55   27.33
  -3   5  -8   58.63   23.22
  -1  -1 -12   46.72   27.85
   0 -32   2   39.91   38.91
   1 -23   3   44.45   29.69
   1 -20   3   21.37   29.36
   1   1 -12   -6.05   29.88
   2  -6   2   70.26   14.80
   3 -33   3   25.96   39.10
   5  10  -5    8.84   26.57
   6   9  -3  154.67   32.48
   8   5   0  468.96   36.98
   8  11  -6   29.88   29.17
   9 -23   5   77.26   31.68
   9  11  -5   10.21   28.80
  10  10  -3   38.58   24.82
  10  10  -9    4.07   32.72
  12   1   2  151.69   20.00
  12  11  -8   59.63   35.94
  15 -33   6   11.82   37.26
  18 -18   6   -1.84   20.24
  19  11  -4    0.05   38.16
  22  10  -3   31.63   34.52
  24   6   0   -1.42   28.70
  29   5   0   -2.70   37.87
  33   2   1  -14.04   33.10
 -11 -13  -4   48.89   24.16
  -9 -29  -4   11.30   37.31
  -9 -22  -2  -12.44   34.61
  -8 -27  -2    8.70   34.61
  -8 -19  -1   12.44   28.32
  -6 -12   0  518.85   46.34
  -2 -22   2  137.88   34.71
  -2 -19   2   36.60   28.46
   0   0 -12   14.14   28.37
   2   6 -10   -5.20   33.95
   5 -29   4   51.21   42.84
   6   9  -9   30.12   33.24
   8 -11   4    1.94   22.08
   9 -29   5   52.63   41.52
  11  -8   4   29.08   14.00
  13  11  -4   66.01   31.16
  16  11  -4    2.32   31.68
  17 -19   6    5.34   23.07
  19 -17   6    6.71   19.43
  19   2   2   40.33   22.74
  19   8  -1   14.71   28.80
  22   2   2   75.51   26.90
  22   9  -2   33.10   37.35
  27   8  -2   27.09   38.49
  10 -34   5    7.14   33.34
  -5 -29   0   -7.33   33.15
 -10 -27  -7    9.17   32.96
  -9 -27  -3    8.79   36.12
  -7 -27  -1   14.09   38.82
  -6 -24   0    8.70   33.29
 -11 -22  -7    7.05   27.09
 -10 -22  -3    0.00   35.56
 -11 -18  -8    6.34   24.49
   5 -17   4   63.36   25.20
  -1 -12   2  123.03   26.43
  -9 -11 -10    6.95   10.92
 -11  -9  -5   36.22   18.35
  -5  -8   0  441.21   35.70
  -9  -6  -3  183.51   23.55
  23  -1   3   23.26   21.47
   2   4 -11  -23.07   32.34
   0   6  -9   29.27   33.71
   7   8 -10   17.83   35.27
   4   9  -8   28.94   39.48
   6 -34   4   30.55   35.60
   2 -31   3    0.09   39.39
  14 -28   6   42.04   38.73
  -4 -26   1   99.58   39.72
   1 -26   3   20.24   32.53
 -11 -23  -6   -9.27   29.69
 -10 -22  -9   -0.24   25.72
  16 -20   6   19.01   24.92
 -11 -19  -4   14.85   29.93
   1 -17   3    3.50   26.20
  -2 -16   2  209.23   36.60
  -8 -13  -1   30.12   28.94
   2 -13   3   61.37   27.90
 -10 -10  -3   39.95   23.17
 -10  -5  -5   31.35   12.58
  -4  -2 -11    9.27   21.14
  20  -1   3   16.17   17.73
  -2   3  -2  144.69   15.65
  14   4   1  258.17   32.15
  23   4   1   23.45   23.12
   0   6  -3  485.84   37.12
   0   7  -4 2036.95  129.98
   9   7  -1  238.83   31.02
   6  10  -7  -10.02   28.84
  19  10  -3  109.60   36.55
  15 -36   6   16.31   39.48
   9 -32   5   14.33   35.75
  -9 -31  -5    7.00   32.01
  14 -31   6    5.34   33.52
  -1 -30   2    0.09   40.43
 -10 -28  -6   22.65   34.04
 -10 -26  -8   -6.76   28.75
  -2 -25   2   57.59   28.09
  14 -25   6   24.16   36.22
   4 -24   4   59.25   30.45
   9 -20   5   35.27   28.09
  13 -13   5  192.26   23.12
 -11 -12  -8   21.61   18.58
 -11  -8  -6   58.16   15.89
  -1  -5   1  591.43   42.93
  -6   0  -9    6.95   20.85
   6   1 -13  -25.30   37.26
  -3   2  -2  129.79   12.67
  31   4   0   11.54   36.60
   1   5 -10   26.43   30.59
  29   6  -1  -13.52   36.50
   1   8  -7   98.07   27.66
  13   9  -2  105.59   31.49
   8  10  -8   24.63   38.68
  13  10  -3   18.44   29.17
  12  11  -5    3.74   31.87
  13  11  -7  -27.66   42.22
  18  11  -5   -4.96   42.89
   5 -32   4   43.88   38.21
  -3 -31   1   -8.32   36.79
   4 -21   4  244.79   34.04
  20 -16   6   20.62   17.21
  12 -14   5  143.27   22.32
   7 -12   4  113.62   25.16
  -7   1  -5   80.00   12.62
  27   1   2   25.77   29.22
   1   3 -11   26.10   30.73
  28   3   1    6.62   37.87
   7   4 -12    5.63   35.70
  -1   5  -9   27.00   33.90
   7   6 -11    0.00   33.86
  21   6   0   74.42   28.28
   3   9  -6   91.87   24.30
  16   9  -2   35.32   29.69
  16  10  -3  178.97   36.17
  11  11  -6   58.63   33.76
  15  11  -5   56.22   37.07
  16  11  -7    6.67   36.74
  14 -34   6   -3.78   33.00
 -10 -27  -4   10.73   35.23
   4 -27   4    0.00   36.41
   8 -27   5   24.49   37.17
 -11 -24  -5   -0.85   30.78
   8 -24   5  -12.48   27.80
  15 -21   6    7.42   23.55
  11 -15   5   27.33   21.66
  14 -12   5  147.67   20.00
   1  -7   2  237.27   22.65
  -8  -6  -2  225.69   24.21
  15   6   0  167.10   32.39
  24   7  -1   41.28   34.09
  29   7  -2   -3.12   35.27
   5   8  -9   72.30   32.11
   9  10  -4  223.42   33.67
  14  11  -6   23.50   40.57
  17  11  -6   17.16   41.52
   1 -29   3  -13.00   42.65
  -6 -27   0   -1.23   40.57
  -9 -25  -2   17.02   36.36
 -11 -22  -4   86.06   35.13
 -11 -21  -8    2.55   24.49
  -5 -21   1   34.23   26.05
  -7 -19   0  288.53   38.58
  -5 -18   1   89.98   28.42
 -10 -10  -9    7.14   12.20
  -6  -5  -1  106.67   16.74
  -3  -1 -11   10.54   21.28
   5   0 -13   12.86   35.65
   0   2 -11   10.54   28.99
  17   4   1  360.82   37.45
  20   4   1   50.59   26.15
   4   5  -1 1083.89   71.49
  26   5   0   23.69   33.57
  18   6   0  100.19   27.57
   5   7  -2  484.90   40.29
   6   7 -10   21.61   33.48
  10   8 -10    3.50   33.86
  24   8  -2   27.19   41.47
   5   9  -4  190.65   35.08
   9   9  -9   79.25   36.60
  21  10  -4   38.91   39.86
  -8 -30  -2   15.08   33.48
   8 -30   5   24.82   38.91
 -10 -29  -5   20.38   36.60
  13 -29   6   40.43   35.18
  -2 -28   2   26.95   36.46
 -10 -25  -3  -10.26   35.89
  -8 -25  -1    7.09   40.62
  -7 -16   0  259.83   33.67
  -4 -11   1  110.50   22.74
 -11 -10  -4  266.87   29.36
 -10  -6  -4  136.27   19.72
  28  -2   3    9.08   27.76
  -5  -1 -10   20.00   19.67
  -2   0 -11    9.88   22.65
  -5   1  -9   24.35   24.97
  -1   1 -11  -10.31   25.77
  33   3   0   39.06   31.68
  -2   4  -9   97.40   33.71
  31   5  -1    3.59   32.82
   3   8  -8   18.35   32.15
   4   9  -5   13.10   28.09
   7  10  -6  306.87   38.49
  11  10  -8   29.88   35.27
   9 -35   5   -6.24   30.83
  -5 -32   0    0.00   29.84
  -7 -30  -1   32.39   34.28
   4 -30   4  -12.58   36.79
  -4 -29   1   50.50   39.58
  13 -26   6    6.95   39.39
  -5 -24   1   25.82   32.91
   0 -24   3   95.42   28.75
  -7 -22   0  101.66   27.71
  14 -22   6    1.09   26.86
   0 -21   3  145.11   33.00
   8 -21   5  111.59   27.94
 -12 -18  -6  -28.32   27.05
   4 -18   4  144.74   31.87
 -10 -17  -2   80.67   28.56
  10 -16   5   26.24   21.66
 -12 -15  -6   23.17   22.79
   6 -13   4  253.58   32.77
  -3   3  -9  317.37   40.19
   6   3 -12    7.00   35.23
  -1   6  -4  421.44   36.50
   0   7  -7  542.82   46.43
   9   8  -2   63.79   30.21
   8  10  -5  161.43   32.39
  14  10  -8   14.47   34.90
  13 -32   6   55.56   33.86
  -9 -30  -3   -6.19   36.65
 -11 -26  -6  -13.48   31.63
 -11 -25  -7  -28.61   30.45
 -10 -20  -2   14.75   28.61
  -3 -20   2   -1.32   24.54
 -11 -17  -3   68.23   28.13
 -12 -16  -5   -7.66   26.34
  -5 -15   1   84.45   33.86
   1 -14   3  285.41   35.13
  -2 -13   2  468.82   41.80
  -4   2  -9   89.93   31.25
  30   2   1   37.50   41.99
  35   2   0   19.91   32.86
  -1   5  -3  149.80   19.01
   6   5 -11   24.78   34.75
  21   7  -1   80.29   29.93
   5   8  -3  260.16   33.19
   5   9  -7   15.89   26.29
   7   9  -8   15.13   38.11
   9   9  -3    8.27   31.68
  12   9  -9    8.79   32.11
   9  10  -7   80.38   36.31
  12  10  -4  474.07   47.33
  18  10  -4    1.75   29.84
   0 -27   3   13.14   37.54
  -3 -23   2  175.47   34.99
 -12 -19  -5    3.88   27.94
   0 -18   3   36.36   23.64
 -11 -14  -3   93.76   26.10
 -10 -14  -2  202.19   29.79
  -8 -10  -1  133.25   28.75
  -2  -6   1  679.23   47.80
  26  -5   4   34.04   19.24
  -4   0 -10   96.55   23.69
  -2   2 -10   35.60   25.96
  33   4  -1   -1.09   32.48
  -3   5  -5  536.58   42.60
  12   7  -1  660.18   55.09
  26   8  -3   -0.05   38.35
  21   9  -3    0.00   37.73
  15  10  -4   86.96   30.97
  20  10  -5  -29.84   41.70
   8 -33   5    9.17   32.96
   1 -32   3    3.22   36.50
 -10 -30  -7  -20.05   34.33
  -7 -25   0   50.07   40.00
   3 -25   4   54.94   31.35
   3 -22   4  179.35   34.00
 -11 -20  -3   90.41   35.98
 -12 -17  -7   40.81   24.54
  -9 -17  -1   89.60   31.11
  -3 -17   2  272.83   33.67
 -12 -13  -5   32.25   22.89
  -7 -13   0  347.35   39.20
   0  -8   2  698.76   49.41
  -8  -7 -10   -6.86    8.89
  29   0   2   34.00   38.06
  -3   1 -10   12.72   21.33
  24   1   2   19.53   23.78
  25   3   1   20.57   27.05
  26   6  -1   43.03   40.52
   4   7  -9   32.25   35.94
   2   8  -6   64.45   26.62
  21   8  -2    8.56   27.90
  13 -35   6    2.98   33.86
  -2 -31   2  -19.81   37.64
  -6 -30   0   21.66   35.04
  -9 -28  -2   37.97   32.96
   7 -28   5   42.13   40.48
  -5 -27   1   74.09   42.18
  -3 -26   2   90.60   38.06
 -11 -25  -4    9.08   28.28
   7 -25   5   21.70   30.40
 -11 -24  -8   -7.80   27.19
  13 -23   6   14.52   29.41
 -12 -21  -6   -1.42   27.24
   9 -17   5   -1.47   22.98
 -12 -14  -7   42.46   21.99
   5 -14   4  178.92   33.24
 -12 -12  -6    6.53   19.91
  15 -11   5    8.94   13.48
  -6  -9   0  411.99   35.32
  -2  -2   0   43.93    8.37
   5   2 -12   23.83   33.71
   7   4   0  560.93   41.09
  28   4   0  -24.30   42.60
  23   5   0   53.81   26.24
   5   6 -10  -10.73   31.21
   2   7  -8    2.46   27.94
  18   7  -1   85.77   27.85
  26   7  -2   78.54   43.08
  23   9  -4   -3.92   38.25
  10  10  -6  151.83   30.31
  11  10  -5  161.10   34.47
  15  10  -7   53.24   38.87
  19  10  -6   12.72   33.43
   4 -33   4   98.59   37.26
 -10 -30  -4    3.50   33.15
  12 -30   6   46.01   37.78
  -8 -28  -1   14.23   34.85
  12 -27   6    3.45   40.52
 -10 -23  -2   32.58   37.59
 -12 -20  -7   -6.71   25.49
  23  -9   5   18.77    7.94
   5  -7   3  211.83   20.57
  12  -7   4  121.61   14.04
  32   1   1   -4.44   30.69
  -4   4  -5 1104.41   72.96
  11   5   0  474.40   39.58
  -1   6  -7   57.31   21.51
   9   7 -10   25.25   36.08
   8   8  -9  -27.61   36.83
  12   9  -3   11.21   26.57
  18   9  -3   96.36   27.85
  17  10  -5   16.74   35.75
   7 -31   5   24.45   35.94
   0 -30   3    6.62   38.25
 -10 -28  -3   -4.59   31.44
 -11 -23  -3   39.48   31.82
  -9 -23  -1   -6.71   36.36
 -12 -22  -5   22.60   28.04
   7 -22   5  114.05   30.88
   3 -19   4  292.31   35.32
 -12 -17  -4    6.48   25.34
  -9 -14  -1   87.76   25.49
  15   1   2  294.44   29.84
  -6   2  -5  132.82   17.21
   5   4 -11   10.92   32.15
  -2   5  -4  455.34   35.13
   8   6  -1  339.78   32.63
   4   8  -4  127.52   29.84
  12   8  -2   12.86   26.20
  18   8  -2   -6.81   27.76
  10   9  -8   17.31   35.23
  15   9  -3   27.14   29.27
  13  10  -6    8.46   34.28
  14  10  -5  114.52   33.38
  16  10  -6   38.58   37.69
  12 -33   6    3.12   36.74
  20  -5   4   93.53   14.47
  25  -2   3   21.85   21.51
  -5   3  -5  488.68   36.27
   3   8  -5   -7.52   26.57
   6   9  -6  128.52   30.59
   8   9  -4   15.93   28.23
  -3 -29   2  -13.67   40.19
  -7 -28   0  -13.05   36.65
  12 -24   6   11.40   32.53
  -6 -22   1  -30.73   25.11
  -1 -22   3   30.92   29.93
 -12 -20  -4   33.62   33.95
  -6 -19   1    5.72   27.14
   8 -18   5  152.68   29.55
 -11 -17  -9   30.21   20.66
   0 -15   3  333.78   39.06
 -12 -14  -4   62.98   23.93
  -5 -12   1  386.55   37.87
 -11 -11  -3   65.44   23.55
   6  -6   3  223.51   20.00
  23  -5   4   96.84   17.21
  -8  -1  -7   49.70   11.02
   4   1 -12  -11.30   30.97
  21   1   2   16.93   20.33
  -2   4  -3  627.13   42.27
  28   5  -1   26.15   44.40
  15   8  -2   42.46   28.42
 -11 -28  -7   10.59   28.61
  -1 -25   3  -12.58   32.25
 -12 -24  -6    0.00   27.09
  -8 -20   0   50.40   28.51
  -8 -17   0   58.54   24.45
   4 -15   4  165.73   33.81
  -3 -14   2  477.85   44.02
  -1  -9   2   54.05   19.72
 -10  -7  -3  427.40   36.50
  -7  -6  -1  304.56   26.34
  31  -1   2    4.40   35.13
  34   0   1  -25.86   29.74
  22   3   1   71.02   27.47
  30   3   0   -1.89   35.37
   4   5 -10   27.42   29.69
  20   5   0   77.21   29.36
   3   6  -9   10.07   34.38
   4   6  -2 1147.20   75.37
  23   6  -1   10.26   27.61
  28   6  -2    9.27   35.23
   4   8  -7  109.75   27.61
   6   8  -8   17.92   35.46
  11   8  -9   13.29   35.18
   7   9  -5   64.64   26.62
   8   9  -7    4.92   29.03
  13   9  -8   21.61   34.71
  20   9  -4   -4.92   39.72
  22   9  -5    3.78   38.06
   7 -34   5    5.06   32.25
  -5 -30   1   30.12   36.46
 -11 -29  -6   -7.28   36.22
 -11 -28  -4  -37.21   31.96
  11 -28   6    1.18   34.28
 -10 -26  -2   39.58   32.96
  -9 -26  -1   19.29   35.84
   6 -26   5   22.55   34.38
  -6 -25   1   10.40   37.31
 -12 -23  -7  -22.22   27.14
  -4 -21   2   13.95   24.97
 -11 -20  -9    0.05   24.54
  -1 -19   3   35.89   27.14
  -6 -16   1  148.99   27.85
  -3  -7   1 1506.61   96.51
  -3  -3   0  232.97   23.12
  18   1   2  195.09   26.57
  27   2   1   -0.47   27.19
  13   3   1  352.74   33.71
   3   4  -1 2764.69  170.65
  -2   5  -7  113.58   23.93
   1   6  -8    3.88   25.63
   1   7  -6   27.90   23.36
   4   7  -3 1075.05   73.67
  23   7  -2   22.55   33.05
  25   8  -4   10.92   35.79
  11 -31   6   40.85   36.36
   6 -29   5    3.17   34.71
  -1 -28   3   20.95   35.84
  -4 -24   2   64.83   30.92
 -12 -23  -4   -5.63   31.11
  -8 -23   0   -0.90   33.05
  14 -19   6   37.64   22.89
  15 -18   6    5.53   20.00
  16 -17   6    4.73   19.43
  -9  -7  -2  448.35   37.02
  16  -2   3   76.32   16.64
   4   3 -11   27.33   29.65
  17   5   0  219.35   30.59
   8   6 -10   -1.51   29.17
   8   8  -3  366.69   38.39
  11   9  -4   94.71   29.32
 -11 -27  -8    5.15   28.70
 -11 -26  -3   32.39   29.69
   6 -23   5   42.93   28.09
   7 -19   5  246.54   34.56
 -11 -18  -2   61.80   26.81
  -4 -18   2   39.67   27.47
 -12 -10  -5  174.15   23.22
   2 -10   3   87.48   20.62
   3   0 -12    9.60   27.94
   4   0   1 2279.47  138.31
  11   0   2  438.65   31.63
  32   2   0    3.40   30.97
  -3   4  -4  372.12   29.93
  25   4   0   32.34   30.07
  30   4  -1  -17.02   35.13
   7   7  -9   90.50   34.47
   8   7  -2  258.93   32.44
  17   9  -4   26.15   29.74
  17   9  -7   24.49   35.98
  11 -34   6    2.22   30.92
 -11 -30  -5    7.38   33.95
  -4 -27   2   44.68   42.27
  11 -25   6   14.33   32.96
 -11 -21  -2   41.52   35.94
  13 -20   6   30.73   23.97
 -12 -19  -8   15.56   23.88
 -12 -16  -8   18.58   20.10
  -8 -14   0  184.60   32.20
  -9 -11  -1  240.49   34.85
  -3  -6 -12  -24.63   21.85
   7  -1 -13   -6.90   34.75
  26   0   2  153.25   27.80
  19   3   1  353.83   36.12
  30   5  -2   17.16   34.14
  20   8  -3   23.17   31.40
   9   9  -6   67.95   28.65
  14   9  -4  159.96   33.62
  14   9  -7   47.00   43.22
  19   9  -5   20.19   41.14
   6 -32   5  -13.62   33.67
  -6 -28   1    1.70   36.88
  -8 -26   0   44.83   33.24
 -12 -18  -3   98.07   33.15
   3 -16   4  143.27   28.84
 -11 -15  -2  111.45   29.41
 -11 -14  -9    3.97   16.55
  -7 -10   0 1085.88   74.99
  -6  -7 -11    0.00   14.19
  22  -2   3   16.64   19.34
   2  -1 -12    9.17   26.20
   8   2 -12   15.04   32.96
  16   3   1  291.69   34.61
  -3   4  -7   65.63   21.37
   3   4 -10   27.09   31.11
   2   5  -9   52.25   37.12
  20   6  -1   47.14   28.94
   9   8  -8   -6.86   37.21
  10   9  -5  202.61   34.71
  18   9  -6   49.84   41.56
  -1 -31   3   -3.97   29.46
 -12 -21  -3   16.27   32.29
 -10 -21  -1   87.00   31.96
  12 -21   6   11.21   24.92
  -1 -16   3    4.07   24.87
  17 -16   6   16.17   17.68
 -12 -15  -3   33.29   21.70
 -12 -11  -4   10.07   20.66
  -2 -10   2  492.37   40.24
  34   1   0    0.00   30.26
   3   2 -11   10.64   31.35
  32   3  -1   16.36   32.72
   0   5  -8   21.61   25.86
  11   6  -1  567.55   45.58
   2   7  -5  202.90   32.67
   3   7  -4 1623.87  107.15
  22   8  -4   -4.44   42.22
  12   9  -6   22.79   29.41
  16   9  -5   14.33   28.46
 -10 -29  -2   13.38   31.54
  -9 -29  -1  -22.03   32.25
  10 -29   6   49.79   39.15
 -12 -27  -6   -4.63   30.64
 -11 -24  -2  -13.10   32.25
  -2 -23   3   34.71   30.36
 -12 -22  -8   18.06   24.54
 -13 -19  -6    0.00   25.34
 -13 -17  -5  -11.96   25.20
 -10 -15 -10    0.00   15.51
   1 -11   3  466.98   39.81
  -4  -8   1  357.61   32.06
  -4  -4   0   72.16   16.12
  19  -2   3   67.81   17.07
  29   1   1   11.11   37.83
  -3   3  -3 1408.49   87.57
  25   5  -1   23.22   31.49
  11   6 -10   30.50   32.15
  25   6  -2   11.16   39.34
   3   7  -7  364.80   39.25
   5   7  -8   98.35   33.00
  10   7  -9  113.29   33.62
  11   8  -3   73.48   30.12
  17   8  -3   83.65   29.51
  13   9  -5   79.91   30.64
  15   9  -6   15.08   40.66
  10 -32   6    4.35   30.69
   5 -27   5    3.07   37.87
 -12 -26  -4  -10.40   28.94
 -12 -26  -7   25.58   28.42
  -2 -26   3   10.88   37.17
  10 -26   6   31.11   34.66
 -10 -24  -1    8.56   36.12
 -13 -20  -5  -13.52   25.44
  -7 -20   1   12.91   24.78
  -2 -20   3    0.00   27.42
   6 -20   5   71.73   26.38
 -13 -16  -6   -3.64   22.18
 -10 -15  -1  127.00   26.90
  -4 -15   2  329.14   41.42
  -6 -13   1   14.00   29.65
 -11  -9  -8    8.04   12.72
 -11  -7  -4  171.64   21.61
 -11  -7  -7    0.00   13.00
  -2  -5 -12   -2.55   21.80
   1  -2 -12    1.18   26.01
   6  -2 -13  -14.89   33.38
  -7  -1  -3  125.59   11.02
  36   0   0   36.08   33.38
  -4   3  -7   77.03   19.20
   0   6  -6   24.45   20.76
   7   8  -4   91.35   32.39
   7   8  -7   56.27   28.28
  12   8  -8   -1.51   35.60
  15   8  -8   10.64   32.67
  -4 -30   2    0.80   34.33
   5 -30   5   -0.14   35.37
 -11 -29  -3   -5.34   31.40
 -12 -28  -5  -32.11   34.00
   5 -24   5    8.56   28.23
  -7 -23   1   54.00   32.77
  11 -22   6   49.84   26.43
 -12  -9  -6   19.91   15.89
 -11  -6  -5   39.91   13.48
   7  -5   3  189.09   15.75
  -1  -4 -12   29.60   24.63
   0  -3 -12   17.31   24.16
  27  -3   3   67.57   24.73
  34   2  -1   -7.38   34.00
  27   3   0    0.52   34.23
   7   5 -10    0.47   30.26
  14   6  -1  290.18   37.69
  11   7  -2  145.07   28.61
   6   8  -5   13.90   25.06
  14   8  -3  205.54   33.43
  -2 -29   3   -3.03   37.54
 -12 -24  -3   41.23   30.03
 -13 -22  -6   17.31   24.59
  -5 -22   2   23.88   30.50
  -9 -21   0   20.85   28.18
  -9 -18   0   45.30   28.04
  -7 -17   1  261.43   31.54
   2 -17   4   55.75   23.74
 -13 -14  -5   42.70   24.82
  -7   0  -7  459.88   33.71
   7   1 -12   -9.41   31.02
  24   2   1   44.68   23.07
  22   4   0  156.08   29.13
   6   6  -9  -17.02   30.45
  27   6  -3   -2.65   36.46
  13   7  -9    3.55   30.45
  17   7  -2  105.82   29.22
  21   8  -5   -7.94   41.42
  -7 -26   1   50.31   34.75
  -5 -25   2   27.61   35.46
  -5 -19   2    2.88   25.11
 -13 -18  -4   -0.52   25.49
 -11 -12  -2  183.51   28.09
  16 -10   5   28.32   10.88
  -8  -7  -1  172.68   21.89
  28  -1   2   11.68   26.38
   2   1 -11    0.66   28.56
  -5   2  -7   91.40   17.78
   2   3 -10   34.66   29.13
   6   3   0  215.66   21.51
   7   3 -11   35.79   34.33
   1   4  -9   -2.70   30.64
  10   4   0 1058.07   70.93
   7   5  -1  762.55   53.62
  14   7  -2  196.70   33.52
  22   7  -3   87.52   34.99
  19   8  -4    1.47   31.35
   5 -33   5   12.53   31.92
   9 -30   6   22.93   32.63
 -11 -27  -2    0.09   33.67
 -10 -27  -1   -2.84   30.97
  -9 -24   0  -14.66   39.95
 -13 -21  -4   10.02   30.03
 -13 -18  -7   24.59   23.07
  18 -15   6    1.51   15.18
   9 -14   5   35.42   20.99
 -12 -13  -8   15.13   16.83
 -12 -12  -3   46.53   24.07
   0 -12   3 1098.08   76.32
  -3 -11   2  672.95   52.34
  23   0   2  142.51   24.97
  31   0   1   18.25   37.92
  -6   1  -7   35.60   15.08
  -1   4  -8   22.37   23.59
  27   4  -1   45.06   37.87
   3   5  -2  618.76   43.36
  27   5  -2   11.11   41.14
   3   6  -3    7.52   18.39
  24   7  -4   21.04   39.67
  20   8  -6   15.65   37.73
  -5 -28   2    9.79   38.02
   9 -27   6   57.26   37.54
 -12 -25  -8  -12.77   26.81
  10 -23   6   30.12   31.16
 -13 -21  -7   23.03   27.05
   5 -21   5   -5.11   25.49
  -2 -17   3   74.99   26.95
 -13 -15  -4    0.00   24.02
   8 -15   5  156.37   24.78
 -13 -13  -6    6.71   22.27
  10 -13   5  227.25   26.24
  -5  -5   0  130.22   18.02
  29   5  -3   -4.68   34.66
   7   7  -3 1324.61   90.97
   8   7  -8    2.65   35.94
   8   8  -6   83.41   28.99
  10   8  -4  137.03   26.05
  16   8  -7   -3.50   37.07
   9 -33   6   35.75   31.35
   4 -28   5   -9.17   38.25
 -13 -15  -7    1.56   21.09
  -9 -15   0   37.26   21.61
 -10 -12  -1  239.21   32.39
  -8 -11   0  273.59   34.42
  -5  -9   1   55.51   18.39
 -11  -8  -3   99.58   22.55
   1   0 -11  -24.49   26.43
  29   2   0   10.40   40.05
  10   5 -10    5.86   33.10
  22   5  -1   59.10   27.76
   2   6  -7  267.53   33.15
   4   6  -8   19.06   28.32
  22   6  -2   53.01   28.75
  13   8  -7   -1.61   39.86
  16   8  -4   30.69   27.42
  18   8  -5   34.47   37.21
 -12 -30  -6  -15.56   35.18
 -12 -29  -7    2.65   30.97
  -7 -29   1   80.95   35.94
 -12 -27  -3    1.37   30.12
 -13 -25  -6  -15.56   26.67
   0 -25   4   20.52   34.19
   4 -25   5  -16.45   32.96
 -13 -24  -4  -21.14   29.88
  -3 -24   3   43.26   31.77
 -12 -19  -2   17.07   28.70
  -5 -16   2  135.75   29.65
   7 -16   5   79.06   25.16
  12  -3   3  506.41   32.63
  33  -1   1  -30.31   33.43
   6   0 -12  -21.28   29.69
   1   2 -10   12.01   26.62
  19   4   0  297.75   33.29
  -1   5  -6   33.95   21.70
   1   6  -5   68.14   24.21
   7   6  -2  200.06   24.54
   9   6  -9   84.35   36.31
   9   8  -5   32.82   25.58
  13   8  -4   75.99   28.89
  17   8  -6   -4.11   41.47
   4 -31   5   -4.40   33.38
   0 -28   4   14.47   39.25
  -3 -27   3    6.57   38.06
 -13 -26  -5   12.15   31.77
 -12 -22  -2   51.54   35.42
 -11 -22  -1    5.63   36.74
  -3 -21   3   67.85   30.36
 -11 -19  -1   49.46   27.47
 -12 -16  -2   89.27   25.68
  -7 -14   1  443.90   45.44
  11 -12   5   52.96   17.97
   5 -11   4  353.68   34.33
  -5  -6 -11   -4.11   15.46
  -4   2  -3  601.74   38.54
  21   2   1   89.27   25.77
   0   3  -9  303.28   41.28
   6   4 -10   -2.55   26.72
  29   4  -2   19.34   35.04
   2   6  -4  574.31   44.78
   6   7  -7   60.85   29.46
  19   7  -3  259.16   34.38
  23   7  -5    1.94   31.82
  11   8  -6  104.21   29.79
  14   8  -6    4.54   31.73
 -13 -24  -7   26.43   29.41
   9 -24   6   -7.90   30.21
  -8 -21   1   38.02   25.39
 -13 -19  -3   33.48   35.70
   6 -17   5   47.28   22.74
  -1 -13   3  284.41   35.75
   4 -12   4  129.70   28.09
   6 -10   4  249.14   28.04
  29  -4   3   26.81   25.72
  30  -2   2   18.30   31.82
  26   1   1   -3.50   24.63
   6   2 -11    4.68   31.40
  -2   3  -8    3.26   21.09
   2   3  -1  709.87   48.23
  29   3  -1   49.79   40.14
   5   5  -9   42.79   31.30
  26   6  -4   31.07   36.69
  11   7  -8    3.40   37.73
  14   7  -8   80.48   36.74
  12   8  -5   30.21   25.01
  15   8  -5    0.00   27.80
   8 -31   6    7.05   30.69
   8 -28   6   25.49   34.47
  -8 -24   1   48.37   38.06
  -6 -23   2   93.67   29.69
 -13 -22  -3   -1.23   29.60
   4 -22   5   34.80   26.20
  -4 -12   2  318.17   36.88
   0  -1 -11   -8.18   24.30
  20   0   2  246.35   26.43
  31   1   0    2.55   38.87
  24   3   0   53.67   25.01
  16   4   0    6.01   26.43
  12   6  -9   31.40   30.55
   6   7  -4  229.56   34.14
  21   7  -4   23.64   34.85
   0 -31   4   -8.89   33.48
  -3 -30   3    8.13   34.33
  -6 -26   2   37.02   39.91
 -12 -25  -2   45.53   30.83
 -11 -25  -1   20.47   33.67
  -6 -20   2   65.68   25.53
  -8 -18   1   65.39   28.28
  -3 -18   3   81.33   28.94
 -13 -16  -3   47.05   25.39
   3 -13   4  575.82   47.99
 -13 -12  -4   40.57   21.37
 -13 -11  -5   52.25   19.15
  -6  -6   0  151.92   19.20
  14   0   2 1065.26   69.93
  12   2   1  801.51   55.04
  31   3  -2   29.51   33.19
  19   5  -1   43.03   26.15
  19   6  -2   48.14   27.28
   5   7  -5  156.27   29.69
  10   7  -3  432.55   42.18
  16   7  -3  224.17   35.04
  14 -29   7   21.28   28.37
 -13 -27  -4   37.31   33.86
  -8 -27   1   -0.09   34.42
   3 -26   5   66.58   38.73
 -10 -22   0   13.67   34.99
 -10 -19   0  103.50   29.22
  11 -19   6  115.47   24.92
  12 -18   6   15.04   22.98
  13 -17   6   70.22   21.89
   7  -9   4   33.52   18.39
  -9  -8  -1   53.38   21.42
  25  -6   4   30.59   15.60
  24  -3   3   82.46   21.47
   5  -1 -12   -6.01   30.36
  -6   1  -4  379.03   25.72
  31   2  -1   40.48   34.66
  10   5  -1  481.59   40.48
  24   5  -2   16.45   30.55
  18   7  -7   20.47   36.41
   3 -29   5   43.64   35.65
 -13 -28  -6  -19.20   29.93
   8 -25   6   40.66   36.46
 -14 -18  -5   27.42   26.62
   5 -18   5   84.64   25.96
  -6 -10   1  -12.53   24.11
  -4  -5 -11   17.54   18.39
  17   0   2  836.08   59.10
  33   0   0   27.38   36.03
  -1   2  -9   62.08   31.87
  18   2   1  194.72   28.51
   9   4 -10   21.75   27.90
  24   4  -1   47.33   26.38
   3   5  -8    5.34   25.53
   7   6  -8   25.11   32.39
   9   7  -7  136.75   31.44
  13   7  -3  117.12   29.88
  20   7  -5   46.48   39.95
  13 -33   7  -27.52   31.11
   3 -32   5   29.51   33.19
 -13 -29  -5    0.00   32.25
  -6 -29   2  -27.52   29.17
  -1 -26   4   26.24   38.82
 -13 -25  -3    6.67   27.05
  -4 -25   3   34.19   36.83
  15 -25   7  -15.46   35.32
 -14 -21  -5  -14.09   27.71
 -14 -20  -6    1.09   23.93
 -13 -20  -8  -14.80   23.50
  10 -20   6  170.88   28.28
 -12 -18  -9    0.00   19.58
  -2 -14   3   72.20   31.92
   2 -14   4   40.66   26.62
 -12 -13  -2  115.80   27.05
  -9 -12   0  290.32   36.03
 -12  -8  -4   41.42   16.45
  -7  -6 -10    5.20   13.19
  -3  -4 -11    2.88   19.20
  -2  -3 -11    1.61   19.72
   8  -3 -13    0.00   29.93
  32  -3   2   12.77   36.46
  25  -1   2   19.95   20.62
   9   0 -12  -19.15   32.96
  -3   2  -8   -2.84   20.38
  33   2  -2   17.78   30.78
   5   3 -10  -11.06   28.23
  -2   4  -6  120.72   20.99
   1   5  -7   35.18   22.98
  26   5  -3   -1.28   36.69
  10   6  -2  200.96   28.04
   7   7  -6  380.59   39.43
  15   7  -7   22.13   40.33
  18   7  -4   54.57   29.22
  19   7  -6   38.25   35.46
  13 -30   7   15.23   28.37
  -1 -29   4   10.50   34.66
   7 -29   6   34.00   32.96
 -12 -28  -2    9.93   30.92
 -11 -28  -1   17.54   31.11
 -13 -27  -7  -11.35   28.32
  -1 -23   4    8.70   29.27
   3 -23   5   -6.29   27.19
  -4 -22   3   79.67   28.28
  -6 -17   2   11.58   26.29
 -10 -16   0   86.81   28.51
  14 -16   6   27.90   20.00
  12 -11   5   60.81   15.98
  35  -1   0   15.32   31.68
  28   0   1    3.40   27.42
   5   1 -11   16.41   27.99
  33   1  -1   30.92   30.26
  15   2   1  361.58   34.66
   8   5  -9   67.76   36.12
  13   5  -1   43.97   27.66
  16   6  -2   27.66   26.05
  21   6  -3   70.69   30.31
   7 -32   6   -0.57   30.21
  -4 -28   3  -19.06   36.69
  14 -26   7    7.90   32.77
 -14 -23  -6    5.15   25.30
 -13 -23  -8    9.31   25.86
 -14 -22  -4   59.25   26.43
   9 -21   6   21.23   25.20
 -14 -19  -4   80.05   31.73
 -13 -17  -8    9.22   20.19
 -14 -15  -5   60.62   24.49
  -8 -15   1   66.86   26.90
 -13 -13  -3   16.08   21.80
 -11 -13  -1  192.40   31.21
  -5 -13   2  307.72   37.83
   4  -2 -12    9.17   27.52
  37  -2   0   13.33   33.15
  26   2   0    7.09   27.57
   4   4  -9   38.63   33.10
  12   4 -10   27.76   35.37
   2   5  -3  457.33   36.31
   3   6  -6   34.61   21.89
  13   6  -2   64.68   26.90
  23   6  -4  -11.02   41.14
   9   7  -4  206.96   32.15
 -10 -28   0    0.24   31.96
   7 -26   6  139.49   38.54
 -14 -24  -5    7.14   32.58
 -14 -16  -4    3.22   25.58
 -13 -12  -7   55.27   19.15
  -7  -7   0 1494.84   96.18
  35   0  -1   18.82   30.26
  21   3   0  123.88   29.65
  26   4  -2   30.88   37.83
   5   6  -7  114.62   28.09
  10   6  -8  -18.72   36.60
  16   6  -8   17.16   33.19
   8   7  -5  161.62   28.46
  15   7  -4  281.53   37.35
  16   7  -6   29.22   34.94
  17   7  -5   53.81   31.30
 -13 -28  -3   29.93   33.10
   2 -27   5   64.26   39.34
  -7 -24   2    6.81   37.17
 -12 -23  -1    6.86   35.42
  -9 -22   1  -11.30   30.78
 -13 -20  -2    2.55   33.62
 -12 -20  -1    8.04   31.40
  -4 -19   3  102.46   29.69
  19 -14   6   30.97   13.33
 -12  -9  -3   36.60   19.06
  -4   1  -8   33.15   17.78
  -2   1  -9   56.27   28.99
  23   1   1   34.19   21.89
  26   3  -1  163.41   32.96
   2   4  -2   85.73   16.27
  28   4  -3   19.91   32.06
  11   5  -9    0.28   32.67
   6   6  -3  437.85   39.39
  13   6  -8   16.83   33.05
  20   6  -7  -17.16   35.46
  10   7  -6  331.13   38.68
  12   7  -4  281.62   35.32
  12 -34   7   -5.67   35.46
  12 -31   7   -8.32   28.61
   2 -30   5   65.39   29.55
  13 -27   7   15.04   32.58
  -9 -25   1   19.86   37.35
 -13 -23  -2   28.94   30.83
   8 -22   6   29.65   26.48
  -7 -21   2   52.30   28.84
  -1 -20   4   48.80   27.57
  -9 -19   1   23.55   23.26
 -13 -17  -2   26.76   27.33
  -3 -15   3   45.49   24.49
  -7 -11   1  345.69   34.56
 -13 -10  -6   21.47   16.60
   8  -8   4   24.45   15.13
 -12  -7  -5  255.14   24.11
   7  -4 -13    0.05   31.59
  -8  -3  -8    9.27   11.44
  -2  -1 -10    9.98   21.75
   6   4  -1 1158.55   75.37
   1   5  -4  405.79   33.76
  14   5  -9    9.08   30.83
  22   6  -5  -20.66   41.18
  13   7  -6   31.82   27.24
  -7 -27   2   -0.76   33.95
 -14 -25  -4    8.04   28.04
   2 -24   5   16.45   31.87
   3 -20   5   98.59   28.18
 -14 -19  -7   38.02   23.26
 -12 -17  -1  188.43   30.21
 -10  -9  -1  443.48   41.09
  -8  -5  -9   10.07   10.97
   3  -3 -12   12.58   27.66
  -6  -1  -2  196.84   14.89
   8  -1 -12  -27.57   31.16
  30  -1   1   -7.33   35.65
   4   2 -10  -10.21   29.08
  21   4  -1  128.00   29.17
  25   5  -4   11.96   41.99
  21   6  -6   33.43   31.44
  11   7  -5  203.18   32.20
  14   7  -5  150.50   31.59
   6 -30   6   23.17   31.02
  -9 -28   1   50.78   32.82
 -14 -27  -5   -5.67   30.64
  -2 -27   4   -0.71   38.21
 -14 -26  -6   -5.20   29.13
 -12 -26  -1   22.89   31.25
 -14 -22  -7   26.53   23.93
 -14 -20  -3   26.15   33.10
 -11 -20   0   19.67   28.94
  15 -15   6  124.64   21.56
 -14 -14  -6   24.82   21.28
  21  -3   3   51.40   16.64
  -7  -2  -2  675.78   43.60
  -5   0  -8   19.62   16.79
   4   0 -11   67.99   31.54
   8   1   1   94.14   14.09
  28   1   0   17.26   29.55
   8   3 -10    6.71   29.13
   9   3   0  412.36   33.29
  30   3  -3    9.88   33.38
   2   4  -8   28.75   23.17
   6   5  -2  758.81   54.05
   4   6  -5  237.46   34.99
  18   6  -3  146.39   32.01
  12 -28   7    4.26   30.40
   6 -27   6   35.18   36.22
 -13 -26  -2    0.47   28.65
  -5 -26   3   20.99   38.49
  -2 -24   4    9.31   33.10
 -14 -23  -3   11.58   31.07
  -5 -23   3   34.04   27.94
   7 -23   6   78.92   34.33
  -7 -18   2   51.16   27.90
 -14 -17  -3   41.37   31.92
  -6 -14   2  153.15   32.77
 -10 -13   0   27.57   25.11
  -6  -5 -10   -8.04   14.89
  -3  -2 -10   -1.56   19.10
  27  -2   2   24.30   21.85
  -3   0  -9  317.84   35.89
  -3   3  -6  714.74   50.45
  28   3  -2   13.29   40.14
   0   4  -7  141.90   26.48
   6   5  -8  -13.95   28.89
  23   5  -3    0.57   30.31
   5   6  -4  375.53   37.64
  17   6  -7    1.37   36.60
  20   6  -4    9.69   29.41
  -2 -30   4   52.63   34.47
 -11 -26   0   22.08   27.61
  -9 -16   1   12.67   24.63
 -12 -15  -9    0.00   15.60
  -8  -8   0  465.94   38.96
  26  -4   3  115.28   22.98
  32  -2   1    9.88   32.91
  -5   1  -3  151.36   11.63
  28   2  -1   42.51   40.29
   3   3  -9   78.49   33.90
  18   3   0   90.36   25.58
   7   4  -9   32.86   34.42
   8   6  -7   26.29   25.63
  11 -32   7   -1.18   29.27
  -5 -29   3    7.00   31.49
 -14 -28  -4  -32.34   33.67
 -14 -25  -7   18.06   28.09
  -2 -21   4   58.40   27.85
  -5 -20   3   36.83   27.94
 -11 -17   0   11.30   24.26
 -14 -16  -7    1.04   19.67
  -4 -16   3  170.41   29.65
 -13 -14  -2   60.00   25.25
 -14 -13  -4    4.44   19.34
  22  -6   4  148.94   17.50
  -5  -4 -10   29.84   16.74
   2  -4 -12   -7.28   25.34
  -4  -3 -10   41.52   18.82
  -7  -2  -8   22.84   13.81
  -6  -1  -8   29.36   15.98
  22  -1   2    1.04   20.80
  11   3 -10   87.62   34.09
  24   5  -5   43.60   37.54
   9   6  -3  164.26   27.66
  14   6  -7    9.17   38.49
  15   6  -3   81.90   26.01
   1 -31   5   21.47   30.97
  11 -29   7    9.22   27.38
   1 -28   5   28.75   33.81
 -14 -26  -3   21.42   32.58
   2 -21   5   18.44   25.30
 -13 -14  -8    9.88   16.88
 -14 -12  -5   59.20   21.51
  -8 -12   1  200.72   33.62
 -11 -11  -9    3.26    9.98
 -12 -10  -2  155.00   25.11
  -2  -7   2  647.32   46.15
  -8  -3  -2  533.41   36.65
  30   0   0  -12.48   34.90
  23   2   0   26.43   23.50
  30   2  -2    9.17   36.65
  27   4  -4   14.85   35.51
   2   5  -6   12.81   21.70
  18   5  -2   25.20   25.49
  23   5  -6   28.32   35.18
  18   6  -6    9.17   39.77
  19   6  -5   36.55   32.77
   5 -31   6   -0.71   30.21
 -14 -29  -6   -5.44   35.60
  -8 -25   2   29.08   38.96
   1 -25   5   19.20   37.40
   6 -24   6   24.02   33.38
  13 -24   7   -6.10   34.66
 -10 -23   1   66.34   38.49
  14 -23   7    8.37   36.55
  -8 -22   2   -9.46   30.73
  15 -22   7   77.12   33.48
 -15 -19  -5   18.77   26.48
 -13  -9  -4  164.64   22.32
  27  -7   4   14.23   15.65
  -1  -6   2  220.06   21.51
 -11  -5  -6  156.84   14.89
  34  -3   1    2.22   31.63
   7  -2 -12  -10.83   29.41
  -4  -1  -9   14.94   25.63
   3  -1 -11   -4.59   27.28
  25   0   1   36.17   22.03
  11   1 -11   14.19   30.78
  20   1   1  151.50   25.77
   5   2   0    4.96   14.66
  16   4  -9   -8.98   28.89
  23   4  -2   -6.67   25.68
   4   5  -7   43.78   25.63
   9   5  -8   15.70   34.23
  12   6  -3   53.67   30.69
  17   6  -4   32.34   27.76
   5 -28   6   -0.33   32.72
 -10 -26   1   62.04   35.08
 -15 -22  -5   -4.54   24.92
 -10 -20   1    9.79   27.85
   5 -15   5   46.10   22.55
 -14 -14  -3   33.86   22.32
   6 -14   5   -2.27   20.66
   0  -9   3  498.66   39.20
 -12  -8  -7   48.84   16.03
  -3  -8   2  562.49   43.31
   1  -8   3   93.57   17.92
   1  -5 -12   -0.24   23.93
   3   1 -10   37.31   26.10
  30   1  -1   41.42   36.65
  32   1  -2  -11.92   33.10
  12   3   0  760.09   53.76
  15   3   0  206.06   29.55
  23   3  -1  143.55   29.08
  10   4  -9   56.46   31.96
  15   5  -8    0.00   34.09
  10 -33   7   23.31   34.94
  -8 -28   2  -13.71   27.94
  -3 -28   4    2.36   28.89
  -3 -25   4   41.14   33.05
  12 -25   7   11.30   33.86
 -13 -24  -1   28.99   30.83
 -15 -23  -4   20.00   26.34
 -15 -21  -6    4.78   24.82
 -14 -21  -2    2.03   34.85
 -13 -21  -1   30.12   36.50
 -15 -20  -4   39.58   28.61
   4 -16   5  181.19   29.13
  -7 -15   2   73.76   26.10
   7 -13   5  289.24   29.17
 -13 -10  -3    8.32   18.54
 -11 -10  -1  303.37   36.27
  -1 -10   3  481.68   40.24
  -7  -4  -9   28.65   14.19
  18  -3   3   28.94   16.22
  29  -3   2   83.83   28.18
  -5  -2  -9   13.67   20.57
  32  -1   0  -12.39   38.35
   7   2 -10  -10.12   28.61
  13   4  -9   33.67   29.69
  12   5  -8   31.07   37.02
  20   5  -3   67.95   28.37
  22   5  -4   -9.22   32.25
   7   6  -5  267.58   32.58
   8   6  -4   -3.88   28.70
  15   6  -6   -6.10   25.49
  10 -30   7    2.13   32.82
 -14 -28  -7  -19.10   27.24
  -6 -27   3   -0.14   33.00
 -15 -25  -5    8.84   29.46
 -14 -24  -2  -16.27   32.96
  -6 -24   3   -4.16   33.29
   1 -22   5    1.51   27.28
  -8 -19   2   13.67   23.50
   8 -19   6   86.25   26.53
 -14 -18  -2   14.37   30.07
 -13 -18  -1   37.64   26.95
   9 -18   6   74.61   23.93
 -15 -17  -4   37.26   28.04
  10 -17   6  322.95   34.33
  -9  -9   0  290.28   33.86
  -4  -9   2   69.18   18.91
   0  -5   2  219.78   21.89
  15  -3   3  324.18   25.39
   7   0 -11   85.58   32.53
  32   0  -1   14.42   32.34
  34   0  -2   13.95   29.84
   1   3  -8   20.43   23.78
   9   4  -1  219.44   25.01
   9   5  -2   33.24   20.47
  15   5  -2    7.71   28.51
  19   5  -7   25.86   34.99
   9   6  -6  177.65   29.65
  12   6  -6   30.92   27.38
  16   6  -5   32.63   28.04
  11 -26   7    8.04   33.15
   5 -25   6   56.74   37.17
 -15 -24  -6  -10.69   26.43
 -12 -24   0    6.19   30.55
  -3 -22   4   53.53   30.17
  -2 -18   4   61.61   27.99
  -5 -17   3  102.28   25.44
   3 -17   5  262.33   32.11
 -15 -16  -5   35.70   23.88
 -11 -14   0   -8.46   24.63
  -2 -11   3   55.61   24.92
  13 -10   5  197.13   19.10
   0  -6 -12   13.52   23.17
  -9  -4  -2   78.73   15.75
  34  -2   0  -26.38   34.04
  10  -1   2   52.25   10.17
  -4   2  -6  117.83   17.59
   2   2  -9   87.14   32.25
  -1   3  -7    9.08   20.24
   1   4  -3  184.36   20.62
  15   4  -1  321.01   37.50
  12   5  -2   24.30   26.62
  14   6  -4  128.00   29.13
   0 -29   5   63.74   34.04
 -13 -27  -1    8.70   29.98
   0 -26   5  118.92   39.39
 -14 -21  -8   -1.23   23.17
  -6 -21   3   24.45   26.34
   7 -20   6   53.81   23.83
 -10 -17   1   44.35   27.33
  11 -16   6  129.75   24.35
  16 -14   6   22.89   15.13
   8 -12   5  318.84   30.88
 -12 -10  -8   38.35   12.53
  -2  -8 -12    3.36   20.38
 -10  -4  -3  846.71   56.03
  36  -3   0   11.68   28.09
   2  -2 -11    5.48   25.39
  34  -1  -1    0.57   32.77
   6   3  -9   37.50   34.04
  25   3  -2   11.06   28.61
  27   3  -3   11.92   34.71
   5   4  -8   77.88   27.19
   5   5  -3  441.40   36.79
  20   5  -6   14.37   34.14
  21   5  -5   39.58   38.68
  10   6  -5    0.00   24.21
  11   6  -4  118.64   27.28
  13   6  -5   33.29   27.05
   4 -29   6   23.83   31.35
 -14 -27  -2    7.80   32.82
 -12 -27   0    2.60   30.59
 -15 -21  -3  -11.92   30.17
 -12 -18   0   40.57   26.57
  -9 -13   1   89.93   28.75
  -5 -10   2  553.74   44.35
  28  -5   3   23.12   21.28
  31  -4   2   19.95   32.58
  38  -4   0   -8.70   28.28
   6  -3 -12   13.81   29.46
  10  -2 -12   16.50   32.15
  36  -2  -1   12.67   32.53
  19  -1   2  207.95   24.82
  25   1   0   12.06   25.49
  10   2 -10   23.69   30.59
   0   4  -4 1089.71   71.64
  12   4  -1  645.14   49.46
   3   5  -5  289.52   33.10
   7   5  -7  170.51   28.56
   9 -31   7   10.07   33.00
  10 -27   7   34.85   29.32
 -15 -24  -3   26.15   31.02
   6 -21   6    8.84   24.45
 -15 -18  -3  -18.25   35.18
   2 -18   5   36.22   28.94
  -3 -12   3  329.71   36.22
 -13  -8  -5   66.29   16.60
  27  -1   1    0.80   23.97
   2   0 -10  101.61   28.32
  17   1   1  175.90   27.47
   1   2  -1  388.58   27.09
  13   2 -10   32.20   29.93
  25   2  -1   36.55   25.91
  20   4  -2  100.19   28.18
  24   4  -4   43.31   35.46
  16   5  -7  -13.43   38.63
 -15 -28  -5   23.36   31.49
 -15 -27  -6   22.03   28.13
  -9 -26   2   14.99   33.10
  -4 -26   4   -3.45   37.17
   4 -26   6   41.09   36.12
  -9 -23   2    6.15   32.11
   0 -23   5  132.06   34.56
 -14 -18  -8   12.62   20.28
 -14 -15  -2  108.61   22.55
 -13 -15  -1   38.16   24.45
 -13 -11  -2   76.36   23.55
  -5  -6   1  132.44   19.43
  -4  -5   1  991.78   64.97
  -9  -2  -4  793.95   49.88
  24  -2   2  111.12   23.88
  20   2   0  152.30   24.59
  29   2  -3    0.00   35.56
  17   4  -8   42.70   33.34
  21   4  -7   19.81   33.62
  17   5  -3  251.27   31.54
  19   5  -4    6.38   23.55
  -4 -29   4   57.17   29.51
 -11 -24   1    0.71   36.88
 -15 -23  -7   -9.27   23.41
   5 -22   6   78.11   28.84
 -11 -21   1   23.22   33.10
 -15 -20  -7  -12.20   23.69
 -13 -19  -9   21.33   19.58
  -3 -19   4  189.94   32.58
  -8 -16   2    1.37   25.63
 -15 -14  -4   25.30   22.32
 -14 -13  -7   32.34   17.59
   1 -12   4  267.44   34.33
 -14 -11  -6   -5.86   18.63
   2 -11   4  754.13   57.21
 -10 -10   0  568.40   48.04
 -10  -5  -2  559.70   41.47
  33  -5   2   -3.55   30.17
   9   3  -9   52.53   30.83
  20   3  -1  131.07   26.62
   1   4  -6   48.09   20.62
   3   4  -7  340.87   35.46
  22   4  -3  170.51   28.61
   4   5  -4  363.14   34.61
  10   5  -7   82.56   27.76
   9 -28   7  -21.42   28.04
 -15 -27  -3   20.43   33.05
 -11 -27   1    8.84   25.91
  -7 -25   3    0.99   32.15
  -4 -23   4    3.78   28.84
  -9 -20   2   63.41   24.68
   1 -19   5   41.33   25.20
  -6 -18   3   29.27   28.84
  12 -15   6  246.54   27.05
  -4 -13   3  264.22   32.39
 -12 -11  -1  215.00   27.85
  -6 -11   2  213.63   29.13
  -6  -7   1  332.69   28.70
   9  -7   4   42.27   12.53
  19  -6   4  114.19   12.96
  -3  -4   1 2266.18  140.24
   1  -3 -11    5.77   22.65
   6  -1 -11   34.56   29.41
   6   1 -10   17.26   27.38
  14   1   1  107.62   21.09
   0   2  -8   25.44   21.18
  27   2  -2    5.91   33.81
  15   3  -9   41.99   30.17
   8   4  -8   30.17   29.03
  23   4  -5    5.01   33.57
  17   5  -6   44.16   29.36
  18   5  -5   10.88   28.56
   8 -32   7   17.50   30.40
   3 -30   6   -0.24   28.84
  -7 -28   3    7.94   30.88
  -1 -27   5    3.12   33.24
 -14 -22  -1   34.23   31.96
  -7 -22   3  154.15   35.51
   3 -10   4 1644.87  106.11
   8  -6 -13  -14.89   32.25
   1  -4   2   97.69   13.81
   5  -4 -12    9.41   26.90
  23  -4   3   45.68   18.06
  29  -2   1   -7.09   25.11
  22   0   1  284.93   32.20
  27   0   0   16.50   24.40
   1   1  -9   31.87   30.45
  31   1  -3   11.73   34.28
   1   3  -2  117.03   16.69
  12   3  -9   31.30   29.93
  26   3  -4   18.49   35.42
  11   4  -8  -11.82   35.51
  14   4  -8   32.29   35.42
  22   4  -6   31.92   36.03
   3 -27   6   12.53   32.29
 -15 -26  -7   -1.47   26.95
 -14 -25  -1   21.85   29.32
  11 -23   7   19.62   30.40
 -15 -22  -2   16.55   31.25
  12 -22   7   18.49   32.48
 -14 -19  -1   77.12   34.90
 -11 -18   1   62.23   27.09
 -15 -15  -3   -4.68   23.36
 -12 -15   0   51.63   26.72
 -10 -14   1  275.10   32.91
 -15 -13  -5  -16.97   22.51
 -14 -11  -3   12.48   20.47
   9 -11   5    8.51   17.31
 -14 -10  -4  194.05   24.02
  30  -6   3   -0.61   23.31
 -11  -5  -3  137.36   19.67
   9  -3 -12  -14.66   30.69
  16  -1   2  305.88   27.85
  27   1  -1   36.98   27.71
  -2   2  -7   83.93   19.48
  -2   3  -5   62.75   18.39
   5   3  -1   64.59   16.64
   5   4  -2  953.72   63.79
   8   5  -3  305.36   31.16
  14   5  -3  213.25   29.51
   8 -29   7   -5.20   27.85
 -15 -25  -2   -6.86   28.28
 -13 -25   0   16.31   30.12
  -1 -24   5   17.97   37.87
 -16 -23  -5   -7.19   26.76
   4 -23   6  119.44   35.46
 -13 -22   0   18.49   30.78
 -16 -21  -4    8.65   26.43
  13 -21   7   27.09   30.55
 -15 -19  -2    1.56   36.36
 -15 -17  -7   40.05   22.79
  -7  -8   1  156.65   23.97
  -8  -4  -1  390.85   29.93
 -10  -3  -4  513.03   35.18
  -7  -3  -1 1558.67   97.22
  -5   0  -2  170.08   11.35
  -5   1  -6   14.04   12.34
  29   1  -2   49.93   39.81
   5   2  -9  103.22   35.84
  14   5  -6   36.17   25.63
  16   5  -4   75.47   28.04
  10 -24   7   75.32   33.71
  -4 -20   4   47.85   26.43
   0 -20   5   78.59   27.42
  -5 -14   3  309.05   36.31
  -7 -12   2  406.03   39.86
  13  -1   2  176.09   18.54
   9   1 -10   24.59   29.27
  28   2  -4   29.88   35.89
   4   3  -8  177.74   29.17
  24   3  -3   22.74   29.36
  25   3  -5    7.42   37.73
  17   4  -2  200.67   29.84
  18   4  -7   77.17   39.86
   8   5  -6   44.21   25.16
  11   5  -3   99.44   29.88
  -5 -27   4   20.90   28.51
   9 -25   7    3.40   31.59
 -10 -24   2   19.34   36.50
  14 -20   7   19.58   28.61
  -7 -19   3  143.22   30.78
 -16 -18  -4   22.70   25.58
  -9 -17   2   80.10   28.09
  -2 -15   4   43.36   23.74
 -11 -11   0    2.03   23.93
  -7 -11 -11    3.17   11.58
   4  -9   4  274.48   27.61
   0  -4 -11   41.66   22.32
  31  -3   1   14.80   33.71
  17   2   0  143.08   27.47
  24   3  -6  -19.58   30.26
  21   4  -4    9.31   27.80
   6   5  -5   12.62   25.91
  11   5  -6   75.80   26.72
  15   5  -5   53.48   27.47
  -2 -28   5   18.91   30.64
 -10 -27   2  -26.53   27.33
 -16 -26  -5  -23.64   29.88
  -5 -24   4   37.26   32.39
   3 -24   6   63.27   35.32
 -16 -22  -3  -22.60   28.94
 -16 -22  -6    0.76   24.68
 -16 -17  -5    5.30   23.74
 -14 -16  -1  108.94   25.86
  -8  -9   1   45.96   24.21
  -9  -5  -1   37.12   16.74
   4  -5 -12   -1.65   24.92
  26  -3   2  158.45   26.20
  -6  -2  -1  660.84   43.31
  29  -1   0   -4.35   27.19
  29   0  -1  138.54   37.26
  31   0  -2  -17.12   35.51
  12   1 -10   10.92   30.92
  19   4  -3  108.00   29.79
   7   5  -4  133.10   27.76
   7 -30   7    1.51   32.77
   2 -28   6  -12.96   30.50
 -16 -27  -4   -5.77   30.64
  -8 -26   3    9.98   28.46
 -16 -25  -6    7.57   26.34
 -12 -25   1   10.21   32.01
 -12 -22   1    2.65   32.11
 -10 -21   2   36.17   33.00
 -16 -19  -3   -3.74   29.55
 -16 -19  -6   -4.35   25.30
 -15 -16  -2   -3.03   27.61
  13 -14   6   80.34   19.67
 -14 -12  -2  196.28   28.94
  33  -4   1   16.31   34.52
   5  -2 -11   20.95   29.60
  12  -1 -11   -2.93   28.80
  33  -1  -2    4.21   31.73
   5   0 -10   41.80   26.86
  22   1   0   67.33   23.55
  17   2  -9   17.12   30.07
  22   2  -1  139.54   28.37
   6   4  -7  158.31   26.57
  15   4  -7   90.97   37.17
  19   4  -6   61.19   38.44
  20   4  -5   60.95   28.13
  12   5  -5  146.49   29.13
  13   5  -4   78.73   27.19
   8 -26   7    0.95   29.22
 -16 -25  -3    6.43   28.37
  -2 -25   5   30.97   32.86
  -8 -23   3    1.84   36.83
  -1 -21   5    9.55   27.09
  -3 -16   4  256.70   30.92
 -14 -15  -8   13.85   16.97
 -11 -15   1  178.50   29.46
  -6 -15   3   33.71   21.80
 -14  -9  -5   55.65   16.69
 -12  -6  -3   41.61   17.64
 -12  -6  -6   21.04   10.45
  35  -5   1  -15.32   30.64
  -2  -3   1  645.38   45.39
  31  -2   0   10.54   32.91
  35  -2  -2   15.60   29.32
  31  -1  -1   10.50   37.54
   8   2   0   28.18   13.29
   8   2  -9   56.46   33.24
  27   2  -5    8.98   34.38
  16   3  -8   15.23   32.96
  14   4  -2   40.76   28.75
   9   5  -5   42.08   24.30
  10   5  -4   46.43   28.94
  -5 -21   4   25.58   28.99
 -12 -19   1   29.17   28.37
  15 -19   7   57.31   22.60
   6 -18   6    9.98   23.50
   7 -17   6  327.35   34.42
 -13 -16   0   60.81   25.34
  -8 -13   2   30.40   27.14
  24  -7   4  110.27   17.02
 -10  -6  -1   15.98   19.43
  -1  -5 -11   25.16   20.95
 -11  -4  -4  114.29   15.98
   8  -4 -12  -21.42   28.94
  24  -1   1   13.29   22.98
   0   0  -9  260.91   36.08
  -1   1  -8   22.22   18.91
  14   2  -9   26.76   29.84
   2   3  -7   94.62   23.59
   7   3  -8   87.14   27.57
  20   3  -7   -7.85   34.42
   2   4  -5  119.72   26.29
   8   4  -2  369.67   32.91
   7 -27   7    9.27   28.75
   2 -25   6   -0.90   35.65
 -15 -23  -1  -17.50   29.60
   5 -19   6  179.02   28.13
 -13 -16  -9    1.32   15.56
 -16 -15  -4    2.46   22.41
  -9 -10   1  416.52   41.00
  33  -3   0   15.32   33.67
  21  -2   2   37.83   19.24
  33  -2  -1    4.02   35.42
  11   2  -9   21.75   33.48
  24   2  -2   34.23   25.96
   0   3  -6  480.64   39.43
  23   3  -4   23.03   27.38
   4   4  -6   12.06   19.48
   9   4  -7   36.17   24.26
   6 -31   7    9.60   29.69
 -16 -28  -6  -23.17   30.17
 -15 -26  -1    1.32   30.36
 -14 -23   0   16.79   32.20
 -15 -22  -8   -1.70   23.97
 -15 -20  -1   13.52   37.54
  -8 -20   3   73.76   24.82
   4 -20   6   28.94   26.48
 -10 -18   2    9.93   26.76
 -16 -16  -3   24.68   32.15
   8 -16   6   90.12   22.27
   2 -15   5   76.84   24.07
   3 -14   5   84.59   21.89
 -15 -12  -3   24.78   20.71
 -12 -12   0   75.23   23.64
 -13  -9  -7   25.11   13.52
 -12  -7  -2  287.72   28.84
   3  -6 -12   33.76   24.02
  16  -6   4   97.78   10.07
  35  -4   0   40.38   29.32
  37  -4  -1   15.65   28.75
  35  -3  -1    2.27   31.54
  19   0   1  506.08   42.65
  -1   3  -4   82.89   15.37
  10   3  -8   52.72   33.05
  13   3  -8    8.27   36.22
  14   3  -1 1008.24   71.35
   4   4  -3  157.55   21.42
  11   4  -2  214.20   28.99
  18   4  -4   84.50   27.99
   1 -29   6  -10.88   29.93
 -14 -26   0   27.38   30.59
  -6 -25   4   -6.81   30.88
 -16 -23  -2    9.60   26.43
  -2 -22   5   31.82   31.54
 -16 -20  -2   -3.69   27.61
  -4 -17   4  193.20   31.63
 -16 -16  -6   19.53   22.32
  -7 -16   3   88.99   26.86
   1 -16   5  103.13   26.57
   4 -13   5   -0.57   21.70
 -15 -12  -6   17.87   18.77
 -15 -11  -4   57.17   20.66
   5  -8   4  155.94   20.99
  25  -5   3   39.01   18.63
  37  -5   0    9.36   26.72
  28  -4   2   44.97   24.11
  -3   1  -7   -6.81   15.89
   4   1  -9   24.11   31.11
  28   1  -3   -4.21   34.33
  11   2   0   63.98   18.11
   0   3  -3 1352.46   85.35
   8   3  -1  195.05   21.47
  19   3  -2  179.30   28.80
  21   3  -6   60.33   40.14
  22   3  -5   47.09   36.22
  16   4  -3   31.25   25.34
  16   4  -6   23.36   28.37
   6 -28   7   -3.07   28.65
 -16 -26  -2  -11.44   29.03
 -11 -25   2   -0.57   33.86
   3 -21   6   31.49   27.61
  -9 -14   2   68.80   26.01
  17 -13   6   68.04   14.23
  20 -13   6   24.16   10.12
  10 -10   5  239.78   23.41
 -11  -7  -1  301.48   32.39
  -2  -6 -11   19.53   19.43
   4  -3 -11  -15.04   28.09
   8  -2 -11   48.23   30.64
   8   0 -10    2.84   27.42
  24   0   0   87.24   24.30
  24   1  -1   28.37   24.40
   3   2  -8   43.55   22.93
  21   3  -3  121.09   26.20
   3   4  -4 1056.47   71.78
  17   4  -5  136.84   27.14
  -9 -27   3    2.74   26.24
   1 -26   6   21.42   31.92
 -16 -24  -7   12.81   24.59
  -9 -24   3   12.29   36.03
 -11 -22   2   38.39   37.97
 -16 -21  -7  -22.55   24.11
 -15 -17  -1   33.67   28.37
   0 -17   5  335.24   36.41
   9 -15   6  183.79   26.43
 -16 -14  -5   42.22   22.13
 -15 -14  -7   47.57   18.35
 -14 -13  -1   65.39   23.88
  -6   0  -6    9.93   11.25
  14   0 -10   38.77   33.38
  30   0  -3   29.13   36.79
  26   1  -2  -19.91   27.52
  22   2  -7    4.07   32.25
  25   2  -4   34.66   38.63
  11   3  -1 1451.85   94.52
 -17 -25  -4   45.01   31.82
 -17 -24  -5    7.90   27.85
 -13 -23   1    0.19   33.43
  -6 -22   4    3.03   34.75
   9 -22   7   45.49   34.66
 -17 -21  -5   -0.71   25.91
  10 -21   7   68.42   32.20
 -15 -19  -8    5.15   19.20
 -12 -16   1   -3.74   26.53
 -15 -13  -2   55.70   23.55
   5 -12   5  157.22   25.39
 -10 -11   1  353.49   38.25
  -6 -10 -11   -6.38   14.61
 -13  -7  -3  256.66   26.24
   7  -5 -12    6.90   26.48
  20  -4   3  117.83   18.25
   4  -1 -10   26.05   25.63
  11   0 -10   30.88   27.47
  -3   2  -5   33.62   15.65
  18   2  -8  -23.83   29.55
  17   3  -7   17.07   38.54
  13   4  -6   62.65   23.88
  -3 -23   5   20.85   35.89
   8 -23   7   -5.34   32.53
   2 -22   6   42.37   33.10
 -17 -19  -4   29.65   28.37
  -5 -18   4   88.89   28.61
  -1 -18   5   53.01   25.25
 -16 -17  -2   37.31   34.33
  -3  -7 -11   37.50   19.91
   2  -7 -12   21.70   24.16
 -12  -5  -4   55.42   15.18
   4  -5   3  238.50   19.62
  30  -5   2   25.96   28.56
  -1  -3 -10   27.57   20.76
  26  -2   1   31.11   23.12
  -1  -1  -9   54.33   29.27
  32  -1  -3   38.25   32.48
  16   1  -9  -12.39   30.07
  19   1   0   30.26   23.17
   5 -29   7    3.59   31.96
 -17 -27  -5   -7.38   34.71
   7 -24   7   42.98   36.55
 -17 -23  -3   -7.52   26.81
  -9 -21   3   37.17   34.00
 -17 -20  -3    0.19   27.14
 -13 -20   1    0.00   35.37
  11 -20   7   33.10   30.03
 -11 -19   2   63.83   25.01
  -8 -17   3   74.09   25.34
 -13  -8  -2   19.10   19.67
  -2   0  -8   18.20   18.68
  23   2  -6   -6.71   37.12
  24   2  -5   10.69   35.08
   5   3  -7   76.60   22.98
  10   4  -6  275.90   33.62
  13   4  -3  314.49   38.54
  15   4  -4  200.72   31.21
   0 -27   6    3.55   30.55
 -17 -26  -3   35.60   31.63
  -7 -26   4  105.68   30.26
 -17 -23  -6   10.78   26.43
 -16 -18  -7   -8.42   21.94
 -10 -15   2   86.44   27.14
 -13 -13   0  101.90   26.38
 -13 -11  -8    8.61   12.29
  -5  -9 -11   -3.17   16.08
 -12  -8  -1  151.26   28.13
  -4  -8 -11   12.96   17.92
   9  -8 -13   -6.29   29.84
  -8  -5   0  436.24   33.71
  26   0  -1  187.15   29.88
  28   0  -2   -0.71   32.77
   7   1  -9   17.83   30.21
  27   1  -4    5.06   38.58
  23   2  -3   29.46   26.72
  20   3  -4   12.58   23.55
   5   4  -5  240.06   32.15
   7   4  -3 1097.98   73.72
  14   4  -5  151.88   30.26
   6 -25   7   31.63   30.97
 -16 -24  -1   -9.69   33.38
 -15 -24   0    2.60   29.60
   1 -23   6   38.16   36.69
  -2 -19   5   21.28   25.39
 -11 -12   1  200.53   29.32
 -15 -10  -5   42.08   17.45
  -4 -10   3  770.40   58.02
  -3  -9   3  580.22   45.82
  -9  -6   0  347.92   30.26
  32  -6   2   -2.46   31.07
  -5  -1  -1  598.28   38.82
  26  -1   0   48.99   25.58
  13   1  -9    7.66   32.67
   6   2  -8   -3.69   22.03
  15   2  -8   -8.46   33.71
  14   3  -7  110.41   32.20
  18   3  -6   22.22   30.64
  10   4  -3  514.73   42.65
 -17 -26  -6  -13.85   25.91
 -12 -26   2  -12.58   29.93
  -7 -23   4    7.38   32.63
 -16 -21  -1    5.01   29.32
 -15 -21   0   48.09   32.72
 -17 -20  -6    3.17   22.74
  -6 -19   4   58.40   27.76
  12 -19   7   70.83   27.42
 -17 -16  -4   45.87   26.34
  10 -14   6  368.67   32.53
 -16 -13  -3   32.91   21.80
  14 -13   6  109.84   18.16
  -5 -11   3  140.95   28.99
   6 -11   5    4.02   20.43
   1  -8 -12   15.46   23.26
  10  -5 -12   10.73   30.07
  -7  -4   0  552.28   39.01
   3  -4 -11   -1.37   25.77
   7  -3 -11   67.05   29.27
  28  -3   1   24.07   22.84
  30  -1  -2   25.77   37.12
  16   0   1  255.29   28.46
  29   0  -4   39.15   35.13
  10   1  -9   14.28   28.80
  26   1  -5  -12.29   35.65
   1   2  -7   26.01   19.06
  21   2  -2   51.68   24.21
  16   3  -2  139.58   27.80
  19   3  -5  129.13   31.54
   6   4  -4  217.13   29.32
  11   4  -5    2.03   23.59
   4 -30   7   23.22   30.12
   5 -26   7   26.15   30.21
 -10 -25   3    1.61   27.66
 -17 -24  -2    0.00   27.19
 -12 -23   2   -8.13   34.33
 -17 -17  -3   -6.62   30.17
 -13 -17   1   34.66   26.34
 -15 -14  -1  125.63   26.53
 -16 -12  -4   21.14   21.33
  -2  -8   3   87.10   20.57
 -13  -7  -6   78.11   13.10
 -10  -7   0 1136.66   76.55
  27  -6   3   39.86   18.06
  23  -3   2   -2.98   18.91
   7  -1 -10   30.21   28.46
   3   0  -9  237.70   36.17
  25   1  -6    6.81   34.56
  12   2  -8  -21.28   34.47
  19   2  -7   25.86   38.87
   8   3  -7  103.93   26.01
  18   3  -3  229.61   32.06
   8   4  -5  353.64   36.88
  12   4  -4  195.94   30.83
   0 -24   6   66.06   35.18
 -17 -21  -2   -5.15   25.77
  -3 -20   5    6.34   26.10
 -16 -18  -1   14.00   33.05
  -9 -18   3   18.44   23.36
  -3 -13   4   64.92   24.45
  -6 -12   3   34.09   27.99
 -14  -8  -3   27.33   18.49
  -6  -8   2  206.25   24.49
 -13  -6  -4  118.82   17.07
   6  -6 -12    7.38   28.23
  -2  -4 -10    0.00   17.97
   2  -3   2  164.41   15.37
  32  -2  -2    3.03   35.13
  21  -1   1  114.52   22.13
  28  -1  -1   47.38   26.72
  -4   0  -7   96.22   17.73
   9   2  -8   32.34   28.99
   4   3  -2 1690.78  106.48
   9   4  -4   39.81   27.66
  -1 -28   6   -6.76   29.51
 -10 -22   3   68.61   38.35
 -12 -20   2   55.84   36.17
 -11 -16   2   45.77   25.25
 -16 -14  -2   47.19   25.53
 -12 -12  -9    0.76    9.50
 -14  -9  -2  130.74   23.17
 -13  -9  -1   61.09   25.44
  -7  -9   2  445.60   38.54
  26  -8   4   35.23   15.70
  -5  -7   2  424.66   35.89
  36  -4  -2    5.82   29.69
  34  -3  -2   20.28   31.44
   3  -2 -10    0.47   23.55
  18  -2   2  188.90   24.21
  28  -2   0   18.96   26.10
  10  -1 -10  -18.77   25.77
  13  -1 -10   -3.50   27.00
  18   0  -9   28.84   28.84
  28   0  -5    8.61   28.75
   2   1  -8   26.62   20.47
  25   1  -3   49.36   28.89
  -1   2  -6  214.48   24.92
   3   3  -6  160.91   25.91
   4 -27   7   33.71   32.34
 -14 -21   1   23.93   36.74
  -7 -20   4   34.47   30.83
 -17 -18  -2    6.15   29.93
 -15 -18   0   53.48   28.37
  13 -18   7   28.51   21.37
 -17 -15  -5   -2.84   21.37
 -14 -14   0   31.59   24.54
  -4 -14   4  144.74   26.86
 -12 -13   1   87.29   25.53
  -7 -13   3  278.36   33.48
   0 -10   4 2410.25  152.54
   0  -9 -12    0.00   22.55
 -11  -8   0  277.08   34.14
  -1  -7   3   93.20   18.25
  30  -4   1   16.08   23.59
  -6  -3   0  260.16   22.18
  13  -3 -11   34.61   33.81
  -2  -2  -9   62.75   27.09
  30  -2  -1   58.30   34.71
   7   0   1  921.19   57.83
  21   1  -1   26.57   22.98
  16   2  -1  119.34   27.66
  20   2  -6    2.74   36.60
  22   2  -4    0.95   25.77
  15   3  -6    4.82   25.86
  -8 -24   4   24.07   34.14
 -18 -23  -4   10.92   31.16
   2 -19   6   83.88   26.05
   3 -18   6   59.58   24.02
 -17 -17  -6  -14.99   21.99
   4 -17   6   65.20   23.12
 -15 -16  -8    3.40   17.73
  -8 -10   2  108.42   28.46
  -4  -6   2 1225.79   79.96
  21   0   0  221.81   28.13
   4   1   0 1629.88  100.34
  16   1   0   70.88   22.65
  21   2  -5   53.86   31.16
  13   3  -2   76.41   26.48
  17   3  -4  110.74   27.66
 -18 -26  -4   -7.42   30.83
  -1 -25   6   16.08   34.00
 -18 -22  -5   24.92   25.11
 -18 -20  -4    1.89   25.96
   5 -16   6  174.76   27.90
  -5 -15   4   63.27   23.83
  14  -9   5   43.12    9.98
   6  -7   4   84.02   15.46
  29  -7   3  104.97   26.15
  38  -6  -1   39.58   32.82
   2  -5 -11   11.35   23.41
  32  -5   1   19.48   34.85
  30  -3   0  -14.47   27.38
  32  -3  -1   69.08   37.26
  -1  -2   1  377.33   26.24
  17   1  -8   22.89   32.86
  21   1  -7    3.92   34.33
  16   2  -7   25.20   33.81
  16   3  -5  183.56   27.94
   3 -28   7    0.71   28.42
 -18 -25  -5  -25.82   31.96
 -18 -24  -3    8.37   28.23
 -17 -22  -7   12.48   24.87
 -18 -21  -3  -23.74   29.17
   7 -21   7   91.59   32.63
   1 -20   6   17.16   27.61
 -10 -19   3   96.32   27.76
  -8 -14   3   62.04   26.20
  -9 -11   2   88.94   25.49
  -1 -10 -12    0.90   19.58
  36  -7   1   78.02   31.73
  38  -7   0   21.04   27.24
   9  -6 -12  -21.75   29.46
  34  -6   1   18.11   34.42
  36  -5  -1    1.23   27.85
  32  -4   0   12.29   32.01
  34  -4  -1   18.30   30.03
  -3  -1  -8   43.17   18.16
   6   0  -9    8.18   33.15
  13   0   1  358.98   29.41
  15   0  -9    7.09   28.13
   0   2  -2   20.10   10.59
  12   3  -6  223.18   33.05
 -17 -25  -1   -1.32   29.60
 -16 -25   0   27.24   30.64
 -13 -24   2  -45.82   30.92
 -17 -22  -1   46.05   32.34
 -16 -22   0   10.78   29.60
   6 -22   7   20.43   31.96
   8 -20   7   42.04   30.21
 -14 -18   1   20.43   30.83
 -16 -15  -7    0.05   17.64
   6 -15   6  207.34   27.71
 -15  -9  -3   13.67   19.20
 -12  -9   0  315.15   34.75
   1  -9   4  632.90   47.24
 -14  -7  -4  256.61   25.11
   5  -7 -12   -8.65   25.68
  36  -6   0    1.23   31.44
  -3  -5 -10    2.22   17.83
  34  -5   0   14.47   31.44
   6  -4 -11    3.64   26.20
  -7  -1  -6   29.93    9.93
  24   1  -4    2.74   25.30
  20   2  -3  137.45   29.60
  15   3  -3   86.15   28.28
 -11 -23   3   40.85   33.48
   5 -23   7   40.62   34.47
  -8 -21   4  -11.11   31.07
   0 -21   6   16.88   31.92
 -18 -19  -5   -0.33   24.54
 -12 -17   2  207.72   32.29
  -6 -16   4  145.82   30.50
 -16 -15  -1   31.68   24.97
  -1 -15   5  140.34   27.80
 -13 -14   1   86.77   27.52
   0 -14   5  446.46   41.18
 -16 -11  -5   19.48   18.30
 -15 -10  -2  104.69   23.41
   7 -10   5  531.80   41.70
  25  -4   2   20.71   20.62
  29  -1  -3    4.11   37.92
   9   0  -9    0.00   28.56
  12   0  -9    9.22   31.96
  22   1  -6   29.88   39.72
   4   2  -1  469.15   36.17
   4   2  -7   -5.34   22.84
  18   2  -2   21.23   24.11
   7   3  -2 3937.81  242.33
   9   3  -6  222.99   30.31
  10   3  -2  542.49   42.93
  -2 -26   6  -22.60   31.59
   4 -24   7   42.74   30.97
 -13 -21   2   83.13   37.97
 -16 -20  -8   32.06   21.56
 -17 -19  -1   42.79   31.07
   9 -19   7   81.38   27.47
 -18 -18  -3   20.90   28.84
 -18 -17  -4    0.00   23.31
 -14 -17  -9   17.40   16.12
  -2 -16   5   47.90   25.25
 -17 -13  -4    4.49   22.13
   1 -13   5   68.37   24.87
  11 -13   6  161.57   22.27
 -10 -12   2  171.45   28.70
  -3  -5   2  730.87   50.03
   6  -2 -10   27.14   26.57
  23  -2   1   86.81   23.22
  31  -2  -3   32.77   36.60
   2  -1  -9   43.17   29.93
  23   0  -1  204.74   29.55
  23   0  -7   20.38   28.80
  25   0  -2   43.22   21.42
   5   1  -8   73.15   25.39
  14   1  -8   24.07   35.94
  23   1  -5   -6.90   30.17
  -2   2  -4  568.64   39.10
   2   3  -4  459.79   35.56
   3   3  -3  649.45   46.05
  -6 -26   5  -16.12   31.96
 -18 -25  -2   -4.78   28.42
  -9 -25   4   35.46   27.38
 -18 -24  -6  -11.87   27.76
 -18 -22  -2    5.86   26.20
 -17 -19  -7   43.36   22.60
 -16 -19   0   -5.06   35.60
 -17 -15  -2  102.56   28.89
  -9 -15   3    8.46   26.76
 -14  -8  -6   16.22   13.14
  22  -5   3   84.78   17.07
  17  -4   3  287.49   25.25
  33  -3  -3   40.33   34.09
  15  -2 -10    8.46   28.13
  26   0  -4   31.54   37.21
  13   2  -1  373.35   34.19
  17   2  -6    4.21   22.51
  13   3  -5    3.50   21.28
  14   3  -4  413.92   39.06
 -18 -27  -6  -33.24   31.02
   3 -25   7   43.88   31.40
  -1 -22   6   27.57   36.22
 -18 -21  -6   31.92   24.45
 -11 -20   3    9.03   34.80
  -7 -17   4  108.23   26.43
  -3 -17   5  126.25   27.61
  14 -17   7  137.12   23.22
 -13 -10   0   58.68   22.60
   0  -6   3  467.78   34.66
   9  -4 -11   -1.94   28.99
  -3  -3  -9  154.33   27.99
  23  -1   0   56.41   22.65
  -4   1  -5  330.37   27.42
   0   1  -7   20.38   19.58
  11   1  -8   48.23   32.11
  19   2  -4   57.83   27.38
   4   3  -5  978.92   69.32
 -18 -19  -2   29.27   29.74
   7 -14   6  425.65   36.93
   2 -12   5   85.91   21.70
 -15 -11  -1  174.34   26.72
  -9  -7   1  208.10   26.62
  21  -7   4  179.11   18.02
   1  -6 -11   16.22   21.75
   9  -2 -10   25.20   28.18
  12  -2 -10   30.36   27.33
  17  -1  -9    2.41   31.30
  27  -1  -2   -8.09   27.19
   1   0  -8    5.53   20.99
  24   0  -6    5.67   33.05
  25   0  -5   69.84   40.38
   8   1  -8   53.05   26.24
  18   1  -7   12.86   38.16
  22   1  -3   47.90   27.33
   7   2  -7   79.15   23.93
  10   2  -7  107.00   26.76
  18   2  -5   61.37   24.35
  12   3  -3  229.04   30.03
  -3 -27   6   34.71   26.24
  -6 -23   5   27.66   31.07
  -9 -22   4  -21.33   32.48
 -15 -19   1   22.32   30.21
 -13 -18   2   16.83   30.64
  10 -18   7   66.39   25.20
 -11 -13   2  107.48   27.19
  11  -9   5   12.91   12.96
 -15  -8  -4   37.54   18.02
 -10  -8   1  110.17   26.15
   2  -8   4  488.16   38.54
   4  -8 -12   10.17   28.23
   8  -7 -12  -14.94   28.09
  -8  -6   1  292.17   28.51
  -4  -6 -10   14.47   17.02
  -5  -1  -7   73.20   15.23
  18  -1   1  154.48   24.73
  28  -1  -4   -0.09   39.10
  10   3  -5  151.97   27.52
   2 -26   7    8.94   27.94
 -19 -24  -4   16.55   30.03
 -12 -24   3   -1.65   29.51
  -2 -23   6   42.84   37.45
  -8 -18   4  -14.00   26.48
 -10 -16   3   87.52   27.94
 -14 -15   1   87.29   26.90
 -16 -11  -2   48.47   23.03
 -16 -10  -3  117.50   21.70
  27  -5   2   31.25   19.39
  -5  -2   0    9.74   13.90
  15  -2   2  506.22   37.31
  25  -1  -1   50.31   24.82
  -1   2  -3  299.31   22.84
   7   3  -5  578.95   48.28
 -18 -23  -1  -15.70   27.85
 -17 -23   0   26.48   29.13
 -19 -22  -3   13.57   27.52
 -14 -22   2   59.39   29.27
 -19 -21  -4   11.82   30.21
 -18 -18  -6   -1.89   22.03
 -17 -16  -1   38.68   32.29
 -16 -16   0   -1.32   26.24
 -17 -14  -6   30.88   20.00
 -14 -12  -8   40.81   13.33
 -14 -11   0   -4.30   22.60
 -11  -9   1  258.69   33.10
  -7  -5   1  823.12   56.50
   5  -5 -11   51.49   28.94
  25  -3   1   61.00   23.26
  29  -2  -2    4.21   33.48
  30  -2  -4   -1.89   33.90
  26  -1  -6    1.18   28.32
  27  -1  -5    3.07   36.88
  20   1  -2   99.30   26.05
   2   2  -6  138.26   22.84
   7   2  -1  749.59   50.92
  10   2  -1  728.22   51.07
   6   3  -3  117.26   20.14
   9   3  -3  375.25   35.32
  11   3  -4  234.01   33.81
 -19 -23  -5  -19.67   26.29
 -18 -15  -3   26.10   29.08
   3 -11   5   22.22   22.51
  11  -7 -12    4.35   31.21
  20  -3   2  203.32   23.64
  31  -3  -2   27.28   37.26
  -4  -2  -8   13.76   17.16
   5  -1  -9   23.59   30.92
  14  -1  -9   20.52   32.72
  16   0  -8   78.02   35.65
  18   0   0  240.58   32.58
  -2   1  -6  202.09   23.17
  19   1  -6   -0.66   26.48
  14   2  -6   19.06   25.44
  15   2  -2   37.50   26.72
  17   2  -3  155.23   28.18
   5   3  -4  175.00   24.78
   7 -28   8   -3.45   27.76
   1 -27   7   25.34   29.55
 -19 -26  -5   39.58   32.25
  -7 -24   5   15.18   32.06
  -3 -24   6   24.35   33.29
 -12 -21   3   -1.94   36.60
 -18 -20  -1   30.97   31.21
 -17 -20   0    4.96   31.30
 -18 -16  -2   17.16   34.14
 -12 -14   2  169.13   31.40
 -17 -12  -5   19.72   20.95
  35  -5  -2    0.66   28.80
  33  -4  -2   32.11   33.95
  19  -2  -9   47.28   29.74
  25  -2   0   27.47   22.13
  29  -2  -5   -6.71   29.13
  20   0  -7    6.05   37.87
  24   0  -3   95.14   28.42
   7   1   0  635.50   42.74
  10   1   0  379.74   30.21
  15   1  -7   30.69   29.51
  21   1  -4   -0.52   26.48
   8   3  -4   14.42   25.53
 -19 -23  -2    4.30   27.24
 -10 -23   4   33.67   29.93
 -19 -20  -5   24.11   25.86
 -19 -19  -3    7.23   27.42
  -9 -19   4  -13.52   31.35
 -11 -17   3   29.60   25.91
   1 -17   6   -2.36   22.27
  11 -17   7   74.00   23.88
 -18 -14  -4   10.54   20.99
 -16 -12  -1   23.07   25.20
 -15 -11  -7   -2.51   14.66
 -12 -10   1  227.15   31.73
  -5  -7 -10    6.10   16.12
   0  -7 -11   68.89   22.74
  29  -6   2   54.42   24.26
   5  -3 -10   22.46   27.61
   1  -2  -9   55.75   28.84
  27  -2  -1   45.39   24.49
  11  -1  -9   21.47   30.55
  20   1  -5   62.51   25.20
   6 -29   8   18.25   29.46
 -18 -23  -7  -15.04   26.20
   3 -22   7  106.53   36.55
   4 -21   7   57.54   37.69
   5 -20   7  -12.67   32.48
 -14 -19   2   92.91   37.73
 -19 -18  -4   -9.65   24.35
   0 -18   6  164.83   28.80
 -16 -17  -8   23.74   18.87
 -15 -16   1   27.28   23.97
   8 -13   6   21.28   19.39
 -15  -9  -6   -5.44   15.18
   3  -9 -12  -20.33   25.91
   8  -5 -11    0.99   27.09
  14  -5 -11    5.72   32.82
  -4  -4  -9  -10.31   21.28
  -2  -4   2  107.05   16.31
  14  -3 -10   93.67   30.64
   8  -1  -9   20.62   29.55
  15   2  -5   53.62   24.16
  16   2  -4  102.70   23.93
  -4 -25   6   14.52   30.12
 -19 -20  -2   -3.83   28.80
  -1 -19   6    0.38   27.05
   6 -19   7   14.66   25.58
 -17 -16  -7   17.02   19.15
 -17 -12  -2  188.85   28.09
 -15 -12   0   59.25   24.11
 -17 -11  -3    9.79   22.46
 -16  -9  -4   39.06   18.91
   7  -8 -12   -1.28   26.10
  39  -8  -1   -6.19   28.18
  31  -7   2   34.09   27.19
  10  -6   4  235.71   18.63
  -6  -4   1 1280.40   82.37
  27  -4   1   -6.62   21.56
  27  -3   0   36.22   22.22
  29  -3  -1  205.59   33.52
  26  -1  -3   40.24   24.92
   4   0  -8  202.94   29.17
  13   0  -8   45.44   39.72
   3   1  -7   83.17   22.84
  11   2  -6  155.38   28.04
 -15 -23   2    9.13   29.36
   2 -23   7    9.74   32.34
  -2 -20   6   33.95   33.71
 -13 -15   2   15.27   25.20
   3 -15   6   95.61   25.49
  -5 -12   4   65.72   24.87
 -13 -11   1  196.04   26.57
  -4 -11   4  139.01   29.32
  -7 -10   3  471.61   42.04
  33  -8   2    5.53   31.73
  37  -7  -1   11.68   31.16
  24  -6   3   25.86   16.74
   8  -3 -10    0.00   27.47
  11  -3 -10    0.00   28.04
  22  -1  -7   -2.74   29.65
  21   0  -6   73.20   32.29
  23   0  -4   17.02   27.09
 -19 -25  -6    0.00   27.24
  -8 -25   5    9.93   26.57
   1 -24   7    0.00   30.55
 -19 -22  -6   21.70   25.58
 -13 -22   3   28.56   32.63
  -7 -21   5   44.73   36.46
 -12 -18   3   11.21   26.57
 -18 -17  -1   16.60   33.62
 -17 -17   0   -7.71   34.66
  15 -12   6  207.06   19.95
  -8 -11   3   65.87   26.48
  -6  -9   3  201.76   29.46
  39  -9   0   12.96   29.65
   4  -6 -11    2.32   26.57
  35  -6  -1    0.00   33.86
  33  -5  -1   21.99   35.27
  31  -4  -1   27.99   34.28
  18  -1  -8   16.22   31.92
  22   0  -5   56.27   29.46
   0   1  -1  103.08    9.17
   8   2  -6    1.70   20.71
 -11 -24   4   -2.70   26.10
  -3 -21   6   62.51   37.73
 -18 -20  -7    0.00   21.70
 -10 -20   4   26.15   37.21
   7 -18   7    6.95   24.68
  15 -16   7   42.37   19.62
  -7 -14   4  284.46   35.04
   4 -10   5  275.29   30.17
   8  -9   5  224.74   23.83
  37  -9   1   14.37   26.90
  -6  -8 -10    1.61   14.56
  10  -8 -12    2.65   29.93
  29  -5   1   26.76   22.84
  29  -4   0   27.71   27.09
  16  -2  -9   11.06   28.65
   7   0  -8  268.81   34.71
  10   0  -8  141.38   30.73
  16   1  -6   36.27   24.78
  19   1  -3   34.52   25.25
  12   2  -2  118.45   24.87
  14   2  -3   82.89   29.13
 -20 -25  -4   26.05   32.20
 -18 -21   0   20.62   29.22
 -15 -20   2  -21.85   34.56
 -19 -17  -5   37.97   25.82
 -19 -16  -3   -8.13   27.66
   4 -14   6  337.75   32.91
 -17 -13  -1   44.35   23.07
  12 -12   6  658.71   46.67
  -9 -11 -10    0.95    9.17
  -5  -8   3  195.71   28.65
  -1  -8 -11   14.56   20.62
  37  -8   0    5.11   27.28
   3  -7   4 1052.49   69.13
  31  -6   1   15.46   28.23
  30  -3  -3   -5.20   41.09
  20  -2   1  191.45   25.82
  24  -2  -7   -2.74   33.19
   0  -1  -8    2.65   18.25
  -1   0  -7   32.86   17.50
  17   0  -7   39.77   34.61
   6   1  -7   65.30   24.21
   9   1  -7    3.69   24.97
  15   1  -1  263.09   30.64
   0 -25   7   34.90   29.84
   7 -25   8    2.27   25.68
 -20 -22  -4    4.87   29.27
 -19 -21  -1   -1.51   27.24
 -19 -17  -2   56.08   32.96
 -16 -17   1   29.41   33.76
 -14 -16   2   64.16   27.42
 -18 -15  -6   11.87   21.51
  -8 -15   4   32.44   26.72
  -4 -15   5   97.64   25.86
  -3 -14   5  312.50   34.61
 -10 -13   3   33.00   22.55
 -14 -12   1  233.16   31.87
   2 -10 -12    2.46   25.11
  35  -8   1   10.31   32.15
  33  -7   1  102.32   36.93
  35  -7   0   21.42   30.26
  33  -6   0   -2.46   36.36
  31  -5   0    2.93   29.22
  34  -5  -3   28.04   32.63
  32  -4  -3  -12.48   35.08
  20  -1   0   39.86   22.03
  23  -1  -6   37.78   40.24
  25  -1  -4    1.09   29.41
  12   2  -5  148.85   27.28
   6 -26   8   -8.27   31.16
   8 -24   8   -3.64   26.10
  -8 -22   5   28.89   31.54
  -4 -22   6   30.59   30.59
 -19 -15  -4   23.22   25.06
 -18 -13  -5   34.99   22.98
  -2 -13   5   82.27   24.02
 -17 -10  -4   24.63   18.54
  -7  -9 -10    6.48   13.38
   5  -4   3  231.46   17.73
  16  -4 -10   28.37   29.03
  -6  -2  -7  214.57   20.14
   4  -2  -9  115.23   32.91
  12  -2   2  509.53   34.56
  15  -1   1   68.61   18.30
  24  -1  -5   23.41   30.03
  17   1  -2  146.30   29.93
  17   1  -5   81.85   28.37
  18   1  -4   50.50   26.24
  13   2  -4   85.35   23.93
   5 -27   8    0.00   32.01
  -1 -26   7   -4.35   29.46
 -20 -24  -5    0.19   28.42
 -11 -21   4   -2.93   32.34
 -20 -20  -3   10.54   29.46
 -19 -19  -6  -10.78   21.56
 -13 -19   3   27.57   38.06
   8 -17   7    4.07   22.74
  -9 -16   4   19.34   22.03
  12 -16   7   68.56   20.33
 -18 -13  -2  -25.86   26.05
 -18 -12  -3   17.92   22.79
  22 -10   5  131.02   12.72
 -10  -9   2  322.95   37.69
   6  -9 -12    0.24   26.62
  -9  -8   2   53.15   25.30
  -4  -7   3  999.58   68.33
   7  -6 -11   17.87   30.73
 -12  -5  -1  407.16   34.47
   0  -5 -10   25.06   22.22
   4  -4 -10  100.19   28.09
  22  -4   2   45.25   18.30
  -5  -3  -8   14.80   15.56
  13  -2  -9  -15.04   28.99
  27  -2  -4    7.19   33.19
  15  -1  -8   11.40   36.55
   3   2  -2  204.46   20.28
   3   2  -5  473.22   40.10
 -14 -23   3  -10.26   31.40
 -20 -21  -2    0.00   26.90
 -18 -18   0   -8.56   31.87
 -11 -14   3   15.51   26.72
  -1 -12   5   75.37   21.56
 -16 -10  -6   21.61   16.12
 -11 -10   2   91.26   28.32
  -8 -10 -10    0.00   12.20
  -8  -7   2  192.59   27.19
  26  -7   3  138.97   21.37
 -13  -6  -1   16.79   19.95
  13  -6 -11    0.00   31.54
 -13  -5  -2  288.10   27.94
 -13  -5  -5   80.52   12.91
  18  -3  -9   13.62   29.36
  -8  -2  -6   48.94    8.75
  25  -2  -6   -3.83   36.65
  22  -1  -1   33.57   23.22
  21   0  -3  233.72   32.48
   1   2  -4   71.30   16.64
   9   2  -5   47.09   25.34
   4 -28   8   27.09   29.93
  -5 -23   6  -33.15   33.15
 -20 -21  -5  -10.73   26.10
 -19 -18  -1   -5.11   29.46
 -15 -13   1   27.24   25.34
 -13 -13  -9   -3.78    9.08
 -16 -12  -7    1.61   15.23
 -14  -6  -2  238.03   29.13
 -14  -6  -5   94.62   15.13
  10  -6 -11  -10.83   30.73
 -11  -4  -1   85.35   17.73
  13  -4 -10   20.57   27.71
  14  -4   3  742.17   47.66
   0  -3  -9  202.33   32.67
  29  -3  -4   56.36   40.29
   7  -2  -9   42.13   33.90
  10  -2  -9   37.59   33.05
  26  -2  -2   15.37   23.55
  26  -2  -5   22.65   38.63
  19  -1  -7   -3.45   38.35
  18   0  -6    0.38   26.48
  13   1  -6   92.06   26.86
   9   2  -2 1044.55   70.26
  -9 -23   5   -4.11   28.28
 -16 -21   2   40.57   32.77
  -7 -18   5   20.57   26.15
 -15 -17   2   20.57   29.79
 -10 -17   4   90.88   26.57
 -18 -14  -1   37.17   26.86
 -17 -14   0   50.50   25.58
 -15 -13  -8   12.29   13.81
   5 -13   6  126.39   23.12
   9 -12   6  233.72   24.78
   1 -11 -12   -2.60   22.79
  -2  -9 -11    2.88   20.05
   3  -7 -11   17.64   27.05
 -12  -4  -5  123.65   13.19
  -5  -3   1   76.88   16.03
  27  -3  -6    4.49   33.95
   1   1  -6  257.32   26.90
   6   2  -5  297.94   33.29
  11   2  -3   51.11   21.85
 -19 -22   0    7.00   28.94
   1 -21   7   40.38   35.18
   2 -20   7  -22.22   34.00
 -12 -15   3   57.31   26.76
   0 -11   5  219.35   27.33
   9  -9 -12   25.91   29.22
  23  -8   4   19.91   13.33
 -15  -7  -2  119.25   21.75
  -7  -6   2  137.31   21.89
   7  -6   4   81.09   13.48
   7  -4 -10   30.45   29.27
  10  -4 -10   17.26   27.76
  28  -3  -2    3.17   27.00
  28  -3  -5   -3.22   35.89
   6   2  -2  944.45   62.56
  10   2  -4   44.64   26.48
  -6 -24   6   14.94   29.79
 -12 -22   4   35.56   33.19
   0 -22   7  105.21   34.47
 -14 -20   3   -6.29   35.13
   3 -19   7   49.70   34.47
 -20 -18  -2   -2.60   25.39
 -20 -17  -3    3.74   27.05
 -18 -17  -7   12.58   20.33
  28  -8   3   56.13   19.06
 -15  -7  -5  135.94   17.92
 -13  -7   0  296.28   33.34
  36  -7  -2   66.15   32.25
 -12  -6   0  529.25   43.88
  19  -5   3  242.76   22.55
  30  -4  -2   15.08   34.66
  30  -4  -5   30.83   34.00
  22  -3   1  310.42   29.55
  22  -2   0  101.00   23.59
   3  -1  -8   20.43   21.42
  12  -1  -8   30.40   31.63
  19   0  -5  323.47   35.13
  20   0  -4   78.63   24.63
   2   2  -3  652.19   44.64
 -20 -22  -1  -18.20   29.84
 -18 -22   1   17.02   29.98
  -8 -19   5  -16.27   35.23
 -20 -18  -5    6.53   23.22
 -17 -18  -8    4.54   19.39
 -11 -18   4   40.19   32.91
  -3 -18   6   46.20   28.13
   4 -18   7   39.29   26.67
  -2 -17   6  121.05   27.52
  -1 -16   6    0.00   23.36
   9 -16   7  172.21   25.25
 -19 -14  -2  101.28   36.17
 -16 -14   1   65.68   26.67
 -13 -12   2  137.93   27.66
 -18 -11  -4    9.65   20.90
  34  -6  -2   13.85   33.24
 -11  -5   0  426.45   35.32
  32  -5  -2    0.09   37.45
 -11  -3  -2  600.13   42.13
  17  -2  -8   -5.06   34.28
  21  -2  -7   43.22   38.39
  24  -2  -1  196.37   28.70
  23  -1  -3   89.98   27.76
  -3   0  -6  511.42   38.16
  19   0  -2  378.27   37.87
  12   1  -1  253.54   26.34
  16   1  -3   -7.42   25.96
 -21 -24  -3   -2.60   30.31
 -21 -23  -4   -6.90   30.21
 -20 -23  -6    0.57   26.34
  -1 -23   7    5.34   30.17
  -4 -19   6   97.40   34.94
 -13 -16   3    7.23   27.76
   0 -15   6   72.58   24.21
 -19 -13  -3   16.64   24.02
  18 -12   6   16.79    8.70
   5 -10 -12   12.48   28.56
  40 -10  -1   13.10   29.17
 -16  -9  -1   13.33   19.58
   5  -9   5  267.91   27.47
 -16  -8  -2   -8.65   19.76
 -14  -8   0  225.83   29.84
  -3  -6   3   12.81   17.07
  24  -5   2   44.78   18.02
 -10  -3  -1  429.48   32.25
  15  -3  -9   41.04   29.88
  17  -3   2  503.39   37.92
  20  -1  -6   16.31   30.59
  -5   0  -5  527.88   36.60
   2   0  -7  111.68   22.37
  11   0  -7  183.08   29.88
  17   0  -1  427.02   39.77
  -3   1  -4   68.09   12.20
  10   1  -6  109.42   25.06
  14   1  -5   29.13   24.78
   5 -24   8  -21.47   27.42
 -19 -21  -7   14.52   24.11
 -19 -19   0   14.71   30.45
 -16 -18   2   19.20   32.82
 -20 -16  -4   -9.60   26.57
 -19 -15  -1    0.00   32.82
 -18 -15   0    4.82   36.03
   0 -12 -12   -4.07   24.92
  30  -9   3   27.19   23.26
  -1  -6 -10   13.43   20.28
   6  -1  -8   78.59   25.91
   9  -1  -8   66.58   26.01
  15   1  -4  164.60   25.63
   4   2  -4  109.89   20.10
   7   2  -4   76.55   22.98
   8   2  -3  269.80   28.18
   4 -25   8    1.94   27.33
  -2 -24   7   -6.95   30.07
   6 -23   8    4.40   30.26
 -17 -22   2   23.50   31.16
  -9 -20   5    0.00   36.50
  -5 -20   6   74.33   37.92
 -20 -19  -1   22.13   27.47
   5 -17   7   -6.05   23.36
 -19 -16  -6    5.63   22.98
 -14 -13   2   59.44   26.90
  -3 -10 -11   21.18   19.76
 -15  -9   0   44.54   22.41
  38  -9  -1   45.44   32.15
   6  -7 -11   19.72   26.15
 -14  -5  -3  265.22   25.49
   3  -5 -10   18.82   23.69
  15  -5 -10  -16.17   31.35
  26  -3  -1  109.18   26.29
  -1  -2  -8   22.79   19.20
  25  -2  -3    1.23   21.56
  16  -1  -7   50.78   30.12
  22  -1  -4  -15.46   25.39
   4   1  -6  130.36   24.02
  14   1  -2   87.14   25.39
   5   2  -3  201.90   22.27
   3 -26   8   50.88   30.03
 -21 -25  -5    8.89   34.94
 -21 -22  -2   27.00   28.99
   7 -22   8   41.47   32.34
 -15 -21   3   19.39   32.01
 -21 -20  -4   31.21   27.52
 -20 -20  -6   14.09   24.16
 -12 -19   4   10.64   31.49
   1 -14   6   38.25   25.20
  40 -11   0   13.43   31.77
   1 -10   5    9.31   23.07
 -17  -9  -2  127.67   24.97
 -16  -8  -5   25.30   16.08
 -15  -6  -3   32.29   17.45
  -6  -5   2  699.61   49.93
 -10  -4   0  808.08   55.32
  -1  -3   2   95.28   14.47
   3  -3  -9  330.94   38.77
  23  -3  -7  -14.37   34.56
  24  -3   0   81.66   26.10
  -4  -1   0 1601.27   98.59
  21  -1  -5  133.67   29.98
   8   0  -7   68.70   23.55
  15   0  -6  178.73   29.93
  -1   1  -5  118.12   19.81
   2 -27   8   26.20   30.92
  -3 -25   7   15.46   29.51
  -6 -21   6   19.20   34.71
 -14 -17   3   29.65   30.17
 -17 -15   1   62.60   30.92
   6 -12   6  143.84   21.85
 -17 -10  -1   81.75   24.97
   2  -8 -11   28.18   25.16
  36  -8  -1    8.94   31.07
   9  -7 -11   -1.04   29.51
 -13  -4  -3  317.42   27.52
  24  -4   1   53.15   21.23
  28  -4  -1   46.43   27.94
  12  -3  -9   68.99   30.69
  19  -3  -8   55.84   32.91
  22  -2  -6    6.90   31.63
  -2  -1  -7  -12.72   16.74
   5   0  -7   80.86   21.85
 -21 -22  -5   -1.70   27.42
 -10 -21   5   70.36   30.78
 -20 -15  -2    0.00   28.28
  13 -15   7  103.74   19.81
 -15 -14   2  138.97   26.05
 -19 -12  -4   14.09   22.22
  -8 -12   4   40.57   25.82
 -16 -10   0  134.10   26.48
   8 -10 -12   -1.47   31.16
 -16  -7  -3  112.25   20.71
  34  -7  -1   -3.92   35.08
  35  -7  -3  -22.32   31.25
  26  -6   2   47.09   19.58
  32  -6  -1   18.68   36.22
  12  -5 -10    6.67   26.34
  30  -5  -1   -0.19   27.66
  -6  -4  -8   52.34   16.69
  -1  -4  -9   18.77   26.57
  17  -4  -9   23.07   28.28
  25  -4  -7    0.00   31.21
   9  -2   2  662.73   41.61
  14  -2  -8   -3.83   35.65
  21  -1  -2  140.10   27.14
  12   0   0  908.28   60.85
   8 -21   8    2.84   31.30
 -21 -19  -2   35.51   30.45
 -17 -19   2   14.80   33.48
 -21 -18  -3    2.13   24.35
 -19 -16   0   13.95   33.00
 -20 -14  -3   -1.23   27.24
 -17 -13  -7    7.47   16.12
  -9 -13   4  148.24   30.55
  -7 -11   4  155.04   27.71
  11 -10 -12   21.80   32.29
  38 -10   0   31.21   28.23
 -13  -8   1   42.51   22.89
 -12  -7   1  674.27   53.10
  33  -6  -3    1.61   29.51
   6  -5 -10   10.92   27.99
  31  -5  -3  -15.37   38.77
   6  -3  -9   78.25   33.34
   9  -3  -9    4.92   33.86
  23  -2  -5   25.82   29.69
  24  -2  -4   14.75   25.53
  12  -1   1   48.32   13.95
  17  -1   0   23.50   21.70
  18   0  -3  201.19   29.74
  11   1  -5   50.26   23.88
  -7 -22   6    2.55   26.34
 -20 -20   0  -25.16   30.12
 -13 -20   4   28.23   31.63
   6 -16   7    9.93   23.22
 -10 -14   4  198.03   29.41
   2 -13   6   67.14   24.49
  -4 -11 -11   27.33   18.72
   4 -11 -12   27.80   27.42
 -18 -10  -2   63.17   23.12
  -6 -10   4  181.48   27.80
 -14  -9   1   96.51   24.26
  25  -9   4   17.68   14.80
   0  -7   4 2264.38  142.23
 -11  -6   1  547.78   44.83
  17  -6 -10   41.28   29.84
   9  -5 -10   24.40   27.90
  26  -4   0  117.83   24.82
  24  -3  -6   72.11   36.83
  17  -2   1  338.70   31.25
  16   0  -5  214.67   29.32
   9   1  -1    2.88   14.85
 -19 -20   1   26.76   26.24
 -15 -18   3   -4.96   32.44
 -20 -16  -1   13.57   29.27
  10 -15   7  122.37   22.65
 -18 -11  -1   67.43   26.15
 -11 -11   3   19.72   24.26
 -10 -10   3   18.20   24.54
 -17  -9  -5   60.90   19.39
  -9  -9   3   25.53   28.04
  36  -9   0   -0.33   29.74
 -17  -8  -3   97.17   21.09
  28  -7   2   50.31   20.14
   4  -6   4  135.23   17.26
  26  -5   1   35.79   21.94
  26  -3  -4   53.19   26.76
 -10  -2  -2  533.88   36.65
  18  -2  -7   29.22   35.04
  17   0  -4  430.57   41.23
  13   1  -3   90.55   26.95
 -11 -22   5   -1.75   30.69
 -21 -20  -1    0.00   28.37
  -1 -20   7   21.66   34.71
 -21 -19  -5   20.80   25.44
   0 -19   7   50.69   34.66
 -19 -18  -7    4.92   21.51
  -8 -16   5   -0.57   26.43
 -20 -15  -5   27.38   24.59
 -16 -15   2   -8.32   29.51
 -11 -15   4   36.50   24.35
 -16 -14  -8   23.59   15.37
 -12 -12   3   68.80   26.67
  -4 -12   5  107.19   24.92
  34 -10   2   24.87   35.23
  36 -10   1   58.11   33.34
  32  -9   2    4.54   32.63
  34  -8   0  -14.80   37.73
  28  -5   0   33.43   22.22
  26  -4  -6   77.50   33.48
  28  -4  -4    8.75   37.17
 -12  -3  -3  368.86   29.51
  -9  -3   0  468.63   35.42
  25  -3  -5   28.23   35.89
  17  -1  -6   37.73   23.07
  12   0  -6  538.33   47.28
  12   1  -4   93.67   25.96
 -22 -24  -4  -25.63   35.04
  -8 -23   6  -23.69   27.42
 -22 -22  -3   -4.26   31.07
  -2 -21   7   44.21   34.14
   9 -20   8   10.50   35.51
   1 -18   7    1.23   30.64
  -9 -17   5   57.02   32.06
 -18 -12  -6   47.61   19.53
  -5  -9   4  188.33   30.03
  -8  -8   3  351.46   37.54
  14  -8 -11    6.62   33.05
  -2  -7 -10   -1.70   21.37
  32  -7   0   41.52   35.94
  28  -6   1    8.94   19.67
  30  -6   0  -14.75   25.58
 -10  -5   1  494.31   38.30
  -2  -5   3  522.49   38.44
  19  -5  -9    5.77   29.41
  28  -5  -6    0.00   34.09
  30  -5  -4   -9.84   39.43
  -7  -3  -7  355.10   26.76
  -9  -2  -1  461.35   33.24
  11  -2  -8   16.83   31.92
  -3 -22   7   19.95   31.44
 -14 -21   4   25.44   27.94
 -18 -20   2   -2.46   31.21
 -20 -17  -6   28.80   23.26
 -12 -16   4    9.88   29.46
 -13 -13   3    4.07   25.58
 -16 -11   1   10.07   24.63
   2  -9   5  167.10   26.95
  34  -9   1   22.41   35.04
   5  -8 -11   19.06   27.61
  -5  -4   2 1029.37   67.95
  14  -4  -9   78.59   31.21
  27  -4  -5   30.97   39.53
  16  -3  -8   11.73   36.65
   2  -2  -8   13.52   21.37
  20  -1  -3   21.75   25.39
  16   0  -2  420.83   40.71
   8   1  -5  229.47   31.07
  11   1  -2  526.84   40.66
   2 -24   8    0.14   27.09
   3 -23   8   19.06   28.32
   4 -22   8    1.75   28.56
 -22 -21  -4    0.66   29.55
 -16 -19   3  -22.13   34.28
 -10 -18   5    3.45   37.59
 -20 -17   0   -0.99   30.69
   2 -17   7   27.14   25.72
 -21 -16  -2   48.61   30.55
 -20 -13  -4   49.70   25.44
 -19 -12  -1    6.15   24.78
 -18 -12   0   34.47   24.82
  -5 -12 -11  -17.45   18.20
 -19 -11  -2   42.93   24.63
  -3 -11   5  123.03   24.97
   7 -11 -12    3.45   27.80
  10 -11   6   89.04   16.79
 -18  -9  -3   19.76   20.43
   1  -9 -11   49.88   23.26
  37  -9  -2   13.71   29.74
  32  -8   1   38.25   28.61
  30  -7   1    6.62   21.33
  14  -6 -10    6.05   27.94
  29  -5  -5   71.54   36.22
  20  -3  -7   42.13   39.86
  25  -3  -2  109.23   26.01
  -4  -2   1  460.36   34.90
  14   0  -1 1175.15   78.78
   3   1  -1  486.60   34.66
   6   1  -1  328.29   27.19
   1 -25   8  -22.51   30.88
  -4 -23   7   -2.98   29.84
 -22 -20  -2   31.02   29.22
 -22 -19  -3    0.00   27.05
  -5 -17   6  100.67   31.21
 -17 -16   2   88.61   37.26
  -4 -16   6   50.97   26.95
 -21 -15  -3    3.88   25.91
   7 -15   7   68.51   23.41
   3 -12   6  128.71   24.63
 -18 -10  -5   20.47   19.76
  27 -10   4   34.80   16.45
   8  -8 -11   26.05   28.61
  11  -8 -11   -3.74   30.21
  -7  -7  -9   94.66   16.60
  21  -6   3   10.26   14.52
   8  -2  -8   36.17   25.86
  18  -1  -5  122.23   26.86
   0   0  -6 1194.20   79.15
   5   1  -5  331.56   33.43
 -21 -21   0  -15.65   30.21
 -21 -21  -6    8.89   27.28
   5 -21   8   36.83   31.54
  -6 -18   6   66.06   36.03
 -21 -17  -1   10.88   27.57
 -13 -17   4   31.54   33.05
  -3 -15   6   56.93   25.06
 -14 -14   3   24.11   24.82
 -17 -12   1  135.18   29.32
   3 -12 -12   -3.69   26.15
  10 -11 -12    6.34   30.45
  -4  -8   4  146.15   26.76
   9  -8   5  249.90   23.50
  35  -8  -2   -5.15   32.86
  -7  -7   3 1240.92   84.73
   2  -4  -9  107.38   32.20
  19  -4   2  292.50   28.99
  27  -4  -2   11.68   24.35
   5  -2  -8   53.90   23.83
  19  -2  -6   11.92   23.12
  10  -1  -7   -2.18   24.54
  19  -1  -4   50.88   22.18
  -5 -24   7    0.00   26.67
 -22 -23  -5    2.22   29.55
 -11 -19   5   35.70   32.29
  -7 -19   6  126.01   35.79
 -14 -14  -9   -7.94   10.64
  -2 -14   6  106.15   25.53
  -6 -13 -11    7.19   16.27
   7 -11   6  249.33   25.91
  13 -11   6  142.99   16.83
  33  -7  -2   64.45   33.05
  29  -5  -2   42.89   28.46
  -9  -4   1  189.56   23.07
  11  -4  -9   39.48   33.10
  22  -4  -7   23.03   38.63
  -2  -3  -8   40.85   18.02
  19  -2   0   92.53   23.97
   1  -1  -7   33.24   19.81
   9   0  -6   12.53   21.70
  13   0  -5  201.81   28.28
  -2   1  -3  349.19   24.40
 -22 -21  -1  -14.14   28.56
   3 -16   7   -9.79   22.37
 -15 -15   3   26.38   31.07
 -18 -14  -7    3.07   16.60
 -19 -13   0   35.70   29.27
  39 -11  -1   15.23   28.46
 -19 -10  -3  124.78   23.26
 -14 -10   2  161.99   28.75
  -2 -10   5   95.18   23.55
 -13  -9   2   81.61   25.44
 -12  -8   2    5.72   26.29
  11  -6 -10   12.48   28.13
  31  -6  -2  -11.96   35.42
  -2  -5  -9   60.62   27.47
  16  -5  -9    0.00   28.51
  18  -4  -8   22.79   33.86
  22  -2  -3  120.86   29.22
   9   1  -4   -3.92   22.79
  10   1  -3   86.06   22.65
 -17 -20   3  -15.75   27.76
  -8 -20   6   -9.88   34.38
   6 -20   8   12.58   29.03
 -22 -18  -4   -5.53   24.87
 -14 -18   4  -20.10   37.69
 -18 -17   2   13.43   35.75
 -21 -16  -5   20.80   23.22
 -20 -13  -1  -20.00   34.66
  41 -13   0   29.13   31.40
 -20 -12  -2   77.73   34.33
  24 -11   5   62.27   11.96
   6  -8   5  300.06   28.42
 -11  -7   2  163.84   29.08
  18  -7   4  144.69   13.76
   5  -6 -10   54.80   28.84
   8  -6 -10    9.93   26.62
   7  -1  -7   58.54   22.08
  14  -1  -6  124.83   28.23
   9   0   0 1148.95   73.20
  15   0  -3  151.64   27.61
  -1   1  -2    6.24    9.13
 -22 -20  -5   15.32   25.91
 -12 -20   5   14.14   28.70
 -21 -18   0    0.00   32.06
 -19 -13  -6   30.36   20.57
 -18 -13   1   29.46   27.80
  -1 -13   6   38.58   22.89
 -15 -11   2  157.69   26.95
  16  -7 -10  -16.83   28.84
  24  -5  -7    4.16   29.79
   5  -4  -9   36.88   32.11
   8  -4  -9  -13.67   33.10
  13  -3  -8   42.08   33.19
  19  -3   1  273.82   30.31
  21  -3  -6    8.89   31.11
  23  -3  -1  144.59   26.53
  20  -2  -5   44.12   26.76
  21  -2  -4   47.76   26.67
   4  -1  -7   65.68   22.22
   3   0  -6  768.51   55.75
  14   0  -4  599.51   50.69
  -9 -21   6   12.25   31.11
 -20 -18   1    0.00   30.83
 -22 -17  -2   -0.71   24.54
 -21 -14  -4    7.66   22.46
 -19 -11  -5   43.26   21.33
  37 -10  -1   -2.41   33.95
   4  -9 -11   32.86   27.14
  -3  -8 -10    9.98   18.35
  -6  -6   3  366.21   32.48
  24  -3  -3  154.05   29.51
  -4  -1  -6   29.46   13.14
   0  -1   1  121.38    9.88
  18  -1  -2  128.90   30.21
   0   1  -4  135.75   17.78
   8   1  -2 1818.73  115.14
 -20 -19  -7    2.88   23.64
 -22 -18  -1   37.07   32.01
 -22 -16  -3   -4.87   27.42
 -16 -16   3   21.42   37.17
   4 -15   7   -0.52   20.43
 -20 -14   0   21.70   35.60
   2 -13 -12   46.81   25.39
 -16 -12   2   58.16   23.03
   6 -12 -12   10.21   27.28
   0 -10 -11   67.62   25.39
 -10  -6   2  204.46   26.24
   1  -6   4  417.09   33.67
  -7  -5  -8  125.02   19.15
  20  -5  -8  -14.52   29.79
  -8  -2   0   32.44   13.05
 -23 -22  -4    0.00   30.64
 -23 -21  -2    3.97   32.82
 -13 -21   5    5.63   29.32
 -23 -20  -3   -3.97   30.97
  -4 -20   7    8.13   31.73
 -15 -19   4    0.00   36.31
  -3 -19   7   59.81   37.12
   7 -19   8   91.83   35.94
 -21 -18  -6   -6.62   24.11
 -17 -15  -8    0.95   16.36
  11 -14   7  153.34   22.18
  39 -12   0    0.57   31.11
 -20 -11  -3   12.67   24.30
  35  -9  -1  -10.83   36.93
  34  -8  -3  -12.77   34.00
 -16  -6  -4  135.75   19.95
  18  -6  -9    2.18   31.92
  23  -4  -6  -20.24   38.06
  25  -4  -1   91.12   25.16
  26  -4  -3  167.20   30.50
  17  -3  -7  126.20   33.57
  21  -3   0  120.15   25.06
  22  -3  -5  178.83   28.94
  23  -3  -4    4.49   24.11
 -11  -2  -3   74.09   12.96
  -3  -2  -7   94.47   17.54
   9  -1   1   81.52   12.01
   6   1  -4   93.10   21.33
  -1 -24   8   21.89   29.69
   0 -23   8   35.32   29.93
   1 -22   8    5.20   31.54
  -5 -21   7  -16.45   30.69
 -19 -18   2   61.37   32.86
  -2 -18   7    5.67   33.38
 -21 -14  -1   -9.27   33.90
 -21 -13  -2   37.12   34.52
   9 -12 -12  -18.44   30.03
   4 -11   6  368.29   33.90
   7  -9 -11   -7.23   26.57
  10  -9 -11   36.93   29.98
  12  -8   5  353.16   25.49
 -17  -7  -4  112.96   20.57
   1  -7 -10   10.54   22.51
  23  -7   3   77.21   18.49
  32  -7  -3   24.73   39.10
  30  -6  -3   10.92   33.24
 -15  -5  -4  106.15   17.21
  13  -5  -9   33.24   30.83
   3  -2   2  175.75   14.14
   2 -21   8    0.00   28.89
 -17 -17   3    3.97   35.60
  -1 -17   7   13.38   34.94
 -10 -15   5   83.55   29.98
  -9 -14   5   53.67   26.53
   8 -14   7   41.52   20.80
 -17 -13   2   18.44   26.43
 -12 -13   4   54.28   26.86
  -8 -13   5   40.90   26.38
 -11 -12   4   22.13   24.49
   0 -12   6   60.10   25.01
 -10 -11   4  259.21   33.81
  -1  -9   5    7.47   22.41
  33  -8  -1    3.40   36.50
  13  -7 -10   23.12   29.65
  25  -5  -6   -0.52   40.62
  27  -5  -1   59.25   27.52
  24  -4  -5   20.80   30.50
  10  -3  -8  138.83   32.91
  14  -3   2  608.45   41.42
  12  -2  -7  142.09   27.61
  15  -1  -5   59.06   22.46
  16  -1  -1  295.71   32.58
  10   0  -5  203.84   30.03
  13   0  -2  526.70   43.41
   3   1  -4  391.98   32.58
   7   1  -3   31.11   17.02
 -23 -24  -5   21.33   34.14
 -22 -22  -6  -12.58   30.50
  -6 -22   7   16.22   29.79
 -22 -19   0   -0.99   29.55
 -21 -19   1   13.52   26.05
 -11 -16   5   11.82   33.71
 -13 -14   4   57.64   28.23
  14 -14   7  239.16   25.30
  37 -11   0   14.99   33.52
 -18  -8  -4    7.71   18.58
  -8  -8  -9   14.61   13.14
   3  -8   5  289.66   30.78
  31  -7  -1   29.36   28.94
  27  -6  -6   14.52   35.51
  29  -6  -1    2.27   24.73
  21  -5   2  115.70   19.43
  15  -4  -8    8.56   39.10
  25  -4  -4    2.93   27.33
  -8  -3   1  190.70   21.09
   1  -3  -8   18.06   19.76
  16  -2  -6   -3.40   24.02
  20  -2  -2    4.35   23.50
  17  -1  -3   23.55   26.43
 -16 -20   4  -11.16   31.16
   3 -20   8   35.04   30.17
 -23 -19  -4    2.46   27.52
 -23 -18  -2   -9.79   31.68
 -22 -17  -5   25.39   23.45
   0 -16   7   52.49   26.62
 -21 -15   0   53.10   37.21
 -19 -15  -7    7.14   18.63
 -17  -7  -1  257.65   30.07
 -16  -7   0  287.39   31.68
  20  -7  -9   14.19   29.36
  31  -7  -4   42.98   38.06
  29  -6  -4   -2.70   39.34
  -9  -5   2   28.23   19.81
  26  -5  -5   32.58   32.29
  27  -5  -4   -4.68   32.44
  19  -4  -7  117.45   39.29
  21  -4   1  288.34   30.40
  23  -4   0  287.30   30.92
  -4  -3   2 1724.68  108.04
  11  -1  -6   87.52   25.63
  16  -1  -4  182.94   29.22
  11   0  -1  806.29   55.37
 -23 -19  -1   -9.03   28.18
   8 -18   8   -8.09   32.11
 -12 -17   5   49.13   39.39
  -7 -16   6  107.62   33.48
 -20 -15   1   -1.32   32.39
 -14 -15   4   39.67   34.14
 -20 -14  -6   19.95   19.81
 -18 -14   2   10.17   33.62
 -21 -12  -3   19.53   25.77
  38 -11  -2    7.23   30.31
  35 -10   0    2.98   32.25
  -8  -9   4   31.73   21.61
 -18  -8  -1   75.28   22.51
 -17  -8   0   85.02   23.97
  10  -7 -10   17.83   27.80
  30  -7  -5   61.66   31.82
 -15  -6   0  156.42   28.04
  28  -6  -5   -8.56   39.10
   1  -5  -9   19.76   27.71
  -1  -4   3  142.56   16.83
   7  -3  -8  208.14   31.02
  14  -2   1  745.76   50.74
  -2   0  -5  336.09   28.46
   5   1  -2 1138.46   73.24
 -23 -21  -5   -7.09   27.33
   4 -19   8   28.65   31.77
 -18 -18   3   31.54   28.28
 -23 -17  -3   -2.74   29.41
  -8 -17   6   50.03   36.46
 -22 -15  -1   15.98   28.09
  -6 -15   6   12.62   26.10
 -22 -14  -2   40.52   30.07
   5 -14   7   34.00   21.75
   5 -13 -12   -4.40   27.52
  37 -12   1    7.19   27.38
 -14 -11   3   45.06   26.76
 -13 -10   3   81.19   26.62
 -19  -9  -4   10.83   20.99
  25  -8   3   87.57   19.39
   4  -7 -10   23.41   23.64
  -5  -5   3  484.00   38.44
  10  -5  -9   35.89   33.15
 -14  -4  -4  156.37   16.69
   4  -3  -8   31.87   22.18
 -13 -18   5   32.06   35.98
  -9 -18   6   26.10   37.87
  -5 -14   6  121.95   27.76
 -15 -12   3   14.56   26.01
  -1 -11 -11   20.24   19.62
   3 -10 -11   80.95   28.94
  36 -10  -2   16.97   31.21
 -19  -9  -1   -3.12   20.95
  -4  -9 -10   -8.37   17.73
  33  -9   0    5.06   32.86
  15  -8 -10   26.05   28.18
   7  -7 -10   97.78   28.56
  -3  -6  -9   20.80   21.37
  15  -6  -9   89.46   34.71
 -14  -5   0  262.95   30.26
  25  -5   0   54.80   22.18
  22  -3  -2  173.11   28.80
   9  -2  -7   99.77   24.59
  -9  -1  -2   48.84    9.69
  -8  -1  -1   89.22   12.67
   6   0   0 2167.92  133.62
  11   0  -4  127.90   29.08
  12   0  -3  295.38   31.16
   1   1  -3  363.90   27.19
   2   1  -2  161.62   16.79
   4   1  -3  272.78   25.11
 -24 -21  -3   19.76   31.87
 -15 -16   4    4.92   38.06
 -19 -15   2   57.78   38.25
   1 -15   7   30.83   26.10
  35 -12   2    0.00   35.94
  31 -11   3   17.78   21.85
  -5 -10   5   62.84   21.99
  12 -10 -11   37.97   32.15
  27  -9   3   18.02   18.87
 -16  -8   1   38.39   23.69
 -11  -8   3  108.23   27.66
 -17  -6  -2   -4.11   20.80
  17  -5  -8   14.99   35.79
  21  -5  -7    0.00   38.91
 -14  -4  -1  236.42   28.84
  -3  -4  -8  194.10   23.78
  18  -3  -6    6.57   26.05
  17  -2  -5   34.42   26.38
   7   0  -5 1429.39   96.36
 -22 -19  -6   20.05   25.82
 -22 -16   0   26.10   33.29
 -21 -16   1   32.20   33.00
 -16 -13   3   38.39   24.68
  -4 -13   6  108.56   28.80
   8 -13 -12   -1.28   27.66
  11 -13 -12   18.77   32.11
  40 -13  -1   10.40   28.75
   1 -11   6   42.46   20.24
  35 -11   1   19.39   31.44
 -19 -10   0   96.60   26.10
  29 -10   3   99.01   24.11
 -17  -9   1   65.20   24.78
  34  -9  -2    0.00   36.69
  -7  -8   4   83.17   27.28
  31  -8   0   11.68   24.49
 -18  -7  -2   22.84   20.28
 -15  -7   1  177.93   29.03
  29  -7   0  103.36   24.68
  23  -6   2    6.19   17.59
  27  -6   0   49.36   25.25
 -16  -5  -2  121.90   22.60
   4  -5  -9    5.58   31.92
   7  -5  -9   22.60   32.48
  16  -5   3  145.63   16.88
  23  -5   1   58.77   20.28
  19  -2  -3  114.05   26.29
 -19 -19   3   -7.85   29.32
 -14 -19   5   -7.99   27.90
 -16 -17   4   65.91   35.89
 -15 -15  -9    0.14   11.68
 -22 -13  -3   -3.22   24.30
 -21 -13  -5   29.84   21.33
 -20 -10  -1   25.30   26.05
 -20 -10  -4    3.36   20.76
   6 -10 -11   29.98   29.60
   9 -10 -11    0.76   30.36
 -19  -8  -2   18.16   20.52
 -10  -7   3  554.40   48.56
 -14  -6   1  283.09   34.75
  23  -6  -7   10.73   31.40
 -13  -4   0  407.59   35.89
  12  -4  -8   28.94   30.12
   0  -2  -7  136.65   23.07
  18  -2  -1   96.46   26.53
  18  -2  -4   77.88   22.32
  -3 -23   8   43.08   30.55
  -2 -22   8   71.45   33.38
  -1 -21   8   22.08   29.98
 -24 -19  -2   20.62   31.82
   5 -18   8   24.40   30.55
 -18 -16  -8   15.37   17.40
 -17 -14   3   46.15   34.90
 -20 -11   0    2.13   26.34
  33 -11   2    9.55   30.40
 -18 -10   1   53.67   25.86
  33 -10   1   66.53   34.28
   0  -8   5  128.23   26.81
   0  -8 -10    2.84   20.14
  32  -8  -2   27.52   32.96
  26  -5  -2   60.24   26.72
  -8  -4   2  324.70   28.99
  20  -4  -6   22.84   27.85
   6  -2  -7   21.51   22.18
  12  -1  -5   52.91   23.17
 -24 -20  -4  -12.86   29.08
   0 -20   8   65.58   31.35
  -6 -19   7   27.00   31.77
  -5 -18   7   30.17   40.43
 -23 -16  -1   -3.83   27.33
 -23 -16  -4   -0.14   22.55
 -20 -16   2   45.87   30.21
 -23 -15  -2    8.84   27.85
  -3 -12   6   59.10   24.87
  38 -12  -1   21.23   28.75
   8 -10   6   21.75   16.27
  17  -9 -10   22.55   33.24
  17  -7  -9   65.25   30.21
  25  -7   2   37.07   19.06
  25  -7  -7   23.36   34.56
  30  -7  -2    4.87   28.37
  19  -6  -8   23.45   32.67
  25  -6   1   22.08   21.04
  28  -6  -2   36.12   26.48
 -15  -4  -2  330.94   32.53
  -8  -4  -7  113.25   13.29
  19  -3  -5  168.85   31.25
  13  -2  -6  139.39   28.51
  -1  -1  -6  248.86   25.44
  15  -1  -2   90.03   22.41
   4   0  -5 1168.34   79.20
  -7 -20   7   33.15   31.25
 -24 -18  -3  -27.38   31.25
 -23 -18  -5  -20.95   24.78
  -4 -17   7   32.48   36.22
   9 -17   8    4.96   31.68
 -20 -16  -7   11.87   21.23
 -21 -15  -6   23.22   20.99
   2 -14   7   32.96   24.49
 -21 -11  -1   19.95   28.80
 -19 -11   1   37.07   26.53
   5 -10   6   93.81   19.15
  31 -10   2   13.43   23.31
 -20  -9  -2   52.15   22.89
  -4  -9   5    1.89   21.56
  31  -9   1    3.50   23.41
  12  -8 -10    4.87   25.58
  29  -8   1    3.59   22.27
  27  -7   1   12.39   21.56
  12  -6  -9   -0.38   32.91
 -13  -5   1   87.14   26.20
  21  -3  -3  229.09   32.25
   3  -2  -7    7.14   19.62
  -8 -21   7    4.54   26.10
   1 -19   8  -15.41   34.28
 -17 -18   4   13.90   32.20
 -23 -17   0   -2.27   28.80
 -22 -17   1   38.96   30.55
  -3 -16   7   37.73   32.77
 -18 -15   3    8.51   32.96
   4 -14 -12   28.80   27.33
  40 -14   0    1.09   26.53
  -2 -12 -11   -3.50   20.52
 -21 -11  -4   13.38   22.37
  16 -11   6  125.59   13.67
  35 -10  -3    5.67   32.96
  29  -9   2   54.33   21.33
  27  -8   2   -8.46   21.47
  -6  -7   4  227.20   31.44
  22  -5  -6   15.75   27.61
  16  -4  -7   41.85   28.23
 -13  -3  -1  334.87   30.31
  -9  -3  -6   79.06    9.41
  20  -3  -4  113.34   25.25
   0  -2   2   41.18   11.92
  -6  -1  -5   93.57   13.10
   5  -1  -6  106.29   21.99
 -24 -22  -5  -15.18   29.03
 -23 -14  -3   -0.28   24.92
   9 -13   7   14.19   17.68
 -21 -12   0   35.04   33.81
 -16  -9   2   55.13   21.18
  -9  -9  -9   14.94   12.06
  33  -9  -3   -1.99   38.16
  19  -8  -9   13.62   29.03
  -9  -6   3  162.47   25.96
   9  -4  -8   57.21   29.41
  21  -4  -5  112.72   29.17
  23  -4  -3  126.20   29.13
   8   0  -4   12.86   22.03
  10   0  -2 5220.77  319.92
   6 -17   8   81.42   32.82
 -12 -14   5   55.42   31.77
 -11 -13   5   57.17   27.28
   6 -13   7  111.64   22.41
   2 -11 -11   56.17   26.10
  36 -11  -1   35.60   32.96
 -21 -10  -2   31.07   27.05
 -17 -10   2   91.54   27.14
   9  -8 -10   43.74   28.13
 -14  -7   2  166.06   29.17
  -8  -6  -8    4.35   16.31
  24  -6  -6   39.34   37.59
  14  -5  -8   25.30   38.25
 -12  -3   0  619.94   45.58
  11  -3  -7  115.42   25.86
  -7  -2   1  710.49   48.80
   2  -1  -6  235.05   26.76
  13  -1  -4  100.76   28.80
  14  -1  -3   75.32   25.44
   2 -18   8   25.01   35.79
 -24 -17  -1    0.57   27.19
 -19 -16   3  -21.47   34.23
 -13 -15   5   23.12   36.69
  -2 -15   7   28.70   27.38
 -22 -14  -5   36.46   24.11
   7 -14 -12   22.13   26.72
  10 -14 -12    5.91   29.84
 -22 -12  -1   21.51   35.18
 -10 -12   5  218.55   33.19
 -18 -11   2   32.06   22.55
  -2 -11   6   63.79   22.46
  -5 -10 -10   -8.13   16.97
  11 -10   6  108.52   16.55
  28  -8  -6    3.92   29.65
  31  -8  -3   38.35   39.72
  26  -7  -6   92.35   42.51
   5  -5   4  433.45   31.30
  25  -5  -3   84.97   27.80
 -12  -4   1  585.52   45.91
  22  -4  -4   79.48   23.45
 -13  -3  -4  125.87   14.66
 -24 -16  -2    8.84   26.01
 -10 -16   6   17.54   37.02
  -9 -15   6   26.72   34.47
 -22 -13   0   16.97   33.95
  12 -13   7   26.76   16.50
  38 -13   0    6.43   28.32
 -14 -12   4   52.77   24.26
 -13 -11   4   49.70   28.04
  -9 -11   5   26.10   25.20
  11 -11 -11   49.27   32.77
 -12 -10   4  355.67   39.01
   2 -10   6   82.79   21.42
  34 -10  -1   10.78   36.69
  14  -9 -10    4.11   28.51
  21  -9  -9   -8.32   27.24
  32  -9  -4  -14.61   35.51
   6  -8 -10   31.77   24.45
  20  -8   4   27.76   11.16
   0  -6  -9   19.76   27.94
   9  -6  -9   -9.03   34.47
  27  -6  -3   66.48   27.76
  18  -5  -7   32.34   31.49
  23  -5  -5   47.52   28.28
  -4  -4   3  170.88   21.28
   0  -4  -8  189.23   25.58
 -14  -3  -2  553.27   42.37
  15  -3  -6  244.74   33.34
  11  -1   0  387.11   30.17
  13  -1  -1  250.75   25.58
   3   0   0 9759.32  589.16
   8   0  -1  134.85   16.31
   9   0  -3  118.12   19.06
 -23 -20  -6   -1.51   24.21
 -23 -18   1   29.17   30.40
 -24 -17  -4   12.77   24.68
 -14 -16   5  101.90   39.10
  -8 -14   6   -5.44   27.71
 -21 -13   1   -2.55   34.75
 -15 -13   4   -6.57   29.69
 -19 -12   2   14.28   26.24
 -22 -11  -2   34.61   34.09
  31  -9  -5   15.18   34.28
  14  -7  -9   88.70   34.00
 -13  -6   2   86.44   27.76
  25  -6  -5   40.81   27.09
   2  -5   4  433.03   33.29
  24  -5  -4   -3.26   24.68
   6  -4  -8   20.43   23.07
  -4  -3  -7  293.59   26.01
  16  -3   1  367.92   31.82
  14  -2  -5  150.46   27.24
  17  -2  -2   68.47   24.26
  -7  -1   0  532.75   36.36
 -25 -21  -4   21.18   31.44
 -25 -19  -3    3.83   30.97
 -24 -18   0  -15.93   30.03
 -16 -14   4  -10.73   32.82
   3 -13   7  140.72   25.49
   5 -11 -11   -0.19   25.96
   8 -11 -11   15.27   27.09
 -11  -9   4   80.43   27.14
  32  -9  -1    0.00   29.69
  -3  -8   5   24.30   23.26
  29  -8  -5  -10.54   40.48
  30  -8  -4   -6.81   38.54
 -19  -7  -3  171.36   24.26
   4  -7   5  877.50   60.15
  27  -7  -5    8.51   39.01
  28  -7  -4   30.17   28.56
 -18  -6  -3   13.90   18.30
  26  -6  -4    0.00   28.75
   3  -4  -8   28.61   22.27
  11  -4   3  952.30   58.35
  18  -3   0  217.03   29.65
  10  -2  -6   23.36   23.88
   9  -1  -5  222.00   31.63
  -4 -21   8   -3.45   29.79
 -24 -19  -5   13.67   25.25
 -20 -17   3   -1.09   32.15
 -15 -17   5   -7.05   33.71
   3 -17   8  102.37   34.38
 -22 -16  -6   -0.57   21.47
 -24 -15  -3  -14.04   27.19
   3 -15 -12    1.94   25.58
  -1 -14   7   21.56   23.41
 -23 -13  -1   11.63   32.34
 -20 -13   2   13.95   36.55
  -7 -13   6   68.51   26.57
  37 -12  -2  -10.78   31.07
 -20  -8  -3   45.58   20.62
   3  -6  -9   95.51   32.53
   6  -6  -9   34.66   31.96
  16  -6  -8    5.48   35.94
  20  -6  -7   49.27   37.97
 -17  -5  -3   99.77   18.91
  -8  -5   3  263.09   30.78
  24  -5  -1   36.79   22.60
  16  -4   2  299.26   25.72
  -3 -20   8   28.65   28.80
 -13 -19   6   -7.61   31.59
 -21 -17  -7    6.57   21.70
 -17 -15   4   20.95   33.34
  41 -15  -1    0.00   29.46
 -23 -14   0   39.53   30.45
 -22 -14   1   70.41   33.81
  38 -14   1   -5.53   29.55
  -3 -13 -11   23.31   20.47
  36 -12   0   17.12   36.50
  -1  -9 -10    0.95   20.52
  30  -8  -1   -0.14   24.82
  28  -7  -1   43.22   24.45
  -5  -6   4  368.06   35.60
  26  -6  -1   25.91   24.40
  -7  -3   2 3717.75  228.95
  -3  -1   1  492.08   34.33
   6  -1   1  628.21   40.00
  -2 -19   8   19.72   29.88
 -25 -18  -1   11.25   32.72
 -16 -18   5   -0.09   27.85
 -25 -17  -2   -8.89   29.27
 -23 -12  -2   -9.88   31.25
  -6 -12   6   34.94   24.59
 -16 -10   3  136.56   29.79
  16 -10 -10   31.16   30.07
 -21  -9  -3   44.16   21.66
 -10  -8   4  106.96   23.41
   7  -7   5 1436.25   91.45
 -12  -5   2   44.45   26.20
  11  -5  -8   -1.09   29.51
  17  -4  -6   64.45   27.28
   8  -3  -7   69.79   23.12
 -12  -2  -1  904.35   60.38
  -5  -2  -6   11.44   11.82
  15  -2  -4   94.00   28.04
  16  -2  -3  141.71   26.38
   5   0  -4  432.03   34.94
  -9 -19   7  -15.56   28.13
  -8 -18   7   19.62   32.44
  -7 -17   7   27.09   35.18
 -18 -16   4   30.12   32.58
   7 -16   8   32.77   30.36
 -23 -15  -5    6.43   21.56
 -21 -14   2    6.62   34.33
  13 -12 -11   -2.36   33.48
 -17 -11   3   77.40   24.73
  35 -11  -2  -25.44   35.60
  -1 -10   6   29.69   20.33
 -15  -9   3    6.53   25.01
  11  -9 -10  -15.70   25.25
 -17  -8  -6    8.75   14.52
  16  -8  -9    8.18   28.65
   1  -7   5  108.14   23.26
  22  -7  -7   72.20   38.68
  16  -3  -5   16.08   24.73
  19  -3  -2  135.00   26.62
  -1 -18   8   25.30   30.78
  -6 -16   7   50.59   36.79
   6 -15 -12   17.07   28.23
   9 -15 -12   -4.07   31.92
 -18 -12   3  143.41   33.10
   1 -12 -11   12.01   23.07
  34 -11   0   -5.77   38.58
  26  -9  -7   34.00   34.28
 -14  -8   3  179.77   29.41
  24  -8  -7   -9.74   34.90
  11  -7  -9   54.75   30.31
  18  -7  -8   11.63   35.60
  -4  -5  -8  124.40   21.23
  -1  -5   4  442.29   34.90
 -16  -4  -3   95.32   17.07
  20  -4   0    5.11   22.60
 -11  -3   1 1231.42   81.33
 -25 -18  -4  -24.26   26.72
 -23 -15   1   -0.57   30.64
  -5 -15   7  -12.06   33.34
 -24 -14  -1    8.79   27.14
  39 -14  -1    2.79   28.04
   0 -13   7   85.54   26.86
  36 -13   1   29.88   34.61
  18 -11 -10   45.39   32.72
 -22 -10  -3   44.45   22.93
 -16  -7  -6  100.48   16.69
  19  -5  -6   63.41   27.52
 -11  -2   0   89.60   18.49
  -3  -2   2  187.48   19.24
 -26 -20  -3   -1.70   32.44
 -19 -17   4   29.03   30.59
 -25 -16  -3    6.01   30.45
   4 -16   8   64.68   35.08
 -24 -15   0    0.00   28.89
 -19 -13   3   25.01   31.96
  36 -12  -3   33.00   33.24
  -6 -11 -10   -1.37   16.50
  -5 -11   6  169.89   31.02
 -19 -10  -6   59.34   18.54
  33 -10  -2  -18.06   38.39
   8  -9 -10   17.21   27.09
  18  -9  -9   52.01   31.07
  20  -8  -8   30.69   32.44
 -13  -7   3  121.52   24.07
  -9  -7   4  174.43   30.26
  18  -6   3   23.78   14.37
  21  -4  -2  123.55   25.63
   5  -3  -7   70.17   22.89
  10  -1  -4    8.89   23.59
  12  -1  -2  502.44   39.06
   0 -17   8  160.77   40.71
  41 -16   0    2.55   30.88
 -24 -13  -2   20.71   24.30
  10 -12 -11   13.62   30.36
 -17 -10  -7   33.81   14.00
  32 -10   0   61.71   30.83
 -16  -9  -7    7.85   11.87
   2  -9 -10   15.46   25.39
  22  -9   4  132.63   16.79
 -20  -8   0   23.07   23.22
 -18  -6   0   77.17   23.74
  18  -4   1  267.49   27.90
  -1  -3  -7   77.55   19.29
  12  -3  -6  271.17   31.87
  17  -3  -4  403.76   37.31
  18  -3  -3  110.88   24.78
  15  -2  -1  376.24   34.19
   6  -1  -5  344.13   36.36
   2   0  -4  582.07   41.89
   7   0  -2 6359.74  387.30
 -25 -20  -5   -5.25   28.09
 -23 -17  -6    1.47   23.36
 -20 -14   3   10.73   34.19
  -4 -14   7   17.21   28.18
   4 -12 -11   35.18   26.72
   7 -12   7  196.51   25.11
  13 -10 -10   25.39   28.04
 -21  -9   0    8.56   24.45
   5  -9 -10   -2.22   23.55
  31  -9  -2   12.34   30.59
 -19  -8   1   27.61   25.01
 -19  -8  -5    3.26   16.88
  13  -6  -8    6.71   31.16
  21  -6  -6   -6.53   28.23
   8  -5  -8   10.59   25.06
  22  -5   0  212.26   29.36
 -11  -4   2  158.31   26.10
  18  -4  -5  187.43   30.73
 -10  -1  -3  510.76   33.52
  -1   0  -4  157.36   18.11
   6   0  -3  253.87   24.87
 -24 -16   1    2.70   29.36
 -24 -16  -5   35.51   25.11
 -25 -15  -1  -18.72   27.80
 -24 -14  -4   -9.36   25.20
  -4 -14 -11    7.99   19.53
 -14 -13   5   33.90   35.32
  37 -13  -1   -2.51   31.82
   4 -12   7  144.59   26.48
   7 -12 -11    7.71   26.72
  34 -12   1  -12.01   34.99
 -23 -11  -3    7.00   26.05
 -20 -11  -6   16.31   17.68
 -18 -11  -7    3.17   14.75
  34 -11  -3   10.12   36.03
 -10 -10  -9   14.89   11.11
  20 -10  -9    0.71   28.18
 -20  -9   1   28.32   25.96
   3  -9   6   25.49   18.44
   6  -9   6    8.27   16.27
  30  -9   0   32.53   26.76
  -6  -8   5   -0.14   22.03
  29  -8  -2   32.48   25.30
 -20  -7  -1    3.74   23.31
 -18  -7   1   28.51   23.93
 -18  -7  -5   28.18   16.03
  -2  -7   5  145.07   28.32
  23  -7  -6   35.42   33.81
 -19  -6  -1   42.37   24.02
 -17  -5   0  194.20   27.47
  23  -5  -2   10.78   23.22
   0  -3   3 1286.36   81.14
   2  -3  -7   -9.65   17.50
  11  -2  -5   11.92   24.26
  11  -1  -3  127.05   23.59
  -6 -20   8   13.52   28.84
 -25 -16   0   14.52   29.27
 -23 -16   2   15.04   30.40
 -15 -14   5    3.69   34.23
 -13 -12   5   45.63   28.84
 -22 -10   0   78.63   32.15
  29 -10  -6   22.93   33.86
 -20  -9  -5   23.78   19.48
  27  -9  -6   30.73   33.76
 -21  -8  -1   14.52   24.26
  13  -8  -9   14.37   30.50
  25  -8  -6   12.06   33.86
  28  -8   0   25.16   24.11
  -1  -7  -9    7.71   25.11
   8  -7  -9    3.92   32.15
  27  -7  -2   30.21   25.20
 -17  -6   1   21.47   22.60
 -12  -6   3   48.04   26.53
  24  -6   0   84.64   24.73
   8  -5   4  189.70   16.03
  -7  -4   3  904.31   63.03
  10  -4  -7  144.41   26.81
  -5 -19   8  -16.45   29.79
 -13 -16   6   43.88   34.47
   1 -16   8  104.21   38.21
  11 -16 -12  -12.96   32.29
 -21 -15   3   14.42   30.40
 -16 -15   5   -1.51   30.78
 -25 -14  -2  -13.33   29.69
 -10 -13   6   14.19   30.69
  34 -13   2  -13.14   33.57
 -12 -11   5   53.76   27.14
  32 -11  -5  -22.89   29.60
  33 -11  -4   52.77   30.78
  -4 -10   6  283.80   33.05
  32 -10  -3   15.84   39.62
 -22  -9  -1    1.70   26.62
  26  -7   0  261.67   29.79
 -18  -5  -1   97.45   23.03
  18  -5   2  275.95   28.09
  20  -5  -5  101.42   27.99
  19  -4  -4  162.37   29.60
  20  -4  -3   25.30   23.64
 -26 -19  -4   18.68   32.06
  -4 -18   8   30.40   30.83
 -26 -17  -3   37.31   31.35
 -14 -17   6   34.00   31.96
   5 -16 -12    6.90   27.61
  39 -15   0   11.96   32.15
  -3 -13   7   13.48   24.21
  15 -13   7   90.12   15.18
   1 -12   7   30.45   22.89
  10 -12   7  182.75   22.41
  28 -12   4   18.77   17.12
 -22 -11   1   52.53   35.89
 -16 -11   4   15.23   27.80
  32 -11   1   27.57   28.37
 -11 -10   5  101.85   27.42
  -2 -10 -10   31.96   22.70
  24 -10   4  150.46   18.96
  30 -10  -5    1.94   38.02
 -17  -6  -5   16.36   13.43
  -8  -6   4  -14.61   25.58
  17  -6  -7   46.24   28.84
 -16  -5   1   20.19   24.59
 -15  -3  -3   11.06   15.56
   4  -2  -6  162.61   24.59
  13  -2   0   90.83   16.36
  -1 -22   9    7.42   30.92
 -17 -16   5  -21.61   34.00
   8 -16 -12    8.46   31.02
  38 -14  -2    9.41   30.50
   0 -13 -11    8.79   22.65
  12 -13 -11    2.18   31.87
 -24 -12  -3   20.71   24.87
 -19 -12  -7    0.00   15.65
 -17 -12   4   42.74   35.04
  -9 -12   6    9.98   26.57
  35 -12  -1   -0.38   37.54
 -23 -11   0    5.67   34.56
  15 -11 -10    1.04   32.11
  26 -11   4   65.72   15.60
 -20 -10   2   23.41   28.94
 -15 -10   4   98.63   28.56
  31 -10  -4    4.26   34.66
 -19  -9   2   36.36   25.20
   0  -9   6   52.30   21.66
 -18  -8   2    0.05   23.50
  -5  -8  -9   27.52   17.87
   5  -7  -9   42.89   30.73
  15  -7  -8   -9.60   34.38
  22  -6  -5   80.05   28.13
  -1  -5  -8   58.87   20.47
   5  -5  -8    2.79   22.60
  20  -5   1  145.40   25.11
  21  -5  -4   57.73   26.95
  22  -5  -3  278.74   34.33
 -16  -4   0   40.52   22.93
  14  -4  -6  336.85   34.71
   3  -1  -5   65.25   20.80
   5   0  -1  145.07   19.86
 -11 -18   7   -7.42   30.50
 -10 -17   7    9.36   28.56
  -3 -17   8   50.26   32.53
 -26 -16  -1   15.18   29.51
 -22 -16   3    6.81   25.63
  -9 -16   7   36.03   34.19
   5 -15   8   82.42   32.77
   8 -15   8   43.03   29.79
 -18 -13   4   32.63   39.48
  32 -13   3   25.49   23.31
 -21 -12  -6   23.74   19.53
 -23 -10  -1  108.89   33.52
  10 -10 -10   61.33   29.69
 -14  -9   4  143.22   30.17
  28  -9  -5    8.70   39.25
  29  -9  -4  -22.74   36.74
  26  -8  -5   50.83   29.13
  28  -8  -3   15.32   27.24
 -17  -7   2  137.36   28.51
   2  -7  -9   30.64   27.94
  19  -7  -7   64.45   33.52
  24  -7  -5   79.53   29.88
  26  -7  -3  255.57   33.34
 -15  -6  -6   -4.07   11.11
  24  -6  -3   99.39   25.77
  -3  -3   3  657.53   45.53
  17  -3  -1  807.89   59.29
 -10  -2   1  716.73   50.36
  -2  -2  -6  115.61   17.97
  -3  -1  -5  304.32   26.24
   0 -21   9   62.27   30.40
 -25 -15  -4    9.22   25.96
  -8 -15   7   14.47   35.70
 -19 -14   4   78.07   36.22
 -23 -12   1  -23.78   35.89
  32 -12   2   54.33   27.76
 -21 -11   2  -19.24   36.03
  30 -10   1   23.31   23.78
 -10  -9   5  150.84   29.27
  15  -9  -9   45.87   34.23
  27  -8  -4   -5.96   27.24
  25  -7  -4   21.37   25.30
 -16  -6   2   22.55   24.35
  23  -6  -4   42.60   23.41
 -11  -5   3  128.94   29.41
   2  -5  -8   15.08   21.66
   1  -2  -6  181.14   23.59
  12  -2  -4   24.87   22.93
  14  -2  -2  113.06   22.37
  10  -1  -1   -1.51   13.71
 -24 -18  -6   10.26   24.45
 -25 -17  -5    9.79   24.11
 -26 -15  -2   -9.74   30.83
  -5 -15 -11   -0.85   18.82
 -24 -12   0   10.21   31.21
  17 -12 -10    1.99   29.88
 -24 -11  -1   -6.05   29.32
 -22 -11  -5   24.21   22.27
  -8 -11   6   65.96   23.12
  33 -11  -1   56.55   38.49
 -13  -8   4   92.39   24.68
  21  -8  -7   24.63   37.73
 -21  -7  -2   59.96   21.85
  20  -7   3  213.91   21.61
 -20  -6  -2   57.02   21.61
  10  -6  -8   31.59   28.99
  22  -6   1  134.95   22.98
 -15  -4   1  347.11   35.98
 -10  -3   2  618.05   45.58
  13  -3  -5  257.37   31.87
  -6  -2   2 1026.49   67.43
  -6  -1   1  247.20   23.12
   1 -20   9  -11.68   29.65
  39 -16   1    5.34   29.32
 -20 -15   4   14.56   32.01
   2 -15   8    0.90   34.19
  -7 -14   7  126.91   38.25
  14 -14 -11   28.56   30.36
  37 -14   0   39.25   29.88
 -25 -13  -3   -3.83   26.05
   9 -13 -11   40.38   29.98
  36 -13  -2    6.24   33.52
 -22 -12   2   25.53   35.94
  -7 -12 -10   16.69   16.55
  30 -12   3   45.53   21.85
   9  -9   6    0.52   13.95
  28  -9   1   -0.28   22.32
 -22  -8  -2  -14.71   22.84
  10  -8  -9   20.66   32.82
  17  -8  -8   -7.90   36.36
  -9  -7  -8   18.39   13.10
  -5  -7   5  189.51   28.32
  12  -5  -7  202.19   30.07
  11  -3   2  578.61   37.69
  13  -2  -3   35.65   23.97
 -11  -1  -1   69.79   14.37
   0  -1  -5  108.47   18.87
   7  -1  -4  114.90   21.61
  -2 -16   8   19.72   33.62
  40 -16  -1    4.82   34.09
  37 -14  -3    6.81   28.65
 -24 -13   1   -4.21   31.11
 -20 -13  -7    8.70   16.74
   3 -13 -11   24.78   28.99
  -2 -12   7   17.78   23.22
  27 -11  -7    7.57   31.96
  30 -11   2   30.83   22.08
   1 -10 -10    1.13   23.26
   7 -10 -10   44.68   27.38
  17 -10  -9   53.15   29.98
  25 -10  -7   46.62   31.25
 -23  -9  -2    3.88   31.25
  23  -9  -7   17.68   39.86
 -21  -8  -4   19.76   20.24
  26  -8   1   72.44   22.79
 -20  -7  -4   25.16   19.39
  24  -7   1  253.39   28.51
  20  -6   2  206.06   24.30
 -19  -5  -2   20.24   19.29
  16  -5  -6  129.75   28.42
   7  -4  -7  305.45   33.62
 -15  -3   0  237.18   30.64
   3   0  -3 1623.73  101.94
 -27 -18  -3   -7.42   30.31
 -27 -17  -1  -18.20   29.55
   4 -17 -12   -6.29   27.85
 -25 -13   0   29.03   28.89
 -22 -13  -6   10.36   19.39
   6 -13 -11    0.00   27.85
 -19 -10   3  113.77   31.40
  31 -10  -1   31.25   26.53
 -22  -9  -4  -11.96   20.90
 -18  -9   3   69.74   24.40
  -3  -9   6  108.89   23.55
  19  -9  -8   24.30   34.99
 -12  -7   4  395.01   38.44
  10  -7   5  509.86   35.23
 -19  -6  -4   47.90   17.45
 -16  -5  -5    8.37   11.96
 -15  -5   2    1.65   24.68
   8  -2  -5  277.13   33.10
 -27 -20  -4   -3.92   31.49
  42 -18   0   21.56   29.74
  10 -17 -12  -10.45   33.43
  -6 -13   7   47.57   31.25
 -25 -12  -1    7.94   27.61
 -23 -12  -5   -4.11   22.65
 -20 -11   3   90.31   38.73
  12 -11 -10   14.04   29.93
  28 -11   3   41.09   20.05
  -7 -10   6  299.17   35.18
 -17  -8   3   81.75   28.23
  -9  -8   5    1.42   21.56
  22  -8   3   65.35   16.64
  -5  -4  -7   57.45   14.66
 -10  -1   0  388.91   30.69
   8  -1   0  529.20   37.21
  -3   0   0 9999.00  603.63
  -8 -19   8   -5.91   30.64
  -7 -18   8  -10.31   30.26
   7 -17 -12   22.79   31.77
 -26 -16  -4   -3.92   27.66
 -25 -14   1    6.48   29.88
  35 -13   0   21.89   39.01
 -21 -12   3   79.91   40.10
  34 -12  -2   40.71   39.67
   5 -11   7   85.87   22.03
  19 -11  -9  -12.77   29.51
 -24 -10  -2    9.08   31.11
  14 -10   6  378.08   27.76
  21 -10  -8   28.65   33.71
  28 -10   2   18.25   21.66
  29  -9  -1   42.98   23.83
 -16  -7   3  162.89   29.98
  22  -7   2  134.14   21.09
   2  -6   5  159.39   22.18
  18  -6  -6   28.32   24.97
  -7  -5   4  131.31   27.14
 -18  -4  -2   24.02   17.64
  15  -4  -5   38.73   24.68
  16  -3  -2   68.42   25.63
   4   0  -2 1826.01  113.72
  -3 -21   9   37.97   31.44
  -1 -15   8   87.05   38.68
  37 -15   1    8.46   31.25
 -24 -14   2    0.00   29.74
  -1 -14 -11   -6.15   24.68
  35 -13  -3    0.85   28.84
  21 -12  -9    5.01   30.40
   2 -11   7  168.47   26.72
 -23 -10  -4   30.92   23.45
  26 -10   3   72.49   19.86
  24  -9   3    2.27   16.36
  26  -9   2  107.43   21.23
  24  -8   2   -4.59   18.25
  27  -8  -1    4.35   23.69
  12  -7  -8   92.58   31.77
  -5  -6  -8   -2.55   17.35
  -1  -6   5  120.81   23.97
  23  -6  -1   15.84   22.13
 -10  -4   3  404.99   36.41
 -14  -3   1  957.60   68.23
  14  -3  -4  190.89   32.82
 -12  -2  -4   70.36   11.54
  -7   0  -1 1102.09   68.70
  -6 -17   8   -8.79   29.65
 -15 -15   6   14.89   30.36
  38 -15  -1   20.57   34.85
 -26 -14   0   30.97   32.34
 -14 -14   6   40.33   37.54
  11 -14 -11   54.38   32.96
 -26 -13  -1   10.02   26.34
 -22 -13   3   19.34   28.84
 -17 -13   5   14.99   38.39
 -16 -12   5   -0.19   37.26
  -3 -11 -10   40.48   20.52
  12  -9  -9   33.95   32.72
   7  -8  -9   -4.96   31.25
  20  -7  -6   25.91   23.69
  25  -7  -1   36.36   23.55
   7  -6  -8    6.48   24.45
 -18  -5  -4   65.39   17.45
  -9  -5  -7   44.02   10.40
 -14  -4   2   33.34   27.76
  -6  -3   3   97.12   19.29
   8  -1  -3   40.14   15.65
   9  -1  -2 1467.36   93.91
  -2 -20   9   58.25   30.83
 -26 -18  -5   -7.19   27.09
 -16 -16   6   16.69   31.02
 -23 -14  -6    2.18   21.28
 -21 -14  -7    2.46   17.97
 -18 -14   5  -11.35   33.43
   6 -14   8    3.50   29.79
 -24 -13  -5    7.00   21.85
  14 -12 -10    1.51   31.96
 -25 -11  -2   19.48   27.94
 -15 -11   5    8.75   32.15
  28 -11  -6   10.88   36.41
  32 -11  -2  -24.92   35.56
  -2  -8  -9   36.03   23.93
  22  -8  -6   29.08   30.03
 -15  -6   3   48.47   25.16
 -11  -6   4   83.55   23.12
   0  -4   4 1049.18   68.94
   4  -4  -7  175.99   25.91
  11  -4  -6  231.64   29.46
  15  -3  -3  273.30   34.00
  40 -17   0   17.87   28.23
 -12 -16   7   -1.37   31.68
  -5 -16   8   16.22   31.63
 -26 -15   1   24.16   30.59
 -19 -15   5   13.14   31.49
 -23 -14   3   16.93   31.92
   3 -14   8  127.71   33.62
  -5 -12   7  -10.78   26.62
  33 -12   0   21.09   30.40
  33 -12  -3   35.75   40.76
  -1 -11   7   51.11   24.49
   9 -11 -10   16.88   27.33
 -14 -10   5   60.62   24.49
  26 -10  -6   87.38   40.29
  24  -9  -6   30.64   36.08
   1  -8   6   17.12   20.05
  17  -5  -5  174.53   27.14
   6  -3  -6  175.47   25.72
  -1 -19   9    0.00   28.46
  39 -16  -2    9.50   30.31
 -11 -15   7   45.63   33.00
  13 -12   7   40.00   14.85
  31 -12  -5   16.12   36.69
 -11 -11   6   17.21   28.09
   8 -11   7  129.46   21.61
  30 -10  -2   -0.95   26.72
  -6  -9   6  148.14   27.42
   4  -8  -9   -1.04   31.92
   5  -6   5  337.61   28.99
  16  -4  -4  210.56   31.35
  18  -4  -2   30.78   25.96
 -14  -2   0  136.08   25.77
 -14  -2  -3   78.92   17.07
   0   0  -3 1286.22   80.67
 -28 -17  -2   -1.80   33.81
 -27 -17  -4    7.28   25.91
 -27 -15   0   14.47   33.76
 -27 -15  -3  -14.00   29.41
  13 -15 -11   -2.55   30.64
 -10 -14   7   39.06   38.82
   2 -14 -11    1.61   24.68
   8 -14 -11   -3.45   31.02
  35 -14   1   27.05   35.89
  36 -14  -1   39.06   36.65
  -8 -13 -10    8.09   15.89
  16 -13 -10    1.56   29.32
 -26 -12  -2   26.15   28.09
  32 -12  -4    0.00   40.52
 -19 -11   4    0.00   37.45
 -11 -11  -9   12.67   10.12
 -18 -10   4   -9.69   31.16
  14 -10  -9   31.07   30.97
 -13  -9   5   93.05   24.63
   1  -8  -9   -4.78   26.43
   4  -8   6   18.02   16.88
  14  -8  -8   -1.04   36.79
  -4  -6   5  226.11   30.59
   9  -5  -7   57.26   22.65
 -17  -3  -2  235.81   25.53
  13  -3   1  386.22   29.17
 -15  -2  -1  277.65   29.03
   9 -18 -12    0.99   28.75
  -4 -15   8   24.87   34.38
 -27 -14  -1   17.07   28.56
   0 -14   8  168.99   39.91
   5 -14 -11    1.56   27.33
   9 -14   8   17.83   23.03
 -20 -12   4   60.29   38.58
  29 -11  -5   38.63   41.37
  31 -11   0   45.30   24.40
 -23  -9   1    9.17   34.00
 -17  -9   4   62.79   24.63
  28  -9  -2   15.98   25.11
 -23  -8   0    4.21   28.09
  -2  -8   6   60.00   23.50
 -22  -7   0   64.21   27.57
 -21  -7   1   92.16   26.15
   4  -6  -8   31.82   21.75
  19  -6  -5   13.00   24.92
 -14  -5   3  144.26   28.18
  -2  -4  -7    1.13   17.54
   1  -4  -7   74.09   20.52
  17  -4  -3  334.68   39.25
  10  -3  -5  491.71   44.40
  -9  -2   2  935.37   63.22
  12  -2  -1  724.96   50.64
   4  -1  -4  375.39   30.88
   6 -18 -12   -0.05   31.07
 -21 -13   4   -8.79   28.99
  -9 -13   7   44.07   37.54
 -25 -12  -4    0.52   24.30
   6 -11 -10   33.38   27.47
  30 -11  -4    0.00   33.95
 -10 -10   6  177.69   31.16
  27 -10  -5    8.51   31.21
  -6  -9  -9   74.52   17.64
 -23  -8  -3   15.23   21.99
 -16  -8   4   15.89   27.24
  18  -8  -7   10.31   25.11
 -22  -7  -3  100.62   24.68
  21  -7  -5  159.06   31.07
 -21  -6   0   73.24   24.59
 -21  -6  -3   36.88   20.80
 -20  -6   1   46.34   24.16
   3  -4   4  407.73   30.21
   5  -2  -5  416.71   36.50
   9  -2  -4   60.05   22.65
   0 -18   9   68.94   32.29
  41 -18  -1   -1.99   33.29
 -24 -15  -6  -12.20   22.18
 -22 -15  -7    0.00   19.24
  37 -15  -2    0.38   32.44
 -25 -14  -5    8.18   22.74
  18 -14 -10   32.39   30.40
  -4 -11   7   11.35   26.29
 -24 -10   1  -12.10   35.65
 -24  -9   0   27.57   33.95
 -22  -9   2   22.41   33.43
   9  -9  -9   28.61   33.29
  25  -9  -5   19.24   29.55
 -21  -8   2    2.98   27.90
 -12  -8   5   23.17   25.68
  23  -8  -5   10.50   24.26
  24  -7  -2  157.03   24.07
  -2  -6  -8   33.10   19.62
  22  -6  -2   25.06   23.69
  13  -5  -6   21.99   25.20
  18  -5  -4   98.54   25.30
 -17  -4  -4  184.93   20.10
 -13  -3   2   58.21   25.20
  -9  -1   1    2.74   14.52
 -27 -19  -5   15.32   26.62
  38 -16   0    7.61   33.81
  -2 -15 -11   -3.69   22.46
  35 -15   2  -29.13   32.63
 -22 -14   4   32.11   31.63
 -27 -13  -2   41.85   30.17
  11 -12 -10   20.66   29.93
  26 -12  -7   85.54   35.46
   3 -11 -10   17.35   26.05
  16 -11  -9   24.45   28.84
 -25 -10   0   10.17   31.92
 -23 -10   2   20.76   37.87
  28 -10  -4    1.80   26.10
  29 -10   0   86.01   26.29
 -24  -9  -3   -6.05   25.68
  16  -9  -8   -2.13   36.12
  20  -9  -7   16.12   35.98
 -20  -7   2   17.50   25.53
   9  -7  -8   12.48   27.61
   1  -6  -8   69.27   22.84
 -19  -5   1   19.34   23.59
 -10  -5   4   51.40   28.13
  19  -5  -3  176.27   26.95
 -13  -2   1  269.76   29.22
  -8   0  -2  644.53   40.71
  -6   0   0 2420.18  148.47
  -3   0  -3 1267.73   78.16
  -9 -17   8   32.39   31.11
 -28 -15  -1    4.44   33.10
  33 -13   1   -4.35   32.58
  34 -13  -1   24.40   36.12
  -8 -12   7   30.69   33.62
 -25 -11   1   10.50   32.91
  24 -11  -7  -11.30   37.17
  22 -10  -7   24.68   40.76
  26  -9  -4   46.57   27.94
  27  -9  -3   96.88   28.42
 -23  -7  -1   28.75   27.33
 -15  -7   4  207.48   29.41
 -22  -6  -1    6.62   19.81
 -19  -6   2   49.18   22.27
  20  -6  -4  116.22   27.76
 -20  -5  -3   38.54   18.77
  -6  -4   4  242.80   29.88
  -9  -3   3  391.32   34.71
  -4 -19   9   21.47   31.73
 -28 -18  -4    9.93   33.10
 -28 -16  -3   11.44   31.44
  -8 -16   8  -21.23   33.24
  10 -15 -11   -6.57   31.21
  -3 -14   8   90.64   35.60
 -26 -13  -4   -4.78   22.55
  18 -12  -9    4.87   32.44
 -25 -10  -3   21.80   23.83
  18 -10  -8   -1.04   37.02
  27  -9   0   53.90   22.32
 -24  -8  -1    5.91   34.00
  -5  -8   6  148.09   29.32
  24  -8  -4  -10.97   24.97
  25  -8  -3   48.09   26.67
  22  -7  -4  215.05   32.72
  23  -7  -3  211.97   31.59
  11  -6  -7   38.30   22.70
  21  -6  -3   37.59   25.11
  19  -5   0  212.68   29.88
 -19  -4   0  234.86   29.41
   3  -3  -6  520.41   41.28
  20 -13  -9    4.49   27.94
 -26 -12   1   40.95   29.46
 -26 -11   0   11.35   28.61
  20 -11  -8   -1.18   31.96
   0 -10   7  380.83   38.16
   3 -10   7  455.72   39.34
 -25  -9  -1   -0.05   34.52
  -9  -9   6   98.63   27.38
  15  -6  -6  142.14   29.27
 -21  -5  -1   28.80   23.83
 -18  -4   1   63.31   23.93
 -13  -4   3  303.18   34.09
  10  -2  -3  236.66   26.86
  11  -2  -2  921.71   63.17
   2   0  -1  578.95   37.21
  -3 -18   9   12.39   29.13
   1 -17   9   -4.78   30.83
 -26 -15  -5   12.53   25.82
  -7 -15   8   15.79   31.92
  36 -15  -3   23.69   35.18
 -17 -14   6   58.54   28.70
  35 -14  -2    5.39   37.26
 -18 -13  -8    8.56   12.81
 -16 -13   6   34.61   30.12
   1 -13   8   43.64   31.92
   4 -13   8   58.68   28.70
 -25 -12   2   30.12   30.36
 -17 -12  -8   13.76   10.92
  -4 -12 -10   26.05   19.95
  22 -12  -8   40.24   28.56
 -22 -10   3   18.11   37.69
 -21  -9   3   30.64   34.38
 -20  -8   3   19.58   28.28
   7  -8   6   16.97   14.61
  25  -8   0   52.96   22.89
 -11  -7   5  175.19   29.36
  21  -6   0  151.26   28.13
 -18  -5   2   27.05   24.78
   6  -5  -7   54.66   23.69
 -15  -4  -5  114.62   13.57
  12  -4  -5  282.29   33.76
  -6  -3  -6   31.07   11.02
   8 -19 -12    2.93   32.48
  39 -17  -1   17.97   31.68
 -25 -16  -6    3.31   24.82
  36 -15   0   -0.61   34.71
  13 -13 -10   25.68   27.90
 -15 -12   6  -53.81   40.81
  31 -12   1   14.80   24.45
  32 -12  -1   -1.80   28.51
 -26 -11  -3  -27.90   25.96
 -23 -11   3    2.65   34.04
 -26 -10  -1   71.59   32.72
  11 -10  -9    3.07   32.67
   6  -9  -9   -9.84   30.78
 -19  -7   3  245.73   34.52
  23  -7   0  212.16   27.24
 -14  -6   4  105.44   28.18
 -19  -4  -3   64.83   20.62
   6  -3   3  631.34   39.43
  14  -3  -1 1329.34   86.91
 -16  -2  -2  212.35   24.49
 -23 -16  -7  -23.97   21.61
 -14 -15   7   16.69   30.78
   1 -15 -11   -0.71   24.78
   7 -15 -11   -1.09   30.59
 -13 -14   7   16.93   33.71
  33 -14   2   86.34   36.46
 -27 -13   1   12.96   30.69
 -26 -13   2    0.00   31.30
 -20 -13   5  -12.39   27.19
  29 -13  -6    1.89   34.85
 -27 -12   0   45.72   29.69
 -19 -12   5  -17.64   34.99
   8 -12 -10    1.04   26.72
 -18 -11   5   11.58   37.45
 -14 -11   6   24.68   29.36
  -7 -11   7  -18.82   29.74
 -17 -10   5    7.75   35.79
  -3 -10   7  109.70   24.73
  11  -8  -8    8.65   31.11
  17  -7  -6  361.72   39.62
 -20  -4  -1   49.60   20.47
 -18  -3   0   58.82   23.50
  11  -3  -4   31.40   24.63
   1   0  -2   18.06   12.29
  41 -19   0    6.38   30.78
 -29 -17  -3    6.24   33.15
  38 -17   1    5.20   28.42
  12 -16 -11   32.91   31.16
   4 -15 -11  -12.67   26.95
 -27 -14  -4   16.69   26.43
  -9 -14 -10   29.36   16.41
  32 -14  -5    4.96   31.16
  -2 -13   8   20.10   33.43
   7 -13   8   23.55   22.70
 -24 -12   3   26.05   32.86
  27 -12  -6   14.56   40.66
   6  -7  -8   -2.13   23.64
  13  -7  -7   59.63   25.96
 -18  -6   3   97.36   28.09
 -17  -4   2  120.15   27.42
  15  -4   1   68.33   15.84
 -13  -1   0  301.44   27.52
   7  -1  -1  263.09   24.02
  -2 -17   9   28.51   33.38
 -19 -14  -8   24.59   15.18
  -6 -14   8    7.71   33.34
  15 -14 -10    5.39   28.99
  34 -14  -3   36.36   39.43
 -12 -13   7   11.11   36.60
  33 -13  -2    7.14   38.77
 -27 -11  -1  -10.40   30.97
  11 -11   7  203.46   21.80
  25 -11  -6    7.38   39.72
  30 -11  -1   19.29   24.59
   6 -10   7  109.08   20.85
 -16  -9   5    5.25   25.44
  -8  -8   6   74.95   26.72
  19  -8  -6   93.05   25.16
  -9  -4   4   53.05   25.58
 -17  -3   1   84.59   27.14
   0  -3  -6  789.64   55.18
 -12  -2   2   74.00   23.36
 -14  -1  -1   67.14   18.39
  -5  -1   2 1210.47   77.73
   1  -1  -4  163.37   18.39
   5  -1  -3  280.58   24.82
 -29 -19  -4    2.84   31.92
  -3 -16 -11   26.24   20.90
 -29 -15  -2    7.90   32.11
  33 -14  -4   41.61   36.22
 -28 -13   0   20.19   30.78
  13 -11  -9   33.24   30.40
  29 -11   1   63.17   24.16
  23 -10  -6   -5.91   27.33
   3  -9  -9   47.33   30.03
  21  -9  -6  -17.78   27.61
  -1  -7   6   26.72   18.35
  -3  -5   5  254.91   32.06
   0  -5   5  559.56   44.45
  14  -5  -5   51.87   20.90
  -5  -2   3  235.38   23.64
  -2  -2   3  632.42   43.74
  10  -2   0    8.70   13.14
  -2  -1   2  123.03   15.27
  14 -17 -11    9.55   32.39
 -27 -16  -5    2.22   28.18
  37 -16  -1   -7.33   33.05
  17 -15 -10   -0.14   34.28
  30 -13  -5   26.05   40.24
 -11 -12   7   48.04   37.87
 -21 -10   4    5.82   38.58
  13  -9  -8   72.20   33.48
 -25  -8  -2   -7.75   32.63
 -15  -8   5   27.52   26.48
 -24  -7  -2   13.52   24.87
 -23  -6  -2   56.22   23.93
 -10  -6   5   41.18   22.84
 -13  -5   4   89.04   24.26
  13  -4   2   59.86   11.68
 -19  -3  -1  275.95   30.26
  -3  -3  -6  178.40   20.28
   7  -3  -5  931.59   66.53
  -6 -18   9   -6.86   31.35
 -11 -16   8    5.39   29.79
  34 -14   0  -14.89   34.23
  31 -13   2   -1.61   23.07
  32 -13  -3   42.98   41.14
 -28 -12  -1   20.38   32.15
  -1 -12 -10    1.09   20.62
  31 -12  -2  -11.40   28.61
 -22 -11   4   15.41   33.67
  -6 -10   7    8.94   24.07
  28 -10  -1   34.75   23.12
 -20  -9   4   26.05   36.79
   0  -9  -9   27.38   25.49
  12  -9   6  294.34   23.64
  -6  -7  -8   33.24   20.10
  -4  -7   6  374.77   35.65
   2  -7   6    4.26   16.88
 -17  -5   3  265.50   34.33
  16  -4  -1  569.49   44.83
 -12  -3   3  233.96   32.53
  12  -3  -3  420.87   36.22
  13  -3  -2  641.55   47.05
 -12  -1   1  235.14   25.77
 -10   0  -1   83.03   13.67
  38 -17  -2  -20.95   32.29
   9 -16 -11  -20.99   31.44
 -28 -15  -4    1.89   24.73
 -20 -15  -8   18.54   15.70
 -10 -15   8   -1.75   30.97
 -28 -13  -3    2.41   28.23
  -5 -13   8   18.11   40.05
  10 -13 -10   47.76   30.36
  31 -13  -4   13.05   40.33
 -23 -12   4   42.04   32.91
   2 -12 -10   14.99   24.21
  15 -12  -9   44.78   28.94
  28 -12  -5  -14.61   35.04
  27 -10   1   81.00   24.35
 -26  -9  -2    1.47   28.94
 -19  -8   4    1.89   27.85
  16  -6  -5   15.60   24.68
 -22  -5  -2   16.31   20.05
  -6  -5   5   15.13   22.93
   3  -5  -7   81.66   23.22
  13  -4  -4   71.16   24.16
 -16  -3  -4  314.15   25.86
   6  -2  -4  154.43   22.41
   6  -1  -2 1106.54   71.16
  -9   0   0 1171.79   74.66
   7 -20 -12  -11.44   34.14
  -5 -17   9    7.80   29.51
  -1 -16   9   -6.19   31.07
  36 -16   1    6.71   37.26
  27 -14  -7   19.24   32.34
  31 -14   3   16.93   23.74
 -16 -11  -8   17.73    4.96
 -10 -11   7  149.09   38.82
   8 -10  -9   17.64   30.40
  26  -9  -1   71.45   24.82
   3  -7  -8  194.43   29.03
   8  -6  -7  231.83   28.94
 -14  -5  -6   62.89    7.80
  17  -5   1  416.24   34.75
 -18  -3  -3   52.77   16.60
 -16  -3   2  159.77   31.35
 -17  -2   0   62.75   26.20
  -8  -1   2 1709.22  108.66
  39 -18   0    0.99   28.32
 -29 -13  -1   14.56   30.59
  17 -13  -9   49.88   30.40
  25 -13  -7    4.59   30.73
   2 -12   8  143.32   31.07
  26 -11  -5   36.93   28.61
  29 -11  -2   50.92   25.30
 -27 -10  -2   20.80   27.57
  -7 -10  -9  139.58   19.20
  15 -10  -8   64.45   36.98
  19 -10  -7   69.32   34.19
 -18  -7   4   10.26   26.76
 -14  -7   5  135.66   30.31
  18  -5  -1  106.39   25.30
 -16  -2   1  105.11   26.72
  -8  -2   3  283.89   28.99
  37 -17  -3    9.31   33.71
  35 -15  -1    4.73   38.73
  -9 -14   8    1.56   32.20
  32 -13   0    6.95   26.01
  -1 -12   8   69.27   34.99
  23 -12  -7    1.47   39.67
  29 -12  -4   52.15   34.52
  21 -11  -7   39.15   33.76
  24 -10  -5   41.80   24.02
 -23  -9  -5    3.17   19.43
  25  -9   1   20.57   19.72
 -25  -8   1  -14.56   36.74
   8  -8  -8    3.88   26.10
  24  -8  -1   58.40   23.17
 -24  -7   1   16.88   32.96
  18  -7  -5  196.94   30.92
 -21  -4  -2   13.10   19.58
   5  -4  -6   45.16   20.47
 -28 -17  -5   -9.41   26.48
   0 -16 -11   27.05   25.82
   6 -16 -11   -4.16   28.89
  21 -15  -9    9.36   30.17
  12 -14 -10   -1.61   30.36
  19 -14  -9   20.33   30.03
  -5 -13 -10    9.65   18.77
 -18 -12   6   24.49   33.38
  29 -12   2  117.64   25.49
  17 -11  -8   74.76   38.06
 -24 -10  -5    7.38   20.14
 -26  -9   1   20.38   32.11
  -2  -9   7  171.59   26.34
   1  -9   7  100.76   23.69
  22  -9  -5  106.11   29.36
 -24  -8   2   44.49   38.35
 -11  -8   6  107.24   27.38
  20  -8  -5    6.24   26.15
  23  -8   1   80.43   20.71
 -23  -7   2   38.58   31.44
 -17  -6   4   46.05   27.99
   8  -6   5  285.36   23.74
  19  -6   1   16.17   19.62
  -6  -5  -7   98.02   15.46
   3  -5   5  483.34   37.78
  15  -5  -4   38.54   27.24
  14  -4  -3  456.91   41.18
  15  -4  -2  191.74   27.90
  -5  -3   4  154.29   24.63
  -2  -3   4  482.25   36.88
  -1  -2  -5   79.67   18.11
  40 -19  -1   -1.47   29.60
  11 -17 -11    3.22   31.35
  -4 -16   9  -11.49   32.34
   3 -16 -11  -10.59   28.18
  36 -16  -2   11.21   33.86
 -29 -14  -3  -11.54   30.64
  23 -14  -8   21.80   27.24
 -15 -13   7   18.54   32.72
  21 -13  -8    3.69   32.34
   5 -12   8  119.34   26.34
  19 -12  -8   44.31   35.04
 -28 -11  -2    3.74   28.65
 -17 -11   6   21.66   32.77
  27 -11  -4    6.38   24.16
  28 -11  -3   99.91   29.17
 -27 -10   1    8.51   30.78
 -26 -10   2   47.66   32.06
  -9 -10   7   78.16   31.49
 -26  -8   0    7.42   33.48
 -25  -7   0   33.29   34.28
   0  -7  -8  327.63   32.67
  21  -7   1  376.71   34.94
 -24  -6   0   35.18   29.93
 -22  -6   2   56.84   27.38
  12  -6  -6  163.04   28.46
 -22  -5   1   32.20   24.49
   0  -5  -7   75.51   20.90
 -12  -4   4  251.55   33.86
  -7  -2  -5  140.06   13.90
  36 -17   2   54.14   33.29
 -29 -16  -4   21.61   29.88
  30 -15  -6    1.09   32.06
 -30 -14  -1   -4.59   30.21
  -8 -13   8   -5.91   33.81
 -12 -12  -9    9.22    7.14
  -4 -12   8   92.49   36.83
 -25 -11  -5   -4.02   20.85
 -21 -11   5   19.67   34.04
  10 -11  -9   21.80   32.29
 -16 -10   6   34.75   38.73
 -27  -9   0   29.27   30.45
  -5  -9   7   72.96   25.20
 -24  -8  -4   43.22   21.94
 -23  -7  -4   10.88   22.32
 -21  -7  -5   27.28   17.68
  -3  -7  -8  157.88   24.49
 -13  -6   5   25.25   26.81
 -23  -5   0   30.88   25.96
  -2  -1  -4   99.39   13.38
  42 -21   0   -6.38   30.26
 -10 -15 -10   10.40   15.56
   0 -15   9  110.69   34.38
  14 -15 -10   -6.90   32.96
  34 -15   1   12.20   36.31
  29 -13   3   27.85   20.24
 -14 -12   7   44.02   29.32
 -28 -11   1  -24.30   30.26
 -27 -11   2  -13.43   28.65
 -22 -10  -6   16.83   17.21
 -20 -10   5    2.65   38.96
   5 -10  -9   26.05   28.65
  25 -10  -4   83.50   28.04
 -24  -9   3    7.14   36.46
 -21  -9  -6   14.47   17.35
 -23  -8   3   46.67   34.09
  10  -7  -7  391.09   39.62
  17  -6  -4   89.46   26.53
 -21  -5   2   67.33   26.57
  13  -5   3  252.50   19.34
  17  -5  -2   20.71   24.92
 -21  -4   1  168.90   29.22
   9  -4  -5  249.66   31.44
 -15  -1  -2  329.62   29.41
 -13  -1  -3  335.48   26.34
  -5   0   1  128.52   19.48
  13 -18 -11   -6.34   32.44
  37 -17   0   12.20   36.31
  35 -16  -3    0.95   31.63
  28 -14  -6    9.08   31.35
  33 -14  -1   82.08   34.52
  30 -12   0   34.04   23.50
 -23 -11  -6    9.60   18.91
  27 -11   2   23.26   19.06
 -28 -10   0   -0.61   27.42
 -26 -10  -4   36.12   25.68
 -25 -10   3    0.00   32.58
   9 -10   7   26.76   16.93
  26 -10  -3  128.57   29.51
 -19  -9   5    5.82   39.67
   4  -9   7   41.80   20.80
  23  -9  -4  175.80   28.80
  21  -8  -4   94.05   28.18
 -22  -7   3   42.70   33.67
   5  -7   6   92.72   17.78
  19  -7  -4  376.76   36.83
 -22  -6  -4   25.16   19.95
 -16  -5   4   37.54   26.86
  -3  -5  -7   67.71   17.26
  16  -5  -3  123.74   28.09
 -22  -4   0  109.94   25.11
   6  -4   4  152.07   15.08
 -20  -3  -2   25.06   17.92
  -8  -3   4   15.98   23.64
 -15  -2   2   21.42   22.18
   8  -2   1  762.36   48.47
  39 -19   1    1.94   31.25
  16 -16 -10   26.38   31.59
  34 -16  -4   10.07   34.71
 -26 -12  -5    8.94   23.45
 -26 -11   3    0.00   26.57
 -13 -11   7    4.49   38.06
 -15  -9   6   13.00   34.94
  10  -9  -8   -8.32   28.70
  24  -9  -3   34.99   26.62
 -18  -8   5   21.51   33.19
  23  -8  -2   94.57   26.76
  14  -7  -6  389.38   39.53
  21  -7  -2  176.89   28.70
 -21  -6   3  103.13   30.26
  19  -6  -2  110.55   26.01
  15  -5   2  494.73   35.70
 -15  -3   3   87.81   27.61
  12  -3   0  414.40   32.01
 -11  -2   3   27.28   21.94
  -4  -2  -5  138.21   17.45
 -11  -1   2  399.12   33.05
  -8   0   1  156.60   19.06
   8 -17 -11   13.95   29.74
  -7 -16   9   -4.21   30.88
 -30 -15  -3   -0.38   34.04
  -3 -15   9   42.84   29.17
  31 -15  -5   -2.60   36.83
  34 -15  -2  -17.26   40.19
 -12 -14   8   47.99   31.68
   4 -13 -10    0.47   27.38
  26 -13  -6   11.40   34.85
 -29 -12   1   30.45   34.23
 -24 -12  -6   18.96   20.28
  -7 -12   8   96.84   38.91
  12 -12  -9   70.83   31.54
  23 -12   5   51.26   12.06
  22  -8  -3  177.74   30.55
 -26  -7  -1   85.35   37.31
 -10  -7   6  347.63   38.16
 -25  -6  -1  -10.12   28.75
 -20  -6  -5   22.08   16.60
   5  -6  -7   48.14   23.64
  18  -6  -3   82.13   27.00
 -20  -4   2   76.84   26.48
   7  -2  -3  225.21   23.45
 -16  -1   0   23.83   24.97
  39 -19  -2   13.81   30.97
  38 -18  -1  -20.43   33.43
 -30 -17  -4    0.19   31.54
   9 -14 -10    1.37   30.73
  -2 -13 -10   11.63   22.79
  27 -13   4   30.78   17.78
 -29 -11   0   40.90   31.02
 -27 -11  -4   14.09   24.02
  -8  -9   7   34.90   27.00
 -27  -8  -1   17.21   32.15
 -20  -8  -6   29.65   15.60
   5  -8  -8   -2.36   24.97
  12  -8  -7  103.27   26.10
  16  -8  -6   94.80   27.85
  20  -7  -3  133.15   27.42
 -24  -5  -1   12.01   22.89
 -20  -3   1  119.44   26.67
   1  -3   4  101.28   16.74
   4  -3  -5  228.43   28.65
   8  -3  -4  186.63   25.11
   9  -2  -1  675.31   46.72
 -12   0   0 1013.06   67.43
  33 -15  -3    6.48   40.10
 -30 -13  -2   38.68   30.45
  24 -12  -6  -14.52   35.13
  27 -12   3   -1.99   19.67
   0 -11   8  176.65   33.76
  28 -11   0   13.62   22.89
 -24 -10   4    0.00   31.25
 -12 -10   7   19.15   37.54
  -4 -10  -9   91.35   22.22
  25 -10   2   66.76   22.46
 -28  -9  -1  -15.41   27.00
 -23  -9   4   -6.57   35.65
  18  -9  -6  122.32   28.94
 -26  -8  -3  -12.58   23.36
 -25  -7  -3   25.58   24.54
 -17  -7   5   52.39   25.44
  -3  -6   6   17.68   20.00
 -21  -5  -4   45.77   18.11
 -20  -5   3   57.64   27.47
   7  -5  -6    8.94   19.20
 -17  -2  -3   69.98   15.46
 -15  -1   1  203.04   29.36
 -11   0  -2  430.57   30.50
  -1 -17 -11    3.92   23.59
  34 -16   2   -5.20   32.91
  32 -15  -4   21.14   40.24
  29 -14  -5   -0.52   40.19
  32 -14   1    7.71   27.19
 -27 -13  -5  -34.04   26.53
 -25 -13  -6   11.11   21.47
 -11 -13   8   23.83   31.87
   1 -13 -10   21.75   24.02
  14 -13  -9   56.27   33.86
  31 -13  -1   13.57   25.86
 -30 -12   0    0.00   29.74
   8 -12   8   25.68   21.56
  -3 -11   8   83.65   36.74
  22 -11  -6   25.25   28.13
  12 -10  -8   72.01   36.55
  20 -10  -6  155.85   28.65
 -27  -9  -3    0.00   23.69
 -22  -8   4    8.98   38.25
 -24  -6  -3   12.01   23.26
  -6  -6   6  177.55   28.99
 -12  -5   5  109.23   28.23
  11  -5  -5   16.12   25.96
  -5  -4   5  243.84   31.30
   2  -4  -6  132.49   20.43
 -11  -3   4  178.69   32.86
  40 -20   0   19.34   32.48
   5 -17 -11   -8.37   28.80
  35 -16   0   13.52   40.24
  -6 -15   9   22.60   33.34
  26 -15  -7   17.73   33.76
  32 -14  -2   21.33   33.19
 -28 -12  -4    8.79   25.77
   7 -11  -9   54.66   31.92
  21 -11   5  170.74   15.70
 -29 -10  -1   65.63   30.03
  -1 -10  -9    6.15   23.78
  19 -10   5  152.21   13.52
  23  -9   2  105.06   20.19
 -21  -7   4    8.04   29.93
   0  -6   6    3.22   18.91
 -23  -4  -1   12.81   23.07
 -15  -4   4  135.80   28.80
 -19  -3   2  155.66   25.63
   8  -2  -2  883.45   59.44
   1  -1   2    8.70    9.03
   2  -1  -3  343.71   26.34
 -13   0  -1  444.42   33.81
  10 -18 -11    0.00   34.85
   2 -17 -11   -3.40   28.32
 -31 -16  -3  -33.15   36.50
   1 -14   9   55.27   32.06
  16 -14  -9   21.66   32.06
   3 -11   8    3.78   27.19
  26 -10   0  152.92   25.68
  14  -9  -7   22.60   25.01
  -1  -8   7  110.74   25.53
  17  -6   2  250.32   24.68
 -23  -5  -3    6.05   20.57
 -19  -4   3  154.19   29.88
  -2  -4   5  117.08   22.46
 -19  -2  -2   18.54   18.39
   5  -1   0 1830.79  112.30
  41 -21  -1   -3.50   29.98
  37 -18   1  -26.05   33.71
  20 -16  -9   19.43   30.83
  11 -15 -10    7.23   31.35
  18 -15  -9   -8.65   33.00
 -31 -14  -2    0.57   32.86
  -2 -14   9   17.16   31.68
  24 -14  -7   21.09   37.02
  30 -14  -4  -10.54   39.72
  27 -13  -5   63.17   32.63
 -10 -12   8   19.06   33.34
 -20 -11   6  -17.97   28.37
  -6 -11   8   37.78   38.96
  14 -11  -8  105.30   40.33
  10  -8   6   19.20   12.48
  21  -8   2   25.53   18.63
 -20  -6   4    0.00   28.37
 -16  -6   5   41.18   27.85
  14  -4   0  825.44   55.98
 -19  -2   1    9.46   22.70
   3  -2  -4   74.66   15.51
 -11   0   1  772.76   53.67
  37 -18  -2   90.27   36.27
  36 -17  -1   44.68   38.21
  24 -16  -8   13.38   27.28
 -26 -14  -6   12.96   22.98
  -6 -14 -10   -1.65   18.91
  22 -13  -7   61.33   40.95
 -17 -12   7   17.40   31.87
  25 -12   4   11.73   16.12
  29 -12  -1  121.99   27.52
 -30 -11  -1   -9.69   34.28
  25 -11   3    8.65   18.54
 -19 -10   6   36.74   30.45
 -11  -9   7   33.67   34.71
  19  -7   2  299.40   28.84
  -9  -6   6  155.04   29.36
  13  -6  -5  246.54   31.68
 -22  -3  -1   94.85   22.79
 -14  -2   3  143.27   31.68
  -2   0   1  591.57   38.02
  12 -19 -11   38.06   35.13
  22 -15  -8   -1.47   32.53
 -28 -14  -5    0.19   22.98
 -29 -13  -4   -8.18   25.34
  30 -13   1   14.04   23.07
  30 -13  -2    5.63   27.71
  16 -12  -8   63.41   37.12
  20 -12  -7   78.87   38.58
  25 -12  -5   70.41   31.02
 -29 -11  -3   -1.51   26.05
 -16 -11   7   13.62   33.57
  24  -9   0   32.72   22.70
  -7  -8   7   44.68   25.34
  10  -4  -4  267.11   31.07
 -14  -1   2   87.38   26.34
  36 -18  -3   32.48   34.94
  13 -16 -10  -14.99   29.74
  -9 -15   9    1.84   31.68
  -5 -14   9    6.67   29.60
  20 -14  -8   31.82   34.14
  18 -13  -8   61.52   37.26
 -23 -10   5   -0.09   30.73
 -18  -9   6    4.82   38.44
   7  -9   7  120.57   21.28
   7  -9  -8   18.44   26.67
   2  -8   7  255.43   30.78
   2  -8  -8   33.15   22.93
   7  -7  -7  521.64   44.07
 -19  -5   4   -4.92   27.24
 -22  -4  -3  112.16   23.36
 -20  -4  -4   54.47   16.83
   7 -18 -11   15.08   29.60
  29 -16  -6   48.75   31.30
  32 -15   2   57.83   26.76
  33 -15   0   18.58   32.96
  28 -13  -4   -2.32   29.74
  29 -13  -3   33.67   28.94
 -31 -12  -1    1.65   33.67
   9 -12  -9   25.11   31.11
  -9 -11   8   17.64   35.42
  -8 -11  -9   23.69   16.17
  23 -11  -5   76.84   25.25
 -15 -10   7  -10.36   36.83
 -22  -9   5   27.94   34.04
 -28  -8   1   -5.82   32.06
 -27  -8   2    6.81   32.67
  22  -8   0  217.98   28.61
 -27  -7   1   -6.10   34.61
 -27  -7  -2  -25.68   29.03
  15  -7  -5  183.93   28.84
 -26  -6   1   -1.13   39.06
 -26  -6  -2   11.35   25.72
 -25  -6   2    5.77   33.05
   2  -6  -7    1.70   19.43
 -19  -5  -5    8.98   14.19
 -15  -5   5   54.33   26.24
 -11  -4   5   21.28   23.64
 -18  -3   3  184.97   28.65
   9  -3  -3  131.73   20.90
 -18  -2   2    1.13   22.79
  -7  -1   3   47.28   18.30
  38 -19   0   -3.50   36.03
  15 -17 -10   32.15   30.73
 -14 -13   8    2.46   31.68
 -30 -12  -3    9.74   27.99
   4 -11  -9   19.29   30.83
  27 -11  -1   56.46   25.77
  21 -10  -5  132.92   29.60
  23 -10   3   26.20   16.50
 -28  -9   2   -8.32   32.20
 -28  -8  -2   11.30   27.33
 -21  -8   5   14.80   39.25
 -17  -8   6  -14.71   38.44
  17  -8  -5   49.41   24.97
  15  -6   3  195.19   18.25
 -25  -5   1   12.06   33.48
 -24  -5   2    0.38   31.25
 -14  -3   4  380.45   38.68
  11  -3  -1  287.68   24.73
  40 -21   1   54.38   33.10
  -2 -18 -11   13.62   25.44
  17 -18 -10   19.72   31.44
  32 -17  -5   11.92   36.50
  35 -17  -2   35.98   40.05
 -29 -15  -5  -10.40   26.29
 -30 -14  -4  -16.17   26.38
   3 -14 -10   84.64   27.71
 -22 -12  -7  -17.50   17.87
  26 -12  -4   57.97   28.23
  28 -12  -2   75.23   28.37
   6 -11   8   13.71   22.32
  23 -11   4   38.49   15.13
 -29 -10   2   41.56   33.29
  -2 -10   8  153.67   33.62
 -29  -9   1    0.28   29.88
 -29  -9  -2    5.01   27.90
 -27  -9   3    4.92   26.95
  19  -9  -5  178.07   30.73
 -26  -8   3    3.88   34.00
 -10  -8   7   48.70   29.13
  -7  -8  -8    9.65   21.04
 -25  -7   3   45.20   38.11
  20  -7   0  343.99   34.71
 -12  -6   6   10.17   25.11
 -10  -6  -7   -2.65    9.69
   3  -6   6  189.47   23.07
  18  -6   0  500.74   40.76
 -25  -5  -2    1.18   24.49
 -10  -4  -6  198.97   15.84
  -1  -4  -6  122.94   19.24
   1  -4   5  355.76   31.49
   6  -4  -5  164.22   25.16
  -7  -2   4   38.49   22.46
 -10  -1   3   99.72   22.93
  -4  -1   3  248.34   23.26
  -2   0  -2   22.32    7.61
  39 -20  -1   41.14   31.44
   4 -18 -11   -3.78   27.71
  35 -17   1   16.17   37.50
  34 -16  -1   15.79   36.93
  27 -15  -6    5.53   41.56
  -8 -14   9  -38.87   31.44
 -23 -13  -7    4.73   18.25
  -1 -13   9   -1.04   31.54
 -13 -12   8   -6.34   31.82
  28 -12   1    6.24   20.38
 -21 -11  -7   -2.79   15.13
 -30 -10   1   16.08   33.38
  -5 -10   8  145.07   40.05
 -28  -7   0  -19.76   31.16
 -20  -7   5    1.84   38.87
 -27  -6   0  -11.82   39.20
 -24  -6   3   21.85   38.82
  12  -5  -4  120.38   27.42
 -18  -4   4   46.01   28.51
 -21  -2  -1   81.38   23.31
 -15  -2  -4   80.95   13.00
 -15   0   0  440.88   36.46
   9 -19 -11   -3.22   34.38
  33 -17  -4   46.72   38.68
  -3 -14 -10   42.51   24.63
  -4 -13   9   16.74   29.46
  11 -13  -9   18.96   29.36
  27 -12  -3   32.82   23.55
   1 -10   8   -7.80   26.29
   9 -10  -8    2.84   29.27
  25 -10  -1  188.43   28.84
 -14  -9   7   25.77   39.01
 -29  -8   0    6.24   31.77
  -1  -8  -8  106.48   24.02
   9  -8  -7  122.32   24.68
  11  -7  -6  335.48   34.00
 -26  -5   0   21.94   36.60
 -24  -4  -2  117.60   24.73
 -23  -4   2   -1.99   24.68
  10  -3  -2 4189.03  257.51
 -18  -1   1   20.90   25.25
 -14   0   1 1312.98   87.38
  -7   0   2 6304.51  384.04
  41 -22   0    8.61   29.65
   1 -18 -11  -17.45   27.99
  34 -17  -3   19.01   39.62
  32 -16   3   23.78   24.07
   0 -14 -10   75.51   25.68
  25 -14  -6    0.00   38.49
 -31 -13  -3   -8.70   30.69
  24 -11  -4   84.31   24.30
 -30  -9   0   18.68   29.55
  21  -9   3   22.74   15.41
 -16  -7   6   -4.73   34.80
  15  -7   4  113.10   12.34
 -19  -6   5   73.48   32.34
 -23  -5   3   11.73   30.07
  -5  -5   6  123.03   24.68
   4  -5  -6   38.63   19.06
   6  -5   5  321.91   27.00
 -21  -3  -3  108.66   20.66
 -10  -2   4   29.65   24.97
 -19  -1   0   14.04   22.32
 -10   0   2 4867.18  298.74
  27 -17  -7   19.72   34.04
  30 -16  -5   42.56   42.22
 -24 -14  -7  -10.54   20.00
  13 -14  -9   36.79   33.05
  31 -14   0   47.19   24.21
 -12 -11   8   36.12   33.76
  -8 -10   8   14.14   36.83
 -26  -9   4   -0.09   32.86
 -25  -8   4   -2.79   29.88
  -4  -8  -8   49.93   22.60
  17  -7   3  447.87   33.15
  14  -6  -4   12.53   25.96
  -8  -5   6   20.95   22.65
 -25  -4   0   50.78   27.33
  11  -4  -3  961.95   66.91
 -23  -3   1  103.41   26.72
 -17  -2   3  142.51   28.04
 -18  -1  -2  159.54   22.51
  10 -16 -10   14.94   32.01
 -31 -15  -4    6.38   27.38
  30 -14   2   37.12   20.66
  -7 -13   9    8.70   30.21
  23 -13  -6    1.28   32.67
 -31 -11  -2  -10.17   33.86
   1 -11  -9   10.78   27.94
  25 -11  -3   72.11   25.11
 -31 -10   0   27.61   32.58
  21 -10   4  243.32   22.08
  22 -10  -4  378.27   40.00
  13  -8  -6  139.49   28.37
  19  -8   3  102.04   17.40
 -24  -7   4   57.50   38.11
  -6  -7   7   88.04   25.25
  -3  -7   7  367.07   35.75
  -2  -5   6   23.07   20.57
 -22  -4   3  115.37   29.74
 -14  -4   5  161.47   29.98
  13  -4  -1  155.66   20.99
 -22  -3   2   73.86   28.56
 -17  -1   2  115.04   29.65
 -13  -1   3   64.50   25.86
   3  -1  -2  155.75   16.60
  11 -20 -11   35.13   34.52
  38 -20  -2   33.43   32.86
  36 -18   0   -4.82   35.23
  25 -16  -7    2.27   36.12
  33 -16  -2   -2.22   39.01
  15 -15  -9  108.04   34.80
   6 -12  -9   10.92   32.01
  11 -11  -8  110.08   35.65
  26 -11   1  173.01   24.82
 -20 -10  -7    8.89   13.52
   4  -9  -8   81.85   26.72
  11  -9  -7  145.26   26.57
  20  -9  -4   74.66   22.98
 -13  -8   7   -7.94   38.16
  18  -8  -4  117.55   27.47
  16  -7  -4  163.22   28.13
 -23  -6   4   33.71   33.62
  -1  -6  -7   34.99   18.58
 -24  -3   0   36.27   23.07
 -23  -3  -2  172.82   27.24
  -7  -3   5  530.43   45.72
 -16   0  -1  241.62   27.28
  37 -19  -1  -25.25   34.28
  19 -17  -9   -8.75   30.21
  17 -16  -9   47.85   30.83
  31 -16  -4   11.49   34.04
  -7 -15 -10   36.60   20.47
  28 -15  -5   30.45   35.27
  32 -15  -1   49.84   28.75
 -32 -14  -3    0.00   33.29
  21 -12  -6    8.13   28.32
  -5 -11  -9    8.46   19.20
  19 -11  -6   88.52   28.37
  24 -10  -2  199.49   28.70
 -21  -9   6    0.71   34.00
  15  -9  -6  167.10   30.03
  -9  -7   7  113.43   28.28
 -18  -5   5   46.29   24.59
 -11  -5   6  130.79   28.94
  12  -4  -2  307.91   29.36
 -17  -3   4  117.41   29.60
 -13  -2   4   67.52   27.61
  37 -20  -3   -2.32   28.13
  38 -20   1  -14.33   32.25
   6 -19 -11   16.08   31.21
  12 -17 -10  -14.47   33.71
  23 -17  -8    9.88   27.90
  33 -16   1   53.24   29.13
   5 -15 -10    7.57   29.41
  23 -15  -7   16.27   38.54
 -13 -13  -9    2.46   10.69
 -32 -12  -2   -1.09   32.63
 -11 -10   8   24.45   33.90
   4 -10   8   37.83   24.40
  17 -10  -6  375.86   40.48
  23 -10  -3   15.98   25.72
  19  -9   4  230.32   19.91
   5  -8   7  119.25   21.14
 -29  -7  -1   55.65   31.63
   0  -7   7  508.96   43.03
   4  -7  -7  342.76   33.86
   8  -7   6   19.24   13.81
 -28  -6  -1   23.45   32.11
 -22  -5   4  -14.00   33.95
   8  -5  -5  257.27   32.15
  13  -5  -3  245.12   30.12
  15  -5  -1  533.69   41.61
  -4  -4  -6   18.87   14.66
  -4  -3   5 1018.02   72.01
   5  -3  -4  455.49   36.60
 -22  -2   1  145.02   28.80
 -16  -1  -3   15.70   15.60
   4  -1  -1  508.78   35.70
 -13   0   2  588.69   46.53
  -4   0   2 1931.08  120.01
  35 -18   2   14.00   34.94
  21 -16  -8   10.40   32.86
  29 -13   0   46.01   24.45
  13 -12  -8   53.62   35.18
  13 -10  -7  151.03   31.59
 -17  -9   7   17.73   35.13
  21  -9  -3    7.90   24.16
  22  -9  -2   90.08   24.97
 -30  -8  -1    6.76   30.31
 -20  -8   6   20.19   36.03
  17  -8   4   13.95   10.07
  19  -7  -1  587.79   48.18
  17  -6  -1  639.37   49.32
 -27  -5  -1   24.40   31.82
 -21  -3   3  150.13   27.90
 -19  -3  -4  177.65   20.76
 -14  -3  -5  252.92   18.68
 -21  -2   2   67.99   26.76
 -20  -1  -1  120.48   21.75
  14 -18 -10   18.39   35.98
  19 -15  -8    8.09   32.44
  21 -14  -7   87.33   41.47
  26 -14  -5   53.53   32.91
 -10 -13   9    9.88   30.97
  15 -13  -8    4.02   41.37
  -3 -12   9   76.17   31.68
  14 -11   7  169.70   17.40
 -31  -9  -1   14.33   31.30
  -4  -9   8   46.72   30.64
 -24  -8   5   30.55   34.56
  15  -6  -3  169.28   30.59
 -26  -4  -1   29.55   32.34
  -1  -2   4  109.51   18.20
  40 -22  -1    2.51   31.21
  39 -21   0  -10.69   33.81
   3 -19 -11   23.78   31.35
  16 -19 -10   51.40   32.44
  29 -15  -4   58.21   30.12
  30 -15   3   38.06   23.07
  31 -15  -2   -5.25   29.74
  17 -14  -8   86.67   38.21
  -6 -12   9   44.92   34.47
   0 -12   9   80.24   35.23
 -15 -11   8   12.81   28.04
  15 -11  -7  -45.30   26.53
  24 -10   1  278.50   31.02
 -28  -9  -4   11.30   24.45
  -7  -9   8   29.74   34.28
  -1  -9   8   -6.48   23.41
 -27  -8  -4  -19.67   22.13
  19  -8  -3  157.74   30.73
  20  -8  -2   37.54   28.23
 -23  -7   5    1.84   36.22
 -19  -7   6   62.18   34.94
 -12  -7   7   60.05   33.76
  17  -7  -3  509.11   43.78
  -4  -6  -7  112.16   18.25
  14  -5  -2   14.23   20.19
 -21  -4   4   -8.42   28.09
 -23  -2   0   -2.88   22.51
   4  -2  -3  726.90   49.08
 -17   0   1  461.35   42.41
   8 -20 -11    0.00   30.78
   0 -19 -11   30.40   27.38
  36 -19  -2   19.01   36.27
  28 -17  -6   31.82   36.65
  30 -14  -1   63.08   28.84
   8 -13  -9   24.35   33.05
  28 -13   2   33.52   22.60
 -26  -9  -5   -4.11   21.66
 -11  -9  -8   27.71   12.48
  18  -7  -2  153.63   29.51
   6  -6  -6    6.53   21.33
  16  -6  -2  210.56   28.99
 -17  -4   5  137.55   30.45
  -7  -4  -6  305.74   23.97
 -13  -3   5   24.02   25.30
 -16  -1   3    7.38   26.90
  -1  -1   3  384.66   28.51
 -18   0   0  176.75   28.32
 -11   1   0  352.17   27.90
  -8   1   0  507.83   35.37
  42 -24   0   34.66   31.54
  34 -19  -4   33.86   36.36
  34 -17   0    7.23   34.00
   2 -15 -10   20.52   27.33
  30 -15  -3   14.19   30.07
  24 -13  -5   33.90   24.49
 -32 -10  -1   -2.22   31.40
 -29 -10  -4   11.68   24.97
 -27 -10  -5    0.71   21.89
   6 -10  -8   48.42   27.14
 -30  -8   2   -5.11   33.05
 -25  -8  -5   13.85   21.23
 -16  -8   7    3.17   38.11
 -29  -7   2   33.24   32.58
 -28  -7  -3   26.48   28.18
 -28  -6   2    1.42   32.44
 -25  -6  -4   -2.13   22.32
 -22  -6   5  -11.06   41.00
  -7  -6  -7   68.56   14.47
  10  -6  -5  266.40   35.70
   1  -5   6   30.73   18.20
 -25  -3  -1    0.00   22.93
 -22  -2  -2  113.67   24.78
 -20  -2  -3   18.35   18.49
   0  -2  -4  480.03   34.52
  35 -19  -3  -17.12   31.77
  35 -18  -1   15.79   39.77
  -9 -12   9  -13.81   31.49
   3 -12  -9   13.10   28.70
 -14 -10   8   50.69   33.24
 -10  -9   8   -6.34   37.12
 -30  -7   1  -21.80   31.68
 -28  -7   3   -0.28   31.35
 -29  -6   1    8.89   31.59
 -27  -6   3   -6.53   34.19
 -27  -6  -3   -0.33   22.79
 -18  -6   6  -10.92   38.39
 -18  -6  -6   39.15   16.27
 -18  -4  -5   35.42   12.91
   4  -3   4  375.62   27.52
 -20  -2   3   93.57   28.23
 -16  -2   4   48.99   25.63
 -21  -1   1   26.43   23.36
  10 -21 -11   -1.04   37.02
  31 -18  -5   17.92   37.07
  -4 -15 -10   21.61   22.51
  -1 -15 -10   37.35   26.43
  31 -15   1    7.38   22.65
  10 -14  -9   61.19   32.77
  27 -14  -4   22.70   24.73
  22 -12  -5  297.65   37.69
  27 -12   0   27.24   22.98
 -33 -11  -1    0.00   30.26
 -30 -11  -4   16.12   25.91
 -28 -11  -5   -9.74   24.16
 -30  -9  -3   -1.28   25.53
   1  -9  -8   68.18   24.97
  22  -9   1   96.36   23.41
 -31  -8   1    9.31   31.92
   6  -8  -7  174.81   27.80
 -28  -5   1    0.00   35.79
 -26  -5   3   26.81   40.90
 -26  -4   2   71.26   38.49
  -7  -4   6  286.82   32.20
 -16   0   2  469.53   41.70
  36 -19   1   69.55   39.95
  26 -16  -6   90.17   42.56
  29 -14  -2  108.09   28.32
 -24  -7  -5   14.52   20.57
  12  -7  -5  164.83   28.75
  -8  -6   7   37.69   23.88
  -5  -6   7   54.94   23.26
 -26  -5  -3   -0.90   23.88
 -21  -5   5   43.36   40.43
 -27  -4   1    7.90   41.09
 -10  -4   6  380.21   39.58
 -20  -3   4  -24.82   28.46
  -1  -3   5  328.25   31.30
 -10   1   1    3.92   14.00
   5 -20 -11    6.34   30.21
  33 -17   2   43.45   34.33
  12 -15  -9   56.36   29.60
  28 -14  -3   44.68   25.20
  28 -13  -1   25.91   23.64
 -29 -12  -5    7.33   25.20
  -9 -12  -9    0.00   15.51
  20 -11  -5   32.34   26.90
 -31 -10  -3  -13.90   27.76
  12 -10   7  166.44   18.39
   2  -9   8   19.81   23.50
 -27  -7   4   -4.11   33.38
 -15  -7   7   57.64   40.38
 -24  -5  -4   40.24   21.09
   1  -5  -6  120.91   21.28
 -25  -4   3   54.52   37.83
   7  -4  -4  976.22   67.47
  -9  -1   4   -2.13   23.64
  -9   0   3   89.13   20.99
 -14   1   0  228.76   24.21
  -9   1  -1  107.38   13.19
  20 -19  -9   20.85   32.11
  26 -18  -7    7.47   34.23
  32 -18  -4   23.88   43.17
  34 -18  -2   40.71   41.52
 -31 -12  -4   -6.38   27.14
  26 -12   2  195.52   26.01
  -5 -11   9   31.30   34.38
   8 -11  -8   36.22   30.31
  18 -10  -5  159.68   30.12
 -19  -9  -7    2.65   11.25
 -13  -9   8   14.89   34.75
  14  -8  -5   12.25   20.33
  20  -8   1  161.71   25.16
   3  -7   7  335.39   33.00
 -30  -6   0   11.82   29.65
 -26  -6   4    0.09   29.03
 -11  -6   7   17.35   28.04
  -4  -4   6   19.34   19.43
 -26  -3   1  189.18   35.79
 -25  -3   2   30.40   29.13
 -16  -3   5  152.16   27.90
 -24  -2  -1   39.58   21.09
   7  -2   0    1.28   13.33
 -12  -1   4   92.44   28.46
  -1  -1  -3  334.11   24.07
 -12   0   3  201.29   30.12
 -13   1   1  283.85   27.90
 -12   1  -1   54.00   13.24
  38 -21  -1    4.49   33.00
  37 -20   0  -11.02   36.41
  18 -18  -9   33.38   30.40
  16 -17  -9    1.51   33.15
  29 -17  -5   26.57   36.36
  14 -16  -9    9.41   29.03
  24 -15  -6    0.47   37.45
  28 -14   3   35.13   19.86
  25 -13  -4   29.74   27.19
 -12 -12   9  -17.21   31.96
 -32 -11  -3    7.99   32.58
  -2 -11   9   39.48   30.83
  16  -9  -5   45.58   25.16
  -6  -8   8   50.17   35.84
 -31  -7   0   11.02   33.10
 -30  -7  -2    2.65   27.90
   1  -7  -7   21.75   18.87
 -29  -6  -2   -8.65   29.13
  -2  -6   7  197.55   28.04
 -29  -5   0    7.94   30.40
 -17  -5   6   59.20   29.55
 -25  -4  -3   38.30   23.88
  -2  -3  -5  494.78   37.45
  -6  -1   4   90.12   23.45
 -19   0  -1  448.77   39.20
  -7   1   1  263.56   24.02
  39 -22   1    0.00   28.23
  11 -18 -10   33.05   30.26
  24 -17  -7   35.94   36.79
  -8 -16 -10    0.00   19.29
   4 -16 -10   49.98   30.31
  32 -16   0   19.72   29.88
   0 -12  -9    9.22   25.91
  -8 -11   9   22.03   31.11
  25 -11   0  -16.50   20.95
 -32  -8   0    7.19   34.47
  -9  -8   8   28.09   35.75
  -3  -8   8   18.82   25.49
 -22  -7   6  -11.63   35.04
   6  -6   6  334.68   28.56
 -28  -5  -2  -13.57   26.05
 -25  -5   4   19.91   39.20
 -28  -4   0   45.53   39.25
 -20  -4   5   57.31   26.76
   4  -4   5 1148.10   74.52
 -24  -3   3   25.82   31.82
 -19  -1   3   22.03   26.53
 -17   0  -2  730.02   52.58
  -1 -20 -11    6.71   28.61
   2 -20 -11    1.99   27.66
  13 -19 -10   54.85   36.03
  22 -18  -8   33.62   32.67
  33 -17  -1  -10.07   32.48
  22 -14  -6   33.62   31.44
 -30 -13  -5   11.35   24.87
   5 -13  -9   65.30   29.17
  26 -13  -3   -0.66   24.07
  10 -12  -8   90.60   31.16
 -32  -9  -2  -16.45   32.91
   8  -9  -7   86.48   23.12
  18  -7   1  284.03   28.28
  14  -5   1   48.09   14.28
 -24  -2   2   18.20   26.72
 -19  -2   4   79.72   25.25
 -21  -1  -2   16.64   18.30
 -20   0   1   23.26   22.70
  -6   0   3  180.53   20.90
  40 -23   0   19.29   34.04
   7 -21 -11   -2.41   30.69
  15 -20 -10   -7.66   32.06
  29 -14   1  119.44   23.55
 -32 -13  -4    9.27   29.41
  23 -12  -4   28.56   28.09
  26 -12  -1  225.40   31.16
 -26 -11  -6   -4.35   20.24
   1 -11   9   59.96   35.79
 -25 -10  -6    0.99   19.67
   7 -10   8  149.18   24.59
 -33  -9   0   -1.89   30.97
  -2  -9  -8   49.32   23.36
 -14  -6   7   78.16   37.78
  16  -6   1   -2.65   16.41
 -27  -4  -2   19.39   24.45
 -24  -4   4   19.15   33.10
 -27  -3   0    9.13   35.46
 -12  -2   5  142.56   27.09
  -6  -2   5  291.17   32.48
 -15  -1   4  161.29   28.28
 -15   0   3  142.37   30.31
  37 -21  -2   35.51   35.79
  29 -19  -6   86.29   38.77
  33 -18   3   15.93   31.02
  20 -17  -8   39.58   34.00
  30 -17  -4   -1.28   39.20
  22 -16  -7   36.22   41.66
  27 -16  -5   19.76   31.49
  28 -15   4    5.34   18.58
  20 -13  -6   82.13   25.86
 -33 -12  -3   -9.08   32.58
 -27 -12  -6  -12.06   23.07
 -11 -11   9    4.68   31.59
  10  -9   7   18.72   14.61
 -12  -8   8   -1.42   35.89
 -18  -7   7   21.94   36.17
 -21  -6   6   -4.73   36.46
   9  -5  -4  318.50   32.44
 -23  -4  -4    2.70   19.95
   6  -3  -3  602.49   43.08
   5  -2  -2  205.31   20.33
 -19   0   2  291.03   31.40
  36 -21  -3   20.05   36.17
  36 -20   2   -9.65   34.00
  34 -18   1   26.48   33.10
  18 -16  -8   13.52   34.23
  12 -13  -8   43.22   33.15
  -6 -12  -9   14.47   18.30
  -3 -12  -9   46.81   23.17
  18 -12  -6   24.87   27.14
  21 -11  -4  266.26   34.28
 -33 -10  -2   10.40   33.62
   3 -10  -8  146.25   30.21
  10 -10  -7  338.60   37.45
  23 -10   0   55.37   22.08
 -24  -9  -6   22.27   17.45
 -16  -9   8   -0.05   26.95
  12  -9  -6  128.28   27.00
 -25  -6   5   27.14   33.90
 -16  -4   6   16.12   27.99
 -23  -2   3    5.06   22.03
   4  -2   3  651.90   41.42
 -23  -1  -1   11.58   20.52
 -16   1   1  209.99   29.17
 -15   1  -1   97.22   19.58
 -12   1   2  463.10   38.44
   9 -22 -11    1.47   33.48
  32 -20  -5  -14.47   31.49
   6 -17 -10   17.40   29.41
  32 -17  -2   23.12   34.14
   1 -16 -10   30.73   30.17
  16 -15  -8   63.41   37.26
  20 -15  -7   12.86   37.69
   7 -14  -9   99.67   34.52
  14 -14  -8  143.18   40.43
 -28 -13  -6   -9.88   20.95
  24 -12  -3   57.36   27.05
  16 -11  -6  187.58   30.83
  24 -11   2   78.07   20.14
  14 -10  -6  237.70   31.68
   0  -8   8   15.04   24.78
  -1  -4   6   61.23   20.85
 -26  -3  -2   92.68   26.01
 -24  -3  -3   43.97   21.14
 -23  -3   4   11.54   27.66
 -19  -3   5  121.28   31.40
 -26  -2   0    4.87   25.58
 -15  -2   5   36.12   26.53
 -17   1   0   47.00   24.21
  -9   1   2 1851.78  117.26
  36 -20  -1   -7.05   39.06
  31 -16   2   16.22   25.06
 -34 -13  -3    3.22   39.29
  25 -12  -2  100.19   27.99
 -34 -11  -2   -8.51   35.56
  12 -11  -7   76.98   28.28
  -7 -10   9  113.39   34.99
  -4 -10   9   77.21   32.25
  19 -10  -4  240.77   32.67
  -8  -9  -8    4.59   17.40
  -5  -9  -8    5.25   23.93
 -31  -6  -1    8.70   26.86
  11  -6  -4  405.70   38.35
 -24  -5   5   64.50   33.86
 -20  -5   6   21.56   39.67
 -10  -5   7  164.78   29.88
  -7  -5   7  207.67   32.63
 -23  -1   2   36.36   25.44
   4 -21 -11   24.16   31.40
  35 -19   0  -11.25   40.85
  27 -18  -6   35.56   40.76
  -5 -16 -10   -0.47   21.14
  31 -16  -1   14.42   25.72
  25 -15  -5   40.14   30.26
  30 -15   0   -2.18   25.01
  16 -13  -7    8.46   28.80
  14 -12  -7   62.65   26.57
  24 -11  -1  157.36   29.22
 -32  -7  -1    0.00   32.34
 -31  -6   2   -5.63   32.82
   1  -6   7   40.14   20.28
   3  -6  -6  169.70   24.82
 -30  -5  -1   24.59   28.18
   5  -5  -5  566.32   45.68
  -9  -3   6  195.47   29.36
 -18  -2  -4   74.71   15.37
   6  -2  -1  433.50   32.63
 -19  -1  -3   10.88   15.89
 -15   1   2   76.17   25.30
  -2 -16 -10    2.32   22.98
  28 -16  -4   17.83   31.16
  26 -13   3    2.79   18.58
 -10 -10   9   22.98   35.46
  17  -9  -4   37.21   26.05
  21  -9   0  273.54   31.87
 -33  -8  -1   -3.97   34.66
 -15  -8   8   -7.66   28.70
  15  -8  -4   78.11   28.42
  -8  -7   8   -8.09   35.42
  13  -7  -4  240.25   30.55
 -17  -6   7   60.24   40.43
 -30  -5   2   13.05   31.73
 -29  -5   3   -5.15   33.38
 -29  -4  -1   11.92   31.49
 -12  -3   6  241.67   33.34
 -18  -1   4   31.68   26.57
 -18   0   3  186.82   27.28
  -5   1   0 1562.59   96.27
  39 -23  -1   -9.93   30.59
  37 -21   1   15.75   33.05
  33 -20  -4   20.90   31.92
   8 -18 -10   20.47   32.11
   9 -15  -9   52.15   32.44
   2 -13  -9    0.00   27.57
  27 -13   1   97.22   23.17
  22 -11  -3   40.05   24.87
   5  -9   8  104.45   25.20
 -23  -8  -6   -3.40   16.83
   3  -8  -7   89.13   22.74
  -5  -7   8  100.19   29.27
 -13  -5   7   20.43   30.55
  -4  -5   7   66.62   25.25
 -29  -4   2   31.54   34.71
 -28  -4   3  -10.17   34.99
 -23  -4   5    1.61   40.14
  -6  -3   6   11.25   20.28
 -22  -2   4  -10.54   27.28
 -22  -1   3   64.92   23.69
   1 -21 -11   14.80   30.83
  19 -20  -9   17.12   35.27
  35 -20  -2   46.05   40.62
  30 -19  -5   37.59   35.04
  23 -14  -5   63.41   28.61
   5 -11  -8   12.96   25.68
  23 -11  -2  119.77   27.09
  -1 -10   9   30.45   35.27
 -34  -9  -1  -16.88   35.51
   8  -8   7   62.46   16.79
 -11  -7   8   28.65   37.83
  -2  -7  -7   83.74   19.53
 -32  -6   1    2.84   35.94
 -31  -5   1   19.48   34.52
 -22  -5  -5   19.81   16.64
  -2  -5  -6   67.66   17.31
   8  -4  -3  175.19   21.75
 -28  -3  -1   45.91   36.08
   9  -3   0  282.62   23.17
 -25  -2  -2   21.89   21.47
  -3  -2   5  437.76   37.54
 -25  -1   0   30.59   23.64
 -12   0  -3 1019.11   64.26
  40 -24   1  -17.92   28.84
   6 -22 -11   -9.55   33.95
  38 -22   0   21.99   32.25
  34 -20  -3  -27.33   42.18
  17 -19  -9    4.63   34.28
  25 -19  -7    1.13   35.89
  25 -17  -6   41.47   36.17
  11 -16  -9   68.09   29.51
  29 -16  -3   -0.99   24.73
  30 -16  -2   60.62   27.66
  22 -10   2  169.65   22.32
 -33  -7   1   -6.81   31.49
 -28  -5   4   32.48   29.17
   4  -5   6  137.08   19.76
 -30  -4   1   29.51   31.96
 -19  -4   6   62.60   38.02
   2  -3  -4   83.08   16.17
 -18  -2   5   66.01   29.74
 -19   1   1    2.65   25.72
  41 -25   0   11.58   30.31
  12 -20 -10    4.11   33.00
  23 -20  -8   -0.05   31.63
  15 -18  -9    9.60   27.85
  -9 -17 -10   10.45   19.91
   3 -17 -10   52.34   30.31
  13 -17  -9   26.81   28.23
 -13 -10   9   15.56   31.82
  20 -10  -3    5.72   23.74
  19  -8   0  364.18   35.98
 -24  -6   6    3.31   34.14
 -29  -3   1  107.24   38.54
 -27  -3   3    5.72   38.96
 -22  -3   5   -0.76   37.87
 -23  -2  -3    2.32   18.63
 -23   0   1  160.39   28.84
 -22   0   2  338.93   37.97
 -22   0  -1  306.97   33.05
 -11   0   4  135.33   28.99
  -1   0   2   15.84   11.96
  38 -23  -2   14.23   31.49
  14 -21 -10  -22.70   32.29
  32 -17   1   53.43   30.40
  26 -15  -4  113.58   29.74
 -14 -14  -9    2.08   12.15
  21 -13  -5   83.50   28.84
 -14  -7   8   50.45   33.90
   7  -6  -5  119.44   25.72
 -16  -5   7   -1.18   37.50
 -27  -4   4   14.47   34.19
 -22  -3  -4   41.18   18.25
   7  -3  -2 1775.94  111.45
 -27  -2   2  -22.08   37.83
 -27  -2  -1   -4.73   31.49
 -20   0  -2  205.83   23.93
 -14   0   4  501.07   45.91
  -1   0  -1   97.88    7.19
 -18   1   2  120.15   30.17
  -6   1   2 1280.31   81.99
   8 -23 -11   35.08   33.90
  21 -19  -8   -6.86   31.44
  34 -19   2    3.88   35.70
  34 -19  -1  -14.85   37.78
  31 -17   3   23.36   24.07
  23 -16  -6   52.06   35.08
  29 -15   2  165.21   26.38
  29 -15  -1  134.43   28.65
  26 -14   4   61.94   18.06
  28 -14   0   35.23   24.40
   7 -12  -8  141.76   33.00
   0 -10  -8  185.92   29.51
  21 -10  -2  132.54   28.94
  -9  -9   9   68.66   31.92
  -6  -9   9   67.19   32.96
  18  -9  -3   -7.71   22.08
  -2  -7   8   -4.02   25.20
 -23  -5   6    4.07   34.42
  10  -5  -3  452.55   37.26
   2  -3   5   43.31   18.16
 -26  -2   3   -8.13   37.35
   2  -2   4  537.00   37.26
 -11  -1   5   22.55   23.41
  -8   0   4    4.92   21.80
  -3   0   3 1335.72   84.97
 -20   1   0   15.41   20.62
  31 -19  -4   -4.35   42.08
  23 -18  -7   20.66   37.87
  28 -18  -5    0.00   40.24
  33 -18   0   28.04   33.15
   4 -14  -9   88.61   31.30
   5  -9  -7   47.52   22.18
  20  -9  -1  284.32   33.34
 -30  -8  -4   16.79   24.02
 -31  -7  -3   -4.35   25.25
   5  -7  -6   17.45   19.53
 -33  -6   0    0.00   30.40
 -32  -5   0   -3.12   28.99
 -26  -3   4   55.32   35.27
 -28  -2   1   67.90   36.46
 -21  -1   4  -14.47   25.30
 -14  -1   5    4.44   24.63
 -21   0   3  234.91   33.81
 -14   1   3  102.37   27.90
 -11   1   3   99.63   24.16
   3 -22 -11   -2.13   33.52
  19 -18  -8   -8.61   33.52
  27 -15  -3   25.68   27.09
 -10 -13  -9   -0.19   16.22
  -8 -12  10    7.71   32.15
  19 -12  -5  237.18   33.86
  25 -12   1   76.65   23.59
 -31  -9  -4   -2.03   27.09
 -32  -8  -3   11.58   25.34
   3  -8   8   22.27   22.55
  16  -8  -3  340.30   37.59
 -34  -7   0    0.90   35.51
 -29  -7  -4   54.52   24.40
  12  -6  -3  409.01   37.73
  -1  -5   7   60.19   24.21
 -31  -4   0   -6.05   32.53
 -12  -4   7   48.94   28.37
  -9  -4   7   23.50   24.11
  11  -4   0  499.37   35.32
 -18  -3   6    9.27   28.70
  -5  -3  -5  278.50   23.78
  -3  -3   6  178.12   26.29
  -8  -1   5  220.30   29.88
 -24   0   0  135.94   26.72
 -17   0   4  312.74   35.60
  -6   1  -1  673.94   42.79
  37 -22  -1   27.90   34.66
  33 -19  -2  120.43   42.74
   5 -18 -10   10.21   27.66
   0 -17 -10   20.80   27.85
  21 -17  -7   14.66   40.85
  21 -15  -6    7.38   28.28
  24 -14  -4  215.38   31.87
   9 -13  -8   68.23   35.32
  24 -12   3   70.59   18.58
 -33  -9  -3    0.00   26.90
 -12  -9   9   18.63   30.83
  -3  -9   9   55.89   37.59
  19  -9  -2  282.29   35.32
  20  -9   2   91.87   20.47
   6  -7   7   59.15   17.73
   9  -7  -5  185.97   29.74
  14  -7  -3 1420.51   95.18
 -28  -6  -4   51.07   25.01
 -10  -6   8   13.71   37.50
  15  -6   0  398.93   33.05
 -29  -5  -3    8.13   23.45
  13  -5   0  422.72   32.44
   0  -4  -5 1089.42   72.20
 -30  -3   0   20.47   30.50
   8  -3  -1   63.93   15.60
 -21  -2   5   36.31   31.87
 -26  -1   2    0.00   29.79
 -24  -1  -2   26.72   19.76
 -15   0  -3  319.07   27.19
  40 -25  -1    1.80   31.92
  37 -22   2   26.76   32.82
  28 -20  -6   28.13   36.88
  17 -17  -8  106.58   35.08
  17 -11  -5   51.07   25.96
 -32 -10  -4    0.95   26.24
 -22  -7  -6    9.60   15.37
 -17  -7   8   70.97   34.09
  -7  -6   8   39.95   32.63
 -26  -4   5   48.42   30.97
 -22  -4   6   47.66   39.53
 -25  -2   4   10.31   38.73
 -27  -1   1    9.74   29.60
 -26  -1  -1   -2.32   24.49
 -25  -1   3   63.83   31.73
 -17  -1   5  155.61   28.13
 -17   1   3    0.00   22.51
  -4   1   1  440.92   32.34
  34 -22  -4    0.14   35.51
  36 -21   0   15.32   37.26
  35 -20   1    9.55   35.32
  -6 -17 -10   29.36   22.32
  26 -17  -5   86.39   35.46
  15 -16  -8   64.16   38.68
  13 -15  -8  -28.37   36.98
  11 -14  -8  126.44   35.84
 -34 -10  -3  -10.40   33.71
  15 -10  -5   44.64   24.78
  13  -9  -5   -2.36   22.22
   7  -8  -6   40.52   20.76
  11  -8  -5    2.46   24.68
  17  -8  -2   56.79   25.49
  18  -8  -1   69.93   24.63
 -33  -7  -2    0.47   30.92
 -13  -6   8   -3.17   37.73
 -31  -5  -2    0.47   26.53
 -15  -4   7   36.79   30.92
  -6  -4   7  136.79   26.38
   9  -4  -2 1098.74   72.06
 -11  -2   6  119.82   26.90
 -22   1   1    7.85   24.02
 -21   1   2   87.66   25.11
  -8   1   3   42.08   18.49
 -15   2   1  335.24   32.63
 -12   2   1  741.18   51.92
   5 -23 -11   10.12   33.43
  36 -22  -2   37.54   37.92
  31 -21  -5   62.04   32.86
   7 -19 -10   19.76   30.59
  29 -18  -4    5.06   34.23
  -3 -17 -10    0.00   26.01
   6 -15  -9   47.43   32.25
  19 -14  -6  175.05   32.44
  27 -14  -1  103.60   27.85
 -33 -11  -4   35.08   30.97
 -29  -9  -5   -0.09   25.06
 -34  -8  -2   51.35   35.37
  -5  -7  -7  157.79   20.05
 -30  -4  -2   -2.22   26.67
 -28  -4  -3    3.83   24.68
 -29  -2   0   23.12   34.99
  -8  -2   6   25.82   22.93
 -13   2   0  115.80   19.06
  39 -24   0  -29.84   31.21
  38 -23   1  -16.74   34.85
  35 -22  -3   31.35   38.02
  26 -21  -7   21.94   33.19
  32 -18  -1   29.79   29.46
  30 -16   1   68.80   25.91
  25 -14  -3   10.78   26.38
  -4 -13  -9   13.95   20.76
  22 -13  -4  172.92   29.69
  26 -13   0  129.61   25.25
 -30 -10  -5   15.56   24.02
 -28  -8  -5    0.00   22.13
  15  -7  -2  242.80   28.89
  16  -7  -1  262.95   28.28
  11  -5  -2  714.41   51.21
   2  -4   6  144.93   21.37
   4  -4  -4  972.73   64.78
 -25  -3   5   -9.60   33.76
 -25   0   2   20.24   25.82
 -20   0   4   39.29   27.94
  18 -21  -9   17.97   31.44
   9 -20 -10   -2.36   32.34
  26 -19  -6  132.02   40.66
   8 -16  -9    6.67   29.51
  17 -15  -7   16.50   32.39
  26 -14  -2  184.50   31.49
  -7 -13  -9    2.08   18.25
  17 -13  -6   88.61   28.61
 -35 -11  -3    3.03   32.82
   2 -11  -8   21.23   26.43
   9 -11  -7  148.76   28.42
  -3 -10  -8   76.65   27.99
 -35  -9  -2    2.03   34.66
  -8  -8   9   42.22   36.46
   0  -8  -7   94.71   22.51
 -16  -6   8   14.80   34.23
  -4  -6   8   78.68   29.51
  13  -6  -2  180.81   22.03
 -32  -4   2    3.88   32.44
  10  -4  -1 1210.00   78.11
 -21  -3   6   28.94   40.24
  -5  -1   5  346.54   34.28
 -21   1  -1  115.99   22.93
 -16   1  -2  319.31   28.65
 -16   2   0  101.76   21.28
   7 -24 -11  -12.96   34.94
  16 -20  -9    0.66   30.21
  30 -18  -3   28.80   32.06
  31 -17   0   37.21   28.42
  15 -14  -7    1.13   30.07
  27 -14   2   54.28   21.80
  11 -12  -7    9.55   22.93
  15 -12  -6   54.57   25.77
 -31 -11  -5    0.00   27.99
 -10 -11  10   42.27   34.75
  23 -11   1  263.56   29.41
   0  -9   9   34.75   34.85
 -11  -8   9   27.80   31.35
  18  -8   2  116.60   20.47
   1  -7   8   19.24   24.16
  14  -6  -1  339.69   30.07
  12  -5  -1  835.41   57.07
 -21  -4  -5   11.92   15.37
 -18  -4   7   53.62   34.85
 -31  -3   2   -7.14   31.92
 -30  -3   3   34.42   34.80
 -29  -3  -2   55.61   27.71
 -17  -2   6   -8.13   27.61
   1  -2  -3  323.23   24.35
 -28  -1   0   17.02   34.23
 -24  -1   4    1.13   32.06
 -22  -1  -3   40.00   19.58
 -20  -1   5   76.13   24.97
 -24   0   3  114.47   29.88
 -20   1   3    0.95   20.10
 -18   2   1   95.56   26.20
 -14   2   2  135.33   25.01
  22 -21  -8   21.14   32.39
  14 -19  -9   16.27   29.46
   2 -18 -10   -2.65   28.46
  12 -18  -9   38.25   29.60
  31 -18  -2   -7.66   30.64
  32 -18   2   30.45   27.85
  10 -17  -9  102.61   33.24
  24 -16  -5   29.46   28.04
  29 -16   3   47.19   21.94
   1 -14  -9    5.20   25.34
  13 -13  -7   55.75   25.86
  13 -11  -6   87.38   26.48
  -5  -8   9   29.98   36.74
 -27  -7  -5   44.16   21.61
 -34  -6  -1    7.94   34.90
   0  -6  -6  387.54   33.00
   4  -6   7   12.39   17.54
 -33  -5  -1    5.58   34.14
 -22  -5   7    8.04   33.38
 -27  -3  -3    2.93   23.45
 -17  -3  -5  104.21   13.38
 -25   0  -1   17.26   20.80
 -23   1   0   41.89   21.85
 -10   1  -2   51.97    9.55
 -17   2   2   41.33   27.61
   2 -23 -11    5.63   34.61
  32 -21  -4    0.00   35.84
  35 -21  -1   18.63   40.00
  24 -20  -7   12.01   36.74
  29 -20  -5   29.65   40.90
 -25 -12  -7   12.48   18.16
  20 -12  -4   15.23   24.87
 -14  -8   9   21.75   31.25
 -35  -7  -1  -20.05   36.69
 -34  -5   1  -23.07   37.50
  -5  -5  -6  108.56   16.22
 -33  -4   1   16.31   30.73
 -32  -4  -1   17.97   27.09
 -25  -4   6   -1.37   34.66
  -3  -4   7  375.81   36.83
 -29  -3   4   17.02   33.81
 -30  -2   2   -7.52   34.99
 -29  -2   3   28.42   36.65
 -24  -2   5   83.17   41.66
 -11   2   2  929.46   63.50
 -10   2   0   36.69   14.47
  24 -18  -6   56.03   39.67
  27 -17  -4   48.09   30.26
  23 -13  -3   50.03   22.93
  24 -13   4   57.36   16.50
  25 -13  -1   68.28   24.87
  22 -11   3   53.86   17.64
 -12 -10  -8   30.64   13.14
 -12  -5   8    6.57   36.74
 -26  -4  -4   -0.71   21.51
 -32  -3   1    7.14   29.98
 -31  -3  -1   22.51   31.59
 -11  -3   7  143.84   32.48
   0  -2   5  302.66   28.32
 -23   0  -2   78.11   20.99
 -13   0   5  179.58   28.89
 -16   1   4  106.15   26.29
 -13   1   4   83.74   29.84
 -19   2   0   70.88   25.53
  -9   2   1  720.04   49.18
  38 -24  -1  -18.63   33.38
  20 -20  -8   31.02   33.05
   4 -12  -8   57.59   31.49
  24 -12   0   61.85   21.37
  -8  -7  -7   62.04   14.66
 -19  -6   8   22.98   29.27
  -9  -5   8   15.41   33.62
 -14  -3   7   92.68   32.63
 -28  -2  -2    2.22   26.62
 -21  -2  -4   39.06   15.65
 -20  -2   6    5.72   31.35
  -5  -2   6   53.05   20.62
 -14  -1  -4    6.15    9.17
 -18   0  -3   41.37   16.08
 -16   0   5  159.44   28.37
 -24   1   2   51.97   27.09
  34 -21  -2    0.95   41.09
  34 -20   0    4.40   40.24
   4 -19 -10    3.88   32.11
  33 -19   1   44.16   34.19
  22 -15  -5  116.65   30.64
  24 -13  -2   97.64   23.64
  18 -11  -4  139.30   27.99
  16  -7   2  399.93   31.49
 -26  -6  -5   -6.43   20.76
 -15  -5   8    0.90   34.94
   6  -5  -4  413.69   34.38
  -8  -3   7  172.26   30.83
 -31  -2   1   11.21   32.58
 -28  -2   4   12.96   31.25
 -28  -1   3   19.62   39.25
 -27   0   0   23.22   28.56
 -23   0   4    8.89   27.00
 -10   1   4    8.32   24.07
   4 -24 -11    9.46   34.42
  36 -24  -3   13.19   35.51
  37 -24  -2    0.33   33.15
  35 -21   2    7.28   37.31
  22 -19  -7   88.56   39.91
  -1 -18 -10   28.42   27.33
  30 -17  -1    5.06   25.16
  24 -14   5   82.65   16.03
 -24 -11  -7   -0.85   16.03
  -9 -10  10    5.20   30.73
  -6 -10  -8    1.65   23.36
  -2  -8   9    0.00   35.84
 -11  -7  -7    8.84   12.53
 -24  -3   6    3.12   35.46
 -17  -3   7   43.36   34.52
 -30  -2  -1    7.52   32.86
 -23  -1   5   24.49   37.35
 -13  -1   6   76.13   27.28
   0  -1   4  137.50   17.68
 -23   1   3   82.51   27.80
 -19   1  -2  192.26   23.17
 -21   2   1    3.83   21.09
 -20   2   2   -7.47   23.03
  40 -26   0   30.40   35.13
  37 -23   0   13.05   34.23
  18 -19  -8   21.14   32.63
  22 -17  -6   86.58   30.78
  28 -17  -3   13.29   26.48
   3 -15  -9   55.61   29.84
  28 -15   1   26.86   23.93
  16 -10  -4  179.96   31.44
  21 -10   1  318.08   34.09
   2  -9  -7   90.60   22.55
 -10  -7   9  100.53   38.35
  -1  -6   8   11.77   22.98
  -6  -5   8   10.21   28.80
 -28  -3   5    7.00   29.22
   0  -3   6  496.62   39.58
 -26  -2  -3  -17.02   23.12
 -30  -1   1   23.83   36.03
 -19   0   5  341.01   36.36
 -19   1   4   38.68   26.62
 -16   2   3  143.27   27.80
 -14   2  -1  752.57   52.01
 -13   2   3   37.07   25.72
  36 -22   1   20.62   38.87
   6 -20 -10  -16.08   34.19
  30 -20  -4   15.23   33.76
  27 -19  -5   11.40   40.29
  -7 -18 -10    0.38   22.27
  29 -17   4   57.73   22.55
  25 -16  -4   43.26   23.45
  29 -16   0   65.16   27.42
  20 -14  -5  106.67   30.07
   6 -13  -8    8.84   31.25
  21 -12  -3   32.91   24.54
 -13  -7   9   31.40   32.29
  -7  -7   9  144.64   36.17
   8  -6  -4  470.71   39.10
 -35  -5   0    3.40   31.68
   2  -5   7   85.68   21.37
 -34  -4   0   19.58   31.35
   8  -3   2  763.02   47.19
 -27  -1   4   -6.19   40.57
 -10  -1   6  131.17   27.42
   0  -1  -2    6.15    9.74
 -17   2  -1  312.17   30.69
   6 -25 -11    7.99   32.63
  39 -25   1   -5.20   29.46
  27 -21  -6   31.87   32.25
  -4 -18 -10   -4.21   25.44
  16 -18  -8   14.33   33.05
  -2 -14  -9   39.15   23.97
  25 -13   2   98.54   23.59
   8  -9   8   80.95   20.47
  14  -9  -4  206.11   29.69
 -18  -5   8  -11.40   33.95
 -33  -3   0   26.01   28.42
 -29  -1  -1   13.48   34.90
 -27  -1  -2   61.99   23.50
 -27   0   3  -14.09   37.92
  -5   1   3  258.08   23.97
 -19   2   3  143.13   28.84
   8 -21 -10   -4.68   32.15
  33 -20  -1   -0.09   36.98
  32 -19   3   33.48   33.15
  14 -17  -8  110.60   38.44
   8 -14  -8   15.23   34.52
  -1 -11  -8   58.40   29.65
  12  -8  -4  131.59   24.92
   2  -7  -6   54.14   19.20
  10  -7  -4 1722.04  112.20
  14  -6   2  209.28   19.48
 -25  -3  -4   12.20   20.00
 -27  -2   5   18.44   35.56
 -23  -2   6   18.06   38.73
 -19  -1   6    9.55   30.64
 -24   1  -1    0.00   22.13
  12 -23 -10   -7.94   36.69
  33 -23  -4   48.94   34.38
  10 -22 -10   44.59   36.31
  17 -22  -9  -23.17   32.96
  30 -17   2   10.97   22.55
   5 -16  -9   14.04   30.69
  12 -16  -8   56.17   38.87
  20 -16  -6   26.67   28.65
  10 -15  -8   75.61   37.78
  22 -12  -2  163.04   28.32
 -29 -11  -6    4.82   22.22
  22 -11   0    5.96   25.39
  -5  -3   7  126.30   27.14
 -32  -2   0   14.14   33.71
 -29   0   1  140.67   43.03
  -7   0   5 1308.21   89.70
 -26   1   0   26.29   25.86
 -22   1   4   41.56   26.10
  -8   2   2  864.78   58.16
  39 -26  -1   23.59   32.82
  36 -23  -1    3.45   36.93
  25 -22  -7    0.28   34.56
  30 -22  -5   49.65   38.44
  15 -21  -9    2.13   28.99
  31 -20  -3   13.48   39.15
  32 -20  -2   24.30   36.83
  18 -17  -7    6.95   37.17
  27 -15   3   33.15   19.72
  18 -13  -5  122.28   29.17
  19 -11  -3  124.26   29.08
 -28 -10  -6   -3.36   20.66
   6  -8   8   28.13   20.57
 -21  -6  -6   37.54   14.33
 -14  -4   8   38.91   37.54
 -11  -4   8   -4.11   36.36
 -11  -1  -4  214.39   14.85
 -26   0   4   28.51   38.39
 -22   0   5   83.83   29.65
 -23   2   2   79.44   27.71
 -10   2   3  249.42   26.05
   1 -19 -10    0.00   27.66
  25 -18  -5   37.69   32.67
   7 -17  -9  105.63   31.59
  26 -16  -3   66.76   28.18
  28 -16  -1   47.09   25.72
  23 -15  -4   44.54   24.78
 -11 -14  -9    0.00   17.02
   4 -10  -7  136.89   26.48
  20 -10   3   19.72   14.89
 -11  -9  10    7.33   33.34
  -3  -8  -7  115.70   19.29
 -34  -7  -3  -16.03   28.23
  -4  -7   9   23.59   37.69
 -33  -6  -3  -12.62   24.92
 -25  -5  -5   -4.78   20.38
 -17  -5  -6   83.69   10.12
 -34  -3   2   -3.26   29.22
   3  -3  -3 1227.87   78.21
 -16  -2   7   33.52   35.60
 -13  -2   7   70.97   27.85
 -31  -1   0   -9.22   31.02
 -26  -1   5  -11.25   38.77
 -17  -1  -4   87.76   13.76
 -27   1   2   12.91   29.46
 -24   2   1  153.39   28.51
 -20   2  -1  145.59   25.39
 -11   2  -1  546.08   37.54
  21 -22  -8   -9.98   31.73
  13 -20  -9   17.97   28.61
  25 -20  -6   27.85   41.18
  11 -19  -9   41.52   30.92
  28 -19  -4    0.05   32.25
  32 -19   0   49.13   31.63
   9 -18  -9   23.93   28.80
  16 -16  -7   68.75   31.87
 -15 -15  -9   25.01   13.81
  18 -15  -6   45.49   27.47
  -5 -14  -9    9.03   20.90
 -23 -10  -7   14.94   14.14
 -27  -9  -6   -8.94   19.15
  -8  -9  10    0.00   34.09
  19  -9   1  403.76   35.98
 -35  -8  -3  -13.19   28.13
 -35  -6  -2  -12.25   33.48
 -34  -5  -2   -4.78   31.77
 -32  -5  -3    0.38   26.62
  -3  -5   8   24.49   23.97
  12  -5   2  386.40   27.52
 -17  -4   8   22.93   35.51
 -33  -2   2   12.01   32.53
 -10  -2   7  152.87   28.84
  -7  -1   6   16.64   20.19
  -2  -1   5   62.37   22.18
 -28   0  -1   -5.96   29.17
 -26   1   3   49.08   28.09
  -7   1   4   48.61   20.52
  -3   1   2  152.11   17.12
 -22   2   3  119.44   26.62
  41 -28   0  -10.88   32.11
  35 -23  -2   19.01   39.15
  31 -18   1   10.17   22.18
  16 -12  -5   98.11   27.61
 -33  -8  -4   16.69   25.68
 -36  -7  -2   40.48   35.42
 -32  -7  -4   15.93   24.78
 -12  -6   9   30.31   32.34
  -8  -4   8   33.38   29.79
   0  -4   7  142.66   25.49
  10  -4   2 1063.04   66.01
 -23  -3   7    2.32   35.32
 -25  -1  -3    5.11   19.20
 -22  -1   6    7.09   33.19
 -21   0  -3   73.53   18.72
 -22   1  -2   10.31   19.29
 -15   1   5   43.78   26.10
 -17   3   1  882.56   64.12
  23 -21  -7   12.81   35.65
  14 -15  -7   -7.90   26.86
  27 -15   0   31.82   23.50
  26 -14   1  200.29   26.62
 -21 -13  -8   66.01    7.00
  22 -12   4  422.77   33.15
   6 -11  -7   96.60   24.73
  20 -11  -2   99.53   27.85
  21 -11  -1  297.04   34.09
  17 -10  -3  400.59   41.09
 -36  -9  -3    0.00   33.62
 -34  -9  -4    0.00   26.05
   1  -8   9   -3.45   32.20
   4  -8  -6   19.24   19.39
   6  -7  -5  146.91   25.63
 -15  -6   9    5.15   31.25
  -9  -6   9   80.86   34.75
 -19  -2   7    1.42   34.33
  -2  -2   6  134.00   23.22
 -32  -1   2    6.76   32.53
 -26   0  -2  154.19   25.86
 -28   1   1   63.12   31.16
 -18   1   5  131.54   29.55
 -12   1   5   30.59   24.16
 -18   2   4   53.57   26.95
 -15   2   4  104.59   28.56
 -16   3   2   39.10   24.63
 -14   3   1 1455.16   94.38
   5 -26 -11   -8.37   37.40
  38 -25   0    3.50   32.77
  35 -22   0  -16.45   38.87
  19 -21  -8    8.32   31.63
   3 -20 -10   25.58   31.63
  33 -20   2   28.89   35.04
  -8 -14  -9    0.00   18.30
  12 -14  -7   43.83   24.82
  16 -14  -6   99.82   26.81
   1 -12  -8   44.35   29.46
   8 -12  -7  138.16   25.53
 -16 -11  -8    7.52    7.09
  14 -11  -5  101.14   25.34
 -37  -8  -2   11.82   38.49
   4  -7   8  221.67   27.38
 -31  -6  -4    1.18   23.69
 -35  -3   1   14.94   33.19
 -32  -3  -2   -1.51   27.38
 -26  -2   6    0.90   34.23
 -30  -1   4   33.62   34.61
 -30   0   0  -19.34   38.39
 -25   1   4   16.60   32.06
 -19   3   2  152.96   29.55
  40 -27   1   22.98   29.13
  28 -23  -6    6.15   35.84
  31 -22  -4   30.45   41.66
  28 -21  -5   57.88   43.60
  34 -21   1   30.26   34.99
  -2 -19 -10   11.16   25.86
  23 -17  -5   51.26   27.94
  21 -14  -4  184.83   31.77
  10 -13  -7  147.81   29.65
 -37 -10  -3   50.64   35.37
 -35 -10  -4    4.73   30.36
  12 -10  -5   33.24   23.12
  20 -10   0  639.42   49.70
   8  -8  -5  200.11   29.27
 -36  -5  -1    0.95   35.46
 -35  -4  -1   -1.70   34.52
 -20  -4   8   21.37   33.71
  -3  -4  -5  956.13   63.27
  -1  -3  -4  418.23   31.16
 -34  -2   1   -6.15   31.25
 -25   0   5   39.15   41.33
 -18   0   6    0.00   23.07
 -12   0   6  621.12   51.63
 -12   2   4   22.84   26.57
 -20   3   1   53.24   25.91
  37 -24   1    5.58   35.56
  36 -23   2   31.44   34.33
  23 -19  -6  101.85   40.71
  29 -19  -3  109.08   32.53
  31 -19  -1   15.89   27.28
  24 -15  -3   21.70   26.72
  14 -13  -6   18.20   24.82
  23 -12   2  222.85   25.06
   6  -9  -6   30.92   22.74
  10  -9  -5    7.42   24.45
  15  -9  -3  149.23   25.86
 -26  -8  -6    7.05   17.92
 -37  -6  -1   -4.21   33.71
  -6  -6   9   20.62   35.51
 -30  -5  -4  -14.56   24.30
  -8  -5  -6  108.56   14.33
 -34  -3  -1   10.02   32.06
 -30  -3  -3   16.93   25.44
  -8  -3  -5   18.58    9.31
  -7  -2   7   93.39   25.39
 -31   0   2   30.88   36.50
 -30   0   3  -16.08   36.50
  -2   0   4  568.21   40.95
 -21   1   5   46.29   29.22
 -26   2   2   31.35   26.86
 -25   2   0   -2.65   22.79
 -21   2   4   41.75   27.57
 -18   3   0  226.68   27.99
 -13   3   2  521.49   42.18
   5 -21 -10   14.33   33.10
  17 -20  -8    8.94   32.77
  -8 -19 -10   -8.42   23.50
  30 -19  -2   32.67   29.65
  26 -18  -4   36.98   28.99
  -4 -11  -8   -5.39   25.25
  -3  -6  -6    1.51   15.56
   5  -4  -3  179.63   20.80
 -31  -2  -2    1.32   28.84
 -33  -1   1   11.96   36.46
 -25   2   3  -13.90   23.31
 -23   2  -1   64.02   22.22
 -15   3   0  712.05   50.31
  37 -25  -1   34.56   34.66
  11 -24 -10   32.29   32.29
   7 -22 -10   40.48   33.62
  34 -22  -1  -19.39   40.57
  -5 -19 -10   -2.41   24.87
   2 -16  -9   30.07   27.42
  25 -15  -2  124.31   28.94
  26 -15  -1  186.77   29.84
   8 -10  -6   35.46   21.61
  18 -10  -2  143.93   28.75
 -10  -8  10    1.84   32.20
  17  -8   1   45.77   19.20
  -1  -7   9  -11.96   35.04
   2  -6   8   48.89   21.80
  -5  -4   8  102.84   29.03
 -16  -3   8    3.12   35.27
 -13  -3   8  -10.02   36.60
 -33  -2  -1    8.23   29.84
 -24  -2  -4   26.76   19.48
 -29  -1   5    3.22   34.04
 -25  -1   6   51.68   35.98
 -29   0   4   33.86   37.21
 -21   0   6   41.52   33.24
 -27   1  -1   -0.61   23.78
 -18   3   3   61.75   23.59
 -15   3   3  193.16   30.40
  35 -25  -3   -4.26   36.31
   9 -23 -10    4.73   34.56
  16 -23  -9   25.01   31.96
  32 -22  -3   46.15   41.61
  30 -18   3  101.99   28.23
  21 -16  -5    3.22   26.76
  27 -16   4    6.05   18.63
  28 -16   2   53.01   22.70
   3 -13  -8   25.91   32.53
  19 -13  -4  119.96   27.76
  19 -10  -1  378.93   37.40
  13  -8  -3  269.19   30.88
 -20  -3  -5   -3.92   11.77
  -2  -3   7   68.56   22.60
 -15  -1   7   45.53   30.83
 -29   1   3  -30.59   40.66
 -29   1   0   -6.95   30.88
 -27   2   1   94.66   27.42
 -23   3   1   90.83   26.53
  36 -25  -2   21.85   35.37
  26 -22  -6   53.81   38.49
  33 -22  -2   63.74   42.74
  15 -19  -8   25.25   32.82
  21 -18  -6   27.28   28.04
  30 -18   0   19.06   27.24
  -1  -9  -7   -7.47   19.76
  11  -7  -3  957.17   65.96
 -14  -5   9   23.88   32.72
 -11  -5   9   24.73   36.03
   7  -5  -3  523.95   38.91
 -29  -4  -4  113.48   25.82
 -19  -3   8   60.48   35.13
 -10  -3   8   64.59   33.52
 -32  -1  -1   14.89   27.28
 -18  -1   7   -2.74   40.00
 -12  -1   7   12.48   25.25
 -32   0   1   57.31   33.19
  -9   0   6    4.02   24.78
 -30   1   2   -6.67   35.75
 -24   1   5   -4.44   36.69
  -7   2   0   13.62   14.19
  -6   2   1  424.75   33.00
 -21   3   3  173.30   29.84
 -21   3   0   84.31   23.45
  14 -22  -9   -5.96   29.65
   0 -20 -10    5.34   30.69
  26 -20  -5   24.21   37.64
  19 -19  -7   59.53   37.97
  13 -18  -8   23.07   32.91
  -3 -15  -9   63.50   26.62
  22 -14  -3   45.35   25.58
  22 -13   5  106.86   15.60
 -32  -9  -5   17.68   27.14
[truncated: 699,180 more chars]
