# Supplementary material for: In situ single-crystal synchrotron X-ray diffraction studies of biologically active gases in metal-organic frameworks
Source: Commun Chem. 2023 Mar 1;6:44. doi: 10.1038/s42004-023-00845-1 (PMC9977776; doi:10.1038/s42004-023-00845-1)
Supplement: Supplementary file 9 — Supplementary Data 6 [file 42004_2023_845_MOESM9_ESM.cif]

data_shelxt
_audit_creation_date               2022-12-13
_audit_creation_method
# start Validation Reply Form
_vrf_PLAT150_shelxt
;
PROBLEM: Volume as Calculated Differs from that Given ...    3881.92 Ang-3 
RESPONSE: Small differnce due to dual occupancy modelling
;
_vrf_PLAT602_shelxt
;
PROBLEM: Solvent Accessible VOID(S) in Structure ........          ! Check 
RESPONSE: Expected in this metal organic framework
;
_vrf_PLAT971_shelxt
;
PROBLEM: Check Calcd Resid. Dens.  1.53Ang From O2              3.90 eA-3  
RESPONSE: Due to disorder in the framework of this strucutre, unmodelable
;
_vrf_PLAT097_shelxt
;
PROBLEM: Large Reported Max.  (Positive) Residual Density       3.38 eA-3  
RESPONSE: Due to disorder in the framework of this strucutre, unmodelable
;
_vrf_PLAT196_shelxt
;
PROBLEM: No TEMP record and _measurement_temperature .NE.        293 Degree
RESPONSE: Temp is recorded as 450 K. _cell_measurement_theta_min is recorded
;
# end Validation Reply Form
;
Olex2 1.5
(compiled 2022.04.07 svn.rca3783a0 for OlexSys, GUI svn.r6498)
;
_shelx_SHELXL_version_number       '2018/3'
_audit_contact_author_address      ?
_audit_contact_author_email        ?
_audit_contact_author_name         ''
_audit_contact_author_phone        ?
_publ_contact_author_id_orcid      ?
_publ_section_references
;
Dolomanov, O.V., Bourhis, L.J., Gildea, R.J, Howard, J.A.K. & Puschmann, H.
 (2009), J. Appl. Cryst. 42, 339-341.

Sheldrick, G.M. (2015). Acta Cryst. C71, 3-8.
;
_chemical_name_common              ?
_chemical_name_systematic          Ni-CPO-27
_chemical_formula_moiety           'C4 H Ni O3.061'
_chemical_formula_sum              'C4 H Ni O3.06'
_chemical_formula_weight           156.70
_chemical_melting_point            ?
loop_
  _atom_type_symbol
  _atom_type_description
  _atom_type_scat_dispersion_real
  _atom_type_scat_dispersion_imag
  _atom_type_scat_source
 'C' 'C' 0.0007 0.0007 'International Tables Vol C Tables 4.2.6.8 and 6.1.1.4'
 'H' 'H' 0.0000 0.0000 'International Tables Vol C Tables 4.2.6.8 and 6.1.1.4'
 'Ni' 'Ni' 0.2892 0.5565 'International Tables Vol C Tables 4.2.6.8 and 6.1.1.4'
 'O' 'O' 0.0040 0.0026 'International Tables Vol C Tables 4.2.6.8 and 6.1.1.4'

_shelx_space_group_comment
;
The symmetry employed for this shelxl refinement is uniquely defined
by the following loop, which should always be used as a source of
symmetry information in preference to the above space-group names.
They are only intended as comments.
;
_space_group_crystal_system        'trigonal'
_space_group_IT_number             148
_space_group_name_H-M_alt          'R -3'
_space_group_name_Hall             '-R 3'
loop_
  _space_group_symop_operation_xyz
 'x, y, z'
 '-y, x-y, z'
 '-x+y, -x, z'
 'x+2/3, y+1/3, z+1/3'
 '-y+2/3, x-y+1/3, z+1/3'
 '-x+y+2/3, -x+1/3, z+1/3'
 'x+1/3, y+2/3, z+2/3'
 '-y+1/3, x-y+2/3, z+2/3'
 '-x+y+1/3, -x+2/3, z+2/3'
 '-x, -y, -z'
 'y, -x+y, -z'
 'x-y, x, -z'
 '-x+2/3, -y+1/3, -z+1/3'
 'y+2/3, -x+y+1/3, -z+1/3'
 'x-y+2/3, x+1/3, -z+1/3'
 '-x+1/3, -y+2/3, -z+2/3'
 'y+1/3, -x+y+2/3, -z+2/3'
 'x-y+1/3, x+2/3, -z+2/3'

_cell_length_a                     25.74510(10)
_cell_length_b                     25.74510(10)
_cell_length_c                     6.763
_cell_angle_alpha                  90
_cell_angle_beta                   90
_cell_angle_gamma                  120
_cell_volume                       3882.03(3)
_cell_formula_units_Z              18
_cell_measurement_reflns_used      14540
_cell_measurement_temperature      450
_cell_measurement_theta_max        26.77252322665176
_cell_measurement_theta_min        2.1515828503489796
_shelx_estimated_absorpt_T_max     ?
_shelx_estimated_absorpt_T_min     ?
_exptl_absorpt_coefficient_mu      0.755
_exptl_absorpt_correction_T_max    1.0
_exptl_absorpt_correction_T_min    0.9459234133065462
_exptl_absorpt_correction_type     empirical
_exptl_absorpt_process_details
;
DIALS 3.6.0-2-g5baae39f5-release
Scaling & analysis of unmerged intensities, absorption correction using spherical harmonics
;
_exptl_absorpt_special_details     ?
_exptl_crystal_colour              ?
_exptl_crystal_density_diffrn      1.207
_exptl_crystal_density_meas        ?
_exptl_crystal_density_method      ?
_exptl_crystal_description         plate
_exptl_crystal_F_000               1394
_exptl_crystal_preparation         ?
_exptl_crystal_size_max            0.06
_exptl_crystal_size_mid            0.03
_exptl_crystal_size_min            0.01
_exptl_transmission_factor_max     ?
_exptl_transmission_factor_min     ?
_diffrn_reflns_av_R_equivalents    0.0630
_diffrn_reflns_av_unetI/netI       0.0433
_diffrn_reflns_Laue_measured_fraction_full  0.987
_diffrn_reflns_Laue_measured_fraction_max  0.768
_diffrn_reflns_limit_h_max         42
_diffrn_reflns_limit_h_min         -50
_diffrn_reflns_limit_k_max         39
_diffrn_reflns_limit_k_min         -39
_diffrn_reflns_limit_l_max         13
_diffrn_reflns_limit_l_min         -11
_diffrn_reflns_number              36949
_diffrn_reflns_point_group_measured_fraction_full  0.987
_diffrn_reflns_point_group_measured_fraction_max  0.768
_diffrn_reflns_theta_full          16.950
_diffrn_reflns_theta_max           28.681
_diffrn_reflns_theta_min           2.151
_diffrn_ambient_temperature        450
_diffrn_detector_area_resol_mean   ?
_diffrn_measured_fraction_theta_full  0.987
_diffrn_measured_fraction_theta_max  0.768

_diffrn_measurement_specimen_support  'MiTeGen loop'
_diffrn_measurement_device_type    'Eiger 4M CdTe'
_diffrn_measurement_device         'Newport IS4CCD (4 circle)'
_diffrn_measurement_method         'phi scan'
_diffrn_radiation_source           'Diamond Light Source Beamline I19'
_diffrn_radiation_monochromator    'double crystal Silicon 111'
_diffrn_radiation_type             'Synchrotron'
_diffrn_radiation_wavelength       0.4859
_diffrn_source                     ?
_diffrn_special_details            ?
_reflns_Friedel_coverage           0.000
_reflns_Friedel_fraction_full      .
_reflns_Friedel_fraction_max       .
_reflns_number_gt                  3601
_reflns_number_total               5356
_reflns_special_details
;
 Reflections were merged by SHELXL according to the crystal
 class for the calculation of statistics and refinement.
 
 _reflns_Friedel_fraction is defined as the number of unique
 Friedel pairs measured divided by the number that would be
 possible theoretically, ignoring centric projections and
 systematic absences.
;
_reflns_threshold_expression       'I > 2\s(I)'
_computing_cell_refinement         
;
DIALS 3.10.2-1-g02720afcd-release (Winter, G. et al., 2018)
XIA2 3.10.1 (Winter, G., 2010)
;
_computing_data_collection         'GDA 9.20; generic data acquisition software' 
_computing_data_reduction          
;
DIALS 3.10.2-1-g02720afcd-release (Winter, G. et al., 2018)
dials.scale (Beilsten-Edmands, J. et al., 2020)
XIA2 3.10.1 (Winter, G., 2010)
;
_computing_molecular_graphics      'Olex2 1.5 (Dolomanov et al., 2009)'
_computing_publication_material    'Olex2 1.5 (Dolomanov et al., 2009)'
_computing_structure_refinement    'SHELXL 2018/3 (Sheldrick, 2015)'
_computing_structure_solution      'SHELXT 2014/4 (Sheldrick, 2014)'
_refine_diff_density_max           3.371
_refine_diff_density_min           -1.812
_refine_diff_density_rms           0.235
_refine_ls_extinction_coef         .
_refine_ls_extinction_method       none
_refine_ls_goodness_of_fit_ref     1.088
_refine_ls_hydrogen_treatment      refU
_refine_ls_matrix_type             full
_refine_ls_number_parameters       79
_refine_ls_number_reflns           5356
_refine_ls_number_restraints       0
_refine_ls_R_factor_all            0.1175
_refine_ls_R_factor_gt             0.0919
_refine_ls_restrained_S_all        1.088
_refine_ls_shift/su_max            0.000
_refine_ls_shift/su_mean           0.000
_refine_ls_structure_factor_coef   Fsqd
_refine_ls_weighting_details      
 'w=1/[\s^2^(Fo^2^)+(0.0776P)^2^+139.8195P] where P=(Fo^2^+2Fc^2^)/3'
_refine_ls_weighting_scheme        calc
_refine_ls_wR_factor_gt            0.2968
_refine_ls_wR_factor_ref           0.3049
_refine_special_details            ?
_olex2_refinement_description
;
1.a Aromatic/amide H refined with riding coordinates:
 C4(H4)
;
_atom_sites_solution_hydrogens     geom
_atom_sites_solution_primary       ?
_atom_sites_solution_secondary     ?
loop_
  _atom_site_label
  _atom_site_type_symbol
  _atom_site_fract_x
  _atom_site_fract_y
  _atom_site_fract_z
  _atom_site_U_iso_or_equiv
  _atom_site_adp_type
  _atom_site_occupancy
  _atom_site_site_symmetry_order
  _atom_site_calc_flag
  _atom_site_refinement_flags_posn
  _atom_site_refinement_flags_adp
  _atom_site_refinement_flags_occupancy
  _atom_site_disorder_assembly
  _atom_site_disorder_group
 Ni1 Ni 0.31551(3) 0.36196(3) 0.47826(8) 0.02269(16) Uani 1 1 d . . . . .
 O1 O 0.43569(18) 0.4063(2) 0.9383(5) 0.0321(9) Uani 1 1 d . . . . .
 O2 O 0.36771(19) 0.36630(19) 0.7041(5) 0.0316(8) Uani 1 1 d . . . . .
 O3 O 0.39082(17) 0.41623(18) 0.3352(5) 0.0272(7) Uani 1 1 d . . . . .
 O4 O 0.332(4) 0.444(4) 0.592(14) 0.05(3) Uiso 0.06(2) 1 d . . . . .
 C1 C 0.4189(2) 0.4063(2) 0.7657(6) 0.0247(8) Uani 1 1 d . . . . .
 C2 C 0.4588(2) 0.4540(2) 0.6230(6) 0.0264(9) Uani 1 1 d . . . . .
 C3 C 0.4432(2) 0.4555(2) 0.4221(6) 0.0257(8) Uani 1 1 d . . . . .
 C4 C 0.4850(3) 0.5022(2) 0.3054(7) 0.0298(10) Uani 1 1 d . . . . .
 H4 H 0.475378 0.504420 0.174381 0.028(18) Uiso 1 1 calc R . . . .

loop_
  _atom_site_aniso_label
  _atom_site_aniso_U_11
  _atom_site_aniso_U_22
  _atom_site_aniso_U_33
  _atom_site_aniso_U_23
  _atom_site_aniso_U_13
  _atom_site_aniso_U_12
 Ni1 0.0271(3) 0.0295(3) 0.0132(2) -0.00071(19) -0.00084(19) 0.0155(3)
 O1 0.0297(17) 0.0358(19) 0.0150(12) 0.0045(12) -0.0028(12) 0.0044(15)
 O2 0.0303(18) 0.0312(18) 0.0185(13) 0.0054(13) -0.0041(12) 0.0044(14)
 O3 0.0279(16) 0.0281(16) 0.0156(12) -0.0018(11) -0.0020(11) 0.0065(13)
 C1 0.027(2) 0.0258(19) 0.0139(13) 0.0055(13) -0.0005(13) 0.0078(16)
 C2 0.030(2) 0.026(2) 0.0142(14) 0.0028(14) -0.0009(14) 0.0070(17)
 C3 0.031(2) 0.0243(19) 0.0138(14) 0.0005(13) -0.0015(14) 0.0074(17)
 C4 0.034(2) 0.029(2) 0.0138(14) 0.0016(14) -0.0035(15) 0.0062(18)

_geom_special_details
;
 All esds (except the esd in the dihedral angle between two l.s. planes)
 are estimated using the full covariance matrix.  The cell esds are taken
 into account individually in the estimation of esds in distances, angles
 and torsion angles; correlations between esds in cell parameters are only
 used when they are defined by crystal symmetry.  An approximate (isotropic)
 treatment of cell esds is used for estimating esds involving l.s. planes.
;
loop_
  _geom_bond_atom_site_label_1
  _geom_bond_atom_site_label_2
  _geom_bond_distance
  _geom_bond_site_symmetry_2
  _geom_bond_publ_flag
 Ni1 Ni1 2.8911(7) 5 ?
 Ni1 Ni1 2.8912(7) 9_554 ?
 Ni1 O1 1.999(4) 5_554 ?
 Ni1 O2 2.006(4) 9_554 ?
 Ni1 O2 2.000(4) . ?
 Ni1 O3 1.985(4) . ?
 Ni1 O3 2.017(4) 5 ?
 Ni1 O4 2.09(10) . ?
 O1 C1 1.245(5) . ?
 O2 C1 1.270(6) . ?
 O3 C3 1.350(6) . ?
 C1 C2 1.493(6) . ?
 C2 C3 1.422(6) . ?
 C2 C4 1.403(7) 10_666 ?
 C3 C4 1.391(7) . ?
 C4 H4 0.9300 . ?

loop_
  _geom_angle_atom_site_label_1
  _geom_angle_atom_site_label_2
  _geom_angle_atom_site_label_3
  _geom_angle
  _geom_angle_site_symmetry_1
  _geom_angle_site_symmetry_3
  _geom_angle_publ_flag
 Ni1 Ni1 Ni1 114.33(3) 5 9_554 ?
 O1 Ni1 Ni1 84.23(11) 5_554 9_554 ?
 O1 Ni1 Ni1 136.06(15) 5_554 5 ?
 O1 Ni1 O2 173.61(18) 5_554 . ?
 O1 Ni1 O2 101.08(18) 5_554 9_554 ?
 O1 Ni1 O3 95.95(17) 5_554 5 ?
 O1 Ni1 O4 92(3) 5_554 . ?
 O2 Ni1 Ni1 101.52(14) . 9_554 ?
 O2 Ni1 Ni1 43.73(11) 9_554 9_554 ?
 O2 Ni1 Ni1 74.37(11) 9_554 5 ?
 O2 Ni1 Ni1 43.89(11) . 5 ?
 O2 Ni1 O2 85.09(6) . 9_554 ?
 O2 Ni1 O3 96.41(17) 9_554 5 ?
 O2 Ni1 O3 81.63(16) . 5 ?
 O2 Ni1 O4 160(3) 9_554 . ?
 O2 Ni1 O4 83(3) . . ?
 O3 Ni1 Ni1 43.29(11) 5 5 ?
 O3 Ni1 Ni1 44.18(11) . 9_554 ?
 O3 Ni1 Ni1 138.52(12) 5 9_554 ?
 O3 Ni1 Ni1 125.75(12) . 5 ?
 O3 Ni1 O1 95.81(17) . 5_554 ?
 O3 Ni1 O2 86.57(15) . . ?
 O3 Ni1 O2 82.29(18) . 9_554 ?
 O3 Ni1 O3 168.19(17) . 5 ?
 O3 Ni1 O4 98(3) 5 . ?
 O3 Ni1 O4 81(3) . . ?
 O4 Ni1 Ni1 123(3) . 9_554 ?
 O4 Ni1 Ni1 107(3) . 5 ?
 C1 O1 Ni1 121.9(3) . 9 ?
 Ni1 O2 Ni1 92.38(16) . 5 ?
 C1 O2 Ni1 133.7(3) . . ?
 C1 O2 Ni1 133.7(3) . 5 ?
 Ni1 O3 Ni1 92.53(16) . 9_554 ?
 C3 O3 Ni1 124.9(4) . 9_554 ?
 C3 O3 Ni1 125.0(3) . . ?
 O1 C1 O2 121.8(4) . . ?
 O1 C1 C2 120.6(4) . . ?
 O2 C1 C2 117.6(4) . . ?
 C3 C2 C1 123.5(4) . . ?
 C4 C2 C1 116.5(4) 10_666 . ?
 C4 C2 C3 119.9(4) 10_666 . ?
 O3 C3 C2 125.8(4) . . ?
 O3 C3 C4 116.9(4) . . ?
 C4 C3 C2 117.3(4) . . ?
 C2 C4 H4 118.6 10_666 . ?
 C3 C4 C2 122.8(4) . 10_666 ?
 C3 C4 H4 118.6 . . ?

loop_
  _geom_torsion_atom_site_label_1
  _geom_torsion_atom_site_label_2
  _geom_torsion_atom_site_label_3
  _geom_torsion_atom_site_label_4
  _geom_torsion
  _geom_torsion_site_symmetry_1
  _geom_torsion_site_symmetry_2
  _geom_torsion_site_symmetry_3
  _geom_torsion_site_symmetry_4
  _geom_torsion_publ_flag
 Ni1 O1 C1 O2 -9.4(8) 9 . . . ?
 Ni1 O1 C1 C2 170.7(4) 9 . . . ?
 Ni1 O2 C1 O1 -12.7(9) 5 . . . ?
 Ni1 O2 C1 O1 159.6(5) . . . . ?
 Ni1 O2 C1 C2 -20.5(8) . . . . ?
 Ni1 O2 C1 C2 167.1(4) 5 . . . ?
 Ni1 O3 C3 C2 -105.4(6) 9_554 . . . ?
 Ni1 O3 C3 C2 18.3(8) . . . . ?
 Ni1 O3 C3 C4 76.1(6) 9_554 . . . ?
 Ni1 O3 C3 C4 -160.3(4) . . . . ?
 O1 C1 C2 C3 177.7(6) . . . . ?
 O1 C1 C2 C4 -0.3(8) . . . 10_666 ?
 O2 C1 C2 C3 -2.2(9) . . . . ?
 O2 C1 C2 C4 179.8(6) . . . 10_666 ?
 O3 C3 C4 C2 180.0(6) . . . 10_666 ?
 C1 C2 C3 O3 2.2(9) . . . . ?
 C1 C2 C3 C4 -179.3(5) . . . . ?
 C2 C3 C4 C2 1.3(10) . . . 10_666 ?
 C4 C2 C3 O3 -179.8(6) 10_666 . . . ?
 C4 C2 C3 C4 -1.3(10) 10_666 . . . ?

_mask_special_details
;
unused inrefinement
smtbx_masks_special_details       
loop_
  _smtbx_masks_void_nr
  _smtbx_masks_void_average_x
  _smtbx_masks_void_average_y
  _smtbx_masks_void_average_z
  _smtbx_masks_void_volume
  _smtbx_masks_void_count_electrons
  _smtbx_masks_void_content
 1 0.000 0.000 -0.223 699.0 102.7 ?
 2 0.333 0.667 -0.190 699.0 102.7 ?
 3 0.667 0.333 -0.524 699.0 102.7 ?

_smtbx_masks_void_probe_radius     1.2
_smtbx_masks_void_truncation_radius  1.2
;
_shelx_res_file
;
TITL SHELXT OLEX2: imported from CIF
    shelxt.res
    created by SHELXL-2018/3 at 13:49:41 on 13-Dec-2022
CELL 0.4859 25.7451 25.7451 6.763 90 90 120
ZERR 18 0.0001 0.0001 0 0 0 0
LATT 3
SYMM -Y,+X-Y,+Z
SYMM +Y-X,-X,+Z
SFAC C H Ni O
DISP C 0.0007 0.0007 6.0677
DISP H -0 0 0.6065
DISP Ni 0.2892 0.5565 1562.8211
DISP O 0.004 0.0026 13.3363
UNIT 72 18 18 55.06

L.S. 10
PLAN  8
CONF
fmap 2 53
MORE -1
BOND $H
ACTA
OMIT -4 14 0
OMIT -4 17 0
OMIT -7 8 0
OMIT -14 13 3
OMIT -13 8 3
OMIT -11 10 3
OMIT -11 7 3
OMIT 3 12 3
OMIT -17 13 3
OMIT 3 9 3
OMIT -3 12 6
OMIT -3 12 3
OMIT 0 12 3
OMIT -7 17 3
OMIT -3 15 6
OMIT -1 14 0
OMIT -4 11 0
OMIT -5 7 0
OMIT 0 15 3
REM <olex2.extras>
REM <HklSrc "%.\\shelxt.hkl">
REM </olex2.extras>

WGHT    0.077600  139.819504
FVAR       0.20524
NI1   3    0.315506    0.361964    0.478260    11.00000    0.02712    0.02953 =
         0.01322   -0.00071   -0.00084    0.01551
O1    4    0.435693    0.406323    0.938260    11.00000    0.02966    0.03583 =
         0.01498    0.00449   -0.00279    0.00443
O2    4    0.367714    0.366297    0.704100    11.00000    0.03026    0.03120 =
         0.01852    0.00540   -0.00409    0.00435
O3    4    0.390825    0.416226    0.335235    11.00000    0.02793    0.02813 =
         0.01560   -0.00178   -0.00204    0.00653
O4    4    0.331577    0.444274    0.591545     0.06057    0.04886
C1    1    0.418865    0.406335    0.765682    11.00000    0.02701    0.02577 =
         0.01394    0.00554   -0.00046    0.00775
C2    1    0.458758    0.453957    0.622979    11.00000    0.02985    0.02603 =
         0.01421    0.00280   -0.00094    0.00704
C3    1    0.443196    0.455452    0.422123    11.00000    0.03070    0.02430 =
         0.01378    0.00052   -0.00145    0.00743
C4    1    0.485044    0.502168    0.305403    11.00000    0.03420    0.02863 =
         0.01377    0.00164   -0.00348    0.00619
AFIX  43
H4    2    0.475378    0.504420    0.174381    11.00000    0.02824
AFIX   0
HKLF 4


REM  SHELXT OLEX2: imported from CIF
REM wR2 = 0.3049, GooF = S = 1.088, Restrained GooF = 1.088 for all data
REM R1 = 0.0919 for 3601 Fo > 4sig(Fo) and 0.1175 for all 5356 data
REM 79 parameters refined using 0 restraints

END

WGHT      0.0776    139.8504

REM Highest difference peak  3.371,  deepest hole -1.812,  1-sigma level  0.235
Q1    1   0.3089  0.3548  0.8123  11.00000  0.05    3.37
Q2    1   0.3792  0.3576  0.8107  11.00000  0.05    3.21
Q3    1   0.3301  0.3322  0.4782  11.00000  0.05    1.31
Q4    1   0.3634  0.6481  0.4330  11.00000  0.05    1.09
Q5    1   0.3115  0.6162  0.2300  11.00000  0.05    1.09
Q6    1   0.3153  0.6193  0.5635  11.00000  0.05    1.08
Q7    1   0.4154  0.4076  0.4525  11.00000  0.05    0.95
Q8    1   0.2556  0.3334  0.4743  11.00000  0.05    0.94
;
_shelx_res_checksum                59674
_shelx_hkl_file
;
  -6  -7  -8    9.52   10.68
  14  -6  -7  358.66   22.18
  -3 -21   9    2.52    3.02
  -9 -20   8   18.81    3.75
  17 -19   9   62.29    9.04
  41 -19   3   44.47    6.92
  12 -18   9   60.83    7.63
  -7 -18   8   39.13    5.19
  41 -18   2    5.67    4.46
 -20 -15   4   18.68    3.30
   3 -14   8  133.17   10.78
  32 -14   4  111.72   11.83
  34 -14   3    4.88    6.72
 -25 -14  -2    2.85    5.41
  18 -13   7   43.46    8.08
  34 -13   2    3.47    6.35
  19 -11   6    2.74    4.88
 -23 -11  -3   24.73    6.87
   3 -11 -10   23.77    6.62
   1  -8   6   32.53    4.76
  -6  -7  -8   21.50    5.21
   1  -6  -8   80.25    8.59
   4  -6  -8   42.86    6.27
  -7  -5   4   54.87    3.75
 -16  -4  -3  176.48   12.09
   6  -3  -6  132.77    8.89
 -13  -2  -2  575.81   28.60
 -26 -21   1    5.87    5.87
 -22 -20   4    1.03    3.20
  19 -16   8    3.95    6.55
  32 -11   1  281.21   17.73
 -23 -11   0   41.29    7.86
   6 -11 -10   22.18    6.35
 -12 -10  -8   64.43    9.32
 -22  -9  -1    4.20    5.69
  -3  -9  -9  172.93   14.98
 -18  -5  -1   44.27    6.32
 -11  -5  -6  155.71   12.19
  11  -2   1 4102.97  174.95
   6  -1   1 3276.62  139.42
  -5   0  -2  109.38    7.00
   5 -23  10   26.77    7.45
 -25 -21   2    3.58    5.92
  -2 -20   9   14.63    5.24
   3 -18   9  119.96   11.33
 -24 -17   2   10.02    4.58
 -25 -17   1   27.45    6.82
  28 -13   5    5.84    6.87
  26 -12   5   51.69    9.27
  -1 -11   7   29.33    5.21
  24 -11   5  175.75   13.37
 -21 -11   2   61.72    7.03
   7  -8   6   85.16    7.98
  18  -7   4  259.32   15.94
 -11  -7  -7   -3.27    6.17
  11  -5   4   48.97    6.57
 -16  -4   0  656.33   30.95
 -12  -4  -5  116.83   10.53
  15  -4  -5    5.51    1.71
  -3  -3  -6  131.11    9.79
  -5  -1  -4 1973.35   86.57
  12 -22  10   39.18    7.88
  15 -18   9  107.09   11.08
  -6 -17   8   53.23    6.50
  34 -15   4   -5.49    6.47
  36 -15   3    1.54    5.87
  12 -14   8   -2.77    6.67
 -23 -13  -4  124.49   12.09
  16 -12   7  333.55   20.32
  17 -10   6   88.68    9.09
  22 -10   5    8.33    5.34
 -22 -10  -3   30.97    7.91
 -21  -8  -1   40.29    6.17
  13  -7   5  582.10   29.43
 -20  -7  -1   16.95    4.83
   8  -6   5  272.57   15.94
 -16  -6   2  284.00   14.28
 -19  -6  -1  327.33   18.58
  16  -5   3  173.71   11.86
 -17  -5  -3   41.70    6.80
   9  -5  -7  419.67   21.70
  11  -4  -6   18.33    3.93
 -10 -21   8    3.27    3.68
 -25 -15  -1    6.35    6.57
  36 -14   2    1.76    6.09
 -24 -13  -2   -1.26    5.39
  34 -12   1   53.56    8.21
 -22 -11   1   10.12    6.02
 -21  -9  -3  201.06   14.65
   9  -9  -9  107.89   10.58
 -12  -8  -7   10.27    7.50
  -7  -8  -8  170.92   14.28
   6  -4   4  274.08   15.01
  16  -4   2    1.28    5.41
  18  -4   1   90.27    8.03
 -14  -4  -4  273.68   16.54
  -9  -2  -4 2861.64  124.82
  10  -1  -1   41.55    3.00
  -1 -26  10    5.59    4.63
 -26 -20   0    3.78    6.35
  -1 -19   9   10.12    5.31
 -26 -19  -1    4.10    5.74
 -19 -18   5   31.95    3.90
   7 -17   9   29.96    7.48
  10 -17   9   12.49    6.50
  36 -16   4  128.26   12.26
 -25 -16   0    4.13    6.27
  32 -15   5   24.40    8.44
   0 -14   8   54.44    7.30
  -5 -12   7   29.03    4.53
 -22 -10   0   74.28    8.74
  20  -9   5  212.92   14.68
   0  -9  -9  124.66   13.17
  28  -8   0   87.95    8.38
 -20  -8  -3   76.67    8.79
  26  -7   0   87.93    7.78
  -3  -7  -8   81.25    9.32
  24  -6   0  138.34    9.92
 -18  -6  -3  153.97   11.99
 -12  -6  -6   43.54    7.10
  -7  -4  -6   24.20    6.92
  17  -3  -1   74.76    5.99
   0  -3  -6  819.85   38.83
   3  -3  -6  732.37   34.80
 -10  -2   1  493.82   22.08
 -11  -2  -3 1479.48   66.25
  -4  -2  -5  609.85   29.96
   4  -1  -4  251.95   12.87
   0 -25  10    1.31    5.41
   6 -22  10   12.21    6.72
 -22 -12  -4   12.14    6.29
 -20 -10   2   71.46    7.03
  -4 -10  -9   19.04    7.08
 -13  -9  -7   24.88    8.28
  -2  -8   6   66.52    6.29
  10  -8   6   79.54    8.08
 -16  -5   1  218.16   12.06
 -17  -5   0    7.35    4.18
 -13  -5  -5  365.38   21.05
  -3  -5  -7  893.83   43.18
   5  -2  -5  495.01   23.79
  -6  -1   1  593.13   25.41
  -9  -1  -2 1161.26   51.79
  -4   0  -1  324.24   15.21
   1 -24  10   41.24    7.60
  13 -17   9   28.10    6.97
  27 -16   7    0.08    6.37
  34 -16   5   15.84    6.92
 -22 -16   3   17.45    4.66
  38 -16   3   21.93    7.68
  25 -15   7   89.54   11.71
   7 -13   8   16.87    7.53
  36 -13   1   33.01    7.40
   2 -12 -10   12.69    5.77
   3 -10   7  171.88   12.01
   6 -10   7  188.17   12.82
 -14 -10  -7   16.42    7.98
 -21  -9   0  231.43   14.73
  30  -9   0   86.27    8.23
   3  -9  -9    2.24    6.45
   6  -9  -9    7.10    6.24
   9  -7  -8   -0.20    4.36
  16  -6   4  129.62   10.40
 -15  -5  -4    6.85    6.42
   9  -3   3   42.15    5.29
 -14  -3  -2  581.98   28.55
  -8  -3  -5    3.63    5.09
 -12  -2  -1 1447.25   63.81
  -7  -1  -3  572.51   27.32
  -2  -1  -4  985.40   44.54
  18 -18   9   55.09    8.54
   4 -17   9   28.76    6.12
  24 -17   8   48.95    8.71
  38 -15   2   12.82    5.89
 -24 -15  -3    7.55    5.97
  15 -14   8   38.83    8.36
  23 -14   7   35.73    8.21
   4 -13   8   88.33    9.87
 -23 -12  -2    1.59    6.62
  14 -11   7    2.67    5.14
 -21 -11  -4   20.32    7.35
 -15 -11  -7   24.12    7.33
 -21 -10   1   44.11    6.37
  15  -9   6  325.14   19.36
 -19  -9   2    1.33    3.15
 -17  -7   2   75.46    5.87
 -13  -7  -6  199.45   14.88
  -4  -6   5  787.95   35.73
  22  -5   0   20.57    4.41
  -6  -3   3   85.01    4.53
   9  -2   2 6338.49  269.40
   2 -23  10   16.97    6.12
 -26 -23   0   -1.56    6.27
  10 -21  10    1.94    5.41
  13 -21  10   20.17    7.91
   0 -18   9   62.75    8.06
  38 -17   4   29.54    7.23
 -25 -17  -2   28.98    7.03
  22 -16   8   31.58    7.70
 -24 -16   1   -0.25    4.91
 -24 -14  -1   52.22    8.64
  10 -13   8   -2.29    6.04
  21 -13   7   79.74   10.05
   5 -12 -10    4.48    5.56
  -5 -11  -9  143.90   13.14
  32 -10   0   45.90    7.23
  -6  -9   6  659.68   30.69
  18  -8   5   22.03    6.02
 -18  -8   2    7.08    2.95
 -20  -8   0   87.65    8.18
 -19  -7   0  126.85    9.72
   0  -7  -8  361.18   21.18
 -18  -6   0  350.88   18.61
 -16  -6  -4   69.87    8.18
 -14  -6  -5  497.85   26.74
  -1  -2  -5  177.24   11.71
  -2   0  -2   67.51    5.39
   7 -21  10   -0.48    5.06
 -25 -20   1   14.83    6.55
  30 -15   6  117.41   11.66
  28 -14   6   54.92    9.14
  26 -13   6   23.06    8.11
  24 -12   6   12.92    7.30
 -18 -12  -6   28.55    8.94
  -9 -10  -8   89.97   10.78
 -20  -9   1   15.99    4.61
 -14  -8  -6  110.84   10.60
  26  -7  -3   69.72    5.51
  16  -7  -7    6.02    3.32
  11  -6   5    8.69    5.21
 -17  -6   1  224.73   12.54
   0  -5  -7  132.29   10.90
   6  -5  -7  105.02    8.91
  14  -4   3 1164.99   53.20
   2  -2  -5  120.33    8.86
   8  -1  -3  606.68   26.29
 -11 -22   8   -0.40    2.92
 -23 -20   3   -2.34    4.05
  16 -17   9   41.24    8.13
  40 -17   3   -0.43    7.08
 -23 -16   2   27.32    5.49
  -4 -15   8   14.81    4.86
  20 -15   8   81.48   10.07
 -24 -15   0   12.94    6.09
 -19 -14   4   33.74    4.26
  22 -11   6   31.63    7.08
 -22 -11  -2   57.03    8.86
 -19 -11  -5    1.46    6.12
 -17 -11  -6   34.40    9.09
  29 -10   3   32.08    6.55
 -16 -10  -6  410.08   24.65
  -1 -10  -9   56.05    9.87
  27  -9   3  108.00   10.40
 -19  -9  -4   24.68    7.10
 -15  -9  -6   48.60   10.17
  25  -8   3  110.34    9.82
  28  -8  -3  182.75   10.70
 -18  -8  -4   -0.63    6.42
  -4  -8  -8   22.54    8.33
 -17  -7  -4   12.34    5.82
 -15  -7  -5   -2.39    4.91
  -8  -7  -7   88.88    9.37
   3  -7  -8  412.62   23.06
   6  -7  -8  122.12   10.60
  -8  -5  -6  120.71   10.27
 -11  -2   0 1816.43   78.56
  14  -2  -2  210.50   10.02
   3 -22  10   10.65    5.84
 -25 -18  -1   -1.46    6.29
   8 -16   9   41.37    8.03
  32 -16   6   38.22    7.96
  40 -16   2   17.98    7.45
  38 -14   1   52.93    7.93
 -23 -14  -3    3.30    5.74
   1 -13   8   22.21    5.04
  13 -13   8   16.85    7.25
   1 -13 -10   87.05   11.05
  19 -12   7  251.59   17.32
  34 -11   0   53.38    8.71
 -10 -11  -8   12.06    7.00
   0 -10   7   61.66    6.80
 -18 -10  -5   -0.83    6.90
 -19  -8   1   32.10    4.94
 -16  -8  -5   71.94    8.51
 -18  -7   1    0.96    3.45
   3  -5  -7    4.51    4.20
   9  -4   4  231.88   13.82
  20  -4   0 1317.20   58.97
 -15  -4  -2   40.74    6.37
  14  -3   2   37.17    5.29
 -12  -3  -3 1033.04   47.84
 -10  -3  -4   -3.25    6.67
   1   0  -2    2.47    2.49
 -24 -20   2    6.27    4.83
 -25 -19   0   37.27    8.28
  11 -16   9  159.34   13.27
  -4 -11   7   33.59    4.94
  29 -11   4   58.24    8.79
  31 -11   3   51.44    8.66
  12 -10   7  339.40   20.04
  29  -9   2  267.58   16.82
 -17  -9  -5   45.65    7.96
  13  -8   6  212.67   14.25
  27  -8   2  384.87   21.86
  16  -7   5  393.38   21.83
  25  -7   2   43.54    6.55
  24  -6  -3  155.48    8.79
   3  -5   5  496.19   24.55
  14  -5   4   39.93    6.95
  11 -20  10    0.55    5.11
   5 -16   9   68.49    9.01
 -24 -16  -2    0.83    5.54
  18 -14   8   50.01    8.89
 -23 -13  -1  102.81   10.88
  31 -12   4    7.70    8.36
  33 -12   3   29.66    7.91
  20 -10   6   68.46    8.44
  31 -10   2   24.58    6.19
 -21 -10  -2   66.22    9.39
  23  -8   4   12.09    5.64
   2  -7   6   33.87    5.72
  20  -7  -6  161.55    8.44
  -4  -6  -7  224.93   14.93
   6  -5   5 1243.85   56.48
  -9  -4  -5   40.31    6.55
  10  -3  -5  469.93   22.03
 -25 -23   1    0.35    5.82
 -20 -22   5    0.10    3.20
   4 -21  10  171.50   14.40
  14 -20  10    2.92    5.59
  14 -16   9  252.60   17.63
 -22 -15  -4    3.22    5.94
 -22 -13  -3   33.14    7.43
   4 -13 -10  113.28   12.04
  17 -11   7  132.37   12.51
   2 -10  -9   22.36    7.33
  29  -8  -2   32.03    5.14
  -9  -8  -7    2.09    5.36
   8  -7   6   53.08    6.60
  27  -7  -2    1.13    3.65
  23  -6   2  771.53   37.49
  11  -6  -7 1151.06   52.58
 -16  -5  -2  865.32   41.14
  14  -3  -4    4.00    1.38
   1  -2   3 2337.85  100.47
  -6  -2  -4 2267.93   99.31
  -8  -1  -1 1819.05   78.69
 -21 -19   4    6.17    4.05
 -21 -15   3    0.55    3.65
  -3 -14   8    0.76    4.00
  33 -13   4  127.96   12.36
   8 -12   8   26.04    8.03
  36 -12   0    8.71    6.90
  33 -11   2   -4.31    6.50
  -2 -11  -9  213.45   16.09
   8 -10  -9    5.11    7.55
 -20  -9  -2    5.79    5.69
  -5  -9  -8  164.70   13.55
  -8  -7   5   79.06    5.16
  21  -7   4  462.02   24.93
  25  -6  -2    0.00    3.42
  -9  -6  -6   56.23    7.73
   8  -4  -6   34.42    4.71
 -13  -3  -1  247.19   13.77
  -5  -3  -5   90.57    8.81
   4  -2   3 4963.46  211.51
  19 -17   9   29.64    7.10
 -23 -14   0    1.44    5.67
  35 -13   3   10.17    7.88
   7 -13 -10   21.70    6.32
   5 -12   8   63.38    8.03
  27 -11   5  175.10   14.45
  25 -10   5   32.56    8.16
   5 -10  -9   39.99    7.86
  18  -9   6  142.87   11.68
  31  -9  -2   29.16    5.49
 -19  -8  -2   19.77    6.22
  -1  -8  -8  125.12   11.08
  11  -8  -8   36.49    6.35
 -17  -6  -2   64.81    7.30
   1  -1   2    2.90    3.05
   5 -27  11   -1.36    4.51
 -25 -22   0   20.82    7.68
 -25 -21  -1   -2.47    7.30
  28 -15   7   -2.95    5.94
  35 -14   4  117.87   11.71
  31 -13   5   10.10    7.08
  11 -12   8   18.00    7.91
 -22 -12  -1   49.30    8.94
   4  -9   7  463.15   24.58
  23  -9   5  169.28   12.92
 -10  -9  -7   54.61    8.36
  25  -7  -4  458.50   20.90
  21  -5   2  320.96   18.03
 -13  -4  -3  320.96   18.10
 -11  -4  -4   -1.26    6.67
  -1  -4  -6  338.79   19.04
 -10  -2  -2   38.95    5.59
  -4  -1  -3 1677.49   73.37
 -24 -23   2    8.18    6.09
   5 -20  10    8.79    6.60
 -24 -19   1   20.72    6.45
 -24 -17  -1    6.65    6.47
   2 -16   9  127.43   11.18
   9 -15   9   52.90    8.16
 -23 -15  -2    8.86    5.56
  26 -14   7   60.41    8.94
  33 -14   5   -4.13    7.30
 -21 -14  -4  145.61   13.47
  24 -13   7   14.98    7.98
  35 -12   2   29.94    8.61
 -21 -12  -3   16.19    7.28
  15 -10   7  234.12   15.76
 -11 -10  -7   30.90    7.83
  -6 -10  -8   18.94    7.65
  29  -8   1  134.69   10.42
  -1  -7   6  147.58    9.90
  27  -7   1  129.10   10.60
  14  -6   5   82.09    8.41
   9  -5   5  626.12   31.00
  19  -5   3   15.91    5.72
 -10  -5  -5  199.65   13.42
  13  -5  -6  168.28    9.90
  12  -3   3  790.34   37.11
  18  -3   0  796.98   36.74
  15  -2  -1   61.19    4.73
   4  -1   2   64.08    5.01
   9  -1   1 1449.39   63.18
   6 -26  11    4.33    5.54
 -23 -23   3    0.35    4.94
  -6 -21   9   11.56    4.51
  -5 -20   9   30.09    6.19
 -17 -20   6    0.20    1.59
  12 -19  10    3.50    5.62
  -4 -19   9    9.95    4.83
 -23 -17  -3   31.60    7.50
  17 -16   9  154.05   13.57
  23 -15   8   52.30    8.33
  37 -15   4   -1.61    5.72
  37 -14   3    3.63    5.49
   3 -14 -10   92.74   10.42
   2 -12   8    6.80    5.24
  -3 -12  -9  201.29   15.51
 -12 -11  -7   45.00    8.91
  31  -9   1   29.01    6.32
 -10  -7  -6   83.12    9.62
  19  -6   4  195.42   13.29
  25  -6   1  134.51   10.53
  -1  -6  -7  138.66   10.85
  23  -5  -2   12.77    3.40
  22  -5  -3  104.72    6.37
  -5  -5  -6  125.44   10.12
  -8  -2  -3 1167.20   52.70
  -2 -24  10   12.89    5.97
  -1 -23  10    2.97    5.39
   9 -19  10    9.92    5.97
 -24 -19  -2   -0.86    7.30
 -24 -18   0   19.92    7.13
   6 -15   9   51.29    7.68
  12 -15   9  185.47   14.50
  35 -15   5    8.81    6.07
  21 -14   8    1.21    6.27
  22 -12   7  195.52   16.17
 -13 -12  -7   54.56    9.06
 -20 -11  -3   15.21    7.03
   1 -11  -9  168.02   14.68
  -5  -8   6  123.96    8.31
  16  -8   6   59.07    7.70
  21  -8   5  242.63   15.99
   2  -8  -8  117.69   10.27
  12  -4   4  103.26    9.06
   2  -4  -6 1114.12   51.14
   5  -4  -6  202.77   12.34
   4  -3   4  841.48   38.70
   9  -2  -4  976.41   42.58
  -7  -1   0 1503.60   64.64
  -1   0  -1    8.84    1.51
   7 -25  11    0.18    6.87
   0 -22  10   15.59    6.29
  15 -19  10   68.97   10.07
  -3 -18   9   29.61    5.87
  -2 -13   8    4.66    4.46
  29 -13   6   20.67    7.70
  37 -13   2   22.11    7.88
 -22 -13   0   -2.49    5.24
 -20 -13  -4   15.64    7.78
  27 -12   6   21.28    7.70
 -21 -11  -1   31.25    7.28
  -3 -10   7   43.18    5.46
  33 -10   1   31.05    7.23
   1  -9   7  114.06    9.22
   8  -8  -8    2.79    4.28
  28  -7  -1  162.91   11.00
  23  -5   1  135.77    9.92
 -14  -5  -3  187.97   12.61
 -14  -4  -1    1.16    4.03
   1  -3   4 1079.17   48.17
   7  -2   3 1651.76   72.59
  12  -2   2  986.74   44.79
  -6  -1  -2  808.59   36.56
  -7 -22   9   16.22    4.51
 -22 -19   3   38.40    6.42
 -23 -19   2   42.45    7.33
  39 -15   3   18.33    6.55
  31 -14   6  131.76   13.24
 -22 -14   1   -3.05    5.46
   6 -14 -10  153.60   13.14
  -4 -13  -9   39.58    7.93
  20 -11   7   31.20    8.36
  25 -11   6   92.51   11.08
 -19 -10  -3  222.36   15.28
  -2  -9  -8    7.38    5.87
  30  -8  -1   20.60    4.94
 -11  -8  -6   92.66    9.59
   5  -8  -8   61.61    7.50
  26  -6  -1  546.30   26.97
 -11  -6  -5  890.00   43.08
   8  -6  -7  977.02   45.63
 -12  -5  -4    6.72    4.94
  -2  -2   3 4834.61  205.19
   1 -21  10  112.91   11.58
  15 -15   9  211.89   15.96
 -22 -14  -2    3.80    6.95
  19 -13   8    1.31    8.13
 -16 -13  -6  200.23   16.09
  -8 -12  -8   87.27   11.46
   4 -11  -9   17.20    6.85
 -12  -9  -6   66.65    8.76
  19  -7   5   24.70    6.07
 -15  -6  -3   37.77    6.97
   2  -6  -7  155.69   11.28
  17  -5   4   23.52    5.74
  17  -4   3  671.74   33.31
  -6  -4  -5   21.55    5.97
   7  -3   4   44.67    5.82
 -12  -3   0  900.88   40.44
  -3  -2  -4 1014.89   46.18
   8 -24  11    1.03    6.45
 -24 -20  -1    5.82    5.67
  -2 -17   9   48.95    6.97
  20 -16   9   11.71    6.60
 -23 -16  -1   76.29    9.82
 -22 -16  -3    7.03    7.20
   3 -15   9  219.14   15.56
 -18 -13  -5   56.65    9.14
  -9 -13  -8    6.90    6.65
 -15 -12  -6  177.04   14.65
   6 -11   8   23.69    6.37
   9 -11   8    0.05    5.72
  35 -11   1  110.64   11.68
  10 -11  -9   81.66    9.85
  23 -10   6   64.26    8.89
 -20 -10  -1   -0.08    5.09
 -13 -10  -6  152.06   13.04
  13  -9   7  323.78   19.41
  32  -9  -1   18.43    5.51
 -17  -8  -3    6.02    4.94
 -16  -7  -3  168.88   12.26
   5  -6  -7  481.99   25.15
  -7  -3  -4    1.71    4.78
 -24 -22   1    2.14    5.51
   2 -20  10   87.25    9.92
  10 -18  10   -0.48    5.49
 -18 -17   5    1.36    2.39
 -11 -15   7   59.22    5.06
  39 -14   2    0.50    5.19
   0 -12  -9  153.60   13.75
 -14 -11  -6   62.87    9.64
   7 -11  -9    2.90    7.13
 -12  -7  -5   31.93    6.55
   6  -6   6  488.36   25.15
 -13  -6  -4   43.76    6.52
  -3  -5   5  400.03   19.77
  12  -5   5  509.66   26.39
 -15  -5  -1  116.38    9.01
  24  -5  -1   50.43    5.64
  21  -4   1   33.92    5.44
 -24 -21   0    6.22    6.24
  13 -18  10   20.85    6.65
 -23 -18  -2   -2.47    5.87
  41 -16   3   42.23    9.24
  10 -14   9   20.45    7.81
 -21 -14   2   13.92    4.71
  -9 -13   7   54.99    5.46
  17 -12   8   -2.27    6.75
 -21 -12   0  137.58   11.68
 -17 -12  -5  -11.76    7.68
 -18 -11  -4    7.55    6.37
  18 -10   7   79.32    9.54
  -3 -10  -8   -1.26    6.62
  21  -9   6   36.69    6.97
 -19  -9  -1   44.49    6.37
  13  -9  -8   93.42    9.09
 -13  -8  -5  343.68   20.40
  14  -7   6   84.86    8.81
  -2  -7  -7  135.16   10.98
  -6  -6  -6   72.52    8.13
  21  -4  -2   91.02    6.37
 -11  -3  -2  724.12   34.02
   7  -3  -5   83.67    6.55
   7  -1   2  446.13   21.33
 -24 -25   1    6.92    6.22
   7 -18  10   -0.40    4.68
 -23 -18   1   -1.21    5.24
 -23 -17   0   -2.42    5.36
  18 -15   9   94.93   10.73
   7 -14   9   57.64    7.88
 -21 -13  -2   -0.76    6.09
  37 -12   1   18.83    7.33
   3 -11   8   25.38    5.39
  12 -11   8   46.53    8.18
 -16 -11  -5   55.32    8.74
 -17 -10  -4    5.72    6.40
 -15 -10  -5    0.10    5.97
 -14  -9  -5  124.49   10.95
  -7  -9  -7   10.35    7.10
   1  -9  -8   87.95    9.42
 -14  -7  -4   56.73    7.23
  13  -7  -7  211.11   12.61
  17  -6   5  165.30   12.09
  -2  -5  -6   76.42    8.06
 -11  -3   1  351.48   16.44
   1  -3  -5  667.96   31.75
  -2  -1   2  501.60   22.11
  -1  -1  -3 2427.79  104.55
   4 -25  11   -1.01    4.99
   5 -15 -10    3.47    5.59
  13 -14   9   86.16   10.07
  -1 -12   8    6.62    4.53
  30 -10   4   46.78    8.66
  28  -9   4    5.72    5.92
  30  -9   3   16.49    6.45
 -16  -9  -4    7.53    4.88
   5  -8   7  935.52   44.67
  26  -8   4   -2.72    4.81
  28  -8   3  145.26   12.26
 -18  -8  -1   28.08    6.09
 -15  -8  -4   -3.25    5.44
 -17  -7  -1  169.41   11.81
   9  -6   6   95.78    9.34
  23  -6  -4  474.64   21.08
   4  -4   5  863.48   40.19
  -9  -3  -3  731.14   34.62
  16  -2   0 1210.99   53.78
 -24 -24   0    9.49    6.87
 -21 -22   4    2.49    3.75
   3 -19  10   25.58    5.87
 -20 -18   4   17.05    4.43
 -21 -15  -3   23.24    6.50
  24 -14   8   33.89    7.48
  27 -13   7   32.86    7.73
 -21 -13   1    9.90    6.07
  -1 -13  -9   83.52   10.22
  32 -11   4  133.05   12.44
  32 -10   3   60.68   10.20
  19  -8   6    0.86    5.21
  26  -7   3   39.10    6.80
  -6  -4   4    1.33    2.42
  -2  -3   4   53.81    4.78
  10  -2   3  358.05   18.63
   5 -24  11    0.00    5.67
 -23 -22   2    2.19    4.83
 -22 -15  -1   17.78    7.28
   8 -15 -10    7.70    6.70
   4 -14   9   59.15    8.79
  -8 -12   7    0.86    3.27
  25 -12   7   54.54   10.07
 -17 -12   4    5.82    3.02
  34 -12   4    8.89    7.55
   3 -12  -9   46.56    8.44
  30 -11   5   11.05    8.56
  -4 -11  -8   11.05    9.12
  -8 -10  -7   23.19    6.90
  -2  -9   7   48.52    5.74
  16  -9   7  621.51   32.53
  -7  -7  -6   31.65    6.52
  -7  -5  -5   36.06    6.40
   7  -4   5 2514.49  110.21
  15  -4   4   15.79    5.97
  22  -4  -1  146.62    9.54
  10  -3   4   74.61    7.58
  15  -3   3  415.64   21.98
   4  -3  -5  157.20    9.74
  -9  -2  -1   63.65    5.19
 -12 -16   7    0.60    2.12
 -20 -16  -4  115.12   11.58
  16 -14   9   90.29   10.32
  22 -13   8   48.62    8.74
 -12 -12   6    6.90    2.04
  32 -12   5    5.84    6.47
 -20 -12  -2    8.81    7.53
  34 -11   3   39.41    8.16
 -20 -11   0   37.95    6.42
  -9 -11  -7   43.71    8.31
  26  -9   5  127.13   11.96
   4  -9  -8  238.58   16.06
  10  -9  -8   49.78    7.13
   2  -8   7 1036.32   48.55
  11  -8   7   33.77    6.50
  31  -8   0  234.37   15.21
  29  -7   0   71.11    7.63
   0  -6   6  185.55   11.68
  24  -6   3  158.08   11.86
  27  -6   0   39.93    6.22
  17  -5  -5  322.70   14.78
   1  -4   5  142.49    9.74
  -8  -4  -4 3112.35  135.54
  19  -3   1  102.41    9.01
   6 -23  11   11.46    6.97
 -22 -22   3    9.06    5.11
 -23 -19  -1   17.55    6.65
   4 -18  10    4.94    5.04
 -22 -18   2    7.18    5.21
  11 -17  10   10.85    6.19
  14 -17  10    8.06    6.32
 -22 -17  -2    3.00    5.26
  -8 -16   8  255.60   14.88
   4 -16 -10  122.75   11.76
   0 -15   9  359.89   21.20
 -12 -14  -7   27.92    7.65
  -2 -14  -9  303.59   20.07
  34 -13   5   -1.44    5.69
  36 -13   4   41.50    8.86
 -10 -12  -7  241.70   17.40
  23 -11   7    2.09    6.82
  24  -8   5  367.65   21.81
  30  -8   2  176.38   13.07
  -3  -8  -7  593.58   30.79
  -4  -7   6  188.65   11.05
  28  -7   2   -2.90    4.66
   1  -7  -7   88.05    9.06
  22  -6   4    0.68    4.94
  10  -5  -6  142.67    9.22
 -13  -4   0 1087.53   48.60
 -12  -4  -2   55.97    7.15
   5  -1  -3  965.91   42.02
 -23 -25   2   13.12    6.27
   8 -17  10   17.17    7.15
  -7 -15   8   54.04    6.17
 -20 -14  -3    3.27    5.84
 -19 -13   3   32.31    5.79
 -20 -13   2   90.65    8.84
 -11 -13  -7   23.79    7.96
  20 -12   8   -0.43    6.17
  36 -12   3   10.88    5.94
  -5 -12  -8    1.84    7.33
   6 -12  -9    8.51    7.58
 -11 -11   6   38.65    3.58
   7 -10   8   93.77    9.64
   0 -10  -8  238.38   16.22
  32  -9   2    7.55    7.68
  33  -9   0   70.43    9.14
   7  -9  -8   93.97    8.94
  17  -7   6  224.88   15.11
  12  -6   6  341.26   19.64
  -7  -6   5  566.36   25.81
  26  -6   2  472.32   25.31
  15  -5   5  135.26   11.20
  25  -5   0   37.32    5.92
   1  -5  -6    6.22    4.88
  -3  -4  -5   90.14    8.38
  -5  -2  -3   90.95    7.35
   2  -1  -3 2274.83   97.65
 -23 -21   1   -3.00    5.64
 -21 -18   3   20.14    5.16
  -9 -17   8   30.82    4.76
 -22 -16   0   15.84    6.55
 -19 -15  -4   14.73    6.60
  38 -14   4   18.88    6.55
   8 -13   9  121.01   11.73
  11 -13   9  225.91   16.77
  30 -12   6  120.36   11.96
 -20 -12   1    1.51    4.91
   9 -12  -9  136.65   12.51
   0 -11   8    3.65    3.60
  28 -11   6   40.51    8.11
 -19 -11  -2   27.90    7.45
  10 -10   8  232.38   16.49
  21 -10   7  123.05   13.40
  34 -10   2   15.94    6.52
 -19 -10   0  176.96   12.21
  -8  -8  -6  157.95   12.11
  22  -7   5   22.59    5.94
  10  -4   5  815.57   39.31
   6  -2  -4 1946.01   84.00
  12  -1   1  964.88   43.33
   2   0  -1  276.82   12.01
   7 -22  11   71.89   10.45
 -23 -20   0   14.45    6.17
 -15 -15  -6   82.74   10.25
 -21 -14  -1   15.61    7.28
  38 -13   3   -0.71    5.19
   2 -13  -9  149.97   13.14
  -7 -11   7   45.80    5.51
  26 -10   6   23.95    8.11
  35 -10   0    5.26    6.90
  14  -8   7   66.47    7.91
  10  -7  -7  191.04   12.21
  -8  -6  -5    8.71    4.63
  15  -6  -6   17.58    3.27
  24  -5   2  320.81   18.51
 -10  -4  -3  641.07   31.15
  20  -4  -3  391.74   17.85
   3  -2  -4 1001.02   44.64
   6   0   0 2063.59   88.03
 -23 -22  -1    1.18    5.82
 -19 -21   5   13.22    3.58
 -21 -18  -3   10.70    6.07
   7 -16 -10  109.15   11.91
 -17 -15  -5   59.55    9.22
  19 -14   9   46.00    8.21
  -7 -14  -8    6.80    6.17
   5 -13   9   50.36    7.73
  14 -13   9  246.68   17.95
 -19 -13  -3   40.94    8.11
   4 -10   8   25.18    6.04
   4  -7  -7  251.17   15.61
  20  -5   4  251.82   16.27
 -13  -5  -2 1537.72   69.07
  -4  -3  -4   44.82    5.74
  15  -2   2   44.42    6.80
  -7  -2  -2   53.51    4.99
  10  -1   2  544.58   25.93
  -3 -22  10   14.05    5.79
  -2 -21  10   71.89    9.06
  -1 -20  10   51.47    7.96
   1 -14   9  135.11   11.51
 -14 -14  -6   13.70    8.56
  18 -11   8   -5.46    6.80
  36 -11   2    3.37    5.49
 -10 -10   6   62.14    4.53
 -18 -10  -2   10.60    5.09
  19  -9   7  306.03   19.74
  24  -9   6   -0.81    7.05
 -18  -9   0  703.39   34.24
  -9  -9  -6   52.75    7.53
   7  -7  -7  368.98   20.04
  -9  -5  -4  661.37   32.73
   4  -5  -6   11.26    4.99
   7  -5  -6   43.08    5.49
  23  -4   0   54.29    6.24
 -23 -24   1    5.34    5.99
 -22 -20  -2    5.56    5.56
 -10 -18   8   11.83    3.58
  12 -16  10    3.12    6.42
 -21 -16  -2    5.44    5.72
  40 -14   3    6.12    5.99
  -5 -13   8   28.23    5.26
 -13 -13  -6  374.19   22.99
  -1 -11  -8    9.92    8.16
 -10 -10  -6   -1.44    5.19
  20  -6   5  223.39   15.21
  12  -4  -5  540.81   24.85
  13  -3   4    7.13    5.34
  20  -3  -1  602.45   28.35
  -5  -1  -1 2203.87   94.52
  -3  -1  -2    8.89    3.10
   4   0   1  282.34   13.60
 -23 -27   1   -1.16    6.55
 -23 -23   0   11.94    6.75
   8 -21  11   -4.78    5.79
   0 -19  10   -3.27    5.09
 -22 -18  -1   21.38    6.32
   9 -16  10   14.50    6.12
  15 -16  10   17.98    6.55
 -16 -14  -5   17.50    8.59
   1 -14  -9  195.19   15.16
   5 -13  -9   24.27    7.05
  38 -12   2   31.65    6.90
 -18 -12  -3  242.48   16.37
 -12 -12  -6   88.18   10.15
 -16 -11   4    5.34    2.34
 -19 -11   1   13.62    4.66
 -11 -11  -6    3.65    6.02
   3 -10  -8  492.24   26.82
  -1  -8   7  366.11   19.69
  22  -8   6   38.27    7.78
 -17  -8   0  128.39    9.47
   6  -7   7  151.98   11.26
   9  -7   7   58.57    7.43
  -9  -7  -5    7.58    6.22
  15  -6   6  716.69   36.23
 -15  -6   0  216.57   12.87
 -14  -6  -2  953.43   44.62
   7  -5   6  479.14   24.90
 -11  -5  -3  394.29   21.08
  22  -4   2    2.34    5.44
  19  -3  -2  191.64   10.27
  13  -2   3  293.97   16.49
  17  -2   1   -3.37    4.88
   2 -24  11    3.10    4.00
   6 -17 -10   61.06    9.06
  17 -13   9   24.68    6.95
 -20 -13  -1   94.20   10.42
 -19 -12   2   -0.10    3.90
   0  -8  -7  441.27   24.05
  15  -8  -7   86.47    7.13
 -16  -7   0  281.84   15.76
 -15  -7  -2  105.38    8.76
  13  -4   5  656.63   32.73
   5  -2   4   69.12    6.80
   3 -23  11   -1.51    4.96
 -22 -21   2   16.17    5.59
   1 -18  10  124.49   11.48
 -21 -15   0    6.09    6.07
 -17 -13  -4   12.19    7.20
 -15 -13  -5   58.72   10.32
   9 -12   9  166.39   13.29
  23 -12   8    3.05    5.87
  28 -12   7   -5.21    5.97
 -18 -12   3  183.38   10.95
  16 -10   8   74.36   10.70
  -6 -10   7  491.78   24.25
  32  -8   1   60.43    8.11
   3  -7   7  147.17   10.70
  30  -7   1   34.72    6.90
  -4  -7  -6   14.03    5.31
  28  -6   1    6.47    4.28
 -10  -6  -4   52.80    7.05
  10  -5   6   83.85    8.41
  -2  -4   5 1305.49   57.91
 -10  -3  -1   22.54    3.85
   5  -1   3  385.85   19.06
  13  -1  -1  491.15   22.28
   4 -22  11    4.03    5.44
 -19 -18  -4    1.91    5.44
 -21 -17   2   -6.17    4.71
 -20 -17  -3   35.98    7.43
   6 -16  10    2.32    6.09
   0 -15  -9  245.68   17.40
   2 -13   9   67.18    7.83
   8 -13  -9   65.74    8.76
  12 -12   9  192.95   15.23
  -2 -12  -8   -3.15    7.20
  26 -11   7   51.59    8.86
   1 -10   8   46.15    6.85
   6 -10  -8  488.48   26.34
  12 -10  -8    7.50    5.49
  17  -8   7  206.70   14.96
 -10  -8  -5  491.56   26.26
  12  -7   7  132.82   11.03
  20  -7   6  177.16   13.35
  18  -5   5   51.87    7.38
  -4  -5  -5    5.21    5.34
   0  -4  -5  847.02   39.48
   2  -2   4  231.25   12.64
   8  -2   4  363.85   19.21
   2  -1   3  619.87   28.38
   9 -20  11   98.05   11.05
  -5 -17   9   27.02    5.46
 -20 -15  -2   19.69    8.03
  40 -13   2   52.40    8.28
  11 -13  -9  196.65   15.01
   6 -12   9    0.15    5.01
  -4 -12   8   15.31    4.96
 -16 -12  -4   10.85    5.99
 -14 -12  -5    9.17    6.40
  21 -11   8   95.48   10.60
 -13 -11  -5  107.29   10.17
  -6 -11  -7   -1.74    5.74
  24 -10   7    7.73    7.18
   8  -9   8  136.73   11.63
  11  -9   8  120.46   11.36
  31  -9   4    5.14    6.67
  34  -9   1   47.49    7.98
 -11  -9  -5  718.88   36.13
  -3  -6   6  168.53   10.45
 -12  -6  -3   81.81    8.33
   0  -6  -6  511.95   26.41
  26  -5   1    2.57    4.91
 -11  -4   2  744.76   32.48
  18  -3   3  381.17   21.13
  21  -3   0  327.71   17.55
  14  -1   0 3368.10  144.35
   1   0   1   10.68    1.59
 -22 -20   1   26.44    7.05
  -6 -18   9    5.56    4.08
 -19 -17   4   36.41    5.14
   9 -17 -10   24.22    8.51
  -4 -16   9    5.77    4.43
 -21 -16   1   -2.79    5.24
  -1 -16  -9   55.55    9.47
  -3 -13  -8   -3.02    7.55
  -7 -12  -7  101.60   10.68
  31 -10   5   -2.92    6.04
  33 -10   4   29.66    8.66
 -18 -10   1    2.90    3.78
 -16 -10  -3  401.59   22.61
 -12 -10  -5    0.20    4.66
   9 -10  -8  146.29   11.68
   5  -9   8   82.29    8.89
  -9  -9   6  120.59    7.23
  29  -9   5   -0.40    6.85
  29  -8   4   23.06    7.38
  27  -7   4   28.91    7.00
 -13  -7  -3   80.32    7.98
 -11  -7  -4   49.20    6.87
   1  -5   6  203.93   12.59
   5  -3   5   69.29    7.10
  20  -3   2   34.22    5.74
   8  -1   3  779.28   36.11
   7   0   1   72.19    5.26
   5 -21  11    9.06    5.24
 -21 -21   3   37.44    6.77
 -21 -19  -2    4.13    6.47
   2 -17  10   -2.62    4.05
 -21 -17  -1   24.47    6.50
  10 -15  10    4.13    5.54
  13 -15  10   -3.75    5.69
 -10 -15  -7  191.47   15.08
  -9 -14  -7  146.95   13.22
   4 -14  -9   18.88    6.77
  -8 -13  -7   36.03    8.74
  15 -12   9  114.39   11.41
 -19 -12  -1    6.12    4.78
  33 -11   5   21.23    6.92
  35 -11   4   40.01    7.78
 -15 -11  -4   27.80    6.32
   2 -11  -8  117.03   11.36
  36 -10   1    3.53    6.50
 -15  -9  -3  333.86   19.34
 -14  -8  -3  133.80   10.98
 -12  -8  -4   17.83    5.49
   8  -3   5  403.25   21.50
  -6  -3  -3   35.33    4.94
 -22 -24   2    0.25    5.89
 -20 -21   4   11.15    4.13
  -7 -19   9   27.75    5.24
 -20 -17   3   10.55    4.48
 -19 -16  -3   13.85    6.22
  -3 -15   9  141.13   11.26
  -4 -14  -8   39.56    8.79
  35 -12   5    1.54    5.74
 -18 -11   2   21.13    4.63
 -14 -10  -4    9.34    5.29
  14  -9   8    1.51    6.75
  22  -9   7   36.94    8.36
  33  -9   3   -7.33    6.77
 -13  -9  -4    4.61    6.19
  -1  -9  -7  333.00   19.61
  31  -8   3  111.72   11.23
  -5  -8  -6  170.52   12.51
   3  -8  -7   -0.53    4.33
  29  -7   3   92.36   10.40
  25  -6   4   39.41    6.95
  13  -5   6  123.10   10.42
  24  -4   1  126.98   10.05
  -5  -4  -4 3028.86  131.56
  -8  -2   0 1111.15   48.45
   6 -20  11   79.09    9.82
  10 -19  11   76.17   10.63
 -11 -19   8   38.20    4.36
 -13 -17   7   55.92    3.85
 -18 -17  -4  108.45   11.05
 -17 -16   5   11.38    2.85
   7 -15  10    8.64    6.17
  16 -15  10   21.45    7.20
 -20 -14   0   54.34    8.61
  37 -12   4    1.13    7.13
  19 -10   8   21.86    7.33
  29 -10   6   86.34   10.60
 -15 -10   4   95.56    5.41
  35 -10   3   14.68    6.67
 -17  -9   1   29.79    5.34
  15  -7   7  125.22   10.88
  25  -7   5   43.26    7.91
  18  -6   6  556.07   29.54
  27  -6   3   32.28    7.15
 -13  -5   1 1819.93   79.01
   2  -3   5  196.70   11.94
  16  -3   4   46.41    6.52
  -8  -3  -2  962.36   43.56
  -1  -3  -4  239.41   13.55
  -2  -2  -3   30.19    4.08
  13  -1   2   33.67    5.72
 -22 -22   0   38.05    8.54
 -20 -20  -3   30.97    7.43
   8 -18 -10   33.61    7.63
 -16 -17  -5   16.49    6.67
   3 -16  10   20.55    6.42
  -6 -16  -8    0.71    4.91
 -19 -14  -2    7.63    6.65
   3 -12   9  108.07   10.55
  -3 -11   8    4.48    4.28
 -18 -11  -1    2.85    4.10
  -5  -9   7  157.60   10.25
  27  -9   6   29.49    8.01
  12  -8  -7  204.63   12.87
   0  -7   7  439.69   22.86
  16  -4   5  163.79   12.04
   3  -4  -5 1645.11   72.82
  11  -2   4  142.59   10.55
 -22 -23   1   -3.53    6.27
 -13 -16  -6  130.00   13.29
   3 -15  -9  104.62   11.20
   7 -14  -9   14.23    7.05
  10 -11   9   27.02    7.10
 -17 -11   3  510.24   24.40
  37 -11   3   25.36    7.10
   2  -9   8   -2.92    4.08
  -6  -9  -6   21.23    5.99
  20  -8   7   -5.44    7.08
  23  -6   5  177.67   13.45
  -6  -5   5    5.69    3.02
  25  -5   3  153.97   12.16
 -11  -4  -1 1037.30   46.73
  11  -3   5   33.36    6.35
   9   0   0   33.59    3.45
   5   0  -1  460.81   19.64
 -22 -26   1   -3.60    6.35
 -22 -25   0   13.22    7.13
  -8 -20   9   10.10    4.31
   1 -12  -8   51.06    8.54
   7 -11   9   11.61    5.92
  13 -11   9  153.52   13.09
   5 -11  -8   53.20    8.56
  -2 -10  -7   38.37    6.72
  25  -8   6   85.48   10.63
 -16  -8   1  261.16   14.35
  10  -6   7   11.63    5.44
 -14  -6   1    0.91    4.18
   3  -6  -6  751.69   36.01
  12  -6  -6   95.10    7.18
   9  -4  -5    0.83    3.40
  16  -2   3  175.65   12.04
  18  -2  -1  298.13   15.26
 -21 -24   3   22.21    5.92
   7 -19  11  144.25   13.75
 -21 -18   0   13.57    6.29
 -20 -18  -2   39.99    7.50
 -17 -16  -4   10.73    6.52
 -15 -16  -5  200.58   15.46
 -20 -15   1   20.90    6.29
 -18 -15  -3   39.08    8.28
 -12 -15  -6  131.49   13.55
  11 -14  10   14.53    7.00
  24 -11   8  211.99   16.14
  17  -9   8   25.73    7.98
  -8  -8   6   47.16    4.41
   9  -8  -7  139.70   10.35
 -15  -7   1   13.85    3.73
  -1  -7  -6   73.60    8.16
   6  -4  -5  581.37   27.52
  22  -3   1  533.35   26.74
  -1  -2   4  295.78   14.98
  19  -2   0  389.88   19.94
  11  -1   3 2118.41   93.06
   5   0   2  115.62    7.33
 -21 -20   2   13.47    5.87
 -21 -20  -1    6.60    6.70
 -20 -16   2   79.16    8.03
 -20 -16  -1   72.19    8.89
   2 -16  -9   94.27   10.47
  14 -14  10   72.34    9.39
 -11 -14  -6   38.32    8.23
  10 -14  -9    6.17    5.54
 -18 -13  -2    1.01    6.22
  39 -12   3    6.22    5.74
 -17 -10   2    1.13    3.42
 -17 -10  -1   22.86    5.21
  -7 -10  -6  201.54   14.05
   9  -8   8   73.07    8.86
  33  -8   2    0.08    7.53
  23  -7   6   36.64    8.16
  31  -7   2   28.02    7.23
  31  -7  -1   -1.51    4.31
  30  -7  -2    5.67    3.90
   4  -6   7  142.29   10.60
  29  -6   2  113.38   10.17
  16  -5   6   89.99    9.27
   5  -4   6    9.59    5.39
   8  -4   6   17.70    5.31
  23  -4   3   54.74    8.16
 -20 -24   4    1.41    4.36
   4 -15  10   -1.74    4.51
   8 -14  10   90.42   10.53
  -1 -13   9   89.82    8.94
 -19 -13   0   79.19    8.81
 -10 -13  -6   85.79   10.00
   0 -13  -8   23.39    7.38
  16 -11   9   73.10    9.52
  -8 -11  -6  285.54   18.31
  -2 -10   8    6.80    4.73
  27 -10   7   32.48    7.45
  35  -9   2   26.89    7.08
   2  -9  -7   74.43    7.93
  17  -9  -7   -1.69    3.80
   6  -8   8    6.40    6.29
  18  -7   7   33.51    7.63
  -6  -7  -5  114.19    9.69
  13  -6   7  295.58   18.15
  29  -6  -1   73.65    7.28
  21  -5   5  306.39   18.81
 -12  -5  -1  391.85   19.89
  -6  -5  -4 2712.57  118.52
  21  -4   4   30.64    6.42
  -7  -4  -3  657.67   31.35
  -1  -1   3  626.44   28.20
  10   0   1  336.10   16.57
   1 -22  11    5.04    5.44
 -19 -19  -3    6.14    5.44
   1 -17  -9  198.72   15.26
 -14 -15  -5   26.39    8.08
   6 -15  -9   33.06    7.58
  -9 -12  -6   66.88    8.59
   8 -11  -8   60.18    7.60
  22 -10   8   53.93    8.76
 -16  -9  -1  109.71    9.42
  17  -7  -6  196.38   10.75
  28  -6  -2    3.83    3.70
   6  -6  -6  178.65   11.43
 -11  -5   3  254.62   11.31
  27  -5   2  187.66   13.12
  11  -4   6  201.71   13.67
  -5  -2   3  968.86   41.85
   2 -21  11   -1.94    5.14
   8 -18  11   -3.10    6.75
 -17 -14  -3    1.28    6.55
  41 -13   3   18.94    7.05
   4 -11   9   17.15    5.79
  11 -11  -8   10.98    6.14
  37 -10   2   73.12    9.74
  25  -9   7   10.80    6.55
 -14  -9   4    2.59    1.51
  -4  -8   7   14.73    4.10
  21  -6   6   81.76    9.24
   9  -6  -6   40.21    5.16
  -2  -5   6  253.08   14.15
  27  -5  -1   -0.68    3.75
  -9  -4  -2  174.70   10.90
  14  -2   4  105.75    9.44
   2   0   2   61.87    5.11
   8   0   2 1497.18   65.77
   3 -20  11   10.20    5.92
  -3 -19  10    6.22    4.43
  -2 -18  10   50.41    7.25
  -9 -17  -7   59.12    9.17
  -1 -14  -8    3.15    6.87
 -17 -12  -2   20.29    5.54
   4 -12  -8  121.34   11.08
 -16 -10   3    7.33    2.77
  15  -8   8   23.01    7.58
  32  -7   0   52.02    8.06
 -14  -7  -1   27.09    5.34
  30  -6   0   84.75    8.16
 -13  -6  -1   32.20    5.21
 -12  -5   2  298.10   14.13
  25  -4   2    1.31    4.26
   0  -1  -2    1.76    3.02
 -20 -21  -2   -4.05    5.87
  -4 -20  10   12.82    5.24
 -18 -20   5    2.90    3.17
  -1 -17  10   84.73    9.22
 -19 -17  -2    7.81    5.87
  -8 -16  -7   22.23    7.83
   5 -14  10   81.61    9.64
 -13 -14  -5   19.94    7.23
  39 -11   2    7.86    5.67
  11 -10   9  185.50   14.25
  20  -9   8   21.28    8.56
 -16  -9   2   16.77    3.75
   3  -8   8   16.24    4.99
  23  -8   7    4.05    7.00
  34  -8   0  112.00   10.90
  -7  -8  -5   57.31    7.10
  19  -4   5   -1.36    5.21
  20  -2   1   57.08    7.03
 -21 -23   2   -0.73    5.94
   4 -19  11   53.15    8.64
 -17 -19  -4   46.78    9.24
 -20 -17   0   35.83    6.50
   5 -16  -9   75.19    9.57
 -19 -15  -1   69.29    8.81
  -7 -15  -7  231.65   17.00
  -2 -15  -8   46.81    9.17
   9 -15  -9  126.75   11.63
 -15 -14  -4   36.16    7.43
  -6 -14  -7   48.97    8.94
  12 -13  10    0.10    6.80
 -12 -13  -5    5.64    5.74
  -5 -13  -7   18.13    6.90
   0 -12   9  328.47   19.74
 -18 -12   0  371.15   20.42
  19 -11   9   19.11    6.85
   8 -10   9  200.13   15.33
  32  -9   5    0.45    5.92
  30  -8   5    4.68    6.62
   1  -6   7  106.21    9.06
  16  -6   7  459.07   25.61
  -7  -6  -4  226.57   14.70
  28  -5   0  221.40   14.10
  26  -5  -2   23.22    4.33
  19  -3   4  217.93   14.38
  -4  -2  -2  129.52    8.21
 -21 -26   2    4.46    5.87
 -17 -23   6    0.00    2.79
 -21 -22   1   15.81    6.65
  -9 -21   9    1.51    3.40
 -20 -20   3   -3.50    4.48
 -20 -19  -1   41.57    7.35
 -18 -18  -3   54.19    9.17
   9 -17  11   40.41    8.46
   0 -16  10   15.36    5.62
 -18 -16   4    0.05    3.15
  -3 -16  -8   -0.05    6.55
 -19 -14   1   46.33    7.43
   9 -13  10   76.57    9.77
  15 -13  10    1.91    7.15
 -16 -11  -2    1.06    5.44
  14 -10   9   14.20    6.40
  34 -10   5   12.39    6.27
   1 -10  -7    4.13    4.56
  34  -9   4   -0.30    5.77
  -8  -9  -5  502.74   26.61
   5  -9  -7  107.42    9.06
 -13  -8   4  799.70   34.32
  32  -8   4   23.47    8.41
  -7  -7   6   80.10    5.87
  28  -7   5   21.20    7.68
  30  -7   4    1.56    6.65
  -8  -5  -3  501.68   25.05
  14  -4   6  803.38   39.58
  25  -4  -1  395.12   20.32
  -2  -4  -4 1974.38   86.64
  -6  -2  -1  775.78   34.62
   6  -1   4  346.45   18.23
 -21 -24   0   16.37    7.15
  -5 -21  10   25.96    5.67
  12 -15  -9  340.86   20.85
 -14 -13  -4    1.03    5.19
 -11 -12  -5  146.57   12.01
 -10 -11  -5  337.28   19.99
  36 -10   4   37.19    7.60
  -9 -10  -5   32.05    6.02
  -1  -9   8  148.69   11.05
 -15  -8   2    4.91    2.57
  21  -7   7   32.58    8.64
   2  -7  -6  419.72   22.16
  28  -6   4   -1.21    6.17
   8  -5   7    3.27    4.88
  19  -5   6   22.01    5.94
 -10  -5  -2 1326.39   59.57
  23  -3   2   91.13    9.14
   6  -2   5 1309.36   59.37
   9  -1   4  899.06   41.97
  14  -1   3 1246.92   56.81
 -21 -28   1    8.16    6.57
 -21 -25   1   -0.48    5.74
   5 -18  11    7.10    6.17
   4 -17  -9   19.09    6.80
 -19 -15   2   25.41    5.94
   3 -13  -8  287.50   18.99
 -15 -12  -3  356.82   20.67
   5 -10   9   11.76    7.20
  18  -8   8   78.51   10.05
  28  -8   6   54.59    9.04
  10  -7   8  548.66   29.51
 -13  -6   2   73.90    5.41
  -2  -6  -5  324.87   18.13
  11  -5   7   35.10    6.42
  26  -4   0   80.47    7.70
  -9  -3   0  736.20   32.96
  11  -3  -4  813.73   35.60
   9  -2   5  166.31   11.68
  17  -2  -2  153.14    8.23
   1  -2  -3  639.36   29.01
   3  -1   4  309.58   16.37
 -19 -20   4   11.61    4.10
   1 -15  10   -0.20    5.09
   6 -13  10  102.98   10.45
 -13 -12  -4   96.41    9.52
   7 -12  -8   80.55    8.79
  38 -11   4   -0.35    6.95
 -15  -9   3  511.17   23.64
  -3  -9  -6   29.18    5.94
  14  -9  -7  543.45   26.99
   7  -7   8  420.63   23.69
  -3  -7   7   52.45    5.92
 -14  -7   2  135.64    8.06
   5  -5   7  109.10    9.85
  26  -5   4   15.46    5.82
   2  -5  -5   65.42    7.28
  -3  -3  -3 1348.87   59.68
   3  -2   5  647.64   31.05
  11   0   2  208.86   12.01
 -20 -19   2   19.99    5.64
 -20 -18   1   26.41    6.55
 -16 -18  -4   19.72    6.67
 -14 -18  -5  107.39   11.94
   3 -18  -9   76.87    9.82
 -11 -17  -6   16.32    7.30
 -18 -16  -2   39.18    9.22
 -18 -14  -1    0.00    5.01
   1 -11   9   73.32    8.61
 -17 -11   0  130.20    9.67
  34  -8   3   59.00    8.79
  13  -7   8  127.91   12.01
  26  -7   6   14.63    7.58
  32  -7   3  116.43   12.31
  33  -7   1   -0.65    6.77
  30  -6   3   -2.32    6.12
  31  -6   1    0.40    5.92
 -11  -6  -2 1083.48   49.73
  -9  -6  -3  663.86   32.20
  -5  -4   5  556.14   25.78
  17  -3   5   90.85    8.86
  17  -1   0 2619.11  113.36
 -20 -22  -1    6.19    6.82
 -18 -21  -3   -0.55    5.77
 -19 -20  -2    0.81    5.21
 -16 -19   6    5.36    2.17
   6 -17  11   66.63    9.92
 -17 -17  -3    6.02    6.17
  10 -16  11    0.88    5.84
   8 -16  -9  127.61   11.76
 -14 -11  -3    7.55    4.96
 -12 -11  -4  175.73   13.32
   0 -11  -7  315.73   18.99
  23  -9   8   63.05    8.91
  36  -9   3    0.68    5.29
   8  -9  -7  403.53   21.70
  35  -8   1   19.72    6.22
 -13  -8  -2 1648.41   74.00
  -9  -8  -4  167.55   11.94
 -12  -7  -2  131.66    9.97
  24  -5   5  246.94   16.64
   9  -3   6  171.62   11.99
  12  -2   5  274.61   16.39
  17  -2   4  403.86   22.28
   6   0   3  419.04   20.65
 -20 -23   3   -2.82    4.15
 -10 -16  -6  206.93   16.62
   2 -14  -8    4.18    6.72
  10 -12  10    2.49    5.29
  13 -12  10  100.01   10.73
  10 -12  -8   10.40    6.55
  13 -12  -8   17.47    6.45
 -11 -10  -4   60.86    7.45
  -4 -10  -6  420.75   23.27
   9  -9   9  141.38   12.16
  12  -9   9   52.05    8.18
  28  -9   7    1.89    6.07
 -10  -9  -4   36.99    6.07
  11  -9  -7  400.93   21.38
   4  -7   8  151.98   11.51
  19  -6   7   12.44    6.92
  24  -6   6   17.32    7.43
  14  -5   7  194.03   13.95
  28  -5   3  135.19   11.43
  17  -4   6  694.78   35.45
  24  -4   4    9.95    6.09
  24  -4  -2   40.19    4.51
   6  -3   6  799.83   38.37
   5  -3  -4  981.70   43.64
  21  -2   2    8.66    4.20
  12  -1   4  340.03   18.91
 -20 -20   0   18.23    5.64
 -13 -17  -5   15.23    7.25
 -19 -16   0    9.09    6.77
 -18 -13   1    5.16    4.61
  16 -12  10  124.89   12.14
  38 -10   3   10.80    7.13
 -13 -10  -3  105.38    9.34
   0  -8   8    9.82    4.78
  16  -7   8    5.19    7.05
 -10  -7  -3  543.96   27.50
  27  -6  -3  257.18   13.40
  14  -5  -5   31.88    3.47
  -1  -4   6   13.37    4.20
  27  -4   1   23.44    5.77
  24  -3   0    1.41    3.35
  23  -3  -1  423.47   21.13
  18  -1   1  323.86   17.78
  12  -1  -2   25.73    1.96
   9   0   3  326.98   17.25
 -20 -26   3   -0.50    4.53
 -19 -23  -2    7.88    5.67
 -19 -18  -1    3.85    5.26
  11 -16  -9  211.91   15.46
  -9 -15  -6   26.92    7.86
   1 -15  -8   29.51    8.18
  -1 -12  -7  138.34   11.91
  -5 -11  -6  536.40   28.38
  20 -10   9   -0.78    5.69
   4 -10  -7   16.14    6.17
  15  -9   9   43.49    8.11
 -12  -9  -3  335.82   19.01
  21  -8   8  197.31   15.28
  26  -8   7    0.78    5.89
 -14  -8   3  244.22   11.99
   1  -8  -6   47.34    6.40
  -3  -7  -5  448.88   23.92
   5  -7  -6  252.98   14.73
   2  -5   7  287.07   16.69
  22  -4   5    8.03    6.70
  26  -4   3   44.34    6.77
  12  -3   6  870.81   42.33
  16  -1  -1  382.91   18.36
   3   0   3 1807.57   78.66
 -12 -20   8    3.15    2.04
   7 -17  -9   36.61    7.53
   7 -16  11   47.54    8.76
 -17 -15  -2   92.96    9.77
  -8 -14  -6  126.88   11.46
  -7 -13  -6  165.30   12.74
   6 -13  -8  139.60   11.71
   7 -12  10    1.59    5.64
  -6 -12  -6   63.70    7.86
  40 -11   3    8.41    7.08
   2 -10   9   62.52    8.11
 -16 -10   0  264.74   15.44
   6  -9   9   80.35   10.00
  14  -7  -6   20.40    3.98
  -6  -6   6  295.53   15.28
  22  -5   6   30.27    7.88
  -3  -5  -4 1642.59   72.97
   8  -3  -4 1598.50   69.19
  -4  -1   0 4348.04  184.09
 -20 -23   0   18.23    6.07
 -20 -21   1   -2.17    5.74
  -7 -18  -7  134.26   12.67
 -16 -16  -3   46.13    9.44
   0 -16  -8    5.26    8.49
  11 -15  11    3.55    6.82
 -18 -15   3   72.47    7.25
   3 -13  10   70.91    8.38
 -17 -13  -1   13.40    4.81
  24  -7   7    3.00    6.22
 -12  -6   3   89.29    4.88
  19  -6  -5  191.77    9.27
 -10  -4   0  585.05   26.89
  -7  -2   1    0.03    1.31
  17  -1   3  733.21   35.65
 -18 -23   5    3.30    4.03
 -19 -23   4   -0.86    4.66
 -20 -22   2   14.55    6.37
  -1 -21  11   35.08    7.20
   0 -20  11   -0.98    5.72
   1 -19  11    2.54    4.86
 -18 -19  -2   55.42    8.23
  -2 -18  -8   14.15    8.06
  -6 -17  -7   59.00   10.98
  -1 -17  -8   66.88    9.39
 -12 -16  -5   54.99    9.09
 -16 -15   5   30.64    3.47
  -5 -14   9   77.58    7.78
 -18 -14   2   19.16    5.82
  -8 -13   8  172.23   10.93
 -13  -7   3   46.08    3.42
  -2  -6   7    7.40    4.15
  17  -5   7   28.93    7.25
   5  -5  -5  188.32   11.56
  24  -3   3  120.71   10.83
  25  -3   1  141.71   10.42
  15  -2   5    1.89    5.46
   0  -1   4   15.41    3.78
 -20 -28   2    1.33    5.97
 -20 -26   0    7.25    5.77
 -17 -20  -3   25.26    7.03
   2 -18  11   -3.60    5.41
   6 -18  -9   64.81    9.06
 -14 -16  -4    3.15    6.65
  -5 -16  -7   22.96    7.98
  -6 -15   9   68.41    7.13
  -4 -15  -7   99.86   10.70
  -4 -13   9   10.12    4.68
  -6 -11   8    7.53    4.05
  18  -9   9   18.31    6.80
 -15  -9   0  786.84   37.06
  -4  -8  -5  507.39   26.19
  19  -7   8   27.85    7.65
  34  -7   2   35.98    8.61
   8  -7  -6   30.82    5.16
   8  -6   8  141.03   11.53
  32  -6   2   19.74    8.13
   9  -4   7  100.79   10.00
  18  -3  -3   87.88    4.71
   0  -2   5  116.68    8.69
  -2  -1  -1  482.19   21.50
  12   0   3 1109.46   50.74
  14   0   2   93.09    7.83
 -20 -27   1    3.20    5.06
 -20 -25   2    5.49    5.46
 -20 -24   1    5.01    5.79
 -19 -21  -1   -0.65    6.09
 -19 -19   3   43.64    6.45
 -19 -17   1   16.87    6.24
 -11 -15  -5   -1.03    5.67
   5 -14  -8    5.49    5.99
  11 -11  10    9.19    5.79
  14 -11  10  110.34   11.86
  33  -8   5    3.78    5.84
  36  -8   2   -1.03    5.14
  22  -6   7   -1.94    8.08
  30  -5   2   32.26    6.65
  12  -4   7   10.07    5.09
  15  -3   6 1153.98   54.56
  20  -3   5  158.28   12.14
  -5  -3  -2   97.14    6.67
  22  -2   0  109.83    8.41
  15  -1   4  110.97    9.29
  19  -1   2    0.88    4.15
 -19 -26   4    4.18    5.06
 -13 -20  -5   -3.32    6.02
   5 -19  -9   28.76    8.11
   3 -17  11   13.75    5.97
  10 -17  -9   35.30    7.03
  -7 -16   9   -1.51    3.83
 -18 -15   0  132.29   11.48
  -9 -14   8   64.74    5.97
 -16 -14  -2   28.30    6.90
   9 -13  -8   89.69    9.42
 -17 -12   1   30.19    5.31
   3 -11  -7   54.89    7.70
  -5 -10   8    8.51    4.58
   7 -10  -7   53.99    7.18
  38  -9   2   35.33    6.97
   0  -9  -6  179.66   12.67
  10  -8   9   26.67    7.05
  31  -8   6   35.65    8.81
  19  -8  -6  308.05   15.38
   1  -7   8    5.51    4.51
  31  -7   5   -2.17    5.54
  11  -7  -6   24.02    4.63
  14  -6   8    1.61    6.77
  20  -4   6   66.55    8.31
  28  -4   2    3.73    4.38
  -4  -4  -3   51.97    5.39
  -7  -3  -1  577.97   26.56
 -15 -20  -4   42.05    7.76
 -19 -19   0   72.47    9.27
 -10 -19  -6   40.04    7.76
 -18 -17  -1    2.17    5.77
 -10 -14  -5   40.34    7.38
   4 -12  10   -0.23    5.46
 -16 -12  -1   24.05    5.36
   8 -11  10   64.71    9.19
   3  -9   9   16.64    7.00
  -5  -9  -5   19.06    5.21
  13  -8   9   42.91    8.03
 -14  -8   0    6.37    4.53
  33  -7   4    3.83    5.84
   5  -6   8  158.73   11.96
  29  -6   5   -4.56    6.47
 -11  -5   0  412.44   20.04
  20  -2   4  702.16   35.18
   7  -1   5 1923.77   85.51
  -1   0   2    1.56    2.01
 -19 -24  -1    0.81    6.37
 -18 -22  -2    9.34    5.74
   4 -16  11   84.18   10.37
 -13 -15  -4  139.24   11.88
  16 -10  -7   14.45    4.73
   7  -8   9    2.52    5.74
  24  -8   8  257.34   18.13
  35  -8   4   26.11    6.72
  31  -6   4    0.68    6.45
  -4  -6  -4   15.76    5.99
  27  -5   5   29.18    7.98
  25  -5  -3  153.14    8.64
   8  -5  -5   78.71    6.75
  11  -5  -5    7.58    3.17
  22  -2   3    6.04    5.06
  23  -2   1   46.51    5.82
  10  -1   5  197.81   13.12
  -9 -18  -6   20.62    7.50
  13 -17  -9    5.06    6.09
   4 -15  -8  173.89   14.60
  -9 -13  -5    8.89    5.94
  12 -13  -8    6.50    5.19
  15 -13  -8   82.72    9.04
  -2 -11   9  188.80   13.19
  -6 -10  -5  113.36    9.87
  37  -9   4   -4.51    6.07
   4  -8  -6   12.19    4.33
  17  -6   8   11.05    7.15
  27  -6   6   11.48    6.90
 -12  -6   0  230.04   12.92
  20  -5   7   15.26    8.51
  -5  -5   6   65.09    5.74
  29  -5   4   15.94    8.41
  15  -4   7   29.59    7.50
  -4  -3   5 2692.73  116.03
  26  -3   2   85.08    8.76
  22  -3  -2  130.15    7.88
  21  -2  -1  268.74   14.25
   7   0   4   41.12    5.64
 -16 -19  -3   16.01    6.70
 -17 -18  -2  162.26   13.22
   9 -18  -9   21.10    7.48
  -3 -16  10   16.87    5.14
  -2 -15  10   21.93    5.41
   9 -14  11    9.34    7.15
  -8 -12  -5  459.35   25.08
   2 -12  -7  319.00   19.06
  -7 -11  -5  102.83    9.97
  10 -10  -7   77.60    7.83
  -4  -9   8  102.36    8.51
   3  -4   7    4.23    4.96
   0  -3   6  748.24   35.43
   7  -2   6  240.41   14.76
  10  -2   6   59.47    7.30
  18  -2   5   95.66    9.37
   4  -1   5 1602.91   71.43
  10   0   4   33.26    6.17
  16   0   1 1131.45   51.14
 -18 -19   4    0.33    3.88
 -12 -19  -5  104.04   11.15
  -4 -17  10   21.15    5.99
  -8 -17   9    6.32    3.55
   3 -16  -8  127.41   12.14
 -14 -14  -3   -3.98    4.68
 -12 -14  -4  242.88   15.96
 -15 -13  -2   24.37    5.46
 -15 -11  -1   75.36    8.13
  13 -10  -7   78.41    7.48
  22  -7   8   41.17    8.21
  27  -7   7    9.77    6.27
  -1  -5   7  486.57   24.78
  25  -5   6   44.87    8.86
  27  -4   4    0.40    5.99
  18  -3   6  540.98   28.93
   3  -1  -2    3.78    1.86
   4   0   4   65.97    6.24
  11   0  -1  768.78   33.64
 -19 -22   3   34.47    6.17
 -19 -22   0   74.96    9.77
 -19 -20   1   -0.08    4.15
  -8 -17  -6   25.83    7.45
   5 -15  11    1.86    4.91
  -1 -14  10   17.27    5.59
   8 -14  -8    8.81    6.85
   5 -11  10  113.59   11.26
  12 -10  10    6.35    5.87
  15 -10  10    1.59    5.31
  13  -1   5   -4.66    4.71
   0   0   3  298.86   14.60
  15   0   3  632.54   31.12
  15   0   0  798.92   36.36
   6   1   2  744.49   33.79
   8   1   1 1676.16   72.74
 -18 -20  -1   30.52    7.45
 -17 -19   5   11.53    3.58
   8 -19  -9   25.66    7.50
  -5 -18  10   16.87    5.04
   2 -17  -8   -2.97    8.01
 -17 -16  -1  101.05   10.10
 -10 -15   8   59.95    5.41
 -17 -14   0   63.50    7.83
 -17 -13   2    3.00    4.23
 -11 -13  -4   14.25    5.16
   1 -13  -7   57.94    7.58
 -16 -11   1   38.83    5.41
  -2 -11  -6  783.94   38.55
   9 -10  10   20.07    6.85
  -1 -10   9   99.18    9.42
   4  -8   9   73.47    9.57
  19  -8   9   49.96    8.23
  35  -7   3   27.97    7.91
  -5  -7  -4 2271.55  100.01
   2  -6   8    4.13    4.76
  25  -6   7   -0.55    6.29
  33  -6   3   -4.81    7.30
  33  -6   0   41.07    7.30
   9  -5   8  263.33   17.10
  12  -5   8   85.89   10.78
  31  -5   3  116.53   11.38
  -5  -5  -3  325.77   17.15
   4  -2   6 1198.93   55.04
  13  -2   6  100.69    9.59
  24  -2   2   18.23    5.09
  18  -1   4   16.90    5.36
  20  -1   3  164.35   11.63
   9   1   2 1228.01   54.69
 -19 -30   2   -3.83    6.09
 -19 -28   3    1.79    6.32
 -19 -25   0   45.47    8.18
 -16 -22  -3   22.86    7.45
 -19 -21   2    1.36    5.67
  -5 -19  -7   21.05    7.03
   0 -19  -8   79.97   10.02
 -11 -18  -5   48.90    8.86
   1 -18  -8   12.39    6.92
 -18 -16   1    2.52    5.92
  -7 -16  -6   74.68    9.29
 -17 -14   3   23.52    5.16
   0 -13  10   19.24    5.77
 -13 -13  -3  266.65   16.64
   6 -11  -7   31.52    5.79
  -9 -10   7  287.75   14.78
  -8  -9   7  207.23   11.66
  -3  -8   8   87.30    7.86
  37  -8   3   19.69    7.58
  11  -7   9    6.50    5.77
  31  -5   0  202.19   14.08
  18  -4   7    0.48    7.35
  23  -4   6    4.96    6.70
  -8  -4  -1  416.60   20.07
  -6  -4  -2   61.19    5.44
  23  -3   5  131.94   11.36
  25  -3   4  142.26   11.73
   0  -3  -3 1599.38   69.75
  20  -1   0  422.39   21.23
   5   1   1 1981.31   85.16
 -19 -29   1    8.21    6.47
 -19 -25   3    7.83    5.54
 -17 -21  -2   56.18    9.37
   7 -20  -9    8.71    6.62
 -15 -18  -3   68.74   10.53
  -4 -18  -7  121.72   11.96
  12 -18  -9  142.94   12.24
  -6 -15  -6   28.02    6.47
   6 -14  11   95.91   11.23
   0 -14  -7   -2.19    5.01
  10 -13  11    2.37    6.67
 -10 -12  -4   48.57    7.20
  -3 -12  -6   46.48    7.86
  39  -9   3   -1.46    5.51
  -6  -8  -4  310.06   17.75
  14  -7   9    5.94    7.05
  20  -6   8    8.91    6.19
   6  -5   8  102.71   10.12
  15  -5   8    9.72    7.25
  30  -5  -1    1.89    4.08
  29  -4   3  109.93   11.53
   7  -3   7  256.05   15.91
  10  -3   7   72.11    8.16
  21  -1   1  373.24   19.82
  13   0   4  125.62   10.32
 -19 -23   1    4.05    5.79
 -18 -18   0    2.14    6.22
 -13 -18  -4   47.49    8.86
 -16 -17  -2    7.03    7.63
  -3 -17  -7  115.35   11.66
  -5 -14  -6  461.74   25.51
  -4 -13  -6  291.30   17.98
  -7  -8   7   89.97    6.90
   8  -7   9   98.88   10.27
   4  -6  -5 1266.96   56.96
  29  -4   0   50.08    6.82
  13  -3   7   37.57    6.75
  -1  -2  -2    2.85    2.72
 -19 -27   2    6.50    5.87
 -19 -26   1    7.30    6.17
 -19 -24   2    0.20    5.62
 -18 -23  -1   11.73    5.82
 -14 -22  -4    1.03    5.29
   4 -20  12    4.03    4.76
   7 -15  -8   27.29    7.53
  11 -14  -8    3.55    5.36
 -12 -12  -3  286.32   17.27
 -10 -11   7  106.23    7.10
  -9 -11  -4   18.03    5.39
   6 -10  10   96.92   10.55
  -8 -10  -4  107.92    9.24
   0  -9   9  101.42    9.59
  -7  -9  -4  107.01    9.47
   3  -9  -6   93.87    8.28
   7  -8  -6  160.02   10.83
  34  -6   1   30.74    7.91
  23  -5   7   62.07    9.34
  32  -5   1    7.73    6.92
   0  -5  -4  355.33   18.23
  27  -3   3    8.11    5.44
  16  -2   6   83.60    8.71
  16  -1   5   30.62    6.17
   7   1   3  599.73   28.50
  11   1   1  611.54   28.48
 -18 -26  -1   -0.58    5.01
 -17 -24  -2    9.34    7.10
   5 -19  12    4.31    6.14
  -6 -19  10   12.41    4.36
 -18 -18   3   -1.46    4.43
 -18 -17   2   -1.74    4.83
 -10 -17  -5    2.04    6.55
 -13 -11  -2  235.40   14.93
 -13  -9  -1   -0.15    4.05
  17  -7   9   26.77    7.00
  -6  -6  -3  325.25   17.70
  -9  -5  -1  262.82   13.87
  -4  -4   6    9.72    3.45
  21  -3   6   81.33    9.64
  23  -2   4  285.21   17.75
   1  -1   5   63.50    6.32
  12   1   2   76.57    6.70
  11 -19  -9   41.19    7.20
   0 -17  11    4.63    4.71
  14 -14  -8   68.61    8.79
   5 -12  -7  123.63   10.20
 -15 -10   1   42.93    5.34
  10  -9  10   34.52    7.35
  13  -9  10   84.30    9.74
  -1  -8  -5  355.33   19.49
  -2  -7   8   80.68    7.88
  34  -7   5   30.44    7.38
  32  -6   5    2.74    5.69
  18  -5   8   25.91    7.45
  -7  -5  -2  249.03   13.60
   0  -4   7  107.77    8.86
  30  -4   1    3.37    4.76
  28  -4  -1   70.70    6.80
   4  -4  -4   77.88    6.17
   4  -3   7  221.78   14.15
  21  -2   5  263.73   16.87
  -4  -1   3  259.60   12.24
  22  -1   2   37.24    5.84
  10   1   3  582.98   28.33
   3   1   2    3.05    2.74
 -18 -22   4    1.64    4.03
  -8 -20  -6   12.16    7.00
   6 -18  12   22.41    7.58
  -1 -18  11    0.93    5.26
  -9 -18   9   20.95    4.00
   1 -16  11   10.80    5.46
   6 -16  -8   80.83   10.78
 -16 -15  -1   64.16    8.26
 -16 -13   0   74.31    7.70
  11 -12  11   42.28    7.91
   2 -11  10  130.18   11.20
 -11 -11  -3  418.06   22.61
   9 -11  -7   46.03    6.70
 -12  -8  -1   -1.18    4.20
  16  -8  -6  134.99    8.66
   5  -7   9   13.65    6.24
  -6  -7   7  284.33   15.28
  30  -6   6   28.55    7.15
  21  -4   7   33.31    8.51
  16  -3   7    6.02    6.77
  27  -3   0   38.32    5.94
   7  -2  -3  257.34   12.04
   1   0   4   10.65    3.35
 -18 -21   0   16.04    6.60
 -15 -21  -3    6.95    5.74
 -11 -21  -5   85.06   10.05
  -2 -19  11   21.28    5.72
 -17 -19  -1   10.47    6.95
 -12 -17  -4  131.89   11.81
  -9 -16  -5    2.95    5.62
 -12 -10  -2  155.21   11.41
 -11  -7  -1  393.53   20.32
  -7  -7  -3 1737.47   77.25
  23  -6   8   55.55    9.85
 -10  -6  -1  353.09   18.03
   3  -5   8   49.98    6.82
  30  -5   5   45.02    8.23
  28  -3   1   30.87    6.09
  25  -2   3  146.27   11.43
   8   0   5  337.08   19.16
  16   0   4  147.25   11.48
   4   1   3 1506.29   66.22
 -16 -20  -2    9.09    5.97
  10 -20  -9    1.54    6.80
   5 -17  -8   -7.55    6.72
 -15 -16  -2   57.26    8.74
   2 -15  11    5.82    5.01
 -16 -12   2    4.00    3.17
  18 -11  -7    1.36    4.31
 -10 -10  -3   71.89    7.50
   2 -10  -6   57.23    6.92
  -9  -9  -3    3.65    5.36
   1  -8   9    0.53    4.91
  -8  -8  -3  467.46   24.00
  10  -8  -6   65.34    6.42
  12  -6   9    3.10    6.09
  35  -6   2   21.58    6.52
  33  -5   2    0.81    5.64
  13  -4   8   86.47   10.12
  28  -4   5   -2.34    6.65
  -3  -2   5   70.53    6.09
   8  -1   6  132.90   10.25
  11  -1   6  561.66   29.16
  11   0   5   99.31    8.84
 -18 -27   0   13.22    6.07
 -18 -25   4    6.42    4.68
 -18 -19   1   10.42    5.87
  -7 -19  -6   39.43    8.49
  14 -19  -9   78.16    9.67
 -17 -15   1  119.65    9.97
  -8 -15  -5   46.68    7.45
  10 -15  -8   14.91    7.30
   7  -9  10   -2.24    4.94
 -11  -9  -2  892.87   42.18
  -2  -9  -5    5.46    6.22
  36  -7   4   -3.70    5.51
  37  -7   2   48.52    8.71
   9  -6   9    4.41    7.81
  34  -6   4    4.33    5.72
  -8  -6  -2 1123.19   50.69
  32  -5   4   10.25    7.28
   7  -4   8  510.09   27.37
  31  -4   2   36.38    7.30
  19  -2   6   87.75    9.37
  19  -1  -1   24.00    4.48
   5   0   5  187.89   12.19
  19   0   1 1219.62   55.34
  13   1   3  496.16   25.38
 -18 -24   0   11.94    6.02
 -16 -22   6   12.14    3.47
   1 -21  -8   21.65    7.45
   9 -21  -9    1.59    6.50
   4 -18  -8   38.22    9.62
 -17 -17   0   45.17    8.31
   3 -14  11   94.55   10.50
 -16 -14   4   48.37    5.24
   4 -13  -7  285.01   17.50
   8 -12  11    9.85    5.74
  12 -11  -7    8.79    4.53
   3 -10  10  143.62   11.94
 -14  -9   1  137.83    9.06
 -10  -8  -2 1850.73   82.01
  13  -8  -6  109.00    7.93
  -9  -7  -2   82.29    7.45
  29  -5  -2   -1.08    3.73
  26  -4   6  102.98   11.08
  30  -4   4    7.23    6.67
  -8  -3   1  236.74   11.15
  26  -3  -1  106.59    8.11
   5  -1   6    7.81    4.51
  19  -1   5   71.64    8.31
  -3  -1   4  817.96   36.59
 -17 -22   5    7.50    3.88
 -17 -22  -1   -0.45    5.79
 -10 -20  -5   -1.06    6.42
   2 -20  -8  147.96   13.04
   3 -19  -8    2.79    6.35
 -13 -16  -3  211.61   14.78
 -11 -16  -4   -2.37    5.46
  -7 -14  -5   37.57    6.60
  15 -11  -7  104.82    8.56
  -1  -6   8  123.63    9.90
  -5  -6   7   27.95    4.68
  21  -5   8   87.30   10.07
  26  -5   7   24.12    8.18
  16  -4   8    0.03    6.80
  19  -3   7    7.60    6.92
  26  -3   5   73.55    9.92
  29  -3   2    0.40    4.71
  11  -2   7   62.27    7.68
  26  -2   1    9.67    4.91
  25  -2   0  145.97   10.45
  14  -1   6 1041.15   49.70
  23  -1   3    0.23    5.49
   8   1   4 2250.91   98.80
 -16 -23  -2    3.37    5.16
 -18 -21   3   20.37    5.62
  -3 -20  -7   30.29    8.76
  -6 -18  -6   24.25    7.96
 -15 -14  -1   61.87    7.73
 -15 -12   0  529.48   26.89
   1 -11  -6  468.57   24.83
  -3 -10  -5  309.78   17.83
   6  -9  -6  193.00   12.19
  21  -9  -6   81.91    5.77
  11  -8  10   25.58    7.55
  14  -8  10  139.29   12.41
   3  -7  -5 2776.58  120.81
   6  -6   9   69.95    8.89
  -1  -6  -4   45.27    5.64
   7  -6  -5  330.38   17.27
  23  -4  -3  113.38    6.50
  16  -4  -4  195.52    8.99
  28  -3   4   44.74    8.26
   8  -2   7    6.09    4.63
  14   0   5   79.29    8.06
  20   0   2   -0.71    4.10
  14   0  -1  205.79   10.65
  11   1   4  868.65   41.12
   7   1   0 1695.47   72.74
 -18 -28   1    7.53    6.04
 -17 -25  -1   -4.15    6.22
 -14 -20  -3   13.85    6.70
  13 -20  -9    3.55    6.27
 -11 -16   8   85.84    5.87
   9 -16  -8    4.58    5.99
 -14 -15  -2  123.73   10.35
  13 -15  -8    6.67    6.70
   3 -14  -7   -0.73    4.58
   4 -13  11   39.41    7.88
 -16 -13   3    8.91    3.60
  -6 -13  -5  229.21   15.08
  -5 -12  -5  303.36   18.08
   8 -12  -7   14.18    4.61
  -4 -11  -5    7.91    4.81
  18  -6   9  113.76   11.73
  -1  -4  -3  960.20   43.08
  -3  -3   6  804.31   37.27
  24  -3   6   10.37    7.23
  14  -2   7    2.17    5.01
  20  -2  -2   11.58    2.95
  10  -2  -3 2334.28   99.01
  18   0   0  240.82   13.62
 -18 -29   2   -1.46    5.92
 -18 -25   1   -0.86    4.91
 -12 -20  -4   24.25    7.10
  -2 -19  -7   -0.10    6.57
 -17 -18   4  105.91    8.46
  -5 -17  -6   68.79    8.94
 -10 -15  -4  158.05   12.06
   2 -15  -7  106.31   10.02
   2  -7   9   27.85    6.55
   4  -4   8  320.33   18.88
  24  -4   7   20.24    8.28
   1  -3   7   75.79    7.25
  27  -2   2   15.03    5.04
   5   1   4 1865.03   82.09
 -18 -27   3   25.99    7.13
 -17 -25   5    2.77    4.31
 -18 -24   3   62.62    8.06
 -15 -19  -2  148.91   12.69
  -9 -19  -5   10.60    7.23
 -16 -18  -1   33.99    7.25
 -17 -16   2   29.79    6.22
  -4 -16  -6   78.59    8.96
   1 -16  -7   64.01    8.38
  16 -15  -8    3.90    6.07
   9 -11  11    7.33    5.41
   4  -9  10    0.96    5.39
   8  -8  10   10.50    5.36
 -13  -8   1  291.83   15.28
  34  -5   3   29.03    6.82
  19  -4   8   19.46    7.28
  26  -2   4  125.47   11.31
  19   0   4  644.35   32.53
 -18 -26   2    0.30    5.39
 -18 -23   2   25.18    6.45
  12 -21  -9   19.97    6.19
 -12 -15  -3  229.24   15.44
  -3 -15  -6  166.26   12.69
  -1 -13  -6  546.37   28.65
   5 -12  11   11.63    6.67
  38  -7   3   17.10    6.07
  36  -6   3    4.76    5.62
  16  -6  -5  125.19    7.18
  13  -5   9   54.56    8.49
  -4  -5   7  108.30    8.11
  32  -4   3   45.42    7.96
  27  -4  -2   43.43    4.99
   7  -4  -4   50.64    4.58
  17  -1   6  331.34   19.84
  24  -1   1  102.78    8.59
   2   0   5  140.68    9.67
  14   1   4   60.28    7.50
  16   1   3  249.56   15.21
 -14 -23  -3   -0.08    5.62
 -17 -20   0   40.54    6.97
   3 -18  12   11.41    5.51
   8 -17  -8   18.03    8.36
 -16 -14   1   16.29    4.68
  -2 -14  -6  668.14   33.99
 -15 -11   2   21.96    3.80
  -2  -7  -4 1048.30   47.99
  10  -5   9   49.30    8.36
   0  -5   8   36.79    6.09
  11  -3   8   73.25    9.29
  17  -2   7   -0.30    7.25
  22  -2   6   10.85    7.13
  -3  -2  -1 1912.62   82.04
   2  -1   6  238.80   14.48
  15  -1  -2  113.48    6.14
  17   0   5   54.87    8.18
  21   0   3   18.23    5.24
   2   1   1  459.63   20.55
   4 -17  12   21.78    7.18
 -17 -17   3   12.87    4.38
 -16 -16   0   23.11    6.27
  -4 -14  10   11.31    4.83
  -9 -14  -4  165.66   12.31
  -3 -13  10   11.36    4.63
 -14 -13  -1   14.50    5.26
  -2 -12  10    2.85    4.88
  -6 -12   9  124.14    9.64
  -5 -11   9  218.43   14.08
 -14 -11   0   92.66    8.08
  -4 -10   9    6.75    4.26
  16  -5   9  201.97   15.36
   8  -3   8   61.11    8.81
  14  -3   8   -1.44    7.98
  22  -3   7   34.92    8.21
  30  -3   3   25.41    7.23
  -5  -2   0  920.52   39.93
  24  -2  -1   28.18    4.48
  23  -1   0  101.42    7.88
 -15 -22  -2   25.83    6.42
  11 -22  -9   12.44    5.79
  -6 -21  -6   83.42   10.98
 -13 -19  -3   71.74    9.72
 -11 -19  -4    0.86    6.40
 -17 -18   1  103.24   10.22
  -8 -18  -5    5.19    7.53
   7 -18  -8    1.91    7.38
   5 -16  12   27.77    7.91
  12 -16  -8    1.16    5.46
   7 -13  -7  276.98   17.10
   5 -10  -6   76.07    7.43
  12  -7  10   17.40    7.33
  15  -7  10    4.13    5.64
 -12  -7   1  908.63   40.82
   3  -6   9  118.32   11.46
  10  -6  -5   16.69    4.48
   7  -5   9   45.10    7.88
  33  -5   5   -0.18    5.41
  -9  -4   1  356.09   16.49
  -2  -3  -2  389.02   18.51
  22  -1   5    5.01    5.34
  24  -1   4    0.60    6.02
  25  -1   2  146.39   11.10
   9   0   6  437.19   23.44
   1   1   3 2336.72  100.69
  13   1   0 1601.20   69.80
 -17 -23   0   25.31    6.22
  10 -23  -9   39.23    7.13
   3 -22  -8   14.96    6.55
 -16 -21  -1   11.68    5.51
 -11 -14  -3   34.09    6.37
  -8 -13  -4   47.94    6.85
  11 -12  -7   19.29    4.71
  -1 -11  10   65.06    8.03
  10 -10  11   34.34    7.45
  -3  -9   9  133.73   10.63
   9  -9  -6  439.36   22.41
   5  -8  10  134.18   12.04
  29  -4   6  189.93   14.86
  31  -4   5    8.08    6.17
   3  -3  -3 2064.60   88.86
  28  -2   3  213.55   15.84
  12   0   6  697.05   35.13
   9   1   5   13.14    5.31
 -15 -25  -2    5.29    6.70
  -9 -22  -5   27.75    7.33
  -2 -22  -7    6.42    6.55
   4 -21  -8  129.52   12.69
   5 -20  -8   91.30   10.30
 -10 -19   9   12.67    3.10
   6 -19  -8   -3.27    5.94
   6 -15  12    8.54    5.56
  -5 -15  10    9.14    4.63
  -7 -13   9    5.26    3.85
  -3  -8  -4  812.09   38.35
   9  -7  10    5.54    6.17
  13  -6  -5   94.65    6.45
  19  -5   9   72.77    9.47
  22  -4   8    4.68    7.35
  17  -3   8   -5.36    6.90
   6   0   6  194.49   12.67
  18   1   2   51.52    6.40
  17   1   1  294.63   16.34
 -17 -30   1    1.26    5.92
 -16 -27  -1   17.95    6.75
 -16 -24  -1   15.13    7.10
  -5 -20  -6   12.24    7.63
 -15 -18   6    6.82    2.27
 -16 -18   5   13.35    3.55
 -14 -18  -2  222.61   16.09
 -15 -17  -1    4.68    5.84
  -7 -17  -5    2.69    5.46
  -7 -12  -4  345.36   19.87
 -10  -5   1 2457.45  105.30
  -2  -5  -3  256.78   14.00
  -3  -4   7  216.27   13.02
   5  -3   8  138.64   11.66
  29  -3   5    3.12    7.48
   2  -2   7   42.13    6.50
  20  -2   7  149.94   13.09
  -2  -2   6 1124.97   50.94
   9  -1   7  409.55   22.84
  12  -1   7   27.80    6.12
  20  -1   6   14.20    6.37
   6   1   5  341.74   18.86
  12   1   5   37.14    5.92
   2   1   4 1053.34   47.49
  17   1   4  554.43   28.53
   8   2   3 1274.16   57.21
   7   2   2   51.06    5.06
  10   2   2   51.72    5.34
 -17 -31   2    1.71    5.79
 -13 -22  -3    7.58    5.87
 -17 -21   4   55.70    6.72
  15 -16  -8   24.10    6.12
  -1 -15  11    4.31    4.46
   0 -14  11   -0.03    4.28
   6 -14  -7   80.95    8.16
 -13 -12  -1   26.59    5.06
  14 -12  -7  109.61    8.69
  -6 -11  -4   22.21    5.44
  -4  -9  -4  231.43   14.30
  -2  -8   9   11.23    4.83
   1  -4   8    1.56    4.63
  26  -1   3  145.29   11.61
  15   0   6  641.73   32.91
  22   0   1  707.22   34.19
  11   2   3 1378.36   61.99
 -11 -22  -4   16.57    6.75
  14 -22  -9   15.49    6.04
 -17 -21   1   57.08    8.21
  -1 -21  -7   11.23    6.80
 -10 -18  -4  187.41   14.00
  11 -17  -8   13.37    7.50
  -2 -16  11   14.33    4.99
   1 -13  11   67.33    8.74
 -12 -13  -2   35.15    6.12
 -10 -13  -3   87.68    9.04
  17 -12  -7   57.33    6.57
   4 -11  -6  144.81   10.65
   7 -10  11    7.18    6.82
 -13 -10   0  269.85   15.23
  -5 -10  -4  259.20   15.51
   6  -7  -5 1901.77   83.57
  37  -6   4   10.15    6.09
  35  -5   4   10.07    5.64
  33  -4   4   -1.79    6.72
  33  -4   1   68.01    9.44
  32  -4   0   39.53    7.68
   6  -1   7  476.30   25.31
  15  -1   7    0.93    5.51
  20   0   5    6.47    5.67
  22   0   4  391.54   22.16
  23   0   2  124.94   10.45
  19   1   3   59.17    7.73
 -17 -27   4   -0.81    4.26
 -17 -27   1   -1.91    6.12
 -13 -25  -3    3.22    5.39
 -17 -19   2   24.30    5.84
  -4 -19  -6   33.21    8.06
  -6 -16  10    7.96    3.93
  -6 -16  -5   80.65    8.71
 -15 -12   3  767.73   35.25
  11  -9  11   90.85   10.30
   1  -9  10    9.52    5.41
  18  -9  -6   49.68    4.96
   6  -7  10   24.70    6.09
   4  -5   9  404.99   23.62
  11  -4   9   13.50    6.50
  10  -4  -4    6.60    2.77
  20  -3   8   18.63    6.70
  25  -3   7   21.28    7.00
  31  -3   4    7.63    5.99
  31  -3   1    1.01    5.46
  25  -2   6   32.73    7.68
  27  -2   5    5.14    6.45
  15   1   5   26.34    5.87
  13   2   2  528.52   26.14
 -17 -29   3    5.31    5.44
 -17 -24   4   -1.11    4.38
  -8 -21  -5   41.32    8.46
 -16 -19   0   21.18    7.13
  -3 -17  11    0.53    4.33
 -15 -15   0  205.06   13.37
   5 -15  -7  212.01   14.43
  -8 -14   9   14.00    3.88
 -15 -13   1   56.45    6.42
   2 -12  11    0.76    5.36
 -14 -10   2   89.97    6.57
  -7  -9   8    5.11    4.18
  12  -9  -6   67.88    6.50
  -6  -8   8    0.58    3.25
  13  -6  10   27.24    7.88
  36  -5   2   10.15    5.46
  25  -3  -2  321.67   16.47
  12  -2   8    9.06    7.91
  -2   0   4  217.17   11.48
   0   1   2    0.71    2.95
   9   2   4 2610.92  114.21
   5   2   3   91.40    7.28
 -17 -28   2   -5.01    5.74
  13 -23  -9   30.79    6.85
 -14 -21  -2  163.59   13.67
 -17 -20   3    7.35    4.31
  10 -18  -8   66.37    9.01
   4 -16  -7  300.75   18.56
 -16 -15   2    1.13    5.04
  10 -13  -7   48.87    6.45
  -9 -12  -3  131.16   10.17
  10  -6  10    1.84    5.74
   8  -4   9   74.20    9.17
  17  -4   9    4.13    5.56
  34  -4   2   21.35    6.32
  30  -3   0   37.97    6.82
  15  -2   8    1.18    6.45
  29  -2   4   20.65    6.72
   3   0   6  722.65   34.87
  14   2   3  961.56   44.95
  -5 -23  -6   49.88    8.99
 -15 -20  -1    2.90    6.95
  -3 -18  -6   17.17    6.75
   2 -18  -7    2.29    6.17
 -13 -17  -2   32.68    6.40
  -9 -17  -4  209.82   15.13
   3 -17  -7   51.90    7.93
  -5 -15  -5  197.61   13.92
 -15 -13   4    3.90    3.17
 -11 -12  -2   67.51    7.83
   3 -12  -6  263.03   16.34
  -8 -10   8   69.95    6.35
   0 -10  -5  627.00   31.05
  15  -9  -6   62.72    6.12
  -5  -7   8   65.19    6.95
  -3  -6  -3   55.17    5.59
  -2  -3   7    5.69    4.36
  32  -3   2   46.91    8.84
  29  -2   1   26.99    6.67
  18  -1   7    7.78    7.20
  25  -1   5   32.26    7.53
  18   0   6  362.84   21.30
  -3   0   3 1707.50   73.42
  24   0   3   11.20    5.99
  21   0   0  189.48   11.66
  17   0  -1   10.63    3.32
  12   2   4   13.87    5.44
   9   2   1   70.73    5.39
 -16 -28   0   31.70    7.91
 -17 -25   2   -0.55    5.19
 -14 -24  -2   54.44    8.13
 -17 -22   2    7.83    5.44
 -10 -21  -4   22.84    7.50
 -16 -17   1   90.65    9.29
  -2 -17  -6  352.41   21.00
 -14 -16  -1   -0.86    4.26
  -4 -14  -5   -0.30    5.24
   3 -11  11   24.93    7.13
   8 -10  -6   66.15    6.57
   8  -9  11   18.23    7.05
   2  -8  10  166.97   13.37
  21  -7  -5   25.03    2.57
  -9  -5   5   10.60    2.19
  13  -4  -4  211.63   10.30
  23  -2   7  156.54   13.29
  23  -1   6   33.49    8.06
  22  -1  -1   53.71    5.26
   3   1   5  148.16   10.35
  16   1   0 1365.41   60.43
   6   2   4 2443.71  106.71
 -17 -26   3    1.08    5.67
 -16 -25   0   28.18    6.82
 -17 -23   3    1.66    4.51
   5 -23  -8  262.75   18.08
 -16 -22   0   34.37    6.62
 -12 -21  -3    3.88    8.08
  -7 -20  -5   19.46    8.66
   9 -19  -8   10.70    6.90
 -11 -17  -3    1.26    4.88
  14 -17  -8    1.54    5.51
  -3 -13  -5   68.39    7.53
   2 -13  -6  202.37   13.55
  -2 -12  -5  143.22   10.75
  -8 -11  -3  469.17   24.55
  -1 -11  -5  145.79   10.70
   0  -6   9   27.50    6.14
  -4  -6   8  450.84   23.39
 -10  -6   5  113.41    5.82
   2  -6  -4  275.62   14.76
  -3  -4  -2    4.20    2.87
   2  -3   8    2.17    5.21
   6  -2   8   43.96    7.73
  30  -2   2   23.82    7.86
   3  -1   7  187.54   12.59
  -1  -1   6  224.68   13.40
  27  -1   4   -1.26    6.52
  18   1   5   19.26    6.07
   4   2   2  138.26    8.16
 -15 -26  -1   10.60    5.84
 -15 -23  -1    6.29    6.45
   6 -22  -8   19.79    6.85
   7 -21  -8    0.71    5.54
   8 -20  -8   -0.10    7.30
  -7 -17  10    1.06    3.15
   2 -16  12   38.52    7.60
  -1 -16  -6  108.12    9.90
   0 -15  -6  251.27   16.09
  -4  -7  -3 1783.77   78.74
   7  -6  10   20.50    7.03
   5  -4   9  206.12   14.73
  18  -2   8   24.83    7.35
  28  -2   0  119.30    9.69
  10   0   7   67.71    7.91
  -1   0   5   64.54    6.52
  10   1   6  110.92    9.62
  21   1   2   24.00    6.02
   4   1   0 4969.30  210.17
  15   2   4   10.73    4.94
  16   2   2  334.44   18.43
  -4 -22  -6    4.76    6.92
   1 -17  12    9.59    4.88
 -16 -16   3   19.67    4.96
  -8 -16  -4    5.72    5.59
   3 -15  12   50.69    8.38
   9 -14  -7  146.22   11.38
 -10 -11  -2  988.83   46.31
  -7 -10  -3  640.95   31.52
  37  -5   3   23.27    6.37
  -8  -4   5  461.57   21.05
  35  -4   3    6.80    6.50
  12  -3   9  135.24   12.31
  -6  -3   0   96.69    5.74
  -4  -3  -1  125.14    7.20
  27  -1   1   17.25    5.51
  13   0   7   36.13    7.60
   7   1   6   30.29    5.84
  13   1   6  168.00   12.44
  20   1   1  258.12   15.11
 -12 -24  -3   -1.23    5.89
 -10 -24  -4   36.59    7.63
   0 -23  -7    3.90    6.29
 -16 -21   5    0.10    3.20
  17 -17  -8   22.26    7.08
   4 -14  12    3.20    6.09
  13 -13  -7   29.79    5.69
  -9 -11   8   20.70    3.68
 -11 -10  -1    2.67    4.38
  -6  -9  -3  209.39   13.07
 -11  -8   0    8.41    3.58
  -5  -8  -3 1323.47   59.60
   3  -7  10   73.63    9.09
  14  -5  10    9.29    5.89
  15  -3   9  286.22   19.31
  33  -3   3    9.49    5.92
  21  -1   7   68.99    9.72
  28  -1   2   64.59    8.71
  10   2   5  155.41   11.33
   6   2   1  811.29   36.06
 -16 -29   1   16.95    7.50
 -16 -27   5    6.42    4.73
  15 -24  -9    1.74    5.01
 -13 -20  -2   -2.37    6.12
  -6 -19  -5   25.41    8.03
  13 -18  -8   36.64    8.64
 -14 -14   0  141.13   10.25
   9  -8  11   -3.88    6.50
   5  -8  -5  391.79   20.24
  11  -5  10   31.10    6.77
  -3  -5   8   38.12    5.69
   9  -3   9    2.14    5.97
  32  -3   5   -2.06    6.52
  29  -3  -1   10.78    4.46
  31  -2   3  125.04   12.44
   7   0   7  391.37   21.76
  21   0   6    5.29    6.52
  25   0   4  172.93   14.03
  22   1   3    8.41    4.61
  -7 -23  -5    3.95    6.04
  -3 -21  -6   52.40    8.99
 -16 -20   1   49.58    7.83
  -9 -20  -4   52.10    8.44
 -15 -18   0   59.78    8.81
 -10 -16  -3  138.01   11.00
  -9 -15   9    2.32    3.10
   5 -13  12   17.07    7.15
 -14 -12   1    4.83    3.88
  -9 -10  -2   76.47    7.76
   5  -9  11    3.55    4.96
 -13  -9   2   24.00    3.75
   9  -7  -5  404.46   20.24
   1  -5   9  440.59   24.75
  21  -2   8    8.91    6.50
  -1  -2   7  154.30   10.80
  28  -2   6   96.64   10.68
  10  -1   8  174.92   13.47
  13  -1   8    3.63    7.81
  16   0   7    0.93    5.56
  16   1   6   46.25    7.43
   7   2   5  430.92   22.96
  13   2   5   96.01    9.06
  15   2   1  472.72   23.54
 -16 -31   3    2.54    5.79
 -16 -24   5    0.93    3.60
 -14 -19  -1   10.68    5.82
  -7 -15  -4  548.74   28.70
   8 -15  -7  104.22    9.34
 -12 -13   7   33.82    2.64
   7 -11  -6  190.28   12.61
   1  -7  -4  277.35   15.16
  -4  -5  -2   59.73    5.16
   6  -5  -4 1928.51   83.67
  18  -3   9  140.83   12.59
  30  -2   5   37.72    7.40
   2  -2  -2   64.79    4.48
  26  -1   0   55.12    6.42
   3   2   4 1006.93   45.70
 -16 -30   2    4.78    5.84
 -16 -26   1    0.38    5.72
 -16 -23   1   17.93    5.29
 -13 -23  -2   25.31    6.97
  12 -19  -8   46.43    8.21
 -16 -18   2    7.53    5.36
 -13 -15  -1  117.59    9.74
  16 -13  -7    4.83    4.23
  19 -13  -7   53.58    6.40
 -10  -9  -1  491.98   24.45
 -10  -7   0  253.84   13.60
   8  -5  10   48.85    7.83
  -8  -5   6  228.83   11.86
   2  -4  -3 4750.91  202.34
  -7  -3   5  748.84   33.51
   3  -2   8   36.16    6.09
  26  -2   7   52.12    8.16
  16  -1   8   30.42    7.78
  29  -1   3  143.20   12.36
  26   0   2   20.19    6.22
  21   1   5    6.14    5.36
  18   2   4    5.54    4.58
   2   2   3   38.58    4.18
 -16 -29   4   -2.32    4.81
 -13 -26  -2    7.86    6.55
  -2 -20  -6   29.61    7.70
  -5 -18  -5   12.11    5.92
   7 -16  -7  596.58   30.97
 -15 -14   2   37.59    5.19
   6 -12  12    7.76    6.45
  11 -10  -6   99.84    8.06
  -8  -9  -2  856.91   40.14
   4  -6  10   34.57    6.62
  -9  -6   6  280.10   13.75
  -2  -4   8   43.01    6.12
  36  -4   4   14.98    6.24
  -7  -4   0  177.82    9.19
   6  -3   9    2.54    6.02
   7  -1   8  108.70   10.12
  28  -1   5    1.94    7.60
  25   0   1  196.83   12.94
   4   1   6  186.23   12.21
  16   2   5  246.00   15.84
 -14 -28  -1    5.16    5.51
  -9 -23  -4    8.11    6.29
   3 -20  -7    7.65    8.36
  16 -18  -8   25.73    6.47
 -15 -16   1   28.43    5.82
  -6 -14  -4  246.99   15.56
 -14 -11   3  840.82   37.97
   6  -8  11    4.63    5.24
  10  -7  11  232.74   17.42
  -9  -6   0  517.21   24.17
  -5  -6  -2   -1.16    4.08
  -7  -4   6  138.76    8.38
  -5  -4  -1 1994.63   86.04
  34  -3   4   36.84    8.26
  19   0   7   59.12    8.86
  -1   1   4   11.61    3.68
  23   1   4  412.64   23.29
   9   3   3  760.40   35.76
 -15 -27   0    3.20    6.29
  -3 -24  -6  108.07   11.13
   7 -24  -8   37.27    8.49
 -11 -23  -3   12.39    6.19
 -14 -22  -1   11.41    6.70
  -6 -22  -5   -6.80    7.33
 -14 -21   7    0.71    2.17
 -15 -21   0    1.64    4.96
  11 -20  -8   11.99    6.27
  -8 -19  -4   30.49    7.55
   4 -19  -7  124.36   11.56
   5 -18  -7   36.43    7.03
   6 -17  -7  103.01    9.79
  -9 -15  -3  119.48   10.05
  12 -14  -7   -0.03    4.41
   4  -9  -5  570.12   28.33
  -7  -8  -2 1391.98   62.17
  -6  -7  -2    0.53    4.08
  -8  -5   0  217.17   11.33
   2  -4   9  238.83   16.57
  -9  -4   4  217.55    9.85
  32  -2   4   16.57    6.24
  27  -2  -1    4.28    3.58
  23  -2  -2   96.66    6.72
  19  -1   8    8.54    5.99
  24  -1   7   37.64    8.59
  18  -1  -2   63.20    4.66
  27   0   3   25.46    7.50
  19   1   6   39.93    7.28
  19   1   0  195.27   11.81
  19   2   2  139.62   10.27
  12   3   3  989.94   45.95
 -16 -27   2   11.20    5.94
 -11 -26  -3    9.22    6.67
 -14 -25  -1   18.18    5.99
 -15 -24   0    1.51    5.84
   8 -23  -8   41.19    8.86
   9 -22  -8   36.99    7.45
 -15 -21   6   10.65    3.37
  10 -21  -8   97.85   10.40
 -16 -20   4  114.27    9.19
  -1 -19  -6   54.77    8.11
  -4 -17  -5   42.73    6.77
 -11 -15  -2   16.67    5.01
  -5 -13  -4   38.55    6.32
   6 -12  -6  304.07   17.42
  -4 -11  10    7.20    4.15
  -3 -10  10    4.03    4.71
  -2  -9  10    7.53    4.61
  -9  -8  -1    0.10    3.65
   0  -8  -4  164.88   10.83
  12  -4  10    0.08    5.36
  10  -2   9    9.22    6.19
  24   0   6   21.98    7.43
  26   0   5   13.95    6.90
  11   1   7   11.00    5.16
   0   1   5   53.48    5.99
   4   2   5  541.34   26.97
  20   2   3   23.32    5.39
  10   3   4    3.95    6.42
 -15 -31   1    1.21    5.67
 -16 -28   3   24.98    6.85
 -16 -21   2   -2.09    4.81
 -16 -19   3    5.21    4.61
 -12 -19  -2  129.00   11.23
  -8 -18  10    3.35    3.88
  -2 -13  11   -2.37    4.28
 -13 -13   0   51.79    6.07
  -1 -12  11   15.99    5.39
   0 -11  11   11.86    5.36
   5  -5  10  156.94   12.92
  16  -2   9  223.19   16.06
   0  -1   7   12.82    4.26
  30  -1   4    5.62    6.77
  14   1   7    5.09    5.36
  11   2   6  390.59   21.86
  13   3   4   61.97    7.18
  11   3   2  780.39   36.31
 -16 -26   4   11.88    5.49
 -16 -24   2   15.06    5.87
 -10 -19  -3   85.54    9.37
   0 -18  -6  135.57   11.46
  -5 -12  10   -0.25    3.60
 -10 -12   8   52.47    4.88
  -4 -12  -4  184.37   12.51
  -1  -9  -4    1.84    4.51
  -1  -8  10   63.88    7.93
 -10  -7   6   86.37    5.29
  -8  -7  -1  649.11   30.32
  -6  -5  -1   97.65    6.77
   9  -4  10   11.48    6.80
  -1  -3   8  118.77    9.39
  -6  -3   6   75.89    5.87
  21  -3  -3   13.02    2.09
  -6  -2   5  250.31   12.77
  20   0  -1  139.12    8.89
   8   1   7  138.61   11.00
  24   1   2   23.95    5.41
   8   2   6   61.04    7.38
  14   2   6  387.61   22.46
  18   2   1  194.92   12.09
   7   3   4    1.31    5.74
   6   3   3   29.91    4.58
  15   3   3  208.61   13.47
   8   3   2  936.18   42.38
 -15 -32   2    2.39    5.04
 -15 -24   6    3.17    3.50
 -16 -23   4   29.01    5.74
  -2 -23  -6   23.42    7.55
  -5 -21  -5   28.83    7.60
  15 -19  -8   11.56    6.92
 -14 -17   0   35.08    5.89
  -3 -16  -5  249.40   16.09
  -3 -14  11   -0.13    3.73
 -12 -14  -1  342.47   19.11
   5 -13  -6  225.84   14.28
 -13 -11   1  327.89   17.27
  -3 -11  -4   -0.15    4.99
   1 -10  11   47.39    7.05
  -2 -10  -4  328.29   18.26
  14 -10  -6  145.36    9.77
  20 -10  -6   -0.38    2.67
   7  -7  11   54.84    8.26
  12  -7  -5   42.43    4.58
  -7  -6  -1   62.04    5.29
  -8  -3   4    1.28    1.69
   6  -3  -3 1464.12   63.15
   7  -2   9  130.81   11.83
   4  -1   8  122.22   10.20
  11   0   8   13.85    6.65
  14   0   8   47.36    8.61
  22   0   7   39.31    7.91
  24   0   0   -0.73    3.25
  25   1   3   49.33    7.13
  19   2   5   45.32    7.15
 -16 -25   3   33.89    6.70
 -16 -22   3   11.68    4.76
 -12 -22  -2   50.59    8.36
  -8 -22  -4    0.60    6.75
 -13 -18  -1   23.32    5.92
  -7 -18  -4  508.50   27.42
   1 -17  -6  258.04   16.95
  11 -15  -7   22.59    6.07
  -8 -14  -3  210.40   13.65
   4 -14  -6  486.22   25.66
 -14 -13   5   35.13    3.53
 -12  -8   2    5.51    3.22
   0  -7  10   31.47    6.35
   3  -3   9   57.28    8.89
  35  -3   2    5.67    5.04
  28   0   4   12.51    7.10
  17   1   7   56.68    9.90
  24   1   5   28.65    7.86
  23   1   1  154.35   10.83
  21   2   4   -1.01    4.78
 -15 -28   1    0.20    5.77
 -15 -19   1    2.90    6.02
 -15 -17   5   22.59    3.83
  -2 -15  -5    5.14    5.01
   3 -15  -6  440.69   23.90
  10 -11  -6  590.26   29.08
   2  -9  11   17.15    5.79
  -5  -8   9   67.83    7.25
  -4  -7   9   15.41    4.91
  33  -2   2   14.70    5.89
  32  -2   1   26.99    6.29
  17   0   8   11.63    6.42
  22   1   6    4.03    6.97
  -2   1   3 2304.97   98.86
  17   2   6  222.54   15.28
  16   3   4  386.91   21.45
 -12 -25  -2   -2.42    5.21
  -8 -25  -4   28.86    7.38
  14 -20  -8   17.37    7.45
  -4 -15  11   22.36    5.29
 -15 -15   3  139.62    9.57
   1 -14  12   41.82    7.68
 -10 -14  -2   36.71    5.92
  -1 -14  -5  142.57   10.95
   2 -13  12   40.31    7.76
  -6 -13  10   21.76    5.01
  17 -10  -6   67.28    6.04
   8  -8  -5  333.60   17.68
   1  -5  -3  272.24   14.00
  -5  -2   6  494.15   23.85
  29  -1   6   80.12    9.85
   5   1   7   92.84    8.64
   5   2   6   49.55    6.40
  11   2   0 1701.84   73.78
   8   3   5   -0.25    5.94
  14   3   5  579.63   29.79
 -14 -29   0   15.99    7.48
  -5 -24  -5   14.78    7.18
  -1 -22  -6   28.86    8.13
  10 -16  -7  437.70   24.02
   0 -15  12   23.52    6.27
   0 -13  -5  358.36   19.97
   3 -12  12   19.24    7.05
 -14 -12   4   12.21    2.85
   1 -12  -5  322.32   18.48
  18  -7  -5  105.53    6.35
   8  -6  11  181.82   14.50
   1  -6  10   50.26    7.70
  -3  -6   9   -2.17    4.38
   5  -6  -4  364.93   18.10
   6  -4  10   27.90    6.62
  13  -3  10    8.54    5.44
  36  -3   3    6.92    6.92
   0  -2   8    7.78    4.94
  14  -1   9   97.60   10.47
  31  -1   2   -1.76    7.10
  30  -1   1   23.57    6.27
  25  -1  -1   81.58    7.28
   1   1   6 1981.13   87.70
 -13 -27  -1   60.76    8.46
 -15 -25   1   -1.18    5.56
 -10 -25  -3   22.18    6.77
   9 -25  -8   12.44    6.19
 -15 -22   1    6.45    5.36
   4 -22  -7   29.96    8.11
 -13 -21  -1   -0.08    7.18
  13 -21  -8  192.85   15.06
  -4 -20  -5   96.14   10.02
  18 -19  -8    7.48    4.99
  -9 -18  -3  152.54   11.86
  -6 -17  -4  476.85   25.78
  18 -14  -7   16.77    5.16
  -7 -13  -3  275.09   16.32
  15  -7  -5   49.35    4.46
  -8  -6   7   82.97    6.22
  -7  -5   7  154.90    9.69
  10  -3  10    4.94    5.34
  34  -2   3   43.26    7.48
  11  -1   9   88.63    9.69
  31  -1   5   54.89    9.32
   1   0   7   11.23    4.36
  20   1   7  204.21   15.51
  26   1   4  126.91   11.78
  22   2   2   85.36    8.21
  14   2   0 1897.13   82.54
  18   3   3    3.37    5.56
 -15 -29   2    2.59    5.84
 -13 -24  -1   44.57    7.48
  10 -24  -8   25.33    6.77
  12 -22  -8   59.60    8.56
 -14 -20   0   14.18    6.12
 -15 -17   2    1.84    4.81
 -14 -15   1   99.69    8.51
 -14 -13   2  128.79    8.89
 -12 -12   0  218.51   13.29
   4 -11  12    7.03    6.24
  -7 -10   9   14.08    4.13
  -2  -5   9  140.73   11.13
  -6  -4   7   10.70    3.88
  -7  -2   4    3.78    2.17
  31  -2   0   91.35    9.72
  17  -1   9   78.23   10.63
  -5  -1   5 1259.56   55.55
  32  -1   3   31.65    7.76
  20   0   8    3.95    5.77
  27   0   6   38.83    7.53
  12   1  -1   53.71    4.03
  23   2   3   75.29    8.11
   1   2   2    2.47    2.69
   4   3   4   49.30    5.72
  17   3   2  176.94   12.14
 -15 -30   3   -2.44    5.59
 -14 -26   0    9.37    5.31
 -14 -23   0   13.97    5.51
  11 -23  -8   12.06    6.12
  -7 -21  -4  140.00   12.29
   5 -21  -7   38.22    8.08
   9 -17  -7  230.65   15.23
 -15 -16   4    3.53    4.38
   4  -7  11   12.46    5.74
   4  -2   9  399.75   23.14
   8  -1   9   57.13    8.69
   1  -1  -1    7.20    1.33
   5   0   8   32.28    6.55
  25   0   7    8.36    6.35
  29   0   5    5.39    5.41
  29   0   2    2.57    6.97
  12   2   7  153.04   12.54
  20   2   6    8.76    6.40
  17   3   5  149.14   12.04
   5   3   2  100.97    7.03
  -1 -25  -6    4.51    6.35
   0 -21  -6    3.02    6.24
   6 -20  -7   49.35    8.33
   7 -19  -7  235.63   16.52
   8 -18  -7   82.34    9.04
  -5 -16  11   72.29    8.11
 -10 -16   9    7.98    2.85
  14 -15  -7    0.96    4.08
  -9 -13  -2   35.08    5.51
  -6 -12  -3   25.48    5.69
   9 -12  -6  873.68   41.34
   5 -10  12    2.57    6.45
   2  -5  10  273.80   17.80
   9  -5  -4 2841.52  121.77
  -5  -3   7    3.12    3.45
   9   2   7  430.65   24.05
  15   2   7    1.23    5.87
   1   2   5  194.24   12.01
   0   2   4  209.62   11.68
   3   2   1 1803.92   77.43
   5   3   5   62.85    7.43
  10   3   1   30.77    4.08
 -11 -21  -2   68.79    9.06
  17 -20  -8    7.33    6.52
  -3 -19  -5  209.90   14.73
 -12 -17  -1  133.15   10.93
  -7 -14  10   -0.30    3.78
 -12 -10   1   63.70    6.14
  -9  -7   7  657.72   30.32
   9  -5  11   -1.06    5.16
  -1  -4   9  334.91   19.74
  26  -4  -3   21.68    3.00
   7  -3  10   10.83    6.87
  28  -3  -2   41.07    5.01
   1  -1   8    0.71    4.36
  -4  -1   6    8.59    3.75
  30   0   3   28.50    7.13
  28   0   1   25.36    5.77
  12   1   8   29.31    7.81
  15   1   8    1.81    6.62
  22   1   0  133.65    9.49
  24   2   4    6.87    6.95
  21   2   1   77.38    7.18
   8   2   0 1104.91   48.09
   9   3   6   93.87    8.84
  12   3   6   66.90    7.88
   3   3   3 1545.68   67.88
  13   3   1  253.48   13.92
 -14 -30   1   -4.96    6.87
 -15 -26   2   16.09    5.54
  -7 -24  -4    7.63    6.82
  -4 -23  -5   52.07    8.91
  -9 -21  -3  162.41   13.17
   1 -20  -6   34.90    7.08
 -13 -16   0   37.72    5.67
  -5 -16  -4   -3.05    5.14
   0  -6  -3  211.41   11.76
  35  -2   4    9.17    5.69
  29  -1   0   42.13    6.87
   9   1   8   54.84    9.19
  27   1   5   15.84    7.08
  15   1  -1  510.06   23.54
  15   3   6  195.22   13.87
 -11 -27  -2    5.44    5.39
 -15 -26   5   10.83    4.53
   4 -25  -7   -0.86    5.31
 -11 -24  -2   55.40    9.12
 -15 -20   2    5.87    5.16
  -8 -17  -3    7.08    4.81
  -8 -11   9   43.69    5.29
  -5 -11  -3  958.76   44.77
  13 -11  -6  362.06   19.26
 -13 -10   3   39.76    3.75
   6  -9  12    9.87    5.59
   7  -9  -5  158.58   10.75
 -11  -7   2   92.31    6.04
   5  -6  11   17.30    7.25
  -4  -2   7  170.31   11.08
  33  -1   4   27.92    6.80
  23   1   7  124.01   11.63
  27   1   2  115.95   10.93
  18   2   7   35.68    7.96
  11   4   4   -1.86    5.06
  10   4   3  603.96   29.49
 -15 -28   4   16.95    5.44
  -9 -27  -3   26.06    7.83
  -4 -26  -5   -0.50    6.17
 -15 -23   2   15.23    5.56
  16 -21  -8   82.97    9.92
  -6 -20  -4  139.37   11.71
  -2 -18  -5   19.69    5.62
 -10 -17  -2   -0.48    5.39
   8 -13  -6  118.44    9.37
   3  -4  10  141.53   11.94
   1  -3  -2  509.84   23.19
  11  -2  10    8.79    5.56
  18   1   8    5.36    6.04
   2   1   7   87.55    8.76
  28   1   3   75.99    9.42
   6   2   7 1019.52   48.50
   2   2   6   12.21    4.41
  17   2   0  508.02   24.73
  20   3   5    3.17    5.24
  21   3   3  102.15    9.24
   8   4   4 3173.97  138.01
  14   4   4  249.83   15.38
  13   4   3  289.64   16.79
 -12 -29  -1    3.50    5.39
 -15 -27   3   22.41    6.19
   0 -24  -6   71.28    9.85
   5 -24  -7    8.28    6.55
 -15 -20   5    1.89    3.32
   2 -19  -6   19.01    6.72
 -15 -18   3   25.03    5.54
  13 -16  -7   11.23    5.89
  -4 -15  -4  263.55   16.32
 -10 -12  -1  471.16   24.22
  -8 -12  -2  405.87   21.55
  -4 -10  -3 1491.94   66.90
  -1  -7  -3  614.38   28.98
   0  -3   9   41.60    7.86
   5  -1   9  335.80   20.55
  15   0   9  415.39   24.58
  -4   0   5  815.06   37.09
  31   0   4   77.43    9.14
   6   3   6   27.42    6.29
  16   3   1  777.02   36.59
 -14 -31   2    1.01    5.87
  11 -26  -8   -0.88    5.51
 -15 -23   5    9.92    4.28
  -3 -22  -5   35.78    7.65
  15 -22  -8   49.83    8.08
 -12 -20  -1   10.93    6.60
 -14 -18   1  170.92   12.44
  17 -15  -7    5.77    4.33
   9   0   9   84.93    9.87
  -3   0   6  767.58   35.86
  26   1   1   47.77    6.82
  23   2   6   23.49    7.40
  25   2   5   38.45    8.21
  18   3   6   39.73    7.58
  20   3   2    1.08    3.95
  12   4   5  122.22   10.05
 -13 -28   0   -1.66    6.72
 -12 -26  -1    7.98    6.70
  12 -25  -8   46.08    7.98
  14 -23  -8   72.37    9.09
   7 -14  -6   85.38    8.59
  -3  -9  -3  261.84   14.83
  -2  -8  -3 2269.11   98.98
  11  -8  -5    1.94    3.55
   6  -5  11    4.76    6.57
   8  -2  10   51.16    8.91
   2   0   8    0.20    5.01
  23   0  -1   44.95    5.46
  29   1   4    3.75    5.46
   9   1  -1  541.21   23.77
  22   3   4  245.78   16.22
   7   3   1  551.41   25.43
   9   4   5   53.93    6.82
   7   4   3  648.83   30.87
 -14 -32   3    3.53    5.92
 -15 -24   3   23.97    6.75
  13 -24  -8  217.05   15.69
 -12 -23  -1    3.30    5.72
  -6 -23  -4   26.89    8.94
   6 -23  -7    6.40    6.95
 -15 -19   4   -0.40    4.00
 -13 -19   0   29.41    5.97
  -1 -17  -5  231.35   15.21
   4 -17  -6  459.30   24.95
  12 -17  -7   33.11    6.12
  -7 -16  -3  232.11   14.83
   6 -15  -6  304.55   17.93
 -13 -14   1   10.05    4.43
   6 -10  -5  781.73   36.91
 -11  -8   6    2.77    1.38
  -6  -5   8   49.23    6.07
   4  -3  10   -3.12    6.24
  -3  -1   7  236.59   14.13
  21  -1  -2   61.54    4.76
  27   0   0   26.54    4.91
  21   2   7   45.55    9.27
  26   2   3  130.86   12.14
  25   2   2  132.09   10.55
  15   4   5    7.98    5.24
  17   4   4  382.18   21.40
  12   4   2   42.75    5.79
  -6 -26  -4    1.96    5.89
 -15 -25   4    6.09    4.96
 -14 -24   1   21.81    6.50
   1 -23  -6    2.97    7.03
 -14 -21   1  153.24   12.69
 -10 -20  -2    0.00    4.15
  -8 -20  -3  196.40   13.97
 -11 -16  -1   10.98    5.54
   5 -16  -6  144.81   11.18
  20 -15  -7    8.69    5.62
  -3 -14  -4  101.55    8.94
  -2 -10  11   55.85    7.70
  -1  -9  11   73.10    8.76
   0  -8  11   -2.04    3.95
  -5  -4   8  249.61   14.73
   1  -2   9  581.45   30.85
  13   2   8   97.95   10.73
  -1   2   3  561.28   25.73
  10   3   7   78.94    8.59
  13   3   7   25.86    6.40
 -13 -25   0   11.83    5.34
  -3 -25  -5    9.06    6.90
 -13 -22   0   -3.95    6.60
   7 -22  -7  165.38   13.72
  -5 -19  -4    2.27    4.63
 -14 -17   6  120.28    7.35
   0 -16  -5  144.51   11.38
  -3 -11  11   10.65    4.94
  -7 -11  -2  872.95   41.07
  16 -11  -6  183.81   11.48
  22 -11  -6    5.41    3.12
 -11  -9   1   15.74    4.20
 -10  -8   7   79.62    5.62
   3  -8  -4   28.02    5.36
  -7  -6   8  124.31    9.01
  12  -1  10   44.09    7.98
  28   1   6   42.05    7.70
  10   2   8   12.74    7.78
  16   2   8   50.13    8.74
  16   3   7   14.08    7.00
   2   3   5  467.26   23.62
   5   4   4 2928.14  127.18
   9   4   2  140.50    9.17
 -10 -26  -2    0.45    5.39
  -8 -23  -3  148.96   12.97
 -15 -22   4    5.56    4.20
  -2 -21  -5   13.90    5.84
   8 -21  -7   46.08    9.42
  11 -18  -7   49.10    7.38
 -14 -16   2   55.95    6.50
  -9 -16  -2   14.55    5.34
  -8 -15  10    5.74    3.53
 -12 -15   0  249.58   15.23
 -14 -14   3  316.16   16.62
  -2 -13  -4   -1.11    4.99
   0 -12  12   72.89    9.39
 -13 -12   2   -0.63    3.05
  12 -12  -6  670.18   32.58
   1 -11  12   45.15    8.06
  -9 -11  -1  681.99   32.66
   2 -10  12    0.91    4.38
   1  -7  11    0.48    5.51
   7  -4  11  105.20   10.88
  -4  -3   8  509.61   26.06
  34  -1   2   17.73    7.00
   6   0   9   29.49    7.55
  18   1  -1  332.62   16.82
  27   2   4    3.70    6.07
  21   3   6   21.28    7.60
  23   3   5    3.73    6.57
   1   3   4  268.16   14.43
  13   4   6  101.57    9.67
   6   4   5   15.31    5.56
  18   4   5   -2.01    5.04
  15   4   2   43.61    6.17
 -14 -28   2    3.22    5.69
   1 -26  -6   58.19    8.66
 -10 -23  -2    0.38    6.24
   2 -22  -6   13.92    6.62
   9 -20  -7   26.89    6.92
  10 -19  -7  279.72   17.78
   1 -15  -5  395.32   21.70
  -1 -13  12    7.45    5.56
 -11 -13   8  156.64    8.59
   5 -11  -5    4.10    4.61
  -4  -8  10    1.76    3.20
  -2  -6  10   51.74    7.20
  26  -2  -2   23.24    3.93
  35  -1   3    1.46    5.06
  -2   0   7   42.30    5.54
  13   1   9  177.74   14.15
   7   3   7  216.24   14.55
  19   3   1  738.92   35.38
  10   4   6  142.77   11.28
 -13 -33   2   -1.91    6.50
   6 -26  -7    0.78    7.05
  18 -22  -8    2.82    6.07
  16 -16  -7    1.16    4.00
  -6 -15  -3   18.46    5.09
  -4 -12  11    0.48    4.28
  -9 -12   9   14.23    3.58
  -1 -12  -4    5.64    5.36
  19 -11  -6   99.11    7.60
   3  -9  12    7.76    6.45
  -5  -9  10    9.79    4.76
   2  -9  -4    6.29    4.94
  -8  -7   8   23.19    4.58
 -10  -6   2  126.73    7.03
   5  -2  10    5.16    5.41
  -3  -2   8  112.93    9.22
   9  -1  10   65.04    8.91
   2  -1   9  253.23   16.72
  32   0   2   -0.05    5.89
  16   1   9  114.47   11.38
   3   1   8    4.53    4.41
  -2   1   6 2008.22   88.41
  30   1   5   56.10    8.66
  19   2   8    0.93    5.54
  26   2   6   24.55    6.95
  24   2   1   43.28    5.97
  20   2   0   60.48    6.29
   3   3   6  149.21   10.73
  24   3   3   71.61    8.31
  16   4   6   52.95    7.93
  20   4   4  315.95   19.16
  19   4   3   96.74    9.04
 -13 -34   3   -2.57    5.82
 -14 -30   4    9.67    5.64
 -12 -30   0    0.73    6.55
  -5 -22  -4   11.94    6.55
   2 -14  -5    1.13    4.33
   0 -11  -4   29.56    5.92
 -10 -10   0   10.55    4.91
  -6 -10  -2   94.88    8.03
   1 -10  -4   -2.42    4.76
  -1  -5  10  159.64   12.21
  33   0   3   26.44    7.55
  24   2   7   28.86    7.93
  19   3   7   37.06    8.08
 -14 -29   3    7.58    5.21
 -11 -28  -1   44.27    7.58
 -14 -26   6   -0.86    3.75
  -2 -24  -5    4.53    8.23
  17 -23  -8   56.63    8.81
   3 -21  -6   61.16    8.38
 -11 -19  -1   15.08    5.89
  -7 -19  -3   74.46    8.21
  -4 -18  -4  392.02   22.13
  -2 -14  12   41.24    7.03
   4  -8  12   51.06    8.31
  12  -5  -4 2336.77  100.14
   0  -4  -2  812.02   36.11
  -4   0   2  783.74   33.67
  25   1   0   71.03    7.30
  28   2   5   30.34    7.33
  25   3   4   76.70   10.37
  23   3   2   10.05    4.68
   7   4   6   32.26    5.94
  14 -26  -8   31.10    7.00
  -5 -25  -4   -1.84    6.75
   7 -25  -7   13.07    7.96
  15 -25  -8   47.56    7.83
  16 -24  -8  247.16   17.42
  -1 -20  -5  346.55   20.70
  11 -13  -6   81.30    7.58
   8  -6  -4 2336.27  100.82
   3  -5  11   19.54    6.92
   0  -4  10  114.87   10.95
   8  -3  11  100.77   10.73
  28  -1  -1   13.14    4.66
  31   0   1    0.20    6.62
  31   1   3   33.31    7.86
  30   1   2   32.46    8.31
   4   4   3   44.06    4.86
  18   4   2   84.93    7.81
  12   5   4    3.35    4.86
  -2 -27  -5    0.71    5.84
 -11 -25  -1   45.40    8.54
   2 -25  -6    3.25    6.77
 -11 -22  -1   13.50    6.40
 -14 -19   2    7.30    5.51
  -9 -19  -2  137.15   11.23
 -13 -17   1   50.61    6.55
  15 -17  -7   -2.14    5.34
  -5 -13  11   20.29    5.62
  -6 -10  10   -1.41    3.50
  -8 -10  -1   66.98    6.52
  10  -9  -5   10.17    3.98
  23  -8  -5   39.73    3.20
   5  -7  12   39.00    8.59
  -2  -1   8   42.70    5.79
  34   0   4   67.20    9.85
   7   1   9    7.13    7.53
  19   4   6   12.69    8.31
   6   4   2   54.72    5.21
   9   5   4  655.05   32.36
  15   5   4   12.59    5.26
 -14 -28   5    5.99    4.61
 -12 -27   0   11.58    5.26
   8 -24  -7   39.28    7.83
 -14 -22   2    1.76    5.29
 -12 -18   0  113.11   10.00
  19 -16  -7    4.99    5.62
  -8 -15  -2    0.53    3.95
  -5 -14  -3  391.54   21.28
  -5  -9  -2  248.25   13.95
  14  -8  -5    4.61    2.82
   6  -1  10  141.94   12.84
   3   0   9   37.74    7.30
  -1   1   7   18.96    4.58
  11   3   8  183.79   14.38
  14   3   8  193.20   15.06
   2   3   2  377.22   18.00
  11   4   7   76.12    8.84
  14   4   7   15.36    6.95
  10   5   5  226.77   14.91
  13   5   5  410.78   22.71
  11   5   3  433.27   22.59
  -9 -28  -2   10.37    5.97
  -7 -28  -3   13.65    6.24
 -13 -26   1    4.26    5.79
  -7 -22  -3   41.22    7.50
   0 -19  -5  449.25   24.73
  -3 -17  -4  336.78   19.54
 -13 -11   4  119.93    7.03
   4  -4  11   26.92    7.33
   1  -3  10    2.42    4.61
  10   0  10   59.05    9.39
  32   1   4    3.25    5.41
  -2   2   5  134.48    9.39
  29   2   3   57.41    8.59
  17   3   8  130.93   12.16
   4   3   7  144.66   11.15
  22   3   7   12.31    6.42
  26   3   5   -0.60    5.74
   3   4   5   84.15    8.08
  14   5   3  164.47   11.46
 -13 -30   2   39.61    8.18
  -9 -25  -2   46.66    8.31
  -7 -25  -3    0.93    6.55
 -14 -23   6   -2.01    3.42
  -1 -23  -5  156.26   13.09
   9 -23  -7   45.95    8.61
  -9 -22  -2   40.61    8.74
  -4 -21  -4  109.73   10.27
   5 -19  -6   23.49    5.62
  14 -18  -7    0.53    5.54
 -14 -15   4   46.10    5.26
  10 -14  -6  825.82   39.73
 -12 -13   1   54.84    5.67
  15 -12  -6   77.43    7.15
 -12  -9   3   62.90    4.58
  -9  -8   8   18.71    3.83
  -4  -8  -2    1.81    3.32
  -1  -5  -2  370.19   18.05
  -4   1   4  263.78   13.29
  29   1   1   44.54    7.96
  14   2   9  127.79   12.92
   4   2   8    3.90    5.01
  28   2   2   94.78   10.83
  17   4   7   38.88    8.66
  23   4   4  195.80   14.43
  22   4   3   46.33    6.85
  16   5   5  250.79   16.17
 -10 -30  -1   71.21    9.09
 -14 -26   3    7.25    5.31
 -12 -24   0   14.76    5.97
   3 -24  -6    7.88    6.90
 -13 -23   1   29.64    6.27
 -12 -21   0   33.69    7.98
 -14 -20   6   18.71    3.65
 -13 -20   1  113.53   10.85
 -11 -14   0   43.64    5.49
  -9  -9   0  116.03    7.98
  -5  -5   9   41.24    5.92
  -4  -4   9   75.11    7.98
  -1   0   8   -1.01    3.98
  30   2   4   58.84    8.46
   8   3   8   25.28    6.97
  22   3   1  350.78   19.59
   8   4   7  210.17   14.38
   4   4   6   29.74    5.51
  14   4   1    0.00    3.93
   7   5   5   40.94    6.52
   8   5   3  464.82   23.44
 -12 -31   1    6.07    5.54
 -14 -27   4   -0.40    4.36
  -1 -26  -5   33.41    8.03
  10 -22  -7  236.69   17.32
  13 -19  -7   10.15    6.72
  -6 -18  -3  163.69   12.14
   6 -18  -6  159.97   12.39
 -14 -17   3   11.38    5.31
   9 -15  -6  760.90   37.24
  -3  -7  -2  146.42    9.29
  -6  -6   9    7.73    4.76
  -2  -6  -2 1069.78   47.56
  -3  -3   9    4.13    4.68
   9  -3  -3   64.13    4.00
   2  -2  10   19.64    6.97
  21   1  -1   13.50    3.53
   0   3   3 1872.10   81.18
  22   4   6   21.96    7.60
   2   4   4 1946.16   85.36
  11   5   6  170.47   12.69
  14   5   6  211.46   14.70
   6   5   4 2794.01  121.82
  17   5   3   52.00    7.35
 -13 -32   4    3.02    5.36
 -13 -31   3    7.93    5.67
  -4 -27  -4    2.44    6.12
   3 -27  -6   17.85    6.82
   8 -27  -7    1.96    7.18
  -4 -24  -4    8.56    6.95
  19 -24  -8  111.80   11.66
  11 -21  -7  123.48   11.56
  12 -20  -7   -2.59    5.59
   1 -18  -5   16.52    6.40
   7 -17  -6   82.34    8.96
   8 -16  -6   70.25    8.28
  -4 -13  -3  929.83   43.86
  -7 -11  10    4.76    3.73
  -7  -9  -1  204.33   11.83
   5  -3  11  119.96   12.11
   7   0  10   22.99    6.42
   0   2   7   34.34    6.09
  27   3   3   34.50    7.81
  12   3   0  943.48   42.15
  15   3   0  281.03   14.91
  21   4   2   27.50    5.59
  16 -27  -8   84.15   10.05
  17 -26  -8   30.87    6.70
  18 -25  -8   40.19    8.11
 -10 -18  -1  174.82   12.72
  18 -17  -7   56.20    7.91
  -2 -16  -4   40.04    6.37
  -6 -14  11    7.53    4.20
  -7 -14  -2   82.77    7.96
   9 -10  -5  168.10   11.05
  -2  -2   9  353.04   20.50
  30   0   0   38.35    7.25
  26   0  -1    9.59    3.88
   4   1   9  466.28   26.11
   8   2   9   61.24    8.99
  23   2   0  161.90   10.93
  20   4   7  119.28   12.36
  24   4   5   55.62    8.91
   8   5   6  115.40   10.02
  17   5   6   57.61    8.36
  19   5   5    0.50    5.44
 -10 -27  -1   95.61   10.73
 -14 -25   5    8.41    4.36
   4 -23  -6    0.53    6.60
   0 -22  -5  185.67   13.87
 -14 -20   3    1.64    4.46
  -8 -18  -2   74.08    8.08
 -13 -15   2    5.49    3.78
  -9 -14  -1 1214.87   55.65
 -12 -11   2  169.33   10.10
  17  -8  -5  531.31   24.75
   4  -5  -3  396.50   18.81
  11   1  10    6.65    5.82
   0   1   8    5.87    5.24
  27   2   1    2.42    5.21
   5   2   0  913.72   39.63
  27   3   6   29.79    7.30
  28   3   4    9.22    5.92
  26   3   2    2.92    5.99
   4   3   1  114.57    6.85
  17   4   1  223.49   13.57
 -11 -29   0   14.03    5.84
 -13 -27   2   49.00    8.49
   9 -26  -7    8.33    7.00
  -6 -21  -3  286.87   18.18
  -3 -20  -4  140.68   11.36
   2 -17  -5  527.59   27.65
   7  -7  -4   33.26    4.68
  24  -3  -3  190.36    9.69
   3  -1  10    4.56    6.22
   0   3   6  803.18   38.10
  12   4   8   18.58    7.23
   5   4   7  494.45   26.51
 -12 -32   2    7.48    6.70
 -14 -24   4    8.33    4.48
 -10 -24  -1    6.42    7.68
 -10 -21  -1    5.82    6.17
  -1 -15  -4    5.97    4.83
  14 -13  -6  158.46   10.90
  -3 -12  -3  344.38   18.96
  18 -12  -6   53.83    5.99
   0  -9  12   11.23    5.99
   1  -8  12    2.06    5.59
  20  -8  -5  423.62   19.84
   6  -2  11    5.89    6.87
   0  -2  -1  287.15   13.07
  -1  -1   9  230.09   15.84
  24  -1  -2  201.16   11.18
  -3   2   4  943.78   42.13
  -1   3   5  718.85   33.79
  15   4   8   35.00    7.68
  12   5   7   75.24    8.86
  21   5   4   -2.95    5.19
  20   5   3   44.01    6.65
  10   5   2 1367.08   61.11
  16   5   2  799.75   38.15
 -12 -28   1   -2.90    4.86
  -8 -27  -2    4.31    5.77
   4 -26  -6   39.20    9.39
   0 -25  -5   76.34   10.00
  -6 -24  -3  177.67   14.33
 -14 -18   4  108.22    8.59
  17 -18  -7    5.36    4.88
 -13 -17   7   55.17    3.80
 -11 -17   0   47.11    6.14
  -5 -17  -3  137.46   10.70
  -9 -16  10    1.44    3.00
 -13 -13   3   15.36    3.63
  -1 -10  12   19.21    6.04
  -6  -8  -1  294.70   15.28
   2  -7  12   36.43    8.06
  -2  -7  11   18.71    5.72
  -1  -6  11  108.10   10.55
  16   0  -2   39.91    3.35
  12   3   9  216.77   16.62
  15   3   9  113.74   11.38
  29   3   5   -2.29    5.44
  18   3   0  131.09    9.09
   9   4   8   96.36   10.53
  25   4   3    8.69    6.29
   8   4   1  422.36   20.27
  15   5   7    1.99    6.62
  20   5   6    1.03    8.03
 -13 -30   5   11.86    5.14
   0 -28  -5    8.13    6.55
  10 -25  -7  129.88   11.94
  -8 -24  -2   33.49    7.63
  -3 -23  -4    4.41    5.49
 -14 -22   5    0.53    3.37
 -14 -19   5    1.38    3.20
  21 -17  -7   58.67    7.93
 -12 -16   1   43.69    5.64
   3 -16  -5   19.69    5.44
   8 -11  -5   25.33    5.14
 -11  -9   7   32.56    3.40
  -3  -8  11   19.72    5.41
  -8  -8   0   33.44    4.61
  -9  -7   1  910.57   40.44
   0  -5  11  115.75   11.26
   8   1  10    7.43    5.69
  34   1   3    3.90    4.96
   5   2   9   46.33    8.03
   1   3   7    6.85    5.26
  18   4   8   47.72    8.21
  25   4   6    3.98    5.67
  26   4   4    8.99    6.37
   9   5   7  556.44   29.43
   4   5   5    1.86    4.86
  22   5   5   41.07    8.38
  11   6   5  917.65   44.29
  14   6   5  475.77   25.93
  10   6   4   60.71    7.35
  13   6   4   35.86    6.04
 -12 -33   3    4.86    5.87
 -11 -26   0   11.05    5.54
  -3 -26  -4   10.00    6.95
 -14 -21   4  119.83    9.87
   1 -21  -5   20.17    6.17
 -10 -13   9   30.47    3.95
 -10 -13   0  144.35    9.85
 -13 -12   5    4.73    2.29
  21 -12  -6   64.08    6.24
  -2 -11  12  113.21   11.38
  -2 -11  -3 1769.75   78.56
   3  -6  12   10.27    6.37
  15  -5  -4  266.10   12.64
   4   0  10   98.07   10.05
   0   0   9   89.21   10.32
  33   1   2   49.38    8.28
  -1   1   1    7.55    1.33
  28   1   0   78.94    8.06
   1   2   8    3.55    5.09
  18   5   7    9.85    7.28
   5   5   6  148.96   11.00
   5   5   3  327.99   17.20
  16   6   4   69.42    7.98
 -13 -28   3   17.30    6.32
  18 -28  -8   14.91    6.14
  20 -26  -8   30.90    6.75
 -13 -24   2   18.03    6.14
  11 -24  -7   25.93    7.40
   6 -21  -6   23.37    7.30
  -2 -19  -4    1.13    4.88
  16 -19  -7   11.78    6.87
 -13 -18   2    1.16    4.53
   0 -14  -4   13.35    5.19
  -6 -13  -2    6.52    5.16
 -11 -12   1  165.20   10.40
   7 -12  -5  505.28   25.71
   2 -11  13   17.73    5.77
  -4  -9  11   76.50    8.64
  13  -9  -5   49.10    5.06
  -8  -8   9  142.42   10.00
   3  -6  -3 1364.23   59.88
   7  -1  11   69.90    9.22
  32   2   3   31.35    7.08
  24   4   2  148.99   11.43
  20   4   1  199.62   12.64
  17   6   5  120.91   10.68
 -10 -31   0    8.46    5.79
 -13 -29   4    8.91    5.11
  -9 -29  -1    1.59    4.83
  10 -28  -7    5.97    5.89
  19 -27  -8   96.01   10.25
 -12 -25   1   22.76    6.77
   5 -25  -6   77.96    9.92
 -11 -23   0   53.63    9.29
  12 -23  -7    6.02    6.82
 -13 -21   2    7.55    4.66
 -11 -20   0   61.44    8.11
  13 -14  -6 1065.02   49.60
   6 -13  -5  534.71   27.17
  -8 -12  10   43.28    5.79
   6  -8  -4  357.93   18.31
   4  -5  12   75.77   10.50
  25   3   1   64.41    7.43
  27   4   5   31.37    7.05
  19   5   2   10.83    5.24
  12   6   6   44.29    6.72
  15   6   6   19.51    6.24
   8   6   5    3.45    4.83
  12   6   3   57.41    7.08
  13 -22  -7   50.06    8.46
  14 -21  -7   25.33    6.92
  -5 -20  -3  147.20   12.11
   7 -20  -6   66.20    8.13
  15 -20  -7   11.99    7.10
  -7 -17  -2   35.63    6.12
  -8 -13  -1  143.95   10.25
  -3 -12  12   84.78    9.85
  -1 -10  -3 1868.48   82.39
  -5  -7  -1  570.27   26.59
   2  -3  11   -3.25    5.99
  -3   1   2    2.79    1.76
  33   2   4   16.57    7.65
  31   2   2   51.39    8.54
   1   4   6  309.56   17.42
   3   5   4 1640.90   72.82
   7   5   2  265.24   14.28
   9   6   6   65.19    7.81
 -11 -30   1   -4.33    5.74
  -7 -29  -2    9.59    7.08
   5 -28  -6   39.86    7.91
   1 -24  -5   17.32    6.57
 -13 -23   7   41.27    5.19
 -12 -22   1   48.14    8.61
   2 -20  -5  692.26   35.13
 -12 -19   1   20.90    5.06
  -4 -16  -3  385.55   21.15
   1 -13  -4   81.00    8.03
  -3  -4  10   17.75    5.36
  -2  -3  10    6.97    5.11
   1   1   9  545.69   29.59
  30   3   3   41.75    7.43
   0   4   5  859.00   40.09
   1   4   3  990.16   44.32
   3   4   2    0.81    2.77
   6   5   7 1146.25   54.11
  21   5   7    7.13    6.22
  24   5   4    3.88    6.22
  23   5   3  108.50   10.22
   7   6   4  203.10   13.27
  19   6   4   97.60    9.54
 -12 -29   2   39.48    7.15
   1 -27  -5    3.42    6.22
  11 -27  -7    3.80    5.89
  -9 -26  -1   -0.28    5.56
  -5 -26  -3  192.95   15.11
  -5 -23  -3  328.37   20.04
   8 -19  -6    5.74    4.76
  20 -18  -7   24.12    6.85
  12 -15  -6 1177.78   54.64
  -5 -10  11   14.13    4.78
   0  -9  -3  114.01    8.59
   2  -7  -3  993.81   44.59
  13   0  -2   59.68    3.55
  19   0  -2  115.47    6.82
   5   1  10   52.75    7.83
  24   1  -1  231.07   13.29
   9   2  10  144.83   12.77
  16   2  -1  625.51   28.70
   6   3   9   20.32    8.36
   2   3   8   42.60    7.38
  -2   3   4  299.11   15.41
  31   3   4   58.69    8.49
  13   4   9   33.69    7.45
  13   5   8  108.80   11.41
  16   5   8   24.25    7.08
  18   6   6   24.00    7.35
   9   6   3  645.40   31.35
  -2 -28  -4   -0.45    5.87
  -2 -22  -4    5.04    5.06
  17 -13  -6   82.89    7.45
   2 -12  -4  132.77   10.10
   1  -8  -3  373.21   18.73
  -5  -6  10   16.04    5.49
  11  -6  -4 2621.85  112.53
   3  -2  11   -0.18    4.76
  -1  -2  10    6.77    5.94
  -6  -1   7   78.74    6.80
  13   2  -1 1353.23   58.77
  21   3   0    2.42    4.26
  10   5   8   75.59   11.15
  25   5   5   69.17    9.97
  13   6   7   55.34    8.79
  18   6   3  162.01   12.01
  -8 -31  -1   18.86    6.32
 -10 -28   0    1.76    5.99
  -7 -26  -2   -0.13    7.40
 -13 -25   3    3.27    5.14
  -2 -25  -4   21.78    7.45
  -9 -23  -1    8.56    6.12
  -9 -20  -1  219.47   14.53
  -7 -20  -2    0.68    4.36
  -1 -18  -4   41.92    6.77
   9 -18  -6  123.18   10.20
  10 -17  -6  267.48   16.57
  11 -16  -6   76.45    7.68
  -5 -12  -2  380.14   20.17
   3 -11  -4    0.55    5.67
   4 -10  -4    1.44    4.96
  -7  -7   0  758.38   34.27
  -4  -6  -1  328.95   16.27
  -1  -3  -1   93.57    5.69
  -7  -2   7   70.96    6.22
   5  -2  -2  350.50   15.64
  -5   0   7  115.35    8.61
  26   2   0   75.74    7.73
  29   3   2   -2.79    5.49
  16   6   7   17.83    7.38
  20 -29  -8   14.93    7.45
  12 -26  -7   67.58    9.17
 -13 -20   7   81.61    5.99
   3 -19  -5  535.80   28.23
   0  -1  10    2.79    5.74
  -6   0   6  518.10   24.88
   2   2   9  253.11   17.00
  30   2   1   19.56    6.19
  29   4   4   -2.09    5.49
  28   4   3   16.14    6.75
  10   6   7   30.14    6.40
   6   6   6   95.73    8.96
   5   6   5    9.37    5.29
 -12 -30   3    1.64    5.67
 -13 -27   5   14.08    5.41
   6 -27  -6   15.66    7.91
   2 -23  -5  379.46   22.28
  19 -19  -7   44.64    8.23
 -13 -16   3    1.84    3.58
 -10 -16   0  120.91    9.74
  -6  -7  10   20.04    5.41
  -8  -6   1  423.67   19.61
   4  -1  11   85.96   10.53
  -7  -1   6   47.64    4.86
  -4   1   7    3.78    4.08
  22   5   2  125.34   10.50
  21   6   6  130.00   13.22
 -12 -31   4    1.71    5.24
   2 -29  -5    9.01    6.52
 -11 -27   1   12.69    5.44
 -13 -26   4   20.37    5.72
  13 -25  -7   55.52    8.54
   7 -23  -6   75.79   10.27
  -4 -19  -3  119.68   10.75
  -6 -16  -2   19.16    5.19
  -3 -15  -3   75.92    7.96
 -12 -14   2  432.48   21.91
 -11 -10   2   68.79    5.82
  12 -10  -5  154.70    9.95
  -3  -5  -1 1427.58   62.07
  -2  -4  -1 2327.40   99.66
  -8  -3   7   42.81    4.78
  -6  -2   8  126.68    9.37
  -5  -1   8   88.51    7.83
  -5   1   6  322.55   16.95
   6   2  10  163.39   13.55
  19   2  -1    2.19    3.00
  23   4   1   31.63    5.62
   7   5   8   62.97    8.79
   2   5   6   96.77    8.56
  15   5   1  110.99    8.96
  19   6   7   63.68    9.69
  22   6   4   77.20    9.49
  12   7   5   34.47    6.52
  15   7   5   -0.45    4.73
 -11 -31   2   10.00    6.75
 -12 -26   2   18.56    6.52
   2 -26  -5  155.21   13.27
 -13 -25   6    2.22    3.63
 -10 -25   0    8.36    6.77
 -13 -22   3    3.00    4.61
   0 -17  -4   59.37    7.28
  -6 -11  11   13.55    5.09
  -9  -9   9   19.97    4.23
  18  -5  -4   36.28    2.62
  -8  -2   6   68.39    5.36
   1   0  10    7.33    6.12
  -4   0   8  348.86   19.41
  10   3  10   95.20   10.53
   7   4   9   28.98    8.08
   3   4   8  165.20   12.51
  27   4   2  126.25   11.43
  12   5   1  424.78   21.40
   7   6   7  202.37   13.90
  23   6   5    1.01    5.94
  14   6   2 1000.41   46.63
  13   7   6  144.48   11.76
  11   7   4   51.82    6.82
  14   7   4   53.71    7.18
  -8 -28  -1   34.80    7.30
  -4 -28  -3   16.06    6.95
  14 -24  -7    4.23    7.96
  -1 -21  -4   34.12    6.80
  18 -20  -7  161.53   12.61
 -13 -19   3   19.84    6.29
   4 -18  -5   27.65    6.07
  -8 -16  -1  113.33    9.12
 -11 -15   1    0.20    4.13
  16 -14  -6  408.79   21.50
  -7 -12  -1  427.75   21.91
 -11  -8   3   56.38    4.18
  -8  -4   2 3677.38  155.69
  -7  -3   8  567.62   28.00
   5   0  11  107.82   11.05
  -3   2   7   76.17    7.60
  -4   2   6   14.78    3.83
   3   5   7  899.94   43.38
   1   5   5    5.16    4.71
  27   5   4    1.16    5.56
   6   6   3  354.23   18.96
  21   6   3  268.09   16.82
  11   6   2 1144.59   52.10
  16   7   6  229.41   16.22
   9   7   5    8.74    5.04
  -9 -30   0    9.24    5.64
  -4 -25  -3   10.27    6.67
  15 -23  -7    2.64    7.63
 -10 -22   0   56.15    7.60
  -4 -22  -3   18.36    6.87
   8 -22  -6   34.17    6.80
  17 -21  -7   34.87    8.13
 -10 -19   0   88.76    8.81
 -13 -14   4    0.58    3.05
  20 -13  -6  175.63   11.23
 -10 -11   1  446.91   21.98
  -4 -11  -2  541.76   26.61
  16  -9  -5   12.89    3.12
  -3   1   8    7.30    3.75
   3   3   9  141.53   12.92
  28   3   1   13.22    5.92
  -1   4   4  858.70   39.13
  14   5   9   65.84    9.97
  26   5   3   78.71   10.90
  18   5   1   38.98    5.49
  14   6   8  283.95   18.94
   4   6   4   14.53    4.96
  17   6   2   80.63    8.28
  10   7   6   76.77    8.49
  18   7   5   41.14    7.48
  -6 -28  -2   16.06    6.55
  -1 -27  -4    7.08    7.10
  -1 -24  -4   -0.71    5.31
   3 -22  -5  417.63   23.54
  16 -22  -7    2.79    5.72
  -7  -8  10    1.69    3.93
  -1  -7  12    7.20    5.36
   0  -6  12   15.69    6.85
  -6  -6   0  274.11   13.62
   1  -5  12   59.27    9.22
   2   1  10    2.06    6.09
  11   5   9   64.76    9.85
  28   5   5   32.71    7.10
  11   6   8  308.83   19.99
  17   6   8   93.87   11.63
   7 -29  -6   48.04    8.59
  13 -28  -7    0.00    5.49
 -11 -24   1  102.71   10.68
 -12 -23   2   18.43    6.42
  -6 -19  -2    2.92    4.73
  -2 -14  -3 1063.39   49.38
  11 -11  -5  116.81    8.79
   1  -9  13    3.22    4.94
  -2  -8  12   42.50    7.91
   2  -4  12   29.71    7.98
  -2   2   8    6.09    4.86
  -2   2   2   57.13    3.90
   7   3  10  134.96   12.67
  -2   3   7  179.73   11.94
   5   4   1 1850.27   79.97
   2   5   3  290.47   15.16
  24   6   6   45.45    8.16
  14   7   7   90.47   10.88
  19   7   6  156.72   13.60
   8   7   4  723.49   35.25
  13   7   3   77.60    7.91
 -11 -32   3   15.06    5.74
  -8 -25  -1   15.08    7.08
   3 -25  -5  183.69   14.38
   9 -21  -6   17.53    6.47
 -12 -17   2  226.24   13.87
   1 -16  -4  295.46   17.27
  -8  -4   8  125.02    8.81
  -9  -4   7  337.10   16.92
  -4  -1   9  187.79   12.89
  27  -1  -2   45.80    5.06
  22   0  -2  628.58   28.88
   6   1  11    0.93    5.21
  -3   3   6  742.29   35.23
  33   3   3    7.91    5.54
  24   3   0   37.95    5.31
  13   4   0 1148.67   51.09
  16   4   0  585.55   28.02
  11   7   7   -0.03    6.95
 -11 -33   4    1.46    5.49
 -10 -33   2   22.91    6.77
  -3 -30  -3   44.67    7.96
   3 -28  -5   38.98    7.78
 -12 -27   3    6.12    5.39
  14 -27  -7   38.45    7.48
 -13 -24   5   19.21    4.71
  -8 -22  -1   21.35    5.89
  -6 -22  -2    9.04    5.94
 -11 -21   1  279.62   17.50
 -12 -20   2    0.88    5.36
 -11 -18   1  138.36   10.17
  -3 -18  -3    8.03    5.77
  15 -15  -6  650.31   32.15
  -9 -13  10   15.38    3.93
  -3  -5  11  134.59   11.73
  -2  -4  11   -2.09    5.16
   8  -4  -3   49.73    3.85
   3  -3  12   -3.10    6.37
  -1  -3  11   99.08   10.73
  -5  -2   9   60.23    7.18
  -3   0   9   54.82    7.33
  25   5   2   79.95    8.91
   9   5   1  282.82   14.91
   8   6   8  437.97   25.15
   3   6   6   96.09    8.61
  25   6   4    0.38    7.00
  17   7   7  143.78   12.89
   7   7   6   21.68    5.92
   6   7   5   96.89    8.89
  21   7   5   87.42   11.48
  20   7   4   27.35    6.62
  16   7   3  148.46   11.05
  -8 -32   0   14.96    6.35
  -7 -30  -1   56.40    9.12
 -10 -29   1    0.71    4.66
   8 -25  -6  247.62   17.35
   4 -21  -5    0.00    4.83
   0 -20  -4   17.63    5.67
  10 -20  -6   58.92    8.08
  -5 -15  -2   74.31    7.78
 -12 -12   3  565.86   26.59
  10 -12  -5  233.74   13.67
  -3 -10  -2   45.22    5.31
  -3  -9  12   66.15    8.71
  -6  -3   9    2.06    4.03
  -9  -3   6  275.84   13.75
   0  -2  11   46.88    8.01
   3   2  10  260.61   17.63
   4   4   9   73.37    9.22
   4   5   2   54.59    5.49
   4   6   7  212.67   14.28
  26   6   5    4.53    5.62
   8   6   2 1156.63   52.10
  10   7   3  596.76   29.64
  -5 -30  -2    2.34    6.62
 -12 -29   5   18.73    6.22
   0 -29  -4   38.07    7.96
 -11 -28   2    5.24    5.92
  -9 -27   0    5.64    6.82
 -13 -22   6    0.30    3.35
  21 -20  -7  181.02   14.05
  14 -16  -6   98.25    8.91
   7 -15  -5   92.86    8.89
 -12 -10   4  565.58   25.48
  10  -7  -4   -2.90    3.27
  -4  -6  11  189.88   14.18
  -2   1   9  570.44   30.24
  27   1  -1  138.51   10.10
  22   2  -1    9.64    3.60
  -1   3   8   45.75    6.50
  32   3   2   13.65    6.60
  -1   4   7  231.78   14.40
  32   4   4    5.67    5.51
  31   4   3    3.98    6.02
  19   4   0  108.27    8.01
  21   5   1   56.43    7.03
   2   6   5  290.90   16.74
  24   6   3   91.02   10.12
   8   7   7   69.75    9.14
 -12 -28   4    4.13    5.14
  -3 -27  -3  131.79   13.55
  15 -26  -7   61.36    8.74
  11 -19  -6    2.59    4.38
 -13 -17   4   95.93    8.01
  13 -17  -6  664.62   33.14
  -9 -15   0  333.20   18.20
   2 -15  -4  334.26   18.88
   8 -14  -5   78.86    8.06
  -1 -13  -3 1339.93   60.78
   9 -13  -5  593.89   29.28
  -7 -12  11    2.06    3.63
  -6 -11  -1   26.46    4.88
   1  -1  11   10.45    6.57
  -6   1   5    1.36    3.50
  29   2   0   41.77    7.58
   8   4  10   -0.86    5.09
  26   4   1   -0.10    4.61
   0   5   4  356.52   18.26
  20   7   7   75.69    9.64
  19   7   3  163.87   12.44
  13   8   5  348.51   20.37
 -10 -34   3    0.83    5.09
   0 -26  -4   88.08   10.47
  16 -25  -7   23.64    6.87
  -3 -24  -3  149.52   12.26
   9 -24  -6   19.16    7.00
   0 -23  -4   -5.11    5.62
  -3 -21  -3  184.14   13.24
  20 -21  -7   68.26    9.57
  12 -18  -6  606.68   30.90
 -13 -16   6   21.45    3.35
  19 -14  -6  204.41   12.64
  -8 -11   0    6.57    4.91
  -7  -5   1 1137.26   49.30
  -7  -4   9    3.80    4.41
  -7   0   5 1603.39   69.72
  -1   2   9  249.15   16.42
  -5   2   5  501.10   23.92
  10   2  -1  495.38   22.16
  12   6   9   60.73    9.42
  12   7   8   62.70    9.37
  15   7   8   63.20    8.91
  14   8   6  112.70   10.70
  16   8   5   59.17    8.89
 -10 -35   4    0.33    5.89
   4 -24  -5    2.49    5.67
 -13 -15   5    4.63    3.78
  -7 -15  -1  488.59   25.00
  -4 -10  12    9.87    5.04
  -8  -9  10   18.43    4.78
  19  -9  -5   23.52    3.58
  -5  -7  11    1.66    4.99
  -5  -5   0   73.83    4.88
   2   0  11   65.06    9.62
   4   3  10   75.44   10.07
   0   4   8  330.89   19.36
  30   5   4    6.47    5.77
  11   8   6   87.15    9.01
  10   8   5  566.42   29.33
  -6 -32  -1    7.08    5.87
  -9 -31   1    2.32    6.52
  15 -29  -7   49.93    9.06
  -7 -27  -1   15.03    7.78
   4 -27  -5   -3.17    6.87
  -9 -24   0   68.59    9.85
  17 -24  -7   16.37    6.09
  18 -23  -7   49.55    9.32
  19 -22  -7   21.65    6.45
 -13 -21   5    4.03    4.20
   5 -20  -5  289.92   17.68
   1 -19  -4   64.59    7.83
  -2  -9  -2  849.94   38.90
  -9  -5   8   10.80    3.63
   0   2   1  259.90   11.96
  30   4   2   85.23    9.44
   5   5   9    2.92    7.38
  29   5   3   59.70    8.56
  24   7   5   40.67    8.94
   5   7   4 2281.47  100.39
  23   7   4   -3.58    6.62
  17   8   6  112.65   11.66
  12   8   4   17.50    5.44
  15   8   4    2.97    5.19
   9 -27  -6   93.01   11.71
 -10 -26   1   -2.54    5.14
 -12 -24   3   13.37    5.54
 -13 -19   6    7.43    3.35
  -5 -18  -2    5.84    4.41
  -2 -17  -3  361.33   20.09
   3 -14  -4    9.04    6.19
  15 -10  -5  227.77   12.72
  -5   1   3  959.87   41.72
   0   3   9   20.75    6.60
   6   3   0  107.16    6.14
  10   4   0  654.34   29.76
   0   5   7  124.59   10.40
   9   6   9   46.25    7.58
  23   6   2   -2.72    4.58
   9   7   8  109.66   11.13
   4   7   6   17.30    5.24
   7   7   3 1638.64   73.00
  12   8   7    7.96    7.00
  15   8   7  106.94   11.51
 -11 -29   3   12.61    6.24
  -8 -29   0   27.29    6.75
  -2 -29  -3  111.85   11.38
  10 -23  -6   27.35    6.92
  -9 -21   0   92.94    9.29
  -9 -18   0  231.88   14.48
 -10 -14   1  132.62    9.39
   0 -12  -3  365.94   19.69
 -11 -10   8   70.35    4.91
  -4  -2  10   37.52    6.60
  -3  -1  10    2.85    5.11
  -8  -1   5  296.21   14.43
  -6   0   3  186.71    8.86
   3   1  11    3.65    6.95
  -1   5   6    9.44    4.83
  28   6   4    5.31    5.79
   5   7   7  225.74   15.08
  22   7   3  100.16    9.74
   8   8   6  132.92   10.75
   9   8   4  165.73   11.66
  18   8   4    3.25    5.31
  16 -28  -7    0.33    5.36
 -12 -27   6    0.03    4.53
 -11 -25   2    2.14    4.68
  -7 -24  -1    0.25    5.51
  -5 -24  -2    7.78    5.94
  -5 -21  -2   31.47    7.13
 -12 -20   8    2.37    2.12
 -13 -18   5   15.74    3.83
  -4 -14  -2   15.69    5.59
 -11 -13   2  302.81   16.04
   9  -8  -4 2312.29  100.16
   4  -3  -2    7.08    2.29
  -2   0  10    9.54    5.92
  -4   2   3   32.46    3.20
  -1   3   2  489.59   22.31
   5   4  10    0.98    5.56
  22   4   0   35.08    5.44
   9   5  10   69.85   10.22
   3   6   3   58.39    5.74
  15   7   2   95.53    8.26
  18   8   7   43.11    8.49
   7   8   5   31.83    5.82
   1 -28  -4   82.34   10.20
   5 -23  -5  165.46   12.84
   1 -22  -4   -0.30    5.69
  -7 -18  -1  267.79   16.29
  18 -15  -6  195.65   12.64
  22 -14  -6   95.10    8.11
   4 -13  -4  227.35   14.35
 -10 -10   9   -1.56    2.85
 -10  -9   2   45.95    4.78
  22  -9  -5    9.82    2.47
  -6  -8  11   79.42    8.81
  19  -2  -3  385.22   16.90
  -1   1  10    2.97    4.66
  27   3   0   18.03    5.56
  -3   4   5 1515.89   67.23
   1   5   8  134.03   11.08
  28   5   2   86.42   10.75
  24   5   1   28.86    6.12
  27   6   3   41.34    8.79
  16   6   1  288.08   16.14
   3   7   5  518.95   26.51
   9   8   7    1.26    5.16
  -8 -33   1    7.10    6.92
 -11 -31   5    3.35    5.77
 -11 -30   4   -1.59    5.14
   5 -29  -5   44.39    8.36
  17 -27  -7   27.67    7.88
  -2 -26  -3  228.45   16.42
  10 -26  -6   64.86    9.37
 -12 -25   7   -0.91    3.65
   1 -25  -4   35.28    7.05
 -10 -23   1   32.76    7.91
  11 -22  -6   40.19    7.00
  -2 -20  -3   22.13    5.79
 -12 -15   3  389.45   19.92
  -5 -10  -1  309.68   16.24
  -1  -8  -2  245.93   13.22
  14  -6  -4  277.93   13.67
   4   2  11   38.65    7.63
   1   4   9  391.39   23.42
   6   6   9    3.12    5.89
   1   6   4   37.72    5.34
  13   6   1   18.63    5.72
  18   7   2    1.64    5.16
  -6 -29  -1   -1.33    6.90
  -4 -29  -2   17.65    7.13
  10 -29  -6   21.88    6.77
   5 -26  -5  121.29   11.88
 -12 -25   4    1.99    4.58
  -2 -23  -3  163.26   12.56
 -12 -21   3   24.98    6.17
   2 -18  -4  173.66   12.31
   5 -12  -4   67.46    6.95
   1 -11  -3 1233.60   55.62
   8  -9  -4  921.93   41.87
 -10  -5   7  205.84   10.95
  -4  -4   0  240.52   11.66
   0   2  10   31.50    6.45
   6   7   8   21.40    7.00
  13   8   8   74.68    9.57
  16   8   8   24.90    7.23
  22   8   5   30.82    7.73
  21   8   4   59.02    8.76
  -7 -31   0    4.31    5.54
  -1 -31  -3   19.21    7.88
 -12 -26   5   37.19    6.72
  18 -26  -7    1.26    6.87
 -11 -22   2    2.92    5.06
  22 -22  -7   26.11    7.33
  12 -21  -6   49.30    7.18
 -10 -17   1   12.11    4.73
  -1 -16  -3  719.36   35.20
   0  -7  13   57.89    8.71
   7  -5  -3   92.16    5.84
  -1  -4  12   87.57   10.47
  -6  -4  10    3.47    4.71
   0  -3  12   -0.81    5.97
  25   0  -2  288.48   15.11
  25   2  -1   73.52    6.82
   0   6   6  544.21   27.67
  19   6   1  328.44   18.31
  10   7   9   26.69    7.05
  27   7   5   20.32    7.86
  26   7   4    4.43    5.54
  23   8   6   10.60    6.27
  11   8   3  356.42   19.72
  17   8   3   -1.08    4.68
  14   9   5  119.10   10.53
  -9 -32   2    0.13    6.55
 -10 -31   3   18.56    5.84
  17 -30  -7  100.59   10.85
  -9 -28   1   14.48    6.75
  -8 -26   0  107.77   11.66
  19 -25  -7    3.32    6.40
  21 -23  -7  151.30   12.29
 -10 -20   1  108.22    9.22
 -12 -18   3   52.83    6.77
  17 -16  -6   60.76    6.95
  -6 -14  -1  918.17   42.91
  14 -11  -5  318.47   16.90
   7 -10  -4   53.03    6.35
  -2  -5  12    3.50    5.19
   1  -2  12   49.81    9.29
  -3   3   3 2042.75   87.95
  29   4   1    3.68    6.47
   6   5  10  174.85   14.60
   2   6   8   -0.48    5.29
   5   6   2   -1.33    3.02
  10   8   8   74.31   10.00
   5   8   6  185.30   13.09
  12   9   6   56.20    8.13
  15   9   6   38.07    8.31
  11   9   5  711.45   35.73
   2 -30  -4    6.62    6.52
  11 -25  -6   71.81    9.72
  20 -24  -7   15.46    6.19
   6 -22  -5  262.09   16.82
  13 -20  -6  196.83   13.92
  -4 -17  -2   95.41    8.56
 -11 -16   2  353.65   18.99
  -7 -10   0  661.82   30.97
   0  -7  -2 1566.00   68.41
 -10  -4   6  498.58   22.66
   2  -1  12   73.47   10.32
   5   3  11   27.07    8.08
   1   3  10  140.17   12.67
  17   3  -1   10.30    3.85
   2   5   9   12.92    7.86
  -2   5   5   59.47    6.35
   6   5   1  101.78    6.65
  25   7   3   -3.63    6.24
   9   7   2   86.79    7.50
   6   8   7  385.98   22.13
   6   8   4  291.76   17.37
  18   9   6   83.55   10.70
  17   9   5   73.10    9.37
  -3 -31  -2   10.25    6.07
  -4 -26  -2    2.12    6.67
   2 -21  -4   21.98    5.56
 -11 -19   2  186.15   12.77
  14 -19  -6   16.22    4.91
   8 -17  -5  226.57   14.40
  16 -17  -6  337.10   19.21
  -8 -13  11   21.73    4.56
  -3 -13  -2    7.88    4.61
   2 -10  -3  157.40   10.35
  -3  -6  12   56.20    8.36
   3  -4  -2   58.90    4.48
  26   6   2   11.83    6.24
  21   7   2  123.15   10.15
  20   8   3   70.63    8.11
  13   9   7   43.84    8.79
  16   9   7    5.26    6.37
   9   9   6   57.96    7.53
 -10 -33   5    8.01    6.02
  -6 -33   0    6.90    5.79
 -10 -32   4   -4.31    5.92
  -5 -31  -1    1.16    5.49
  18 -29  -7   50.56    8.03
  -1 -28  -3   27.17    8.11
   6 -28  -5   42.48    8.99
  11 -28  -6  136.50   12.59
 -10 -27   2   56.86    8.64
   2 -27  -4    1.16    6.75
  -6 -26  -1   -5.29    6.55
   6 -25  -5  153.55   12.87
  15 -18  -6  514.85   26.89
   3 -17  -4    7.13    4.71
   1  -6  -2 5076.31  215.99
  -7  -5  10    5.56    4.63
  32   5   3   26.09    6.85
   2   7   7  118.14   10.00
   4   8   5  550.10   28.00
  13   9   4   -0.58    4.68
  -8 -34   2   -1.21    6.60
   2 -24  -4    6.27    5.39
  -8 -23   0  199.12   14.45
  -4 -23  -2   34.70    7.10
  -4 -20  -2   24.83    5.72
  21 -15  -6   19.04    4.58
  13 -12  -5   33.56    5.11
  -9 -10  10   93.24    7.91
  -7  -9  11    9.37    4.46
   2  -5  -2  431.40   20.17
  -6  -4   1  382.48   17.20
  -7  -1   3  345.87   15.18
   2   4  10   28.98    6.65
  25   4   0   18.31    5.14
  31   6   4   45.20    8.79
   4   7   3 1663.89   73.65
   7   8   8  153.47   13.14
  25   8   5   85.56    9.97
  24   8   4   29.64    8.13
   8   8   3  489.92   25.28
  10   9   7   61.24    9.19
  19   9   7    1.46    5.84
   8   9   5  520.49   27.55
  20   9   5   -1.86    8.03
  -9 -33   3    0.88    6.22
  19 -28  -7    2.85    6.65
  12 -24  -6   18.00    7.65
  -1 -19  -3  145.84   11.15
   9 -16  -5  404.43   21.73
   3  -9  -3   96.26    7.13
  -9  -6   9   47.06    5.54
 -10  -6   8   73.40    5.97
  -3  -2  11  140.45   12.19
  22  -2  -3   22.49    2.37
  -1   0  11   10.30    6.45
  14   3  -1   38.20    4.13
  20   3  -1  108.95    7.93
  -2   4   3 4827.54  205.59
   0   4   2  807.16   35.93
  17   5   0    9.01    4.10
   7   6  10   81.76   10.47
   3   6   9   51.77    8.46
  22   6   1   55.50    7.30
   1   7   6   54.74    6.72
   2   7   4  932.60   43.16
  21   9   6   50.01    9.01
  10   9   4   25.81    5.41
  -8 -30   1    0.96    5.14
 -11 -29   6    0.63    3.95
  -7 -28   0   32.86    7.40
  -9 -25   1   36.41    8.16
  -1 -25  -3   40.92    7.35
  -6 -23  -1   78.43    9.09
  -1 -22  -3    4.96    5.09
  -8 -20   0   73.20    7.60
  -8 -17   0   43.33    6.02
  -6 -17  -1  832.34   39.88
   0 -15  -3  225.56   14.33
  10 -15  -5  152.29   10.75
  12 -13  -5    0.00    3.25
  18 -10  -5  560.32   26.49
  -4  -9  -1   -1.11    3.05
  -4  -7  12   -0.15    5.26
  -4  -3  11  141.33   12.04
  -3  -3   0  566.62   24.93
  -9  -2   5    7.23    2.34
   0   1  11    9.27    6.67
  27   5   1    0.88    6.42
  14   5   0  199.32   11.76
  -1   6   5 1311.91   59.22
  30   6   3   19.21    7.23
  11   8   9   11.73    6.24
  14   9   8  119.18   12.69
  19   9   4   36.61    7.28
  20 -27  -7   -0.10    5.94
 -12 -24   6    1.94    3.80
  -6 -20  -1  489.37   25.96
 -11 -14   9   25.78    2.82
  11 -14  -5    6.90    4.71
   4  -8  -3   72.42    5.82
   5  -7  -3 1815.90   78.91
  12  -3  -3  248.27   11.28
  -6   1   8  139.77   10.32
  -5   2   8   46.53    5.87
  -4   3   8   -0.05    4.33
   1   3   1   84.98    5.41
  31   5   2   19.44    6.09
  29   7   4    8.08    5.99
  11   9   8  273.60   18.53
  -9 -34   4   -2.79    5.97
   0 -30  -3   74.96    9.79
   7 -30  -5   21.45    7.15
  12 -30  -6  152.36   13.32
   3 -29  -4   92.61   10.78
 -11 -27   4    7.81    5.31
  12 -27  -6    3.35    6.77
  21 -26  -7   24.22    7.60
  23 -24  -7   34.95    6.92
  13 -23  -6   69.47    9.39
   4 -16  -4  628.33   31.50
 -12 -13   4  149.49    8.91
   1   2  11    0.03    6.52
  -6   2   7  115.05    8.69
  -5   3   7  262.57   15.33
  -3   4   8  127.43   10.27
   3   5  10  130.35   12.64
  20   5   0   31.73    5.39
  24   7   2  143.98   11.94
  23   8   3   56.02    8.31
   7   9   7    5.16    5.36
   6   9   6   16.69    5.59
  -8 -35   3   13.12    7.15
 -11 -28   5    1.21    4.94
  -5 -28  -1    4.15    5.94
   7 -27  -5    0.28    6.62
  22 -25  -7   20.02    6.35
   7 -24  -5   13.85    6.12
 -12 -23   5    9.27    4.83
   3 -20  -4    2.49    4.71
  -9 -13   1    2.22    4.13
 -11 -11   3  614.06   28.28
  -5  -4  11    0.98    4.58
  -4   2   9  234.52   15.59
  -4   4   7  102.20    8.61
   8   8   9   46.36    8.86
   3   8   7  605.22   31.22
  13   8   2 1686.81   75.66
  16   8   2  164.57   11.58
  23   9   5   13.12    5.89
  15   9   3  313.06   18.38
  13  10   6  170.21   13.52
  16  10   6  378.75   23.17
  -7 -32   1   11.46    7.23
  20 -30  -7  106.41   11.58
  -9 -29   2   24.73    6.32
   3 -26  -4   37.87    7.33
 -10 -24   2   24.68    6.80
 -11 -23   3   32.10    6.70
 -12 -22   7   25.63    4.41
  -3 -16  -2  218.33   14.38
  20 -16  -6   37.62    6.02
  -5 -13  -1   26.04    5.26
  -2 -12  -2  195.60   12.04
 -10  -7   3  358.94   16.44
  -8  -6  10  120.46    9.90
  -7   0   8  370.72   20.04
  -5   1   9  427.83   23.47
  -7   1   7  142.67    9.69
   2   3  11   17.90    7.05
  -3   3   9   37.54    8.11
   8   7  10    4.15    5.97
   4   7   9    9.04    7.53
  28   7   3   32.88    8.26
   2   8   6   47.97    6.42
   8   9   8  296.26   19.54
   7   9   4  126.10   10.10
  22   9   4   16.19    7.20
  12   9   3  329.93   18.73
  14  10   7   12.14    7.05
  12  10   5    1.21    5.06
  15  10   5    3.22    5.54
  -8 -36   4   -3.58    5.99
 -10 -28   3    4.94    6.22
  -3 -25  -2   45.63    7.65
   3 -23  -4    5.72    5.51
  -9 -22   1   27.24    6.67
  14 -22  -6   27.37    6.32
 -12 -19   4    0.58    5.11
  -8  -9   1  271.34   14.05
  -5  -8  12   24.05    6.40
  -7  -3   2 4732.94  199.85
  -6   0   9   89.92    8.56
  20   1  -2   67.73    5.06
  -2   5   8  105.23    9.37
  -3   5   7    7.83    5.06
  -1   5   3  258.02   13.60
  29   6   2    5.34    5.19
   0   7   5 1503.95   67.66
  27   8   4   34.04    7.28
  19   8   2    1.61    5.29
   5   9   5   34.87    6.02
  18   9   3  338.99   19.84
  11  10   7   17.65    7.45
  17  10   7    3.30    6.17
  10  10   6    8.08    5.14
   1 -32  -3   34.57    7.55
   4 -31  -4  117.26   11.91
  -6 -30   0    8.11    5.67
  21 -29  -7    4.66    5.92
   0 -27  -3   78.16    9.52
  13 -26  -6   30.47    8.11
  -7 -25   0   59.75    8.51
   0 -18  -3   71.91    8.49
   5 -15  -4  503.54   25.83
 -10 -14  10    4.46    2.74
   1 -14  -3  929.23   43.51
  13  -7  -4  220.09   11.63
  17   1  -2    8.76    2.77
  23   3  -1  222.79   13.17
  -2   4   9  374.12   21.88
   4   6  10  100.42   11.20
   6   7   2    2.17    3.35
  17   7   1  164.85   11.08
   3   8   4  813.78   38.45
  -6 -34   1   -1.23    5.24
  13 -29  -6   16.95    6.95
  -8 -27   1   24.17    6.32
  15 -21  -6   97.29   10.05
  -3 -19  -2  119.78    9.87
  19 -17  -6  211.96   13.77
 -12 -16   4    3.32    3.73
  -7 -13   0  688.28   32.86
 -10 -12   2   38.65    4.63
  -6  -9   0  392.42   19.16
  -6  -5  11  201.13   14.53
   0  -4  13    6.42    6.60
  -2  -2   0   21.88    1.84
   3   4  11   21.55    7.60
  11   5   0  398.39   19.44
  25   6   1    9.77    5.87
  14   7   1   30.37    5.39
  10   8   2 1686.35   75.09
   9  10   5   21.23    5.92
  14  10   4   19.89    5.67
  -4 -30  -1   11.66    6.67
   8 -29  -5   34.95    8.21
  22 -28  -7   12.64    6.72
  -5 -25  -1    2.01    5.26
   0 -24  -3   43.79    6.77
  -3 -22  -2  299.18   18.20
   0 -21  -3    5.87    5.09
  16 -20  -6   58.47    7.96
   9 -19  -5   21.10    6.29
  18 -18  -6  330.71   18.96
  -9 -16   1    1.41    3.42
  -3  -8  -1  424.96   20.45
  -7  -1   9   81.53    7.93
  -8  -1   8   83.34    7.23
  -8   0   7  430.07   21.63
   7   4   0  155.31    8.44
  -1   5   9  170.69   13.32
   1   5   2  399.40   19.14
  23   5   0  139.80   10.40
  -1   6   8   83.07    8.64
  -2   6   7  149.99   11.08
   5   8   3 1358.59   61.19
  12  10   8   59.35    8.89
  17  10   4    4.33    5.39
  -8 -31   2    9.72    6.12
  23 -27  -7   -1.38    4.78
   8 -26  -5   28.48    7.33
  14 -25  -6   78.61    9.85
 -10 -21   2   20.07    6.32
   4 -19  -4  384.67   21.40
  17 -19  -6   71.16    8.28
 -12 -11   5   75.84    4.76
  17 -11  -5  863.23   39.63
  -8 -10  11    6.04    4.26
  -1  -5  13    2.39    5.36
  -1  -1  12   62.45    8.94
  -4   1  10  140.63   11.88
  -3   2  10   -1.21    5.64
  -5   3   4  943.53   42.05
  28   4   0   15.81    6.65
   7   6   1   63.45    5.44
  20   7   1   21.28    4.83
   5   8   9  120.06   11.76
  26   8   3   65.84    9.87
   9   9   9    4.13    6.02
   4   9   7   66.40    8.01
  26   9   5    3.88    7.03
   9   9   3    6.90    5.36
  21   9   3  214.78   15.76
   8  10   7   28.83    7.08
   7  10   6  214.48   14.55
  22  10   6   51.84    8.66
  21  10   5   10.42    6.35
  11  10   4   59.22    7.55
  -5 -32   0   20.60    6.55
 -10 -29   4   -1.11    5.19
   4 -28  -4   26.39    7.98
 -11 -20   3   41.14    6.85
  21 -10  -5  353.90   17.55
  -9  -8   2    0.30    2.79
  -2  -2  12   64.18    9.29
   0   0  12   -2.17    6.60
  -5   0  10  158.78   12.46
  -6   2   4 1807.17   78.11
  -2   3  10    3.45    4.86
  -6   3   6  152.34    9.92
  -5   4   6  193.73   11.94
  -4   4   4   64.71    5.31
   4   5  11    2.62    5.67
   0   6   9   72.72    9.27
   5   7  10    1.49    5.74
  22   8   2  117.03   10.83
   5   9   8  159.03   13.22
   3   9   6   36.84    6.57
  25   9   4   10.07    6.50
  14 -31  -6  248.22   17.55
  22 -31  -7   28.55    7.05
 -10 -30   5   19.59    6.07
  -9 -30   3   13.52    6.52
   1 -29  -3  119.05   12.01
  14 -28  -6   44.22    9.62
  -7 -22   0   63.10    7.48
   4 -22  -4   94.42    9.32
 -12 -20   5   15.28    4.48
  -5 -16  -1  206.40   13.09
  23 -16  -6  220.37   13.90
   6 -14  -4    4.08    4.91
  -1 -11  -2   30.64    4.63
  -2  -6  13   13.24    5.19
   1   1  12   50.74    8.36
  -1   4  10    3.60    5.99
  -4   5   6    8.89    4.46
   0   6   3  170.26   10.02
   0   7   8  385.68   22.44
  27   7   2  134.03   11.83
  11   7   1  411.49   20.82
   1   8   5  381.95   20.72
   9  10   8  110.84   12.31
  20  10   4    0.58    6.37
  -3 -32  -1   13.35    6.29
   9 -31  -5   17.32    7.23
  -2 -27  -2    0.18    6.42
  -9 -26   2   30.64    7.13
   4 -25  -4    9.69    5.79
 -11 -24   4   33.24    6.19
 -12 -21   6   11.78    4.20
  -5 -19  -1   45.15    6.37
  10 -18  -5    8.81    4.78
 -10 -15   2   82.19    7.18
 -11 -14   3  334.49   17.37
   2 -13  -3  762.74   36.18
  -3  -3  12   46.15    7.58
  23   1  -2   30.27    4.20
  -7   2   6  117.31    8.08
  -3   5   4   52.00    5.49
  14  11   6   83.57   10.25
  23 -30  -7   37.44    8.33
  -7 -29   1    5.67    6.45
  -6 -27   0   37.19    7.68
  15 -24  -6    5.56    5.99
  -7 -19   0   88.03    8.23
 -10 -18   2   12.21    4.53
 -11 -17   3  172.93   11.18
   1 -17  -3  714.17   35.08
  -2 -15  -2  129.75   10.12
 -10  -7   9   32.61    4.56
  -7  -6  11  251.02   16.82
  -8  -2   9   16.44    4.58
   2   4   1 2456.62  105.12
   0   5  10  152.26   13.47
   6  10   5  136.25   10.70
   8  10   4  115.65    9.54
  12  11   7   63.38    9.32
  15  11   7   31.95    7.60
  11  11   6    4.26    5.87
  17  11   6   13.42    7.15
  13  11   5  115.32   10.58
   5 -30  -4    3.12    8.36
   9 -28  -5   13.12    7.13
  -4 -27  -1    0.08    7.38
   1 -26  -3  166.26   13.09
 -10 -25   3   11.96    5.69
  -8 -24   1   69.07    9.62
   5 -18  -4  698.08   34.47
  11 -17  -5  166.51   11.56
  16 -12  -5  138.16    9.37
  12  -8  -4 3092.71  132.82
  17  -6  -4   21.18    2.67
  -4  -4  12   25.38    6.35
  11   3  -1  348.36   16.29
   1   7   9    1.49    6.07
  31   7   3    6.37    5.84
  30   8   4   -0.81    6.62
   4   9   4  262.75   15.59
  24  10   5   14.48    7.45
  -6 -35   2    6.52    5.89
  -8 -32   3   19.41    6.37
  -9 -31   4    3.85    5.56
   2 -31  -3   39.71    8.16
  15 -30  -6  108.50   11.23
  24 -29  -7    1.91    4.94
  15 -27  -6   19.51    7.28
 -11 -26   6    3.83    4.38
  -2 -24  -2   25.51    6.37
  16 -23  -6   39.41    7.28
  -4 -12  -1    3.93    3.85
  -9  -7  10  104.09    8.71
 -11  -6   7  106.56    6.42
  -9  -2   8  127.16    8.84
  25  -2  -3  173.19    8.99
  -9  -1   7   -0.28    2.90
  -2   6   4  281.51   15.08
   6   8  10  105.05   10.85
   1   8   8  142.94   11.88
  24   9   3   20.47    7.25
  10  10   9    5.99    5.82
   5  10   7  118.60   10.65
  16  10   3  363.54   20.85
  20  11   6    3.50    5.69
  -9 -32   5   18.00    6.37
  -1 -29  -2   15.36    7.60
 -11 -25   5    3.25    4.68
  22 -17  -6   65.16    7.48
  24 -10  -5   35.73    3.95
  -2   2  11   66.10    8.69
  26   3  -1   43.01    6.07
   1   6  10   28.35    6.67
   2   6   2 1038.99   46.31
  28   6   1    0.71    6.37
  -2   7   6  498.86   25.53
   2   9   5    4.31    4.91
  14   9   2  258.44   15.74
  17   9   2   17.47    5.92
   6  10   8   22.59    7.60
   4  10   6  447.24   24.37
  23  10   4   11.05    8.01
  13  11   8   26.44    7.15
   9  11   7   60.03    9.14
   8  11   6  349.22   20.77
  10  11   5  352.89   20.57
  19  11   5    4.68    6.60
   6 -32  -4  108.40   11.51
   5 -27  -4   -0.53    6.17
   1 -23  -3    0.71    5.14
  -2 -21  -2  107.39    9.67
   1 -20  -3  255.45   15.96
 -12 -19   7   14.45    3.40
  -2 -18  -2    9.92    4.83
 -12 -17   5   18.96    4.38
  12 -16  -5  154.38   10.93
  15 -13  -5  115.22    8.61
   8 -12  -4   78.11    7.20
  11  -9  -4 2872.59  123.83
  -2  -7  -1 2182.01   94.12
  -7  -2  10    0.25    4.66
  -8   1   6   51.90    4.86
  -1   3  11    0.78    6.17
  26   5   0   94.07    9.42
  18   6   0  400.20   20.77
   2   8   9  183.94   14.40
   7   8   2 1463.59   65.27
  25   8   2   81.91    9.67
   6   9   3  232.43   14.00
  19  10   3  207.96   14.53
  -6 -31   1   23.06    6.42
  -5 -29   0  102.88   11.38
  17 -22  -6   42.58    6.87
   5 -21  -4  369.56   21.08
  10 -21  -5  123.51   10.45
  13 -15  -5    0.50    4.38
  14 -14  -5   91.40    8.06
   3 -12  -3  265.52   15.16
   9 -11  -4  159.26   10.20
  -5  -5  12    9.52    5.16
  -5  -3   1  135.37    6.55
  -4   0  11   28.91    6.62
   0   4  11   32.99    7.20
  15   6   0  226.59   13.19
   1   7   3  596.00   28.28
  29   8   3   57.28    8.46
  28   9   4    3.25    5.62
  10  11   8    6.19    6.92
  -7 -34   3   21.13    7.28
  -8 -33   4   -2.34    4.66
  25 -31  -7   -3.02    5.59
  10 -30  -5   21.60    7.88
  -3 -29  -1    7.63    7.63
  -8 -28   2    4.71    4.94
  16 -26  -6   18.00    8.36
  -6 -24   0   69.47    8.86
   5 -24  -4   27.04    5.92
  -8 -21   1  115.40    9.62
  18 -21  -6   94.10    9.09
  21 -18  -6   42.91    6.57
 -12 -14   5   72.06    5.72
 -10 -11  10    2.09    2.95
   0 -10  -2 2517.00  109.13
  10 -10  -4   29.08    5.19
  18   4  -1    2.01    2.95
   2   7  10    2.77    6.82
  -1   8   6   47.11    6.42
   1   9   7  302.00   18.28
  20   9   2    5.62    4.81
   7  10   9   26.34    7.23
  10  10   3   63.73    8.06
  12  11   4  158.76   12.06
  18  11   4    2.92    6.02
  -5  -1  11   16.59    5.54
   1   5  11   17.80    6.35
 -11 -11   9    3.25    2.27
  -8 -34   5   -1.91    5.24
  22  11   5   28.73    7.43
 -11  -9   4    3.53    2.04
  -1   7   4  268.77   14.88
  -9 -23   2    0.73    6.04
  -6 -12   0  640.39   30.57
  -5  -8   0  447.82   21.18
  21   6   0  143.17   10.37
   0 -31  -2   -1.18    6.09
   2 -28  -3   67.58    9.24
   6 -17  -4   -0.96    5.49
  16 -29  -6   17.10    7.03
  19 -20  -6   18.03    6.07
  20 -19  -6   33.61    6.40
   6  11   7   -1.79    5.29
  13  12   7   54.94    9.17
  16  12   7   26.97    7.03
  12  12   6  113.43   11.58
  15  12   6  194.54   15.28
   7  11   5  107.29    9.69
 -10 -26   4   19.44    6.02
 -11 -21   4  148.79   11.13
  -5 -33   1    7.00    6.72
  -7 -26   1    4.53    5.92
  15   8   1    0.81    4.53
  18   8   1   50.99    6.29
  21   4  -1   51.19    5.59
   2 -16  -3  450.16   23.74
  -1  -2  13   -1.91    5.99
  -8  -7  11    1.91    4.13
   3   8  10   80.93    9.79
   3   9   9  132.95   12.24
   7  11   8   14.91    6.95
 -12 -18   6  126.80    8.64
  -7 -35   4    0.00    5.92
   5  10   4  240.14   14.93
  26  10   4   85.26    9.97
   9  11   4    4.71    4.94
  -9 -27   3    3.47    5.84
  27   9   3   18.13    7.43
  22  10   3   19.82    7.18
  -7  -8   1 2174.86   93.74
   8   7   1  716.66   33.29
  -4 -31   0   12.06    7.08
  -4 -21  -1  383.51   21.50
  -4 -15  -1  126.23    9.72
  15   4  -1  814.08   36.81
  -1 -26  -2   25.28    6.90
  -1 -14  -2   96.44    8.28
   6 -29  -4   15.86    7.50
  11 -32  -5    5.46    6.22
  11 -20  -5  208.36   14.35
  20 -11  -5  690.30   32.15
  17 -25  -6   61.89    8.91
  -6  -2  11  198.72   14.81
   2   6  11    5.24    5.92
  -8  -3  10   18.28    5.06
  10  12   7  233.99   17.53
   0   9   6  183.16   12.41
   5  11   6  522.68   27.80
  -7 -36   5   -2.19    6.27
   3  10   5  305.00   17.80
  14  12   5   12.56    6.32
  17  12   5    7.63    6.87
  21  11   4   37.72    7.98
 -10 -22   3   53.73    8.01
  -8 -18   1   -0.03    3.63
  -8 -15   1   92.43    7.86
   3   5   1 1300.53   56.73
  26   7   1   35.10    7.13
  -6 -21   0   72.77    7.78
  -2 -31  -1   24.55    7.23
   1 -33  -2   34.97    8.74
  14   1  -2    3.55    1.84
  26   1  -2    6.04    3.70
   2 -25  -3   70.93    8.51
   4 -11  -3  183.81   11.18
  -2  -3  13   -3.10    5.67
  -6  -6  12    4.43    4.73
 -11 -24   7   13.45    4.53
   2  10   7   41.09    6.82
 -10 -28   6    9.69    4.78
   9  12   6   78.66    8.99
  11  12   5  182.33   13.47
   0   8   4  162.38   10.70
  -7 -30   2   38.45    7.13
   3   7   2  124.76    8.18
  23   9   2   -0.88    5.79
  12   6   0  234.52   13.07
  -4 -18  -1  167.97   11.61
   3 -30  -3   25.41    7.58
  17 -31  -6  119.53   11.73
  17 -28  -6   46.18    9.59
  -4   5   9  280.68   17.90
   8  11   9   13.42    7.83
  11  12   8   45.85    8.18
 -10 -27   5   37.29    6.70
   2   8   3 2237.91   97.75
  28   8   2   28.45    7.86
  12   8   1   -0.76    5.41
  21   8   1   52.30    6.70
  -3 -33   0    5.29    6.67
  -5 -26   0  195.29   14.53
  -6 -15   0  345.59   18.66
  -1 -23  -2  225.33   15.01
   2 -22  -3    1.74    5.79
   2 -19  -3  235.96   14.96
   7 -31  -4   54.14    9.09
   6 -26  -4    9.39    6.04
   6 -20  -4   -0.40    4.33
   7 -16  -4  537.13   27.35
  18 -24  -6   13.92    6.57
  -2   1  12   49.45    9.04
  -1   2  12   77.00   10.02
   0   3  12   -4.13    6.80
  -9 -11  11    1.31    3.10
   3   7  11   -0.25    5.34
   4   9  10   95.48   10.53
  -5   4   9  426.06   23.95
  -3   6   9    5.79    7.28
   4  10   9   24.93    8.11
 -10  -3   8  293.97   15.71
  -5   5   8   40.56    6.55
  -4   6   8   44.37    7.48
  -9   0   6  152.79    9.01
  -4   6   5 1279.65   57.56
  20  12   5   20.62    8.31
   7  10   3  677.76   33.16
  -9 -20   2  288.36   17.10
  24   6   0   88.20    8.49
  -1 -33  -1   11.13    6.24
  -3 -11  -1  404.54   20.27
  -1 -17  -2   66.07    7.76
   1  -9  -2 8407.42  357.00
   6 -23  -4   -3.55    5.24
  11 -26  -5    7.70    5.41
  11 -23  -5   64.66    8.03
  12 -19  -5   22.16    6.37
  -3  -4  13   14.40    5.09
  -3   0  12   -1.13    6.09
  -6   3   9  126.07   10.68
  -6   4   8    7.55    3.98
  -3   7   8  500.60   27.09
 -12 -16   7    0.55    2.19
   7  12   7   95.25   10.70
 -11 -22   5   16.34    5.06
 -10  -3   5  321.62   14.55
  -3   7   5 2615.73  114.11
  14  11   3    8.38    5.11
  17  11   3    2.77    4.61
  -6 -32   2   -4.68    5.82
  -9 -11   2  329.73   16.72
   8   9   2  838.05   39.46
  -6 -28   1   38.37    8.54
  -1  -6  -1  142.09    8.36
  24   4  -1  369.16   19.61
   0 -28  -2   17.05    7.15
  -1 -20  -2   64.66    7.48
   4 -32  -3   11.31    6.77
  11  -4  -3 1890.33   80.80
  24 -18  -6   17.10    6.04
  -2   7   9   46.93    7.98
 -11 -22   8   -0.71    3.17
   4  11   8   10.40    7.13
   8  12   8   68.09    9.79
 -10  -2   7  322.37   16.24
   1  10   6  238.33   15.46
   8  12   5  416.77   23.44
  -9 -28   4   -1.28    5.09
 -11 -18   4   80.52    7.60
  24  11   4  114.06   11.46
  13  12   4  113.81   10.15
  16  12   4    8.94    7.33
  -8 -29   3   17.07    5.49
  25  10   3   56.78    8.74
  -8 -25   2    0.55    6.32
  15  10   2    2.42    4.48
   3 -27  -3    7.76    5.94
   3 -15  -3  161.70   11.36
   5 -10  -3   92.69    6.97
  18 -30  -6  136.62   13.14
  18 -27  -6   37.22    9.19
  19 -23  -6    1.54    5.36
  -4  -1  12  137.83   12.79
  -7  -3  11  210.17   15.21
  -5   3  10  263.33   17.27
  -4   4  10  118.37   10.90
  -3   5  10   11.76    5.64
  -2   6  10   21.83    6.67
  -7   3   8  169.38   11.68
  -2   8   8  103.94   10.40
   3  11   7  136.17   11.38
  14  13   7    0.08    7.65
 -11 -23   6    8.74    4.61
 -12 -12   6    5.16    1.84
 -11  -5   6  129.55    6.55
   6  12   6   63.35    8.06
  13  13   6  346.77   21.76
  16  13   6  220.22   16.44
   4  11   5    1.38    5.34
  11  11   3  383.64   21.23
  20  11   3   -2.90    6.22
  18  10   2   15.41    5.04
  -7 -23   1   27.12    5.99
   7 -28  -4    7.65    5.79
  13 -18  -5   48.17    6.32
  19 -12  -5   32.66    4.68
  20 -22  -6    6.85    5.59
  23 -19  -6    9.27    4.99
   5  10  10    4.08    6.12
  -7   2   9   13.37    5.19
  -1   8   9   59.05    8.76
  -5   6   7  424.88   22.64
  11  13   7   46.51    8.76
  -7   3   5   88.10    7.10
  -2   8   5  240.94   14.86
  23  12   5   17.32    6.82
  -8   0   4  164.70    8.36
   1   9   4   -2.47    4.86
   6  11   4   27.95    5.84
  19  12   4   -3.12    8.01
 -10 -19   3   22.41    5.69
 -10 -10   3  255.65   12.97
  -5 -34   2    3.63    6.72
  -9 -17   2  763.52   36.49
  24   8   1   83.72    9.85
   1 -30  -2   16.64    7.63
  21 -21  -6   -1.59    5.21
  -6   2  10   52.42    7.15
  -1   7  10   18.31    7.18
  -6   5   7   85.59    7.88
  -4   7   7  222.97   14.10
  -9 -30   6    2.09    5.36
  10  13   6   76.22    9.52
  19  13   6   41.42    8.18
  10  12   4   60.46    7.63
  30   9   3   19.82    8.03
  -9 -14   2  862.70   39.86
  26   9   2   -0.98    5.77
  12  10   2  170.84   11.81
  -5 -30   1    3.78    5.24
  -4 -28   0   48.34    8.44
  -3 -23  -1  107.89    9.85
   0 -13  -2   79.14    7.73
   7 -19  -4  873.53   42.00
  16  -7  -4  107.29    6.67
  12 -28  -5    4.43    8.36
  12 -22  -5    6.77    4.61
  19 -32  -6   15.54    7.38
  19 -26  -6   20.85    7.18
  22 -20  -6    5.97    4.96
  -7  -7  12    1.79    4.61
  -5  -2  12    5.01    5.04
 -10  -8  10   32.76    4.76
  -9  -4  10   97.67    8.86
   0   9   9  131.79   12.14
  -1   9   8   71.21    8.74
  -3   8   7    4.28    5.19
  -9 -29   5   76.55    9.54
  -9 -24   3    1.49    5.51
   3   9   3  207.43   12.69
  21  10   2   64.21    9.19
  -5 -23   0  244.37   15.96
   0 -25  -2  284.78   17.95
   3 -24  -3  111.90   10.85
   7 -25  -4   40.49    7.98
  12 -25  -5    2.22    5.46
  14 -17  -5   75.69    8.16
  23 -11  -5  171.17   10.05
  19 -29  -6   65.49    9.19
   0   8  10    7.58    6.60
 -10  -4   9   13.09    4.18
  -8   2   8    9.67    4.31
  -7   4   7  165.91   11.13
   2  11   6  770.52   38.05
  -1   9   5  362.61   19.79
  12  13   5    9.37    5.92
  18  13   5   38.32    8.38
 -10 -23   4   43.43    7.25
 -11 -15   4   17.17    3.90
 -11 -12   4   47.19    4.48
   4   8   2   -2.85    3.42
   4   6   1  332.67   16.34
  -3 -14  -1   71.23    7.18
   2 -32  -2   29.46    7.55
   4 -29  -3   89.97   10.73
   3 -18  -3  137.61   10.58
   6  -9  -3   38.40    5.04
   8 -30  -4    2.59    8.61
   7 -22  -4  586.46   30.44
  18 -13  -5  392.12   20.27
  -3   4  11   92.21   10.98
  -2   5  11  136.57   12.89
  -8   1   9   -0.30    4.18
   5  12   8   14.30    7.40
   9  13   8   12.14    6.62
 -12 -13   7   30.74    2.62
  -2   9   7   76.17    7.91
   4  12   7    8.18    7.33
   8  13   7   36.79    8.56
  -8 -30   4    3.93    5.72
  27  11   4    7.10    6.12
  22  12   4   23.44    7.00
  23  11   3   24.07    7.03
  -7 -27   2   41.75    7.10
  -4 -32   1   61.77    8.66
  -7 -20   1  112.78    9.42
  -5 -11   0  392.15   19.59
  -4  -7   0  523.01   24.02
  16   7   0  285.11   15.81
  19   7   0  172.96   11.33
  -1 -30  -1   -2.27    6.72
  -3 -20  -1  410.28   22.38
   2  -8  -2 1880.49   81.71
   3 -21  -3  148.21   11.51
  15 -16  -5   25.46    5.51
  20 -25  -6   34.72    7.53
  -1   6  11   12.61    7.33
   1  10   9   56.13    8.71
   0  10   8  239.91   16.49
  -8 -32   6   -4.15    6.29
   5  12   5  293.19   17.78
   2  10   4  309.91   17.55
  -6 -33   3    9.19    6.85
 -10 -16   3   14.43    4.41
  28  10   3   10.60    7.28
   8  11   3  469.95   24.60
  16   9   1  103.71    8.69
  19   9   1   37.17    5.74
  -3 -30   0   23.37    6.87
  27   6   0   14.73    6.62
  -3 -17  -1  600.61   29.91
   3 -34  -2   -3.30    6.40
   4 -14  -3  560.07   27.75
   9 -14  -4   24.00    5.67
  13 -30  -5   12.72    7.53
  13 -21  -5  255.98   16.54
  16 -15  -5   22.01    5.11
  17 -14  -5  547.61   27.17
  20 -31  -6   57.18    8.54
  -9  -8  11   -1.86    3.70
  -8  -4  11   10.53    4.53
  -5   2  11    9.87    5.77
   0   7  11   80.45   10.32
   1   9  10   30.24    6.77
   6  12   9   44.97    7.83
 -10 -26   7    7.20    4.36
   7  13   6  175.33   13.75
  -8 -31   5    1.18    5.09
   9  13   5    4.68    6.37
  21  13   5    0.58    5.67
 -10 -13   3   15.91    3.47
  -8 -22   2  151.40   11.53
  -6 -25   1    1.89    5.69
  12   4  -1  951.92   42.05
   0 -22  -2  567.78   29.46
   0 -16  -2   45.73    6.70
  21   2  -2  388.35   18.81
   5 -31  -3   37.19    8.66
  10  -5  -3  305.33   14.48
   9 -32  -4   32.48    8.28
  20 -28  -6   64.94   10.02
  -2   0  13   22.11    7.30
  -6  -3  12   14.98    5.59
 -11  -8   9   17.50    3.32
  -8   3   7  876.91   40.94
   0  10   5  586.81   29.49
  -7 -32   4   -1.11    5.89
   7  12   4  351.00   19.94
  -5 -35   3   19.09    7.96
  15  12   3  352.49   20.62
   9  10   2   62.77    7.10
  24  10   2   39.33    8.94
  -3 -34   1   15.16    6.67
   2   2   0   18.68    1.74
  22   7   0   29.33    5.64
   0 -32  -1   27.77    8.81
  -2 -25  -1    4.56    6.42
  -2 -10  -1  346.98   17.55
   1 -27  -2    4.86    5.44
   0 -19  -2  118.85    9.79
   4 -26  -3   30.39    6.62
   8 -27  -4   21.70    7.40
   8 -18  -4  775.41   37.77
  14 -32  -5    3.22    6.37
  13 -27  -5   33.24    7.88
  13 -24  -5  168.55   12.82
  21 -24  -6   15.33    7.86
   1   8  11   14.48    6.42
  12  14   7   22.59    7.23
   3  12   6   52.55    8.28
  14  14   6   19.16    7.63
  -8   2   5  302.31   15.18
  17  13   4    4.61    6.35
   4  10   3 1583.72   70.91
  18  12   3  220.02   15.76
  -7 -17   1   -0.53    3.32
  27   8   1   19.34    7.08
  13   9   1    0.35    3.85
  -2 -32   0   12.94    6.35
   0  -5  -1  420.17   19.54
  18   2  -2  111.32    6.60
   6 -33  -3    1.61    7.50
  10 -13  -4    7.00    4.48
  20  -6  -4  249.93   11.86
  -6   1  11   39.81    7.08
   2  10  10    0.40    5.44
   2  11   9  217.85   15.91
  -9   1   8  140.02   10.12
   6  13   8   10.15    6.70
  11  14   6   39.56    8.61
 -11 -19   5    5.41    4.10
  25  12   4   -0.53    6.70
  -8 -26   3   63.33    8.86
  -6 -29   2   27.09    7.18
  22   9   1    0.78    5.87
  -1 -34   0   -0.60    5.54
  -4 -25   0   32.68    7.03
   9   6   0  474.31   22.49
  13   7   0  244.49   13.92
   1 -34  -1   14.18    6.45
  19   5  -1  123.43    8.41
   8  -7  -3  564.48   26.01
   9  -6  -3   30.64    3.42
   8 -24  -4  163.84   12.61
  14 -20  -5  194.24   13.24
  22 -23  -6   16.82    6.29
  25 -20  -6    5.64    6.19
  -3  -1  13   25.31    6.55
  -8   0  10   14.30    5.14
   0  11   7  328.42   19.51
   5  13   7   18.13    7.28
   9  14   7  100.62   11.33
 -10 -25   6   21.28    5.59
  -5   7   6  239.91   14.15
  -7 -33   5   17.07    6.70
  -6 -34   4   14.60    6.85
  11  13   4   21.68    7.08
  26  11   3    2.04    6.70
  16  11   2   -0.93    5.51
  -7 -14   1   63.40    6.27
  -5 -17   0   15.61    4.38
  -5 -14   0  326.98   17.58
   1 -12  -2 1703.43   75.24
  24   2  -2  177.42   10.58
   8 -21  -4  842.53   41.04
  15  -8  -4  683.55   31.17
  21 -30  -6   98.25   10.95
  21 -27  -6   11.08    6.50
  23 -22  -6   12.89    7.03
  24 -21  -6   23.42    7.05
  -2   4  12   88.05   10.65
  -1   5  12  107.87   11.66
  -9   0   9  136.55   10.30
   7  13   9    9.22    6.29
  10  14   8    8.96    6.24
 -10  -1   6  432.13   20.35
  -6   6   6  184.16   11.53
  13  14   5   27.45    7.68
  16  14   5   22.74    7.60
  -5 -36   4    0.78    6.77
   3  11   4    5.87    6.52
  20  13   4   20.77    7.28
  21  12   3   22.28    8.41
   5   9   2  262.35   14.63
  19  11   2   39.81    7.38
  -5 -27   1    0.20    6.12
  22   5  -1    9.52    3.85
   2 -29  -2    4.58    6.42
   3  -7  -2 1409.28   61.54
   4 -23  -3   85.36    8.79
   4 -17  -3  344.63   19.31
   9 -29  -4    5.89    6.87
  14 -29  -5    5.09    7.15
  -3   3  12   -0.28    6.47
   3  11  10   10.73    7.18
 -11 -21   7   16.09    4.51
  -3   9   6   77.07    8.23
  -6 -35   5    1.44    5.77
   1  11   5  136.80   10.50
   6  13   5  212.52   14.45
  -9 -21   3   11.46    5.72
  13  11   2  244.12   15.06
  -6  -7   1 1160.30   50.69
   5   7   1  574.98   26.94
  -1 -27  -1   17.70    7.58
  -2 -22  -1   17.63    5.46
  16   5  -1  207.25   11.71
   1 -24  -2   27.82    6.24
   5 -28  -3  109.30   10.68
   4 -20  -3  418.79   22.86
  11 -12  -4  310.24   16.72
  14 -23  -5  165.43   12.49
  22 -12  -5   -1.94    3.40
  22 -32  -6   21.38    6.75
  -4  -2  13    5.51    4.33
   3  12   9  183.58   14.76
   4  13   6  270.08   17.07
   8  14   6  125.92   11.53
  -5 -37   5    0.43    5.77
  19  14   5    1.66    5.89
 -10 -20   4   66.37    8.16
  -5 -31   2    3.15    5.11
  25   7   0   42.86    7.43
   5 -13  -3  124.09    9.17
  14 -26  -5   54.51    8.33
  15 -19  -5    0.53    5.04
  22 -29  -6  183.89   14.58
  22 -26  -6   68.24    9.34
  -7  -4  12    7.58    5.34
  -4   2  12   34.70    7.13
  -7   0  11   56.91    8.18
   7  14   8   -1.44    6.22
  -9   2   7  107.64    8.03
   1  12   7  128.79   11.03
 -11 -20   6   36.26    5.56
  -7   5   6   42.30    5.49
  -2  10   6   68.87    7.43
  10  14   5   51.59    7.70
   9  12   3  156.94   11.99
  -7 -24   2   38.32    6.92
  -8 -19   2  371.02   20.40
  27  10   2   37.27    8.06
  -6 -22   1   10.93    4.83
  -3 -27   0   34.45    7.50
   3   3   0  572.36   25.26
   3 -31  -2   -3.60    6.92
  10 -31  -4    9.79    7.83
   9 -26  -4    6.04    5.69
  12 -11  -4  933.51   42.68
  14  -9  -4  613.43   28.65
  15 -31  -5   31.45    7.96
 -10  -5  10    2.47    3.78
 -11  -4   8  159.59    9.59
  -9 -28   7    2.27    4.99
   6  14   7   53.41    9.22
  13  15   7   57.31    8.89
   8  13   4   43.43    7.50
  23  13   4  144.00   12.94
  -7 -28   3   25.68    7.15
  -4 -33   2    6.50    6.80
  22  11   2   51.44    8.06
  -4 -29   1   61.94    8.79
  10   9   1  495.31   24.65
  25   9   1    6.02    7.30
   6 -30  -3    4.43    7.13
  11 -33  -4    4.31    6.17
  13 -10  -4    1.54    3.83
  16 -33  -5    6.85    6.80
  23 -25  -6   29.89    8.49
  -5   1  12   71.46    9.62
  -5   7   9  139.50   11.91
  -4   8   9   87.73   10.35
   3  13   8   -2.37    6.40
  15  15   6   76.45   10.80
  22  14   5    3.00    5.31
  -9  -6   3  399.27   17.88
   5  11   3  895.94   42.30
  24  12   3    3.83    5.92
  -3 -35   2   -3.30    5.92
  -2 -19  -1  289.04   16.97
  -2 -13  -1   53.31    6.04
   4 -33  -2    4.41    6.62
   1 -21  -2   64.43    8.18
   1 -15  -2    3.70    4.88
   5 -25  -3  190.13   13.85
   9 -20  -4    4.71    5.01
  16 -18  -5  123.00   10.05
  23 -31  -6   46.05    8.06
  -9  -5  11  100.72    9.54
  -4   7  10   11.13    6.60
  -3   8  10   33.82    6.92
  -6   6   9   18.53    5.29
  -3   9   9    3.30    6.72
 -10 -24   8    9.17    4.00
  10  15   7  207.61   16.49
  12  15   6  123.10   12.41
  -9 -26   5   35.20    6.55
   4  12   4  222.51   14.88
  15  14   4   14.98    6.75
  -2 -29   0  105.75   11.23
  25   5  -1  105.50    8.74
   2 -26  -2  180.81   13.42
   7 -32  -3   42.25    8.99
   9 -23  -4    5.62    4.88
  15 -28  -5    6.60    7.03
  15 -22  -5   25.43    5.79
  21 -13  -5  365.31   19.06
  23 -28  -6  138.74   13.09
  24 -24  -6   39.23    8.38
  -9  -1  10   24.15    5.74
  -5   6  10  120.76   11.63
  -2   9  10    5.41    5.64
  -2  10   9   23.37    6.85
  -5   8   8   68.61    7.93
   2  13   7    4.71    5.64
  -9 -27   6    3.00    5.14
  18  14   4   10.50    7.20
  -3   6   3 1486.76   65.14
  -2   7   3  940.33   42.45
  16  13   3  269.07   17.32
  -3 -31   1   38.05    7.68
  17  10   1   22.59    5.24
  -2 -16  -1  337.61   18.68
  10 -28  -4    0.33    5.79
  15 -25  -5   25.76    7.48
  24 -33  -6   10.58    6.07
  25 -23  -6    7.05    7.23
  26 -22  -6   30.79    7.55
  -6   5  10   39.23    6.92
 -10   0   8  274.81   15.44
  -6   7   8   93.14    9.12
  -4   9   8  268.24   17.15
 -11  -3   7   -0.91    2.32
  -8   4   6   31.65    4.63
   5  14   6  456.71   25.43
 -11 -16   5  163.14   10.60
   7  14   5   33.24    6.77
  -6 -30   3    2.06    5.94
  -4   5   3  379.73   18.18
  13  13   3  293.37   18.00
  19  13   3   41.57    9.49
   6  10   2  111.14    8.81
  20  10   1    4.73    5.11
  17   8   0  130.73    9.64
  20   8   0   96.24    8.46
  -1 -24  -1   89.29    9.74
   4  -6  -2 2239.78   96.24
   8 -34  -3   21.00    7.33
   5 -16  -3  270.15   16.37
  10 -16  -4  142.11   10.45
  17 -17  -5   48.34    6.24
  -6   0  12    6.57    5.74
  -8  -1  11   -0.58    4.43
  -1  10  10   15.33    7.18
  -7   5   9   39.81    6.95
  -1  11   9  174.22   14.03
  -3  10   8  566.57   30.14
   8  15   8   -4.03    6.14
  -8 -30   7   -0.88    5.44
   0  12   6  254.09   16.09
   9  15   6   42.45    8.18
  17  15   5   57.71    8.94
  26  13   4   37.77    8.13
  -1   8   3  344.83   17.70
  -6 -26   2   11.33    6.22
  -8 -16   2  490.95   24.58
  -8 -10   2    6.87    3.27
  25  11   2    1.01    6.70
  -2 -33   1    3.32    5.89
  -6 -19   1  132.55   10.05
  14  10   1  182.02   11.99
  -1 -31   0    5.34    6.19
  -4 -10   0 2135.10   92.69
  -1  -9  -1   46.96    4.66
   1  -4  -1   21.15    3.02
   2 -11  -2  193.35   11.33
   5 -22  -3   22.84    5.69
   6 -12  -3  551.86   26.77
  16 -30  -5   -3.73    7.40
  18 -16  -5  224.78   13.97
  20 -14  -5  426.57   21.93
  24 -30  -6   19.21    7.86
  24 -27  -6   10.05    7.18
  -4   6  11    0.81    6.29
  -3   7  11   97.19   11.46
  -2   8  11  191.34   15.46
   5  14   9  124.16   11.99
  -7   6   8   -1.18    4.48
  -2  11   8  125.97   11.53
   4  14   8   36.59    8.74
   7  15   7  217.58   16.32
  -9   1   5  382.38   18.15
  -4   7   4   35.30    4.94
  -3   8   4   24.88    4.58
  21  14   4  117.51   12.49
  -5 -32   3   14.08    7.35
  -8 -23   3  102.28   10.35
  -9 -18   3  100.47    8.28
  17  12   2   22.51    5.69
  -1 -35   1   80.17   10.10
  -5 -24   1    5.21    4.94
   6   8   1  301.60   15.71
  -4 -19   0   46.31    6.75
   3 -35  -1    9.27    6.27
   3 -28  -2   71.36    8.89
   6 -27  -3   95.15    9.62
   5 -19  -3   46.66    6.72
  11 -30  -4    9.04    7.20
  19 -15  -5    7.78    4.31
  -3   2  13    6.97    5.54
  -1   9  11    1.28    5.64
  -7   4  10   80.40    9.04
   0  11  10   20.40    7.93
 -11  -5   9   74.36    6.35
 -11 -19   8   32.56    4.38
   3  13   5   58.19    7.33
  11  15   5    6.70    6.02
  20  15   5    9.12    6.24
  -7 -29   4    3.58    5.56
  -5   6   4  373.89   18.73
  -2   9   4    4.43    5.29
  27  12   3    1.08    5.24
  22  13   3   29.11    7.53
  -8 -13   2  296.09   15.96
  14  12   2    0.00    3.98
   0 -33   0   12.31    7.45
  -3 -24   0   45.60    7.45
  -3  -6   0   93.39    5.97
   4   4   0  236.18   11.53
  10   7   0  246.91   13.24
  10 -25  -4   76.12    9.27
  17 -32  -5   16.67    7.50
  16 -27  -5  144.56   12.77
  16 -21  -5  312.83   18.48
  25 -12  -5    4.86    3.22
  25 -32  -6  110.64   11.38
  25 -26  -6   53.63    8.44
  -8  -5  12   12.44    5.54
 -11 -17   9   -8.76    1.84
   0  12   9  192.27   14.96
   3  14   7   31.35    7.38
  -8 -28   5   -1.54    5.19
 -10 -17   4   28.35    5.11
   9  14   4  169.21   12.72
   0   9   3  101.78    7.91
   6  12   3   29.21    6.19
  10  13   3   81.71    8.41
  -1   6   2 5157.79  219.52
  20  12   2    2.77    6.90
  23  10   1   82.39   10.05
   1 -35   0    0.60    6.95
  14   8   0    7.86    4.68
  23   8   0  109.78    9.69
   2 -23  -2  411.43   22.94
  12 -32  -4   -2.74    7.05
  16 -24  -5  349.32   20.67
  25 -29  -6  170.37   14.10
   0  10  11   32.58    8.74
  -8   4   9   89.31    8.94
  -1  12   8   66.15    9.39
  11  16   7   54.34    8.71
  -8 -29   6    5.97    4.91
   1  13   6  584.75   30.47
  -9 -22   4   10.22    5.39
  -1  10   4    5.11    4.66
  -3 -36   3    4.36    5.77
  -2   5   2  514.49   23.57
  -4 -16   0 1275.37   57.96
   0 -26  -1    7.13    6.27
   8   3  -1  243.34   11.46
  13   5  -1 1776.02   77.15
   4 -30  -2    1.91    8.06
   7 -29  -3   33.26    8.71
  10 -22  -4  575.33   29.84
  11 -15  -4   11.81    5.97
  26 -25  -6    3.45    6.82
  -4   1  13   13.92    7.15
  -7  -1  12   24.78    6.85
  -6   4  11   28.48    6.70
   1  12  10    0.93    5.82
  -8   5   8   26.31    5.59
 -10   1   7  284.50   15.23
  -5   9   7  101.07    9.42
  -4  10   7   14.08    4.96
   6  15   6   18.86    7.65
  13  16   6  119.68   12.21
 -11  -7   5   24.02    1.66
  -5   4   3 1587.78   68.74
  -5 -28   2    0.10    6.09
   0   7   2 1515.84   66.40
  -6 -16   1  114.32    8.64
  -6 -10   1  818.69   37.11
  -4 -13   0 3102.81  134.21
  -1 -21  -1   35.02    6.02
  13 -34  -4    3.63    6.62
   1  13   9   73.80    9.64
   5  15   8   -1.66    5.97
  -6   8   7   -2.44    4.56
  -3  11   7   54.21    7.05
   8  15   5   36.86    7.10
  -6 -31   4    4.58    5.39
  -6   5   4 2010.42   87.22
  24  14   4   55.77    8.99
  11  12   2   79.29    7.86
  -4 -26   1    0.58    6.77
  11  10   1    1.33    5.77
   5 -32  -2    9.69    8.84
  15   2  -2  161.40    8.31
   8 -31  -3   43.43    9.12
   6 -24  -3  353.87   20.70
  11 -27  -4    5.04    5.74
  17 -29  -5   28.96    8.08
  17 -20  -5  156.11   11.48
  26 -31  -6   83.17   10.73
  26 -28  -6   68.89    9.12
  -3   6  12   34.62    8.54
  -2   7  12    2.39    5.41
 -10  -9  11   -1.84    3.58
 -10 -23   7  110.49    9.49
   8  16   7   19.11    7.73
  -7 -31   6   13.80    6.90
  10  16   6  208.86   16.19
  -7 -30   5   28.43    7.15
  -4   9   5  611.18   29.94
   4  14   5   -1.91    6.32
  -5 -33   4    5.29    5.31
  13  15   4  169.48   13.57
  16  15   4   19.72    7.68
   1  10   3 1640.68   72.97
  25  13   3    2.57    5.51
  -3   4   2   58.74    4.33
   7  11   2  896.52   42.05
  23  12   2   -1.94    7.15
  -2 -26   0  151.38   12.67
  20   6  -1  144.96    9.74
   6 -34  -2    4.61    7.50
   2 -20  -2   89.87    8.69
   2 -14  -2  228.53   13.95
   5  -5  -2  117.41    6.65
   6 -15  -3  416.85   21.81
   7 -11  -3  600.68   28.48
  27 -33  -6   13.82    6.22
  -4   5  12   86.47   11.00
  -7   3  11    9.06    5.54
 -10  -2  10    9.77    4.36
   2  13  10    1.76    5.84
  -7   7   7  441.70   23.37
   4  15   7  113.48   11.73
 -10 -22   6   40.77    6.04
  -9   3   6   95.41    7.23
 -11 -13   5  180.71   10.17
  -5   8   5  428.91   22.23
  -3  10   5  774.63   37.32
  15  16   5  196.60   15.44
  -4 -35   4   21.13    7.03
   0  11   4   25.38    5.84
  19  15   4   19.67    6.97
  -7 -25   3  106.41   10.65
  -9 -15   3  168.85   10.60
  14  14   3   -0.50    4.71
  17  14   3    6.90    6.27
  -4 -30   2   25.99    7.55
   1   8   2  229.29   12.56
   1 -28  -1  180.81   13.95
   3 -25  -2  514.92   27.92
   2 -17  -2  153.09   11.23
   9 -33  -3   10.78    6.80
  19  -7  -4  326.88   15.54
  18 -31  -5    1.13    7.81
  17 -26  -5  130.48   12.39
  17 -23  -5  183.91   13.35
  -5   0  13   19.89    5.67
  -9  -2  11   61.82    8.03
  -9   3   9   53.96    7.20
   2  14   9  304.19   20.22
 -11 -17   6   35.50    5.11
   2  14   6  650.29   33.46
  -6 -32   5   25.71    7.10
  12  16   5   95.03   10.90
  18  16   5   71.86    9.62
   7   9   1  191.01   11.48
  26  10   1   44.97    8.54
   5   5   0   61.39    4.68
  26   8   0   33.44    7.65
  -1 -18  -1   25.36    7.13
  -1 -12  -1  512.88   24.90
   6 -21  -3  283.50   17.17
  12 -29  -4   11.31    6.57
  11 -24  -4  127.59   10.90
  12 -14  -4  111.19    8.64
  19 -33  -5   -0.81    6.07
  18 -19  -5   84.05    8.59
  24 -13  -5  125.72    8.89
  27 -30  -6    7.35    6.77
  27 -27  -6   31.25    7.96
  -5   4  12   62.65    9.59
  -6 -33   6   -0.73    5.74
  -2  11   5    4.20    4.96
   6  14   4  244.39   15.56
  10  15   4  186.28   13.72
   7  13   3  280.20   17.12
  20  14   3    6.45    7.00
  -3 -32   2    4.63    6.45
  -3 -28   1   -3.25    7.60
  -5 -21   1    6.29    4.46
  -4  -2   1   99.03    4.78
  18  11   1   -2.69    4.94
   2 -30  -1   29.08    7.93
  17   6  -1  234.09   13.07
  23   6  -1  199.02   12.72
   3 -10  -2 4625.37  197.76
   7 -26  -3    7.88    6.32
   6 -18  -3   70.02    7.81
  23  -6  -4  463.00   20.62
 -11  -9  10   42.53    4.81
  -9   4   8   80.55    8.11
   6  16   8   -2.24    5.97
  -1  13   7   54.54    7.65
  -5 -35   6   12.49    7.76
   7  16   6   73.17   10.93
  -4 -36   5    0.35    6.72
  -5 -34   5    1.18    6.14
  22  15   4   11.68    6.75
   2  11   3 1630.10   72.79
  -1 -36   2   -1.36    5.79
  -2 -34   2   -0.23    6.65
  15  11   1   50.49    6.40
  -1 -28   0   47.92    8.36
   0 -23  -1   43.89    6.77
  -1 -15  -1  331.67   18.13
  22   3  -2  509.01   24.30
  13 -31  -4    0.53    7.35
  28 -32  -6  114.57   12.41
 -11 -18   7   28.93    4.38
  -8   6   7  986.26   46.10
  14  17   6    2.64    6.55
  -1  12   5  312.10   17.95
  -8 -24   4   22.06    6.35
   1  12   4   21.05    5.94
  -8 -20   3  132.07   10.25
  -6 -23   2  121.09   10.15
   2   9   2  867.84   39.76
  18  13   2   -2.59    5.39
  21  11   1   34.02    7.20
   3 -32  -1   48.14   10.55
   4 -27  -2    7.38    5.72
  14 -33  -4   26.69    8.13
  18 -28  -5   11.58    7.33
  19 -18  -5   19.79    5.41
  28 -29  -6   94.10   10.70
  -8  -2  12   24.05    6.24
  -6   3  12    0.20    5.09
 -10  -6  11    7.76    4.13
  -8   2  11    4.88    4.73
  -9   2  10    0.83    4.48
   5  16   7   27.85    8.03
   9  17   7   73.52    9.90
   3  15   6  153.37   12.29
   5  15   5  189.53   13.75
   9  16   5    2.22    5.89
 -10 -14   4   66.60    5.82
  -6 -27   3    3.45    5.36
  -9 -12   3   74.48    5.94
  -9  -9   3  346.04   16.54
  -7 -18   2   50.84    6.57
  26  12   2   -0.08    6.47
  15  13   2   12.82    4.81
  -2 -30   1   30.62    7.55
   0 -30   0   35.91    8.08
  11   8   0    8.13    4.58
  18   9   0  675.75   33.14
   4 -34  -1   50.18    8.44
   8 -28  -3  226.34   15.84
  13 -13  -4  112.75    8.99
  18 -25  -5   35.98    7.05
  18 -22  -5   14.78    5.94
  23 -14  -5  119.28    8.71
 -11 -12  10   17.53    2.69
 -11  -1   8   52.70    5.44
   2  15   8   60.86    9.37
   0  14   7    2.59    5.79
  11  17   6   10.53    7.45
  -9  -1   4    0.63    1.59
  23  14   3    0.13    5.39
  -1 -32   1  124.69   11.81
  21   9   0  229.76   14.68
   0  -8  -1  796.48   35.88
   3 -22  -2  641.32   32.46
   6  -4  -2  134.36    7.08
  19   3  -2  683.15   31.05
  12 -26  -4   15.76    5.89
  19 -30  -5    3.98    8.01
  20 -17  -5  174.29   12.01
  -5   9  10    6.80    5.44
  -4  10  10    1.03    6.57
  -3  11  10   26.39    6.92
 -11 -10   5  117.49    6.52
   0  13   5  374.32   20.87
  -7   4   4   54.29    5.16
   8  12   2  416.22   22.21
  21  13   2    3.22    5.72
   1 -36   1    2.27    5.82
   0 -34   1   49.58    8.38
   1 -32   0    3.22    6.47
   2  -3  -1 1843.98   78.66
   5 -29  -2   25.73    7.20
  25   3  -2   93.34    7.20
   7 -23  -3   76.24    8.51
  20 -32  -5   19.51    7.58
  21 -16  -5  226.62   13.90
  22 -15  -5    0.68    3.63
 -11  -6  10   52.00    5.67
 -11  -2   9  152.84   10.42
  -6   9   9    1.56    5.49
  -5  10   9   38.65    7.68
  -4  11   9   -3.37    5.72
  -3  12   9   29.61    7.30
   7  17   8    0.53    7.38
  -9 -25   7   -1.49    4.41
   2  13   4   -3.75    5.46
   7  15   4  477.51   25.93
  14  16   4    8.96    8.38
  17  16   4    2.27    7.91
  -5 -29   3   31.25    7.55
  -6   3   3 1402.48   60.63
   3  12   3  346.60   19.16
  12  13   2   39.53    6.27
  -4 -23   1   39.56    6.42
  12  11   1  336.37   18.76
  24  11   1   27.27    8.38
   2 -34   0    0.50    5.97
  -3 -18   0  354.45   19.54
  15   9   0  741.09   35.33
   1 -25  -1  272.85   17.32
   6 -31  -2    5.69    7.60
   9 -30  -3   51.69    8.91
   7 -14  -3  316.81   17.32
  12 -17  -4   28.08    5.54
  21 -34  -5    9.04    6.14
  -4   9  11    1.36    5.69
  -3  10  11  261.16   18.76
  -6   8  10   49.55    7.70
  -2  12  10   11.53    6.09
   1  15   7    2.82    5.94
  -9 -24   6    7.73    4.99
  -4  11   6  135.39   10.53
   8  17   6   31.27    8.26
  16  17   5    0.83    7.28
   8  14   3  207.10   13.87
  -5 -25   2   42.81    7.45
  -4   3   2    8.91    2.17
   3  10   2   64.28    6.80
  -5 -18   1  137.38    9.92
   6   6   0  300.52   14.81
   7 -33  -2   12.41    7.70
  10 -32  -3   29.54    9.59
  13 -28  -4    4.99    5.82
  14 -12  -4   10.27    4.78
  18  -8  -4  108.12    6.75
  19 -27  -5  171.25   14.78
  19 -21  -5  193.35   13.72
  -7   2  12   43.36    7.98
  -5   8  11  115.78   12.06
  -2  11  11   76.37   10.85
  -1  13  10  119.96   12.16
 -10   2   9  195.75   13.32
  -7   8   9   60.61    8.99
  -2  13   9  142.59   13.37
   3  16   8   13.47    6.97
  -9   5   7  387.59   20.47
   6  17   7   86.69   10.65
  -6   9   6  186.23   12.09
  -3  12   6  271.39   16.69
   4  16   6  100.57   10.93
 -10 -18   5   28.68    5.84
  -7 -26   4   15.31    6.19
  -9 -19   4   -1.36    5.06
  20  16   4  138.64   13.60
  -4 -31   3   14.20    7.25
  15  15   3  199.50   14.60
  18  15   3   29.26    8.96
  -5  -6   1  368.93   17.05
  -3  -9   0  405.19   19.61
  24   9   0   89.41    9.95
   0 -20  -1  164.40   11.76
   9   4  -1  352.62   16.37
   8 -35  -2   -6.72    6.90
   3 -19  -2  126.02   10.32
   3 -13  -2 1042.03   47.54
  11 -34  -3   19.39    8.06
   7 -20  -3   48.02    6.72
  12 -20  -4    0.45    4.41
  19 -24  -5  256.66   16.72
  -7   7  10   16.37    6.47
 -10   3   8   88.83    7.78
  -5  11   8   50.74    8.06
  -2  13   6  218.61   14.48
   1  14   5  136.70   11.46
   6  16   5   64.18    8.44
  -3 -33   3    8.03    7.28
  26  14   3    5.16    7.15
  24  13   2    5.51    6.62
  14   6  -1    4.76    4.36
   4 -24  -2   35.30    6.62
   8 -25  -3  308.22   18.83
   7 -17  -3  379.58   20.70
  14 -30  -4   49.96   10.50
  15 -11  -4    0.53    3.98
  -5   3  13   35.15    8.64
   0  14  10   61.36    9.24
  -1  14   9  236.76   17.65
  -6  10   8  441.35   24.80
  -4  12   8  112.05   10.95
  10  18   7  134.84   12.72
 -11  -2   6  219.52   10.93
  -7   8   6  151.30   10.32
  -8 -25   5    3.45    4.91
  10  17   5   -0.28    6.65
 -10 -11   4  473.38   22.16
  -2 -35   3    0.91    5.89
  12  15   3  261.57   16.85
  21  15   3   17.35    6.97
  -3 -15   0  720.46   34.27
   2 -27  -1   84.75    9.29
   3 -16  -2   72.87    7.63
   9  -9  -3  326.08   16.47
  17  -9  -4  156.89    9.27
  20 -29  -5   11.71    7.35
 -10  -3  11  103.41    9.59
  -9   1  11   25.38    6.47
  -8   7   9   -1.23    4.18
  -3  13   8  291.13   19.04
   2  16   7    2.69    8.16
 -10   2   6   43.36    4.61
  12  18   6   20.27    7.03
   3  14   4   94.70    9.06
  -4 -27   2   26.69    7.48
  -7 -15   2   81.88    7.15
  -7  -6   2 1721.58   73.83
  -3 -25   1   43.76    7.03
   4  -9  -2 9814.11  416.09
  16 -10  -4   52.63    5.29
  21 -31  -5    0.45    6.22
  20 -20  -5    1.03    4.99
  -4   8  12   18.73    7.05
 -10   1  10   26.61    5.87
  -8   6  10  144.23   12.24
   0  15   9  240.04   17.30
  -7   9   8   99.86    9.59
  -2  14   8    2.82    6.80
   4  17   8   35.18    9.22
  -8 -27   7    5.59    4.91
 -11   0   7  282.16   14.73
  -1  14   6  929.48   45.05
  -8   5   5   72.95    6.40
  -6 -28   4    3.17    5.44
 -10  -8   4  733.88   32.23
  23  16   4  102.58   11.36
   4  13   3  867.16   41.40
   4  11   2  531.94   26.39
  16  12   1   19.74    5.34
  19  12   1    6.75    5.44
  -3 -12   0 1410.49   62.55
   3 -29  -1   42.13    8.03
   0 -17  -1   20.09    5.69
  13 -16  -4   53.73    6.29
  22 -33  -5    6.12    7.38
  20 -26  -5   81.15    9.67
  -7   6  11   -2.34    5.82
 -10 -21   8    4.48    3.78
   5  17   6   52.93    8.56
   2  15   5   10.65    6.32
   8  16   4    9.67    5.39
  -6 -20   2  447.69   23.79
  16  14   2   27.72    6.75
  19  14   2   15.06    6.72
   0 -11  -1  790.04   36.38
   5 -26  -2  155.38   12.09
   9 -27  -3  311.67   19.34
  20 -23  -5  170.67   13.14
  -6   2  13   -1.94    4.53
  -9  -3  12   48.27    7.81
  -8   1  12    7.88    5.26
  -5   7  12   -1.84    6.82
 -11  -3  10   87.42    8.03
   7  18   7  144.10   13.55
  -8 -26   6   25.61    6.57
   9  18   6   30.01    8.21
  -8 -17   3  120.94    9.34
  -3 -29   2   49.20    9.19
   1   6   1  144.66    8.31
  22  12   1   52.60    8.11
  -2 -20   0  105.43    8.84
  -2  -5   0  255.75   12.36
  12   9   0   59.25    6.80
   6 -35  -1   22.38    7.40
   5 -33  -1   14.03    7.25
   4 -31  -1  235.15   17.22
   1 -22  -1   17.25    6.42
  21   7  -1   39.91    5.46
   8 -22  -3  237.24   15.36
   8 -13  -3   69.42    7.25
  13 -22  -4  349.22   20.50
  21 -19  -5   42.70    6.62
  26 -14  -5    5.89    4.31
   1  16   9   44.82    8.31
  -8   8   8    3.90    4.86
   3  17   7   67.53    9.64
  -8   7   6   23.42    4.78
   0  15   6  228.86   15.38
  -7 -27   5   26.74    6.57
   7  17   5    0.45    5.46
  14  18   5  126.55   12.39
  -2 -36   4   -3.88    5.79
  15  17   4    2.59    7.18
  18  17   4  117.97   11.94
  24  15   3    2.29    5.92
  13  14   2    2.01    5.97
  -2 -27   1   29.74    8.06
   0   5   1  464.19   21.40
   2   7   1 2148.65   92.81
   0 -14  -1  228.76   13.40
   6 -28  -2   83.95    9.06
   4 -21  -2  110.84    9.77
  10 -29  -3   28.00    6.95
  20  -1  -3  148.76    6.95
  13 -19  -4  212.62   13.77
  21 -28  -5   30.37    8.13
  -6   6  12   19.16    7.50
  -9   6   9   20.75    5.92
  -7 -29   7    1.99    4.63
  17  18   5   35.00    7.76
  -3 -34   4   37.72    8.99
  -4 -32   4   33.39    6.95
   4  15   4  260.23   16.34
  12  17   4  131.59   12.26
   0 -35   2   -1.33    7.08
  -1 -33   2   14.48    6.24
  -2 -31   2   14.81    6.32
  -7 -12   2   29.06    5.19
  22  14   2    9.42    7.81
  -4 -20   1  115.32    9.42
   9  11   1  679.65   32.81
  13  12   1   30.69    6.14
  19  10   0  192.27   12.87
  18   7  -1    0.20    3.98
  11 -31  -3   85.51   10.60
  10  -8  -3 1199.71   52.88
  22 -18  -5    1.11    4.51
  -8   5  11   29.49    6.72
 -12  -8   8    0.88    1.49
   5  18   8   19.74    6.65
 -10   4   7  235.56   13.60
  -5  12   7  156.89   12.36
  -4  13   7  336.80   19.94
 -10 -19   6   75.51    7.20
 -11 -14   6   76.19    6.24
 -10   0   5  610.48   27.29
  11  18   5   48.04   10.17
  -8 -21   4   28.15    7.13
  -6 -24   3    7.43    6.50
   5  14   3  363.44   20.32
  16  16   3   44.62    9.59
  -1 -29   1   32.63    7.88
  24   7  -1  350.58   19.49
   7 -30  -2    3.88    5.87
  13 -35  -3   12.04    7.33
  12 -33  -3   79.34   10.80
   8 -19  -3   53.20    7.43
  14 -15  -4  106.06    8.46
  22 -30  -5   20.77    8.46
  21 -25  -5   -1.64    5.62
  21 -22  -5    4.10    4.73
  25 -15  -5    3.40    3.90
  -6 -31   7   10.58    6.04
  -6  11   7   49.25    6.57
  -7 -28   6   44.01    8.21
   1  16   6  119.30   10.78
  13  19   6   13.72    7.10
  -6 -29   5   24.80    6.97
   3  16   5  225.79   15.18
  21  17   4   47.56    8.59
  13  16   3  205.09   14.63
  19  16   3    5.67    6.42
   5  12   2  332.09   18.28
  -5 -12   1  217.78   12.21
   3   8   1  447.22   21.48
   4 -35   0   -0.81    6.07
   3 -33   0    7.45    6.42
   2 -31   0   52.58   10.17
  16  10   0  254.06   15.23
  22  10   0   66.85    7.63
   9 -34  -2   71.64    9.97
   8 -32  -2   -2.37    8.31
   8 -16  -3   -2.39    4.91
  18 -35  -4   90.65   10.83
  24 -34  -5   13.75    7.88
  23 -32  -5    4.18    7.86
  23 -17  -5  101.35    8.99
  24 -16  -5   63.96    6.82
  -9   7   8   -1.03    4.23
  -5 -33   7   -0.28    5.46
 -10 -20   7   80.95    7.55
   8  19   7   13.85    7.10
   6  18   6   30.95    8.36
  -2 -37   5   -0.38    5.31
  -5 -31   5    0.25    5.89
   2 -35   1   71.76   10.42
   1 -33   1   48.09    9.17
   0 -31   1    3.95    5.92
  -5  -9   1    2.52    2.47
  25  12   1   15.18    7.40
   2 -24  -1    7.40    5.19
  10   5  -1 2569.33  110.11
   4 -18  -2    1.99    5.41
   8  -2  -2  952.92   40.74
  16   3  -2  130.98    7.43
   9 -24  -3  511.73   27.35
  14 -24  -4   94.75    9.62
  -7   5  12   38.52    8.08
 -10   0  11   39.18    6.80
   1  17   8   77.80   10.20
  -7  10   7   48.47    6.50
  -2  15   7   77.55    9.09
   4  18   7  143.00   13.04
  -3 -36   6    6.17    6.42
  -6 -30   6    0.63    5.56
  10  19   6   32.20    7.73
  -3 -35   5   -5.54    5.84
  -4 -33   5   14.76    7.05
  -9 -20   5    7.58    5.44
   9  17   4  208.56   15.28
  -5 -22   2  171.25   12.51
  10  14   2   33.61    6.02
   1  -7  -1  608.52   27.75
   5 -23  -2  175.35   13.27
   4 -12  -2 3645.00  156.84
  22 -27  -5   53.93    9.22
 -11   2   8   13.04    4.36
  -4 -34   6    7.45    6.07
  -5 -32   6    2.17    5.77
   8  18   5    2.49    6.70
  -9 -16   4    1.79    3.63
  -3  11   4    3.02    4.71
   5  16   4   -1.69    6.19
  -5 -26   3  117.64   11.71
  22  16   3    8.76    5.97
  25  14   2    2.24    6.77
  -1   4   1   20.62    3.83
   4   9   1    2.06    3.42
  -1 -22   0  112.28    9.64
   1 -19  -1  321.90   18.91
   4 -15  -2  744.91   35.43
  14 -21  -4  425.06   23.22
  14 -18  -4  177.94   12.04
  22 -21  -5   14.38    5.97
  -9   0  12   12.89    5.49
  -5  12  10   11.26    6.87
  -4  13  10   78.71   10.40
  -1  16   7   65.92    9.12
  -9   6   6   36.36    5.29
   2  17   6  297.65   19.41
   4  17   5   21.05    5.94
  -4  10   4    2.44    4.28
  -2  12   4  131.29   10.32
  10  16   3  117.99   10.27
  -2 -17   0  415.79   21.93
   8   8   0   24.60    4.36
   3 -26  -1  224.05   15.23
  10 -26  -3    5.14    5.46
  11  -7  -3  659.38   29.84
  15 -26  -4   13.17    5.64
  23 -29  -5   -0.68    6.29
  22 -24  -5   79.37    9.69
  -9   4  11   -3.40    5.19
  -5  11  11  199.20   15.91
  -4  12  11    8.69    7.48
  -3  13  11  109.56   12.16
  -6  11  10   27.32    7.93
  -3  14  10  102.30   11.13
 -10   5   9   13.47    5.49
 -11 -16   8   84.58    6.02
  -8   9   7  377.74   20.92
  -9   4   5    4.91    3.85
  15  19   5  118.32   12.21
  -1  13   4   86.87    8.89
  16  18   4   12.87    6.92
   6  15   3   21.43    5.84
  -6 -17   2  704.02   33.74
  17  15   2   86.92   10.68
  -3 -22   1  145.49   11.15
  17  13   1   11.03    5.69
  15   7  -1   11.36    3.73
   5  -8  -2 1384.63   60.61
  23   4  -2    9.19    3.37
  15  -3  -3  324.69   14.40
  15 -14  -4   59.85    6.24
  24 -31  -5    1.64    5.77
 -11   0  10    7.78    4.41
  -2  15  10   -0.40    7.68
  -6  12   9    5.94    6.95
  -5  13   9   39.91    7.93
  -4  14   9    8.76    7.76
   2  18   8   15.94    8.31
   7  19   6   38.78    8.64
 -10 -15   5   27.75    4.41
  -5  11   5    0.55    4.73
  -4  12   5  575.66   29.01
  -3  13   5  371.93   20.80
  -7 -23   4   -2.69    5.89
  -5   9   4  236.11   13.82
  13  18   4   55.40   10.60
  -4 -28   3   39.43    8.38
  -7 -19   3   36.43    5.82
  -2  10   3  132.37    9.12
  -1  11   3 1004.34   46.13
   6  13   2   10.42    5.39
  14  15   2  108.73   10.02
  20  15   2   40.61    9.29
  10  12   1  443.66   23.39
  20  13   1  102.43   10.20
   6 -25  -2  306.36   18.76
  11 -28  -3  520.84   28.40
   9 -21  -3   64.69    7.55
  16 -28  -4   -4.76    5.99
  22  -7  -4  534.49   24.22
  25 -33  -5    3.90    5.87
  23 -20  -5   13.07    4.81
  -6   5  13    2.74    6.60
  -8   4  12   67.00    9.42
 -10   4  10  103.03    9.95
  -7  10  10    0.13    4.94
 -12  -6   9   55.24    4.81
  -3  15   9  125.19   12.89
  -9 -23   8    1.03    4.03
   0  17   7   65.95    9.62
   5  19   7   15.51    7.13
  -2  14   5    6.32    4.88
  19  18   4    4.91    6.27
   0 -36   3   -1.11    5.84
  -3 -30   3   16.79    5.84
  -8 -14   3  126.43    8.69
  -3   9   3  100.77    7.45
  -4 -24   2   -0.10    5.62
   0 -24   0    5.21    5.06
  13  10   0  249.88   14.53
   8 -36  -1    1.74    6.60
   4 -28  -1  379.10   22.31
  20   4  -2   37.37    4.36
  23 -26  -5   60.88    9.01
  -7  11   9   10.30    5.94
  -2  16   9   93.82   10.47
 -10   6   8   32.36    5.82
   3  18   6   12.06    7.25
  -6  10   5  792.20   37.67
   0  14   4   10.37    5.82
  -1 -34   3    6.60    5.94
  -2 -32   3   48.37    8.56
   0  12   3  378.22   20.14
  25  16   3   13.80    6.62
  17  17   3   -1.41    6.47
   5  10   1  281.76   15.26
  14  13   1   19.09    5.99
   7 -34  -1  103.14   12.51
   6 -32  -1   56.10    9.77
   5 -30  -1   97.75   10.73
   1 -16  -1  460.71   23.67
   7 -27  -2   -1.69    4.78
   5 -20  -2   17.25    5.94
  14 -34  -3   15.91    7.25
  13 -32  -3   38.15    9.85
  12 -30  -3  176.58   14.20
  19 -34  -4   -2.59    6.52
  18 -32  -4  110.51   13.02
  17 -30  -4   74.00   10.35
  15 -23  -4   20.37    5.56
  23 -23  -5   23.90    6.04
 -11  -7  11    8.79    3.63
  -8   9  10   53.81    8.08
 -11 -15   7   53.15    4.91
  11  20   6    5.59    6.50
  -1  15   5  391.06   21.88
   5  18   5   14.86    5.92
   9  19   5   24.63    8.18
   6  17   4  472.47   26.01
  14  17   3    5.14    6.65
  23  15   2   -1.89    5.59
  -2 -24   1   27.02    5.82
  23  13   1  111.60   11.00
  -2 -14   0 1092.32   49.60
   2 -21  -1    5.97    4.91
   9  -1  -2  256.08   11.05
   9 -18  -3  327.36   18.61
   9 -15  -3  935.85   43.69
  12  -6  -3  319.03   15.21
  16 -13  -4   71.81    6.92
  24 -19  -5   -1.33    4.68
  -5  10  12   32.41    7.81
  -8  10   9    8.66    6.62
 -12  -2   8    1.21    3.05
   3  19   8   23.32    7.76
  -9   8   7   95.25    8.64
  -9 -21   6   79.74    7.96
  -6   8   4  355.76   18.23
  -7   2   3  253.33   11.91
  -4   8   3   69.85    5.84
   1  13   3 1402.68   63.65
  20  17   3   39.86    8.18
  -3 -26   2   -1.86    5.82
  11  15   2   21.86    5.59
   1 -26   0   61.24    7.93
  11 -35  -2    9.52    8.54
   8 -29  -2   28.83    8.08
  10 -23  -3   58.62    7.60
  15 -20  -4  280.00   16.74
  15 -17  -4  361.88   19.72
  24 -28  -5   11.78    7.00
  -6   9  12   53.81    8.99
 -11  -4  11    5.41    4.18
 -12  -3   9  104.04    7.65
  -1  17   9  210.85   16.19
  -6  13   8  131.09   12.69
  -5  14   8    5.29    6.70
  -4  15   8  189.45   15.69
   1  18   7   19.31    7.96
  -5  13   6  248.72   15.59
  -4  14   6  475.69   25.61
  -8 -22   5    6.29    5.62
  -6 -25   4    5.94    5.77
   1  15   4    9.44    5.36
   7  16   3  253.36   16.17
  -2  -8   0  513.21   23.85
   9   9   0   97.97    7.48
  20  11   0   44.79    7.08
   1 -10  -1  533.56   25.20
   3  -2  -1  502.59   21.83
  22   8  -1    0.08    4.08
  10 -33  -2  117.66   12.46
   9 -31  -2    2.24    6.67
  27 -34  -5   27.12    7.60
  26 -32  -5    0.50    7.10
  25 -30  -5   37.82    7.83
  25 -18  -5   41.40    6.45
  26 -17  -5   42.96    6.42
  27 -16  -5   43.61    6.55
  -7   4  13   93.64   11.26
 -10   3  11   -0.18    5.01
  -8   8  11   15.11    7.03
  -7  12   8   57.21    9.19
  -3  16   8  143.67   13.87
  -9 -22   7   37.42    6.17
 -11   3   7  587.14   28.23
   6  20   7   11.10    7.33
  -3  15   6  460.51   25.18
   8  20   6    9.87    7.28
   0  16   5  138.59   11.83
  11  17   3    0.60    4.71
   2 -36   2    6.95    7.58
  -2 -28   2   22.38    7.48
  -1 -26   1   10.80    5.54
   6 -36   0   14.88    6.80
   2 -28   0   79.87    9.19
  -1 -19   0  508.28   26.36
  17  11   0  139.80   10.73
   1 -13  -1   68.46    6.37
  11   6  -1  325.98   16.11
  19   8  -1   33.21    5.16
  16 -25  -4    9.01    5.34
  24 -25  -5   32.86    8.64
  24 -22  -5   45.02    7.78
  -9   3  12   20.55    6.97
 -10 -19   9   10.58    3.68
   0  18   9   69.85   10.78
   4  19   6   28.55    8.38
   0 -37   4   26.11    8.74
  23  17   3   35.96    8.01
   1 -34   2   51.42    9.54
  -5   2   2  415.36   18.43
   6  11   1   16.44    4.63
  -2 -11   0  962.01   43.38
  23  11   0   26.14    7.40
   5 -17  -2  276.93   16.06
  10 -11  -3 2007.60   87.65
  13  -5  -3 1428.14   61.56
  14  -4  -3 1549.98   66.35
  17 -12  -4   11.71    3.80
  -7   8  12    7.55    6.97
  -9   8  10   10.98    5.01
 -11   4   9   22.06    5.26
  -9   9   9   95.56   10.05
  -8 -25   8   -0.76    4.81
 -12  -4   7  298.25   14.03
   2  19   7   -0.91    7.28
  -2  16   6  197.28   14.10
  13  20   5   -1.08    6.55
  -5 -27   4    9.85    5.99
   2  16   4   41.80    6.65
  14  19   4   -2.87    8.33
  17  19   4   55.04    9.87
  -6 -21   3   37.04    6.29
   2  14   3 1051.60   49.25
   0 -32   2   -2.85    5.82
  -1 -30   2   -0.88    6.02
   4 -36   1   21.50    6.97
   0 -28   1   44.92    8.06
  11  13   1   89.99    8.23
   3 -23  -1  107.19   10.12
   6 -22  -2  304.90   18.10
   5 -11  -2  150.55    9.44
  11 -25  -3  852.46   42.05
  21 -35  -4  147.33   13.40
  17 -27  -4   42.98    8.46
  25 -27  -5    4.73    6.37
 -10  -1  12   19.84    6.42
  -8  11   8  104.90   10.00
 -11   1   6  230.32   11.99
 -10   5   6  135.06    8.91
  -7  11   6  199.62   12.94
   1  17   5  252.48   16.37
   6  19   5   13.35    7.10
  -4 -29   4    2.12    4.56
   7  18   4  458.04   25.61
  -5 -19   2  289.87   16.74
  15  16   2   42.18    7.53
  18  16   2   43.51    8.59
   3 -34   1    7.98    6.19
   2 -32   1   22.76    7.50
   1 -30   1   16.14    7.48
  10 -20  -3  253.56   15.61
  20 -33  -4  115.75   11.94
  18 -29  -4   70.68    9.67
  21  -8  -4   36.79    3.80
 -11  -1  11    3.98    4.38
 -11   3  10   81.61    8.64
  -1  17   6  259.07   17.42
  -7 -24   5    6.70    5.01
  10  20   5    1.59    6.95
  -3 -31   4   24.78    7.65
  -8 -18   4    3.17    3.75
  11  19   4    1.38    8.56
  20  19   4   26.74    7.43
  -5   7   3 1801.53   78.43
  -6 -14   2  585.45   28.23
  -1   9   2 7838.66  333.15
   0  10   2 2535.08  110.03
  -4 -14   1   82.61    7.10
  18  14   1   14.30    6.52
   5 -14  -2  113.64    8.59
  16 -35  -3   -1.16    8.16
  12 -27  -3  781.50   39.36
  19 -31  -4    1.23    7.23
  16 -22  -4    2.22    4.73
  16 -16  -4  154.17   10.90
  28 -33  -5   -0.23    7.33
  27 -31  -5   18.56    6.35
  26 -29  -5    3.27    6.22
  25 -24  -5   55.95    8.18
  25 -21  -5   73.45    8.36
  -9   7  11    5.26    5.54
 -10   7   7  203.78   12.94
  -8 -23   6   22.06    5.26
  -8 -11   3  182.70   10.37
   3  15   3  103.59    9.34
  15  18   3   51.64    9.27
  18  18   3   26.67    7.63
   1  11   2   29.08    5.01
  21  16   2   13.57    6.60
  15  14   1   97.82    9.04
  21  14   1   22.49    8.21
  14  11   0  107.62    8.94
   4 -25  -1   72.11    8.59
   2 -18  -1  675.52   33.34
   7 -24  -2  100.52    9.24
  15 -33  -3   50.06   11.00
  14 -31  -3   25.96    7.83
  13 -29  -3    8.21    7.43
  16 -19  -4  194.11   12.82
  18 -11  -4   39.05    4.94
  -8   7  12    1.21    5.56
 -12   0   9  172.98   11.41
  -7 -27   8    0.43    4.76
 -11   5   8   31.32    5.36
  -9  10   8  183.99   13.09
  -8 -24   7   26.04    5.84
   3  20   7   47.77    8.91
   5  20   6   14.58    7.40
   9  21   6   36.69    8.21
  -9 -13   4  391.77   19.44
  -7   7   4   36.74    5.11
  12  16   2   69.70    8.16
   0 -21   0  180.31   12.92
  16   8  -1  248.82   14.00
  10 -17  -3 1000.39   46.71
  19 -10  -4   27.65    4.05
  20  -9  -4    9.37    3.15
  26 -20  -5   72.16    8.79
 -10   8   9   60.96    8.06
   0  19   8   63.45    9.85
  -5  15   7  239.06   16.42
  -8  10   6   66.68    6.95
   0  18   6  169.69   13.29
  -1 -36   5   -4.28    7.35
   2  18   5   20.14    6.09
   3  17   4  345.44   20.40
  -5 -23   3  164.47   12.61
  12  18   3  158.83   13.09
  -2   8   2 1814.37   79.01
   2  12   2  228.10   13.65
  -2   3   1 2079.94   88.61
  10  10   0   12.09    5.31
   9 -35  -1   51.87    9.12
   5 -27  -1   10.12    5.34
  13 -36  -2   61.46   11.31
   6  -7  -2  446.38   20.82
  17 -24  -4    3.93    6.04
  26 -26  -5    3.50    7.83
  -5  14  11  107.42   11.71
  -5  15  10   -2.44    6.82
  -4  16  10  120.53   12.19
 -12  -9   9    2.74    1.54
  -6  14   7   82.99    8.84
  -1 -37   6    2.37    5.97
  -2 -34   5    2.17    5.39
   7  20   5   15.11    7.55
  21  18   3    8.28    6.37
  24  16   2    4.31    5.82
   8 -33  -1   34.87    9.09
   7 -31  -1  365.73   22.51
   6 -29  -1  189.93   14.35
  12 -34  -2   23.54    8.08
   8 -26  -2    0.43    5.19
   6 -19  -2   75.77    8.31
  17   4  -2  112.18    6.82
  11 -22  -3  638.30   32.38
  30 -34  -5    3.80    7.00
  27 -28  -5   17.17    6.92
  26 -23  -5   -1.03    6.92
  27 -19  -5    0.20    5.69
  -6  13  11  298.98   21.28
 -12  -4  10  120.33    8.91
  -6  14  10  105.58   11.36
  -3  17  10   70.50   10.00
 -12   1   8    4.03    3.53
  -7  13   7  279.29   17.60
  -3  17   7   47.44    8.41
  -7 -25   6   77.45    9.01
  -5 -28   5   -1.89    5.99
  14  21   5   52.17   10.00
   8  19   4   30.29    7.20
   2 -37   3    2.52    5.74
  -7 -16   3   40.79    5.51
  -4 -21   2   -0.78    5.14
  -1 -16   0 2442.40  106.99
  12   7  -1  909.79   41.02
  11 -32  -2   58.79    9.47
   9 -28  -2    5.46    6.35
  24   0  -3   41.17    3.32
  18 -26  -4    1.06    5.41
  29 -32  -5    3.95    6.72
  28 -30  -5   44.44    9.29
  -7   7  13   73.35   11.05
 -10   2  12   18.73    6.62
  -7  13  10   33.99    8.26
   1  20   8  208.69   16.27
  -7 -26   7    7.15    5.54
 -12  -1   7   54.16    4.68
  -2  18   7    3.22    7.05
  -2 -35   6   -3.00    6.82
 -10 -16   6   19.29    4.61
   1  19   6   43.94    9.34
  -3 -32   5    2.87    5.29
  -4 -30   5    4.53    6.52
  -9 -17   5  133.38    9.69
  15  20   4   53.93   10.15
  -4 -25   3  104.42   10.45
   4  16   3  392.17   21.83
   3  13   2    7.88    6.07
  12  14   1  350.25   19.79
   1 -23   0  136.47   11.48
   2  -6  -1  104.09    6.65
  10 -30  -2   44.69    7.81
  11 -10  -3  571.63   26.89
  22 -34  -4    5.49    6.90
  17 -15  -4    8.36    4.66
  -9   6  12    2.01    5.49
 -10   6  11    2.22    5.16
  -6  15   9   48.17    9.34
  -5  16   9   88.88   10.47
  -4  17   9   23.79    7.48
  -3 -34   7   10.05    6.87
   4  21   7   52.93    9.42
 -11 -11   6   39.83    3.83
   6  21   6  115.75   12.26
   3  19   5  193.35   14.93
   4  18   4  416.92   23.97
  12  20   4   33.74    8.51
  18  20   4   -0.18    6.07
   1 -35   3    0.45    5.82
  18  12   0  338.69   19.54
  21  12   0  125.04   11.58
  18 -36  -3   -5.29    6.67
  12 -24  -3  597.44   31.07
  21 -32  -4  167.72   14.68
  20 -30  -4   76.42   10.35
  19 -28  -4    3.65    5.99
  17 -21  -4   40.29    6.52
  27 -25  -5   40.09    9.12
  27 -22  -5   40.21    8.33
 -12  -1  10   98.53    8.49
  -8  12  10   -1.28    6.37
  -7  14   9   23.69    7.98
  -3  18   9   68.31    9.24
 -10   9   8   51.29    7.33
  -4 -32   7    8.01    6.40
  -6 -28   7    2.69    4.68
  -8  12   7   22.18    5.46
  -3 -33   6   11.83    6.90
  -6 -27   6    3.68    5.14
 -10   3   5  446.91   21.15
  -7 -20   4   17.17    5.49
   0 -33   3   38.55    8.66
  -3 -27   3   24.47    7.15
   9  18   3  145.24   12.72
  24  18   3    2.34    6.02
  -3   7   2 1515.71   66.12
  16  17   2   21.48    7.63
  -4 -11   1  582.40   27.40
   2 -15  -1 1373.60   61.74
  24   5  -2   27.27    4.38
  17 -18  -4   15.99    5.67
  -8  11  11   42.91    9.12
  -5 -30   7   -1.59    6.04
  -1  19   7   50.56    9.27
  -4 -31   6   28.05    7.35
  -5 -29   6   39.26    7.96
  -9   9   6  455.25   23.37
  -1 -31   3   25.68    7.60
  -2 -29   3  113.79   11.73
   4 -37   2   17.42    7.10
  -3 -23   2   69.65    7.83
   9  16   2   24.22    5.79
  19  17   2    5.99    6.67
   6 -37   1   11.81    6.65
   8  13   1  134.28   10.98
   2 -25   0  150.22   11.86
  20   9  -1   14.28    4.61
   7 -21  -2  123.23   10.42
  21   5  -2  192.85   11.10
  17 -34  -3   10.53    9.49
  13 -26  -3   23.44    6.77
  11 -19  -3  178.45   12.51
  31 -33  -5   -3.05    5.97
  30 -31  -5   28.40    7.20
  28 -27  -5   30.87    8.26
  -7  11  12    4.10    6.02
 -12  -7  10  168.33   10.00
  -8  13   9   74.08   10.17
  -2  19   9   20.40    6.97
   2  20   6   10.85    7.35
 -10 -12   5    3.37    2.62
   8  21   5   43.38    9.22
  -6   6   3  393.66   18.91
   5  17   3  111.90    9.92
  16  19   3   16.34    6.70
   4  14   2   27.37    6.52
  13  17   2   33.36    6.55
  -1 -23   1   96.51    9.69
  19  15   1   74.51   10.32
   6 -33   0    8.41    8.96
   3 -27   0   59.63    7.70
  23   9  -1  136.32   10.60
   6 -16  -2  140.63   10.22
  16 -32  -3   21.60    7.93
  14 -28  -3  304.90   19.21
  29 -29  -5    1.44    5.77
  28 -21  -5   91.98   10.40
  -8   6  13   64.76    9.47
 -11   6  10  154.53   12.51
  -9  11  10   15.44    6.62
 -11   7   9   25.83    5.92
 -10 -18   8   11.26    3.75
   0  20   7   17.95    7.73
   5  22   7   19.34    7.00
   4  20   5  125.47   12.21
  -9   2   4  990.24   43.26
  13  19   3   89.16   11.96
  19  19   3    4.71    5.97
   3 -35   2   12.54    6.12
  22  17   2   -2.59    7.03
   5 -35   1    9.04    6.60
  -4  -5   1   18.96    2.44
  16  15   1   75.39    9.19
   5 -31   0   85.86   10.68
   4 -29   0   24.83    7.93
  11  11   0  112.86    9.14
  15  12   0  472.75   24.68
  15 -30  -3  118.80   11.48
  18 -23  -4   87.20    9.09
  18 -14  -4  237.49   13.67
  28 -24  -5   54.34    9.44
  -9 -21   9    6.32    4.03
  -5  17   8   -4.99    6.75
 -11   6   7 1183.32   54.09
  -9  11   7   48.42    6.42
   7  22   6   25.08    7.86
  -9   7   5  424.10   21.38
  -4  15   5  101.12    9.39
  -3  14   4   10.90    5.72
   5  19   4    2.54    5.09
  -8  -8   3    2.01    2.92
   2 -33   2   43.21    8.26
  -2 -25   2   14.48    6.17
  -5 -16   2  326.00   17.70
  -3 -16   1   91.53    8.01
  22  15   1   28.78    8.33
  -1 -13   0 3223.59  139.12
  -1  -4   0 3634.75  154.23
  11 -36  -1    9.97    7.23
   4 -22  -1    1.99    4.76
   2 -12  -1  505.71   24.52
   6 -10  -2 3530.51  151.48
  11 -13  -3  320.44   17.15
  24 -35  -4   63.30    9.44
  -9  10  11   80.93   10.75
  -9  12   9  116.20   11.73
  -7  15   8   25.88    7.70
  -6  16   8   85.91   10.50
  -4  18   8   39.13    9.69
 -10 -17   7   20.55    4.20
  -5  14   5   13.24    6.22
  -3  16   5   14.98    5.49
  12  22   5   61.46    9.44
  -8   6   4 2466.90  106.53
  -4  13   4  248.50   15.16
  -2  15   4  366.41   20.60
  22  19   3   39.88    8.38
   4 -33   1    5.29    8.13
   0 -25   1  222.69   14.98
  -4  -8   1  221.05   11.41
   0 -18   0  232.68   14.53
   2  -9  -1   -0.28    3.90
  14 -35  -2    6.50    7.55
   8 -23  -2    9.42    6.17
   6 -13  -2 1847.60   81.30
  23 -33  -4   37.52    8.33
  19 -25  -4   42.53    7.78
  25  -7  -4  481.38   21.93
  29 -26  -5    1.91    6.80
  -8  10  12   44.62    8.38
 -12   2  10    6.47    4.46
  -3  19   8    4.08    5.94
   3  21   6   45.15    9.39
  -2  17   5  567.50   29.81
   1 -36   4    4.26    7.55
  -6 -22   4    4.83    6.22
  -1  16   4  317.84   18.61
  16  21   4   -1.01    7.33
  -6 -18   3  175.10   11.73
   1 -31   2   24.70    7.20
   0 -29   2    3.98    8.31
  -1 -27   2   63.00    8.61
   5  15   2   70.33    8.99
   3 -31   1    2.67    8.56
   2 -29   1    3.17    5.99
   1 -27   1   32.53    7.40
  10 -34  -1  199.25   16.14
   5 -24  -1  135.94   11.18
  17   9  -1   32.41    5.54
  12 -21  -3   54.77    7.65
  22 -31  -4    5.99    7.55
  20 -27  -4   24.42    7.03
  18 -20  -4  685.89   34.32
  31 -30  -5   52.90    8.49
  30 -28  -5   36.36    7.63
  29 -23  -5   -2.39    7.15
 -10   5  12    4.81    6.42
 -11   5  11    2.47    5.54
 -12   4   8   41.62    5.87
  -8  14   8    1.46    6.50
   1  21   7    8.03    6.87
 -11   4   6    9.37    3.68
  -8 -19   5  173.94   12.39
  -6  13   5  569.81   28.83
  -5  12   4   42.68    6.27
  13  21   4   17.40    7.08
  10  19   3   84.00    9.67
  10  17   2   -1.38    4.78
   9  14   1 1169.72   54.11
  13  15   1  118.42   10.10
  13   8  -1  330.89   17.17
  13 -33  -2   67.36   10.05
   9 -25  -2   19.79    6.27
  21 -29  -4   18.00    7.93
  18 -17  -4  539.72   27.47
 -10  10  10   57.18    8.54
 -11   8   8   26.34    5.77
 -12   2   7   34.80    4.66
  -6  15   6  296.79   17.98
  -5  16   6  148.36   11.88
  -4  17   6  468.54   25.81
  -1  18   5    8.81    5.41
   5  21   5   28.30    8.64
   9  22   5   51.74    9.29
   0 -34   4   33.31    8.94
   0  17   4   45.37    6.97
   6  18   3  167.44   12.67
   9 -32  -1  117.59   12.29
   6 -26  -1  139.19   12.29
   3 -17  -1   50.71    7.76
  12 -31  -2   -2.62    7.65
  10 -27  -2   -1.94    5.77
  19 -35  -3   -2.32    7.05
  12  -9  -3  704.37   32.28
  19 -13  -4   36.91    5.46
  30 -25  -5   48.95    8.99
 -10  11   9   66.90    8.96
 -10   8   6   79.37    7.38
  -3  18   6  199.32   14.40
  -5 -24   4   12.31    6.67
   6  20   4  148.36   12.61
  10  21   4   15.11    7.76
  -2  13   3  754.03   36.13
  -1  14   3  906.37   42.78
  17  18   2  140.10   13.92
   8 -30  -1    0.13    5.77
   7 -28  -1   56.43    7.91
  11 -29  -2   17.15    6.35
   7 -18  -2   71.11    8.01
  12   2  -2  217.85   10.12
  13 -23  -3   18.46    6.14
 -11   1  12   20.70    6.62
  -9   9  12   21.23    7.43
 -10   9  11   50.79    8.56
  -9  13   8   97.67   10.47
  -1  21   8   29.23    7.86
 -10  10   7   61.14    6.87
   2  22   7    1.64    6.57
  -2  19   6   28.38    6.67
   4  22   6    4.05    8.51
   1 -37   5    5.89    7.45
  -7  12   5  556.54   28.18
   0  19   5  409.34   23.59
  -1 -32   4    9.47    7.08
  -8 -15   4    8.86    3.80
  17  20   3   28.43    7.58
  14  18   2  262.32   17.68
  20  18   2   19.46    6.90
   1 -20   0  204.06   13.77
  -1 -10   0  886.88   39.96
   4   7   0  544.23   25.03
   5   8   0  488.64   23.11
  19  13   0   78.74    8.99
   7  -6  -2  939.68   41.32
  18 -33  -3   34.90   10.17
  19 -22  -4  316.58   18.83
 -12  -2  11   64.99    7.53
  -2 -30   4   18.48    7.13
  -3 -28   4   13.04    6.80
  -4 -26   4    7.10    6.50
  -6  11   4   47.64    6.95
   1  18   4   41.17    7.33
  -3  12   3  233.44   13.82
   0  15   3  225.16   14.48
  14  20   3   15.69    7.45
  -4   6   2 2049.62   88.30
  -2 -18   1   46.91    7.25
   9 -36   0   12.46    8.33
  12  12   0  233.99   13.95
  22  13   0   -4.58    7.13
  18   5  -2  162.96    9.47
  17 -31  -3   14.33    7.60
  14 -25  -3  359.31   21.10
  25 -34  -4    6.87    6.77
  -7  15  11    1.31    6.40
  -7  16  10   99.91   11.20
  -6  17  10   87.25   10.75
  -5  18  10   40.01    8.23
   3 -36   3    4.33    6.19
  -5 -20   3  138.74   10.27
  20  20   3   43.21    8.31
  -4 -18   2   -1.61    4.46
  -6  -8   2   20.50    3.07
   2  10   1  350.98   17.88
   3  11   1  398.67   20.24
  17  16   1  106.08   11.28
  20  16   1   87.47   10.22
  16  13   0   68.46    7.86
  16 -29  -3    2.79    7.48
  15 -27  -3  382.18   22.66
  24 -32  -4   19.69    7.45
  20 -24  -4   12.46    5.21
 -12   6   9   -0.58    4.46
   0  22   8   61.94    9.54
  -8  13   6  118.52    9.82
  -1  20   6   32.61    7.78
   0 -35   5    2.72    7.33
   1  20   5  345.54   21.10
   6  22   5   -0.05    7.43
  -9 -10   4  426.09   20.02
  -7 -13   3  112.73    8.08
   1  16   3  733.00   36.16
  11  20   3   36.26    8.18
   1   9   1   42.13    5.04
   8 -34   0   46.15    8.86
  -1  -7   0  557.17   25.41
   3   6   0   88.78    5.74
  13 -37  -1   16.95    7.70
  16 -36  -2   59.17    9.77
  23 -30  -4    2.97    7.10
  21 -26  -4   18.94    6.37
  19 -19  -4  738.29   36.26
  19 -16  -4  375.00   20.37
  20 -12  -4   21.93    4.31
 -12   1  11   27.40    6.12
 -12   5  10    3.12    4.88
  -8  15  10   -2.24    7.15
 -11 -14   9   38.58    3.60
  -9 -20   8   16.74    5.04
  -6  17   7  107.39   10.65
  -4  19   7  113.06   11.81
   3  23   7   -3.68    8.36
  -7 -21   5   17.07    6.82
   2  19   4    1.03    5.44
   7  21   4  168.05   14.15
  14  22   4   -2.69    7.81
  -4  11   3  176.26   11.15
  11  18   2  214.61   14.98
   4  12   1    0.13    4.23
  10  15   1  386.91   21.68
   2 -22   0   65.01    7.68
   4 -19  -1  828.54   39.81
  21  10  -1   52.47    6.90
  22 -28  -4   -0.35    6.12
 -12  -5  11    2.42    3.65
 -11  10   9  102.03   10.27
  -6  18   9   67.48   10.55
  -5  19   9   43.64    9.64
 -10  12   8   16.44    6.97
  -7  16   7  575.66   30.72
  -3  20   7    5.26    7.13
   0 -36   6   -0.18    7.03
   0  21   6    4.56    6.97
   5  23   6   40.14    8.99
   2 -34   3   25.63    8.08
  -8  -5   3  145.82    7.15
   2  17   3  369.99   20.87
   5 -36   2    6.07    6.75
   7 -36   1    5.06    6.60
  -3 -13   1    1.71    4.51
  14  16   1   -0.28    4.46
   7 -32   0   27.29    8.26
   0 -15   0  804.46   37.72
   7  10   0  593.94   28.35
   7 -15  -2  811.01   38.32
  12 -15  -3  393.91   20.77
  12 -12  -3  976.62   44.47
  27 -35  -4   20.45    7.40
  24  -8  -4   12.14    2.90
 -11   4  12    1.38    4.53
 -10   8  12    8.38    5.97
  -7  17   9   41.75    7.93
  -4  20   9   11.18    7.96
  -9 -19   7    8.16    4.26
  -1 -33   5   -1.36    5.46
  11  22   4   24.63    7.91
  -4 -22   3   35.43    5.62
  -1 -20   1  400.23   21.70
   6 -30   0   86.29    9.87
   3 -24   0    2.42    6.22
  12 -35  -1   18.91    8.38
   3 -14  -1  377.69   19.79
  14   9  -1  118.72    8.46
  15 -34  -2   32.15    9.04
  21 -11  -4   66.05    5.99
 -11   8  11   25.96    6.85
  -9  13  11   64.16   10.58
  -9  14  10   11.05    6.02
  -8  16   9  139.34   13.35
  -8  15   7   96.99    9.72
  -2  21   7   18.53    7.88
   2  21   5    9.04    6.57
  -7  10   4   79.57    7.81
   1 -32   3   40.51    8.81
  -3 -20   2   91.00    8.44
  -6  -2   2 1765.69   74.63
   6 -34   1    2.64    6.47
   0   8   1  791.57   35.78
   5  13   1   29.16    5.77
   5 -28   0  140.20   11.94
   4 -26   0   19.89    7.13
  18  10  -1    0.53    4.03
   9 -22  -2   19.67    6.85
  13   3  -2   58.01    4.00
  13  -8  -3  502.61   23.62
  20 -21  -4    3.17    5.67
  -9   8  13    4.15    5.09
 -12   7   8   59.75    6.97
  -1 -35   7    0.00    6.57
 -11   9   7  388.37   21.13
  -1 -34   6   14.86    7.10
  -9  12   6  773.84   37.67
   1  22   6   18.31    8.33
 -10   6   5   20.95    4.41
   7  23   5    3.70    6.77
   3  20   4  153.34   12.34
   4 -34   2   85.71   11.33
  18  19   2   35.08    9.14
  13  13   0   50.46    6.45
  11 -33  -1   10.68    7.98
   5 -21  -1  200.86   13.67
  14 -32  -2    5.89    7.23
  22   6  -2   91.00    7.20
  26 -33  -4   13.02    6.72
  22 -10  -4   59.40    5.34
  23  -9  -4  152.74    8.96
 -12   4  11    6.72    5.46
  -9  15   9  148.61   12.97
 -12   5   7  185.88   11.63
  -4 -27   5   23.52    6.82
  -5 -25   5   20.92    6.52
   3 -37   4   18.38    7.40
   0 -30   3   31.27    7.63
  -3 -24   3   17.10    5.77
  -7   5   3  105.48    6.55
  -5  10   3   76.09    6.52
   3  18   3    9.52    5.54
   8  20   3  194.08   14.53
  15  21   3   -2.77    5.92
  18  21   3    7.00    7.60
  -5 -13   2  207.35   12.01
  15  19   2  150.75   13.62
   5 -32   1   13.55    7.58
   8  11   0    8.71    4.20
  13 -30  -2   -0.53    5.72
  10 -24  -2   79.29    9.64
   7 -12  -2 3100.42  133.80
   7  -9  -2 5908.14  251.39
  25 -31  -4    1.99    6.80
  21 -23  -4  318.87   19.19
  20 -15  -4    6.32    4.58
 -10  13  10   -0.68    6.22
  -8 -22   8   13.97    5.46
  -9  14   7  157.07   12.36
  -1  22   7   10.83    7.63
   6  24   6  128.42   12.64
  -7 -17   4    2.06    4.36
  -1 -28   3   99.91   10.85
  -2 -26   3  202.65   14.78
  12  21   3   12.74    7.20
   3 -32   2    0.08    6.35
  21  19   2    3.12    7.18
   2   5   0  274.23   13.19
  20  14   0   36.64    7.25
  10 -31  -1   58.06    8.64
   6 -23  -1  241.62   15.38
  12 -28  -2    4.08    5.77
  11 -26  -2   40.89    7.18
  24 -29  -4    7.48    7.60
  20 -18  -4    1.79    3.83
  -9  12  12   54.01    9.44
 -10  12  11   46.25    9.04
 -13  -1   9  207.28   12.39
 -11  11   8    7.03    5.51
  -6  19   8    8.86    7.15
  -5  20   8   74.98   10.05
  -2 -33   7    0.05    5.79
  -2 -32   6   10.58    7.08
 -11   7   6   38.20    5.26
  -9 -14   5  146.87    9.32
   3  22   5   30.57    8.49
  -2 -22   2   10.60    5.62
  -6  -5   2  155.58    7.70
   0  13   2   78.61    7.48
   1  14   2  109.28    9.24
   8  18   2   60.43    8.21
  12  19   2  129.65   11.68
   4 -30   1    9.62    8.23
  11  16   1    7.35    5.04
  11 -37   0   22.49    7.25
   9 -29  -1   10.47    6.09
   7 -25  -1   -4.31    5.74
  23 -27  -4   -3.37    7.55
  22 -25  -4  162.66   12.79
 -12   8  10   -1.51    4.83
 -13   2   9  198.74   13.02
  -4 -30   8    1.13    5.06
  -7  18   8   -0.08    6.57
  -4  21   8  117.03   12.19
  -8 -21   7    5.77    4.36
   0  23   7   -3.63    7.05
   2  23   6   34.07    8.56
   4  21   4   95.86   10.20
   4  19   3  127.11   11.08
   2 -30   2   58.87   10.30
  -1  12   2 1653.49   73.30
  18  17   1    7.50    6.62
   1 -17   0 1304.25   59.25
  17  14   0   68.69    8.23
   8 -27  -1   26.14    6.35
   3 -11  -1  252.10   13.52
   8 -17  -2    1.96    6.27
  13 -17  -3  658.77   32.31
  21   0  -3    5.14    1.46
  28 -34  -4    3.40    7.18
 -11   7  12   -1.91    5.34
 -12   9   9  105.68   10.12
 -10  14   9   14.08    7.30
  -5 -28   8    8.84    6.70
  -7 -24   8   12.87    5.92
  -8  17   8   21.81    8.74
  -3 -31   7    3.45    6.12
  -3 -30   6    6.24    6.52
   2 -35   4   24.25    8.38
  12  23   4   22.33    7.58
   1 -28   2  112.07   12.11
   0 -26   2    6.75    5.26
  -1 -24   2  159.66   12.11
   2  15   2  118.19    9.87
  15  17   1    3.53    6.80
  21  17   1   20.24    6.82
   3  -5  -1 2507.84  107.06
  17 -35  -2    7.48    7.33
  22 -35  -3    1.33    7.05
  -6 -26   8    0.45    5.09
 -13   0   8   21.81    3.85
  -4 -28   6   84.88   10.15
  -6 -24   6   28.40    6.24
  -4  18   5   21.38    6.17
   9  21   3  154.20   13.40
  -2  11   2  169.86   10.53
  -1   7   1  640.07   29.16
  10 -35   0   14.91    7.70
   9  12   0  159.21   11.18
   4 -16  -1  915.00   42.78
   8   6  -1  392.70   18.46
  27 -32  -4   13.47    7.28
  21 -20  -4  606.48   31.02
 -10  11  12   24.70    8.31
 -13   1  10   -3.35    3.80
 -11  12  10   51.72    8.76
  -9  16   8   14.73    7.15
  -4 -29   7    3.42    5.67
  -7 -23   7   60.76    7.76
 -10  13   7   38.15    6.12
   1  24   7    4.76    6.77
  -5 -26   6   71.16    9.01
 -10  11   6  522.98   26.79
  -5  17   5    4.88    5.24
  -3  19   5  556.27   29.89
   4  23   5   66.75   10.45
   5 -37   3   33.94    9.01
  -6 -15   3  130.93    9.14
   3  16   2  208.29   14.45
   9 -37   1   10.90    6.72
  -2 -15   1    1.06    4.18
   7  15   1  446.46   23.62
  14 -36  -1   -2.04    6.97
   7   5  -1 1123.64   48.85
  15  10  -1   58.82    6.29
  14   4  -2    3.73    2.77
  19   6  -2  259.68   13.87
  13 -14  -3 1184.93   53.71
  13 -11  -3 1562.02   68.92
  21 -14  -4   61.56    6.55
 -12   7  11    2.69    5.92
 -11  11  11   15.74    5.87
  -2  23   8  153.37   13.97
  -5 -27   7    1.06    6.09
  -5  19   6   28.18    6.75
   3  24   6  133.15   13.12
  -6  16   5  117.49   10.05
  -2  20   5  731.74   37.32
   1 -33   4    7.83    7.05
  -8   9   4  983.09   44.87
  -3  17   4    3.63    4.88
   5  22   4   16.14    7.23
   9  23   4    9.32    7.45
  16  22   3   30.04    7.81
   9 -33   0   98.02   11.71
   0 -12   0  605.95   28.58
  14  14   0  119.28    9.77
   3  -8  -1  132.12    8.01
   9   7  -1  975.94   43.38
  16 -33  -2   33.04   10.15
  21 -33  -3   25.31    8.79
  14 -19  -3   13.77    5.31
  30 -35  -4    0.58    6.02
  26 -30  -4    0.76    8.59
  22 -22  -4  436.41   24.12
  21 -17  -4  376.21   20.57
  -8  17  11   -0.60    6.57
 -13  -2  10   -0.20    3.35
  -7  19  10  179.51   15.54
 -13   3   8    1.41    3.58
  -6 -25   7   -0.43    5.49
 -10 -13   6   83.77    6.35
  -6  18   6  159.74   12.54
  -4  20   6   17.05    7.00
  -6 -19   4   47.69    6.72
  -4  16   4  661.77   33.11
  -2  18   4  215.69   14.55
  -6   9   3   43.01    5.44
   5  20   3  138.94   11.66
  13  22   3   27.72    7.86
   7 -37   2   40.26    8.31
   9  19   2  116.66   11.36
  16  20   2    6.55    6.40
  19  20   2    4.83    7.13
  -3 -10   1  999.05   44.54
  12  17   1  132.07   10.88
   2 -19   0  506.11   26.19
  22  11  -1   13.60    5.97
   9 -19  -2   46.23    7.35
  25 -28  -4   35.93    8.28
 -12   3  12   49.18    8.33
 -13   4  10   68.14    7.93
  -8  18  10   33.19    8.89
 -11  13   9  190.91   14.45
 -11 -13   8  169.64    9.44
  -7  17   6   76.92    9.17
  -3  21   6   42.05    8.28
   2 -36   5    7.55    7.98
  -1  21   5   21.98    6.47
   0 -31   4   60.93    8.71
  -5  15   4  634.78   31.80
  -1  19   4   54.54    7.63
   4 -35   3    8.71    6.67
  19  22   3   34.67    8.64
   4  17   2  104.45   10.17
  13 -34  -1    7.05    7.28
  19  11  -1   10.58    4.53
  15 -31  -2    3.10    6.07
  20 -31  -3   56.13   11.08
  14  -7  -3 1716.54   74.33
  29 -33  -4   -3.73    6.02
  24 -26  -4  138.31   12.97
  23 -24  -4   -0.73    4.91
 -12  10   8    9.57    5.26
 -10  15   8    0.03    7.58
 -12   8   7  196.68   12.59
 -12   0   6  225.28   11.28
  -2  22   6    8.84    7.38
  -7  15   5   78.06    8.23
   5  24   5    3.95    7.60
  -4 -15   2   10.12    5.21
  -5   5   2  120.53    6.97
  -3  10   2 4510.30  193.05
  13  20   2    0.91    7.23
   8 -35   1   19.89    7.58
   8 -31   0   82.97   10.15
   5 -18  -1 1684.14   75.54
  10   8  -1 2263.72   98.05
   8 -14  -2   16.77    4.66
  24 -36  -3   18.36    7.78
  15 -21  -3  147.83   11.33
  -9  17  10   24.25    7.20
 -13  -4   9   18.03    3.02
  -6  21   9  110.06   11.83
   4  25   6    8.79    8.16
  -1 -29   4   25.83    6.70
  -5 -21   4   16.37    5.92
   0  20   4   12.21    6.50
  13  24   4   20.09    7.50
   6 -35   2    9.14    6.14
   8  16   1  107.87   10.02
   7 -29   0   21.30    6.82
  10  13   0  143.90   10.15
  12 -32  -1    3.10    6.55
  19 -36  -2   30.52    8.61
  14 -29  -2   39.76    8.74
  10 -21  -2   86.72    8.84
  19 -29  -3   13.50    6.47
  22 -13  -4    0.05    3.45
 -11  10  12   42.78    8.71
  -8  19   9   35.81    7.65
  -7  20   9    0.50    6.14
  -5  22   9   59.93    9.29
 -11  12   7   24.35    6.04
  -7  19   7  250.03   17.58
  -5  21   7   45.47    9.42
 -10  -9   5   18.05    2.82
 -11  -1   5  313.81   14.20
   0  22   5  168.45   13.92
  -6  14   4   -2.29    5.19
   6  23   4   22.16    8.81
  10  22   3   23.09    8.38
  16  18   1   37.62    8.33
  19  18   1   11.00    7.68
  21  15   0   -1.46    7.15
  13 -27  -2  151.58   12.36
  12 -25  -2   -0.86    5.19
  11 -23  -2  142.64   11.91
  18 -27  -3   89.49    9.64
  17 -25  -3  126.96   11.03
  16 -23  -3   32.68    6.37
  28 -31  -4    7.53    8.08
  22 -19  -4  488.41   25.68
 -10  10  13   12.61    6.22
 -10  15  11   18.61    7.23
 -13   6   8   22.01    5.39
  -4  22   7   34.70    9.09
 -12   3   6   29.43    4.13
  -1  23   6    9.39    7.93
  -8 -16   5  380.41   19.92
 -11   2   5    3.05    2.64
  -2 -27   4   28.38    7.86
  -3 -25   4   43.06    7.70
  -4 -23   4   -0.25    6.02
   1  21   4   51.37    7.68
  10  24   4   39.83    8.66
   3 -33   3   43.31    8.28
  -5 -17   3    3.85    4.26
  -7 -10   3  945.42   42.18
  -2  16   3  472.47   25.03
  -1  17   3  739.22   36.51
  -1 -17   1  348.36   19.41
   6 -27   0  125.12   11.05
   5 -25   0   34.22    6.60
   4 -23   0  114.69    9.90
  16 -37  -1    1.79    6.95
  11 -30  -1    2.47    5.74
  23 -34  -3   30.85    8.64
  14 -16  -3  151.53   10.83
  31 -34  -4   49.58    8.71
  22 -16  -4   78.94    7.78
 -12   6  12    2.67    4.91
 -12  10  11   -2.54    4.66
 -13   7  10  116.63   10.70
 -10  16  10   -7.98    6.29
  -9  18   9   34.32    8.84
  -8  18   7   80.22    9.77
  -3  23   7    2.69    8.38
 -10   9   5   11.99    4.83
  -8  14   5   88.15    8.31
   1  23   5  121.04   12.77
  -8 -12   4    4.46    2.95
  -3  15   3  161.05   11.53
   5 -33   2   92.11   11.00
  10  20   2   -3.02    6.47
  12 -36   0    6.97    8.74
   6 -20  -1    2.90    5.56
  16  11  -1   36.51    5.64
  15   5  -2   25.96    3.83
  27 -29  -4   24.95    8.08
  23 -21  -4    3.70    4.38
 -13   0  11   15.23    5.06
 -13   3  11    4.28    4.71
 -13   8   9   37.11    6.55
 -12  12   9  377.74   22.79
 -11  14   8   18.10    6.80
   1 -36   7    7.73    7.43
   1 -35   6    4.86    6.22
 -11  10   6   99.81    8.21
  -9  15   6  722.98   36.26
   0  24   6   62.92    9.97
   6  25   5    3.58    8.38
   2 -31   3   36.06    8.03
   0  18   3   57.49    7.58
  15  15   0  266.98   16.59
  10 -28  -1    2.69    5.41
   4 -13  -1  350.75   18.26
  11   9  -1   19.89    4.63
  18 -34  -2   15.33    8.31
  26 -27  -4    3.65    7.88
  23 -12  -4  156.11   10.00
 -10  14  12    6.04    7.83
  -9  17   7  230.97   16.01
  -2  24   7   24.15    8.66
   0 -32   5   -2.29    6.80
   2  22   4   -8.13    5.84
   1  19   3  168.15   12.87
  14  23   3    2.49    6.45
  17  23   3   39.33    8.33
  -3 -17   2   31.12    5.19
  17  21   2   57.76   10.10
   9  17   1  617.56   31.58
  13  18   1   32.36    6.82
   1 -14   0 1544.27   68.56
  11  14   0   55.92    6.55
   9 -26  -1   25.76    6.80
   8 -24  -1  238.80   15.61
   7 -22  -1   20.24    6.07
   8 -11  -2  415.59   20.50
  22 -32  -3   65.09   10.47
  30 -32  -4   10.20    6.47
  25 -25  -4  201.79   15.36
  24 -23  -4  347.53   20.55
 -11  15  10   -0.03    5.49
 -10  17   9   10.47    7.76
   4 -36   4    5.94    8.21
  -7  13   4   88.98    9.01
  -4  14   3  556.97   27.95
   7  22   3   49.35    8.28
   4 -31   2  117.56   12.31
   6  19   2    4.03    5.06
  14  21   2  167.47   15.56
  20  21   2    1.74    6.19
   0 -19   1 1186.11   54.79
  -3   2   1  468.57   20.42
   0  -9   0   34.92    4.48
  15 -35  -1   25.68    8.71
   9 -16  -2  167.44   11.31
  14 -13  -3  428.88   21.88
  14 -10  -3  649.81   30.27
 -13   6  11   -1.16    4.83
 -11  14  11    2.17    5.36
 -10 -16   9    8.44    3.42
  -7  21   8   -0.48    6.65
  -6  22   8   32.91    9.57
  -1  25   7   -2.04    6.62
   1  25   6   13.60    7.10
   2  24   5    8.79    8.13
   1 -29   3   74.76   10.98
  -4 -19   3   40.87    5.82
  -8   1   3  568.86   24.78
  11  23   3   17.22    8.64
  -4   9   2 9358.15  397.01
  -2   6   1  108.40    6.82
  11 -34   0   52.80    9.74
  17 -32  -2   -2.24    7.23
   8  -8  -2 1527.47   66.55
  20   7  -2    0.91    3.32
  25 -35  -3   16.17    9.54
  21 -30  -3   21.15    8.89
  15 -18  -3  386.05   21.30
  29 -30  -4    5.99    6.77
  23 -18  -4    0.33    4.81
  24 -11  -4   21.50    4.18
  -8  20   8    1.76    7.55
  -5  23   8  260.56   18.73
  -1 -30   5   34.50    8.16
  11  25   4   12.49    7.91
   2  20   3   18.83    6.19
   4 -27   1   26.64    7.05
   1 -21   1  261.24   15.89
   1   4   0 3624.10  153.82
  20  12  -1    3.78    5.39
  32 -33  -4   25.88    7.28
  23 -15  -4    1.51    4.31
  26  -9  -4  173.19    9.90
 -12   9  12   32.66    7.98
   0 -34   7   19.61    7.60
 -10  16   7  435.51   24.90
   0 -33   6    8.01    6.14
 -12   6   6   92.08    7.30
 -10  14   6  741.34   36.61
  -7 -18   5   22.96    5.82
 -11   5   5   10.00    3.78
  -9   8   4 2351.55  102.10
   3  23   4    4.15    6.42
   0 -27   3   19.49    6.77
  -3 -21   3  126.93   10.53
  -7   8   3  751.86   34.40
   3 -29   2    4.81    6.40
  -2 -19   2    5.16    4.38
  11  21   2   59.80    9.34
   3 -25   1  389.70   22.56
   2 -23   1   81.05    9.09
  14 -33  -1   55.62    9.72
  12  10  -1   59.70    6.24
  16 -30  -2   60.23    8.56
  20 -28  -3  115.98   11.88
  15  -6  -3  216.39   11.03
  28 -28  -4    9.95    7.33
  25 -10  -4  178.50   10.55
 -11  13  12  117.39   13.45
 -13  10  10   82.97    9.82
 -11  16   9  202.44   15.54
  -1 -33   8   -1.26    6.45
 -13   9   8   91.15    8.64
 -12  13   8    7.48    6.14
  -9  19   8   13.29    7.18
 -13   1   7  151.61    8.79
 -13   4   7   49.58    5.51
 -12  11   7   15.86    5.36
  -9 -15   6    6.85    4.36
  -2 -28   5   40.79    7.23
   3 -34   4   76.82    9.92
  -9  -7   4  562.19   25.03
   6 -36   3   11.18    6.42
  -1 -25   3  139.47   11.51
  -2 -23   3  162.16   12.51
  -5  13   3  155.41   10.73
   2 -27   2  136.80   11.78
   7  20   2    1.06    5.21
   2  13   1   57.31    6.57
   3  14   1   80.85    7.78
  17  19   1   13.62    7.15
  20  19   1   22.66    8.16
  10 -32   0   67.03    9.72
  20 -35  -2   -0.73    7.58
  10 -18  -2    6.02    5.21
  24 -33  -3    1.16    7.38
  19 -26  -3   26.82    6.57
  34 -34  -4   34.02    8.96
  24 -20  -4  319.33   18.94
   2  26   6   54.21    9.64
   3  25   5    1.84    7.45
   8  25   4   19.29    7.60
   3  21   3  179.91   13.57
   8  23   3  178.45   15.03
   8 -36   2   26.59    7.65
  -1 -21   2   25.41    5.64
  -2 -12   1  271.81   14.60
  -3  -7   1 2815.26  120.31
   1  12   1  543.55   26.41
  10  18   1  166.94   12.99
  14 -37   0    5.01    7.10
  19  16   0    5.01    5.99
   5 -15  -1 2742.99  119.38
  15 -28  -2    0.08    5.77
  16   6  -2  310.11   15.49
  27 -36  -3   -1.91    6.32
  18 -24  -3  170.47   13.27
  17 -22  -3   12.24    6.09
  31 -31  -4   57.23    9.17
  27 -26  -4  126.48   12.11
  26 -24  -4    6.62    5.79
  25 -22  -4  273.90   17.53
 -13  -3  11    0.60    3.60
 -12  13  11   20.55    7.76
 -12  14  10   10.07    7.05
 -13  11   9   95.53   10.15
 -10  18   8   66.12    9.64
 -10 -14   7    6.85    3.32
  -1 -31   6   31.37    8.01
  -3 -26   5   13.42    6.82
  -6 -20   5  102.03    9.57
  15  24   3    1.03    7.68
   1 -25   2   27.12    5.99
   0 -23   2  130.48   11.33
  14  19   1    4.43    7.48
   9 -30   0  226.49   16.29
   2 -16   0 1935.00   85.54
  12  15   0  254.21   15.66
  13 -31  -1   -0.13    6.29
  17  12  -1   26.51    5.39
  11 -20  -2  295.38   17.60
 -13   9  11   52.78    8.31
 -13  -5  10   32.96    3.85
  -9  20  10   70.35    9.97
  -1 -32   7    4.66    6.77
  -6  21   6   48.34    8.46
  -5  22   6   94.17   10.83
  -4 -24   5    0.83    6.07
  -5 -22   5   62.02    8.59
  -5  20   5  287.45   18.18
  -4  21   5   -0.25    5.16
  -8  12   4   81.20    8.31
   4  24   4    7.50    8.03
  12  24   3    6.29    6.77
  15  22   2   46.66    8.74
  18  22   2    0.71    5.82
   9 -34   1    8.31    7.86
  16  16   0   13.92    5.67
  17 -36  -1   22.96    8.28
   4 -10  -1  430.70   20.90
  14 -26  -2  391.67   22.61
  23 -31  -3  112.60   12.34
  15 -15  -3  670.41   32.36
  33 -32  -4    7.10    6.57
  30 -29  -4    7.45    6.45
  24 -17  -4   34.65    5.97
  24 -14  -4    9.24    4.63
  -2 -31   8    4.28    6.40
 -11  15   7   27.22    6.82
  -7  20   6   52.65    8.01
  -4  23   6    7.00    7.50
  -6  19   5   30.42    6.87
  -3  22   5  447.37   25.68
   2 -32   4   40.34    8.89
   4  22   3   16.85    6.12
   0  16   2   38.95    6.85
   6  12   0  522.43   25.73
  19 -33  -2    0.00    7.68
  13 -24  -2  285.96   17.68
  12 -22  -2   41.07    7.15
   9 -13  -2  394.89   20.07
 -10  19  10  110.39   12.01
 -12  15   9  314.14   20.37
  -8  22   9   53.93    8.89
  -7  23   9    0.91    7.70
 -13   7   7  244.59   14.30
  -2 -29   6   47.61    7.93
 -11  -8   6    1.69    1.66
  -3  24   6    3.73    7.45
  -2  23   5  371.93   23.22
   4  26   5   -0.81    6.80
  -7 -14   4  411.96   20.75
  -3  20   4    3.02    5.74
   5 -34   3   43.38    8.26
   7 -34   2  163.31   14.43
  -1  15   2    8.64    5.39
   1  17   2   51.90    7.91
   8  21   2   20.60    6.55
   0  11   1  785.45   36.26
   8 -28   0   72.11    9.06
   4  10   0 2033.98   88.58
  12 -29  -1   23.72    6.77
  13  11  -1  316.84   17.22
  26 -34  -3   38.60   10.00
  29 -27  -4    9.19    7.15
 -13   5  12   63.55    9.22
 -12  12  12   83.29   11.26
  -9 -18   9   19.82    5.04
 -14   4   9   30.22    5.77
 -10 -15   8   52.12    5.34
 -11  17   8    4.88    8.11
  -8  19   6    3.40    6.47
   3 -35   5   15.51    8.21
  -7  18   5   22.23    6.29
  -4  19   4  422.11   23.47
  -2  21   4   17.10    6.40
  -6  12   3  514.02   25.63
   2  18   2    9.67    5.87
  12  22   2   46.99    9.22
   8 -32   1   57.13    9.79
  13 -35   0   -1.84    7.70
   3 -18   0  274.21   16.17
   7  13   0  710.07   33.99
   6 -17  -1  355.86   19.44
   4  -1  -1   77.02    3.75
  22 -36  -2    2.34    6.52
  22 -29  -3   76.67   10.68
  32 -30  -4   47.99    8.56
  25 -19  -4  102.00    9.37
 -11  17  11    6.95    7.73
 -14   3  10   16.85    4.86
  -9  21   9    1.51    6.17
  -2 -30   7   -0.48    5.87
  -6  23   7   -1.79    6.75
  -5  24   7   10.70    7.35
  -8 -17   6   87.07    8.26
 -12   9   6   60.88    6.70
 -11  13   6   85.89    8.66
  -2  25   6    3.88    7.28
  -1  24   5   10.17    7.63
   1 -30   4    0.86    5.59
  -5  18   4  671.69   33.92
   9  26   4    0.00    7.83
  -6 -12   3  178.05   10.68
  -8   4   3   50.03    3.85
   9  24   3   84.25   12.29
  -2  14   2  239.96   14.65
   6  17   1  881.76   42.55
  11  19   1   14.23    5.46
   7 -26   0  157.55   12.36
   0  -6   0 1892.15   81.30
  16 -34  -1   -1.13    7.88
  11 -27  -1   52.60    8.66
  18 -31  -2    1.13    6.42
  28 -25  -4   82.82   10.93
 -14   6  10  100.37    9.87
 -11  18  10    3.22    7.48
  -5 -26   9    1.36    5.46
  -3 -29   8   -0.73    5.51
  -8  21   7   72.11   10.25
  -4  25   7   -2.01    6.87
  -3 -27   6   17.17    6.62
 -11   8   5    1.28    4.18
   6 -37   4   40.59    9.90
  -1  22   4    1.79    5.51
  12 -37   1   10.73    7.20
  18  20   1   25.26    8.03
   6 -24   0  382.10   21.68
   5 -22   0    9.57    5.41
   4 -20   0  591.09   29.99
   3   9   0  379.26   18.68
  13  16   0   27.27    6.47
   7 -19  -1  854.09   40.87
  21 -27  -3   30.14    6.60
  16 -17  -3  741.44   35.81
  15 -12  -3  946.50   43.31
  15  -9  -3  643.11   29.76
  27 -23  -4  153.57   13.17
  26 -21  -4   -0.28    4.61
  25 -13  -4  106.28    8.06
 -13   8  12   25.36    6.95
 -13  12  11   88.68   10.85
 -10  20   9   -0.18    5.94
 -13  12   8   21.28    6.19
   3 -36   6   22.13    8.59
  -8  17   5  182.17   13.07
   0  25   5   67.13   10.15
   5  27   5   -1.33    8.11
  -6  17   4    4.88    6.14
   4 -32   3   29.74    7.25
   6 -32   2    3.10    7.58
   7 -30   1    6.04    6.42
  -1 -14   1 1049.26   47.69
  15  20   1    9.49    7.03
   8  14   0   16.69    5.79
  10 -25  -1   61.66    7.93
   9 -23  -1  159.61   12.09
  21  13  -1   11.36    5.54
  21   8  -2   39.08    5.19
  28 -35  -3   17.37    8.54
  25 -32  -3   98.88   11.76
  34 -31  -4   36.31    7.96
  31 -28  -4    4.88    7.28
  25 -16  -4    3.50    4.38
  -6 -24   9    2.92    4.86
  -7 -22   9   10.25    4.96
  -8 -20   9   12.79    5.31
 -14   1   9   75.84    6.87
  -3 -28   7    0.48    5.34
  -9  20   7   48.90    9.06
  -3  26   7   44.52    8.64
  -1  26   6   47.82    9.24
   0  23   4    1.08    4.88
  13  25   3   22.41    7.55
  -5   8   2 1348.62   59.27
  12 -33   0  121.29   12.89
   1 -11   0  666.38   30.87
  20  17   0   32.51    8.26
  19 -37  -1    6.85    8.91
  21 -34  -2    5.82    8.21
  17 -29  -2  234.70   17.00
  17   7  -2   72.37    5.97
  20 -25  -3  145.06   12.39
  17 -19  -3   82.01    8.69
 -12  16  11    0.38    6.19
 -13  14   9   98.93   10.65
  -4 -27   8    6.50    6.57
 -12  16   8    4.18    6.52
  -9 -16   7   17.58    4.46
 -12  14   7    1.74    5.44
  -7 -19   6   13.02    5.94
   2 -33   5   36.31    8.01
   0 -28   4    3.17    6.09
  -6 -16   4   -1.36    4.41
   8 -37   3   45.52    8.84
  10 -37   2   30.11    9.37
  -3  13   2 1167.63   53.00
   9  22   2   42.28    8.21
  16  23   2    4.73    7.91
  -1  10   1  575.51   27.14
   7  18   1  321.52   19.04
  17  17   0   47.39    9.17
  15 -32  -1  128.89   12.44
  14  12  -1    0.00    4.18
  18  13  -1   11.28    5.29
  10 -15  -2   67.51    6.95
  19 -23  -3   48.19    8.18
  18 -21  -3  187.61   13.40
  16  -5  -3  934.49   40.84
  22   1  -3    1.01    1.54
  30 -26  -4   13.22    6.95
 -14   9  10   68.46    8.86
 -12  17  10    0.86    6.97
 -11  19   9   53.81    8.64
 -14   5   8  108.00    8.66
  -8  23   8   43.96    8.64
  -7  24   8   32.51    9.47
  -6  25   8   27.97    7.93
 -13  10   7  106.84    9.09
 -10  19   7  259.22   17.83
  -6 -21   6    7.63    5.56
   0  27   6   86.27   10.98
   1  26   5   27.02    8.79
   1  24   4   -4.48    8.46
   6  26   4    4.68    7.60
   3 -30   3   52.02   10.27
  -2  19   3  191.24   13.45
  13  23   2   21.81    7.81
  19  23   2    1.01    7.50
  11 -35   1   23.90    8.54
   6 -28   1   75.09    8.91
   4  -7  -1  995.38   43.86
   5   3  -1  142.44    7.03
   9 -10  -2  525.35   24.98
  24 -30  -3   -1.59    8.86
  33 -29  -4    0.60    6.95
  26 -18  -4   -0.60    5.06
  26 -12  -4  240.26   13.75
 -14   5  11   16.04    5.74
 -14   0  10   62.60    6.62
 -14  10   9   62.97    8.38
  -9 -17   8   37.79    5.44
  -4 -26   7    1.61    5.26
 -10  17   6  240.09   16.17
  -9  16   5  406.47   22.33
   5 -35   4   14.18    8.28
  -1 -26   4    1.86    7.48
 -10   4   4   10.20    3.22
  -9  11   4  134.56   10.17
  -7  16   4  576.76   29.41
  -3  18   3  142.79   11.33
  -1  20   3  220.52   15.06
   6  24   3  161.07   14.43
  10  25   3   19.01    7.45
   5 -30   2   78.46   10.12
  12  20   1   16.52    7.40
  11 -31   0   38.58    7.86
   9  15   0  310.79   17.98
  16 -27  -2  341.44   20.80
  27 -33  -3    1.69    6.87
  29 -24  -4   -0.50    7.78
 -13  11  12   33.72    8.08
 -12  15  12   79.39   12.04
 -14   8  11   84.93   10.20
  -5 -25   8    6.80    4.99
  -9  22   8   49.40    9.14
   2 -35   7    7.83    7.60
   2 -34   6    7.33    7.81
  -9 -11   5  198.74   10.88
   0  21   3    7.43    5.84
   5  21   2    7.83    5.72
   0 -16   1 1126.33   51.47
  15 -36   0    4.03    7.03
   5 -12  -1 1123.61   50.43
  20 -32  -2   -5.67    7.73
  11 -17  -2  169.43   11.76
  28 -22  -4   56.65    8.96
  27 -20  -4   40.67    7.20
  26 -15  -4   37.27    5.69
  27 -11  -4   -1.84    3.68
 -14   2  11    9.01    4.63
 -14   8   8  431.07   23.22
 -10  21   8  110.87   11.71
  -5 -24   7    9.67    6.35
  -8 -18   7    1.54    4.08
   1 -31   5   60.83    9.92
  -2 -24   4  147.53   12.74
  -5 -18   4   85.23    7.81
 -10   1   4   -0.38    2.01
   2  25   4   17.07   10.20
   2 -28   3  118.52   11.66
  -7  11   3  617.98   29.49
  -4  17   3  368.30   20.82
  -6   1   2  366.04   16.01
   5 -26   1   64.56    8.38
   8  19   1   65.11    9.01
   2   8   0  503.19   23.52
  14  17   0   27.42    7.13
  18 -35  -1  107.24   12.89
  14 -30  -1   20.42    7.05
  15 -25  -2   68.77    8.66
   9  -4  -2   60.51    3.93
  23 -28  -3  130.38   12.64
  16 -14  -3  909.56   42.38
  32 -27  -4   -0.18    6.90
 -12  18   9  138.29   12.69
  -6 -23   8   -2.32    4.08
  -8 -19   8   88.30    8.54
 -14   2   8   -1.64    3.45
 -11  18   7   51.54    8.13
   2  27   5    0.50    7.00
  -3 -22   4  145.16   11.78
  -4 -20   4    7.10    4.78
   7 -35   3   16.42    7.18
  -5 -14   3   20.09    4.66
   1  22   3   12.84    5.99
   9 -35   2    7.58    8.66
   4 -28   2  139.12   12.61
  10  23   2    6.40    9.12
  14 -23  -2  834.91   40.92
  13 -21  -2  316.28   18.56
  12 -19  -2   25.71    7.73
 -13  15  11   -0.91    6.95
 -14  12  10   53.08    8.23
 -13  16  10    2.72    5.87
   1 -34   8    0.86    7.03
  -7 -21   8    3.85    5.04
  -6 -22   7   11.36    5.62
  -7 -20   7    5.77    4.83
 -12  12   6  618.39   30.87
   7  27   4   37.57    8.74
   7  25   3   -1.69    7.96
  -4  12   2 3652.45  157.40
  10 -33   1   70.15   10.65
   4 -24   1  187.34   13.45
   1 -18   1  286.57   17.15
  16  21   1    8.56    7.70
  19  21   1   -0.73    7.30
  10 -29   0  196.17   14.65
  10  16   0  120.89    9.95
  29 -34  -3   31.07    8.31
  26 -31  -3  113.69   13.52
  31 -25  -4    4.10    7.55
 -13  15   8    0.73    7.10
 -11  20   8   23.34    7.25
 -13  -2   7   82.41    4.94
 -11  11   5  113.31    9.14
   4 -33   4    3.17    7.23
  -8  15   4  213.02   14.48
   1 -26   3   69.24    8.59
  -8   7   3  577.37   26.72
  -5  16   3  235.43   15.06
   2  23   3  197.74   14.65
   6  22   2   -2.44    6.82
   3 -22   1  665.32   33.31
   2 -20   1  169.26   12.54
  14 -34   0   43.94    9.59
   2 -13   0 1737.72   76.52
  13 -28  -1   51.72    8.03
  15  13  -1   49.50    6.60
  19 -30  -2  179.86   14.28
  18   8  -2    9.47    3.93
  22 -26  -3   31.15    6.65
  27 -17  -4    2.04    4.53
 -14  11  11   83.65   10.40
 -11  21  10    4.05    7.91
   1 -32   6   16.49    7.93
 -11  16   6   89.74    8.96
  -6  24   6   56.83    9.85
   5 -36   5   31.88    8.36
   0 -29   5    2.54    6.82
   3  28   5    2.59    6.87
   3  26   4   12.21    8.41
  11  26   3    6.19    6.40
   3 -26   2   10.00    5.31
  -5  -7   2 2918.14  124.56
  14  24   2   49.53    9.12
  17  24   2   12.04    7.63
  13  21   1    0.98    6.40
  18  18   0    5.84    7.63
  17 -33  -1  102.78   13.09
   4  -4  -1  265.64   12.54
  17 -16  -3  251.49   15.23
  30 -23  -4   -6.52    6.19
  29 -21  -4   35.05    7.33
  28 -19  -4   40.11    6.97
  27 -14  -4   -1.69    3.55
 -13  14  12   12.61    7.98
 -14  13   9  193.18   14.78
  -9  24   9   10.90    7.08
 -14  11   8  151.91   11.94
   1 -33   7    0.03    6.75
 -13  13   7   32.03    6.27
  -7  23   6   95.46   11.31
  -5  25   6   76.34   11.08
  -6  22   5  244.09   17.37
  -5  23   5  188.97   14.53
  -4  24   5   -0.68    6.35
  -4 -16   3  264.41   15.13
  -6   4   2  139.19    7.38
  -2  -9   1 3965.01  169.26
  -3  -4   1 1030.48   44.37
  -3   5   1 2433.91  104.02
  -2   9   1    1.64    3.20
   9  20   1  223.12   15.31
   9 -27   0  618.61   32.46
   6 -14  -1  443.99   22.61
  19  14  -1   45.58    7.88
  25 -36  -2   -0.78    6.70
  31 -35  -3    6.37    6.65
  21 -24  -3  110.97   10.30
  16 -11  -3  403.38   20.27
  33 -26  -4    3.20    6.95
 -12  19  11    1.96    7.70
 -13  17   9    5.29    7.15
 -10  23   9   36.59    8.16
  -8  22   6   29.41    7.93
  -4  26   6   35.70    9.34
  -7  21   5    1.81    5.46
  -3  25   5  183.51   15.56
   6 -33   3   35.55    8.46
   0 -24   3   14.53    5.31
  -7  -7   3  291.00   13.95
   3  24   3  133.65   12.26
   8 -33   2   66.85   10.20
   2 -24   2   91.15    9.69
  13 -36   1  118.37   13.70
   9 -31   1    2.49    7.45
  17 -37   0   17.10    7.58
  20 -36  -1   51.16   10.00
  12 -26  -1    8.41    5.46
   9  10  -1  914.75   41.75
  18 -28  -2   11.88    6.17
  10 -12  -2  918.53   42.00
  28 -32  -3   50.59    9.14
  25 -29  -3  130.76   12.51
  20 -22  -3    7.63    6.07
  19 -20  -3  155.36   11.48
  18 -18  -3  222.79   14.35
  16  -8  -3  474.96   22.44
 -14   7  12   -0.48    5.19
 -12  20  10   65.87    9.64
 -12  19   8   34.55    8.03
 -12  17   7   42.78    7.68
  -7  25   7   15.81    7.68
  -6  26   7    2.57    8.64
  -3  27   6   26.29    8.64
  -2  26   5  143.70   14.30
  -1 -22   3   -0.25    4.41
  -3 -18   3  188.49   12.24
  -6  15   3  383.21   20.80
   8  26   3   84.45   10.90
   1 -22   2   11.33    4.61
   7  23   2    5.31    6.37
  11  24   2   54.24   10.70
   8 -25   0  146.75   11.94
  11  17   0   45.30    7.28
  15  18   0   83.37   10.07
   8   9  -1  262.14   13.95
  32 -24  -4   25.31    8.26
  28 -13  -4  164.45   11.03
 -11  22   9    8.16    6.77
   0 -32   8    4.51    6.82
  -9  23   7   37.34    8.81
  -5  27   7    3.17    6.57
  -9  21   6   27.72    8.46
  -1 -27   5    6.04    6.67
  -8  20   5   39.73    7.10
   3 -31   4    5.46    6.32
  -4  22   4   86.44    9.47
  -3  23   4    0.91    5.51
  -2 -20   3   14.93    5.54
   2  16   1  322.15   18.51
  13 -32   0   66.25    9.34
   3 -15   0  910.65   42.15
  16 -31  -1   43.84    8.11
  11 -24  -1  288.05   17.78
   7 -16  -1  935.40   43.54
  10  11  -1  418.91   21.43
  28 -16  -4   11.94    5.11
 -14  10  12    4.26    5.74
 -13   5   6  158.71    9.69
  -2  28   6   52.27    9.34
   4 -34   5   31.25    8.21
  -5  21   4  418.89   23.79
  -2  24   4    5.21    6.14
   0  19   2  123.61   10.58
   1  15   1  324.54   18.15
   4  18   1  127.13   10.47
   7 -23   0  284.33   17.42
  10 -22  -1   60.68    8.26
   7   8  -1 2150.31   92.94
  17 -26  -2  746.00   37.79
  30 -33  -3   15.91    7.91
  24 -27  -3   17.70    7.40
  31 -22  -4   15.99    7.83
  29 -18  -4    7.10    6.09
 -14  14  11    2.87    6.24
   0 -31   7    3.65    6.62
 -10  22   7  174.14   14.88
 -13   8   6  126.15    8.99
  -8 -13   5  248.65   13.67
  -1  27   5    5.54    7.96
   7 -36   4   16.27    6.92
  -9  14   4   21.35    5.84
  -6  20   4    2.27    5.21
  12  27   3    5.84    8.21
  11 -36   2    2.32    6.75
   7 -31   2  136.20   13.09
  -1  18   2   -3.73    6.32
   1  20   2   44.52    7.68
   8 -29   1   35.73    8.36
  10  21   1   13.92    6.24
  17  22   1   -0.08    5.67
   4 -17   0 1118.25   51.42
   9 -20  -1   12.54    6.42
   8 -18  -1 2331.76  102.93
  16  14  -1   22.84    5.46
  24 -34  -2   13.12    8.76
  27 -30  -3   18.63    8.38
  17  -4  -3  870.96   37.90
  30 -20  -4   -2.49    6.40
 -14  -1  11    3.20    4.03
 -13  18  11   23.19    8.71
 -15   8  10    3.93    5.01
 -12  21   9   16.27    6.72
  -8  26   8   51.06    9.42
 -14   6   7  362.26   19.09
 -12  15   6 1218.59   57.03
  -2 -25   5    8.26    6.82
 -10  10   4   31.02    5.01
  -1  25   4   32.88    8.08
   5 -31   3   69.24   11.23
  -5  11   2  154.55    9.79
  -2  17   2  147.80   12.14
   2  21   2   98.40    9.74
  15  25   2    0.00    6.19
  12 -34   1   36.59    9.29
   0  14   1  192.27   12.19
  14  22   1   19.69    8.76
  16 -35   0    9.85    9.64
   6 -21   0  228.08   14.98
   5 -19   0  178.95   13.19
  22 -37  -1    0.73    6.95
  19 -34  -1    7.23    8.16
  11  12  -1  170.49   11.23
  11 -14  -2   33.72    5.44
 -13  19  10   36.28    8.18
 -14  14   8   56.10    8.28
  -9  25   8   16.52    8.56
 -14   9   7  492.29   25.38
  -9  19   5   13.97    7.15
   0  28   5   13.75    7.33
   2 -29   4    4.38    8.06
  -8  -9   4    2.69    2.85
   5  28   4   16.44    7.48
   9 -36   3    4.91    6.45
   8  24   2   32.38    9.64
   5  19   1   52.93    7.40
  12 -30   0  357.65   22.26
   1  -8   0 1647.55   71.48
   1   7   0  498.38   23.01
  15 -29  -1   97.72   10.53
  16 -24  -2  440.52   24.37
  19   9  -2    1.33    3.98
  32 -34  -3   47.31    8.91
  23 -25  -3  128.42   11.31
  17 -13  -3  283.20   15.99
  29 -15  -4   21.28    5.29
 -14  13  12   60.73    9.82
 -15   5  10    2.39    4.23
  -2 -29   9    0.98    5.89
 -15   6   9   56.91    7.10
 -14  16   9  193.71   14.91
  -1 -30   8   19.44    7.96
 -13  18   8   26.77    7.55
 -10  24   8   14.15    6.82
 -11  21   7   95.18   11.23
   4 -35   6   24.98    7.68
  -7  19   4  795.37   39.28
   0  26   4   86.52   11.66
  -8  10   3  357.32   18.43
   5  26   3  196.65   16.19
   9  27   3   36.11    8.28
  12  25   2    3.32    7.81
  12  18   0   94.32    9.34
   5  -9  -1   21.43    3.88
  34 -35  -3    2.22    5.94
 -15  11  10    2.22    6.09
 -14  -2   9   80.22    5.84
 -13  16   7    9.57    6.47
 -13  11   6  335.57   18.76
  -3 -23   5   71.43    9.77
 -12   7   5   46.20    5.56
  -7  14   3  306.28   17.27
  -6   7   2  440.92   20.75
  -3  16   2   60.48    7.20
  15 -37   1   34.60    9.06
   7 -27   1    6.72    5.87
   6  20   1  501.25   27.07
   5  14   0  308.55   17.20
   6  15   0  337.63   18.88
  16  19   0   20.17    8.64
  12  13  -1   56.78    6.65
  15 -22  -2   77.73    8.38
  12 -16  -2   -0.91    6.17
  29 -31  -3   98.73   12.51
  26 -28  -3  190.63   15.18
  22 -23  -3    2.92    5.46
  30 -17  -4   10.75    6.04
 -15   7  11   17.68    5.94
 -15  10  11    4.41    5.97
 -11  23   8   20.35    7.63
  -1 -29   7   18.36    7.50
 -11  19   6    2.32    5.29
   3 -32   5    4.31    7.40
  -7 -15   5   17.42    4.43
   1  29   5    2.19    6.95
   6 -34   4    8.61    6.50
   1  27   4    5.69    7.93
   4 -29   3    3.42    7.15
  -3  21   3  179.76   13.40
  -2  22   3    3.95    5.84
   6 -29   2    1.36    6.50
  11  22   1    1.89    8.54
  26 -35  -2   23.42    8.41
  23 -32  -2   11.63    7.68
  14 -20  -2  571.78   29.36
  13 -18  -2  243.81   15.59
  18 -15  -3  207.10   13.12
  23   2  -3   65.06    4.23
 -15  12   9  172.51   13.57
 -13  20   9    8.86    6.27
  -4 -21   5   -2.29    5.77
   1 -27   4  142.34   13.55
  -1  23   3    1.31    5.56
  10 -34   2   39.58   10.12
   4  23   2   42.86    7.65
  11 -32   1   23.95    7.93
  -1 -11   1 1016.32   45.63
  -1  13   1   59.60    6.19
  15 -33   0  130.08   12.69
  11 -28   0  128.37   11.43
   7  16   0  108.80    9.67
  18 -32  -1  177.39   14.81
  14 -27  -1   10.40    7.43
   6   7  -1 1205.25   52.78
  21 -21  -3   12.64    6.12
 -14  17  11   -1.51    6.07
 -11 -12  10   15.74    2.92
 -14  12   7  125.44   10.27
 -10 -10   6   53.83    4.48
  -5 -19   5  240.64   15.16
  -6 -17   5  169.99   11.38
 -12   4   5  546.27   25.33
 -10  18   5   35.30    6.80
  -8  18   4  777.42   38.25
   8 -34   3   80.40   10.45
   0  24   3   45.10    8.06
   9  25   2   32.31    9.74
   6 -25   1  336.50   20.32
   3  12   0 1264.62   56.65
  21 -35  -1  182.30   15.96
  17  15  -1  119.38   10.63
  13   6  -2   67.63    5.29
  31 -32  -3   26.19    8.01
  20 -19  -3   52.05    7.20
  19 -17  -3  357.22   19.77
 -15  14  10   -3.22    5.84
 -12  22   8   39.51    8.51
 -14   3   7  146.32    8.99
 -12  20   7    5.36    6.70
  -2 -26   6   98.07   10.75
 -13   2   6  762.26   34.19
 -12  10   5  159.69   10.65
   2  28   4   -2.06    7.18
   6  27   3   93.44   11.63
  10  28   3   -0.58    7.05
  -4  15   2  854.37   40.39
   7  21   1  133.93   12.09
  15  23   1    7.76    7.65
  18 -36   0   -2.54    7.70
  13  19   0   18.96    7.18
  28 -36  -2   -4.88    8.66
  14   7  -2  152.14    8.99
  28 -29  -3  113.21   12.24
  25 -26  -3  150.80   12.69
  17 -10  -3  562.34   26.74
 -14  16  12   37.04    9.79
 -15   4  11    2.09    4.31
 -15  13  11    2.32    5.79
  -3 -27   9   14.88    6.77
 -15   3   9  166.92   11.08
  -2 -28   8   -2.34    5.72
 -15  10   8  115.02   10.45
 -14  17   8    3.63    6.27
  -7  26   6   35.30    8.91
  -6  27   6   16.44    8.01
  -5  19   3   47.36    7.45
   1  25   3   52.07    8.76
  13  26   2   14.10    6.77
  16  26   2    9.74    7.13
   8  17   0   48.75    6.80
  13 -25  -1   62.42    8.18
  13  14  -1   11.31    5.16
  33 -33  -3   32.23    8.03
 -11  25   9   78.86   11.00
 -15   7   8  168.28   11.73
   3 -34   7    5.72    6.17
  -2 -27   7    0.45    5.99
  -8  25   6  296.84   21.18
  -5  28   6   44.67    8.76
   2 -30   5   29.56    8.44
  -6  25   5  141.16   13.45
  -5  26   5   97.87   12.01
   9 -37   4    1.44    6.27
   0 -25   4  164.37   13.65
 -10  13   4   14.70    5.51
   3 -27   3   57.21    8.36
   5  24   2   -1.71    6.60
  14 -35   1   25.20    8.74
   5 -23   1   26.74    6.17
  -3   8   1  131.94    8.36
  10 -26   0  266.10   17.22
  17 -30  -1   39.10    7.38
  25 -33  -2   -4.81    8.31
  22 -30  -2  160.19   13.52
  35 -34  -3    1.86    7.96
  17  -7  -3  677.33   30.74
 -15   2  10   -0.18    3.58
 -13  22  10   35.88    8.38
 -15  15   9  387.99   23.82
 -14  19   9   66.80   10.17
  -8  27   7    3.53    6.67
  -7  28   7   59.25   10.12
 -13  14   6  968.99   46.25
 -12  18   6  527.61   28.38
  -9  24   6   23.90    8.56
  -4  29   6   87.45   11.08
   6 -35   5   -4.26    6.55
  -7  24   5   20.60    6.90
  -4  27   5   -1.84    8.38
   5 -32   4    2.92    7.30
  11 -37   3   16.57    8.81
  -4  -9   2  352.09   17.10
  10 -30   1    4.71    5.84
   0 -13   1  718.53   33.54
  12  23   1    1.13    8.86
  14 -31   0   61.14    8.84
  17  20   0   39.51    7.78
   6 -11  -1  357.02   17.93
  12   5  -2  306.23   14.65
  15   8  -2    4.86    3.37
  20  10  -2   67.20    6.97
  24 -24  -3   18.15    6.40
 -15   9  12   15.61    6.02
 -12  24   9    2.47    6.52
  -3 -24   6   -1.26    5.87
  -8  23   5   29.46    7.03
  -3  28   5   61.59   10.40
  -9  17   4    0.88    5.29
  -6  18   3   81.88   10.10
   7  28   3    7.20    7.28
  10  26   2   -5.77    6.97
   4 -21   1  229.66   14.78
  -2  12   1  489.62   24.02
   8  22   1   16.27    6.14
   2  11   0  922.25   41.92
   9  18   0  209.29   14.53
  23 -36  -1   20.07    8.49
  20 -33  -1   80.75   11.51
  12 -23  -1  191.82   13.55
  30 -30  -3   34.52    8.16
 -15  12  12   37.04    8.26
 -15  13   8   93.97    9.87
 -13  21   8  187.54   15.23
 -14  15   7   -1.23    5.39
 -13  19   7   24.37    8.76
 -10  25   7  102.48   11.71
   7 -32   3    2.72    8.89
   6  25   2   14.18    7.86
   9 -24   0  805.92   39.76
   2 -10   0 1030.68   46.08
  27 -27  -3   20.87    7.58
 -15  16  11    5.59    7.30
 -14  20  11   14.15    6.90
 -14  -3  10   36.01    4.03
 -15  17  10   31.78    8.41
  -4 -25   9   63.78    9.47
   2 -33   8   13.52    8.23
  -3 -26   8   25.31    6.90
 -10  23   6   17.25    7.00
 -12  13   5    1.91    5.19
  -2  29   5   19.56    8.84
  -1 -23   4   -2.47    4.81
  -7 -11   4  243.44   12.97
  -5  24   4   16.44    7.08
  -4  25   4   13.14    7.83
   2 -25   3   42.81    7.03
  -6  -9   3  904.10   40.29
  -8  13   3   48.65    6.32
  -6  10   2 3427.60  147.33
   3 -19   1  823.88   39.56
   1 -15   1   17.35    6.04
  20 -37   0   25.61    8.76
  17 -34   0   36.51    9.29
  14  20   0   34.70    7.88
  14  15  -1  107.49    9.49
  27 -34  -2   35.81    8.49
  21 -28  -2    1.41    5.74
  32 -31  -3   41.29    9.85
  23 -22  -3    4.53    6.04
  18 -12  -3   71.38    7.00
 -12  -9   9    1.94    1.69
  -3 -25   7   -2.62    5.94
 -11  24   7   35.25    8.44
  -4 -22   6   84.60    9.62
   1 -28   5   29.28    8.44
  -9  22   5    6.92    6.80
  -6  23   4    5.77    7.15
  -3  26   4   29.33    8.06
   3  27   3  126.75   13.29
  -5  14   2  113.31    9.37
  13 -33   1  113.86   12.44
   2 -17   1  503.24   25.61
  16  24   1   13.35    8.06
  16 -28  -1   49.98    9.14
  11 -21  -1  471.41   25.31
  18  16  -1    5.99    6.87
  24 -31  -2   51.32    9.37
  16   9  -2   20.55    3.88
 -10 -14  10    1.08    3.10
 -14  21  10    1.31    6.55
 -13  23   9   20.77    7.50
 -15   4   8    9.06    4.05
 -10  27   8   -2.74    8.26
   2 -32   7    1.49    7.63
  -1  30   5    6.87    6.52
   8 -35   4   28.45    9.49
   4 -30   4   22.84    7.70
  -2 -21   4  289.49   17.42
  -2  27   4    2.04    7.76
  14  27   2   10.37    8.79
   9 -28   1   46.36    7.45
   9  23   1   25.46    7.68
  13 -29   0   81.33    9.52
   8 -22   0   19.94    6.60
  10  19   0  116.18   10.85
  25 -37  -1   11.73    7.40
   7 -13  -1  998.30   45.42
  36 -33  -3   19.09    7.43
  34 -32  -3   25.88    7.58
  29 -28  -3   92.26   11.23
 -15  15  12   35.68    8.81
 -11  26   8   -3.30    6.29
  -9 -12   6   40.56    4.94
  -7  22   4  561.45   30.09
  10 -35   3   48.62    9.17
   1 -23   3    9.82    4.83
  -7  17   3  317.24   18.58
   8  29   3   18.96    7.53
  -1  21   2   58.87    8.03
   0  22   2  505.33   27.52
   7  26   2   -3.47    7.78
  16 -36   1   85.84   11.43
  13  24   1   27.87    9.27
  10 -19  -1  920.67   43.81
   8 -15  -1 2172.12   95.38
  29 -35  -2   31.47    8.36
  10  -6  -2   57.23    4.33
  26 -25  -3   61.99    8.59
  19 -14  -3  164.50   11.18
  -8 -18  10    6.50    4.48
  -9 -16  10   -1.94    3.75
 -16  10  10   10.93    5.14
 -15  18   9  169.36   14.55
 -12  -8   8    0.33    1.74
 -15  16   8   22.71    7.23
 -14  20   8   21.48    7.93
  -5 -20   6   24.32    6.95
   5 -33   5   40.09    9.29
  -1  28   4   55.29   10.07
   4  28   3   11.51    8.08
  -2  20   2  105.25    9.87
   1  23   2  214.33   15.21
  11  27   2   12.36    8.23
   1  18   1   24.55    6.67
   3  20   1  418.49   23.67
   3 -12   0  682.34   31.85
  22 -34  -1   36.16    9.69
  19 -31  -1   18.05    7.50
   9 -17  -1  267.11   15.79
  21 -18  -3    6.22    4.46
  20 -16  -3  174.17   11.83
 -16  13  10    9.27    5.59
  -5 -23   9    3.75    5.24
  -4 -24   8   -3.50    5.29
 -12  23   7   -3.22    7.33
 -13  17   6  649.61   33.46
 -10  21   5  125.17   11.20
  -3 -19   4  337.31   19.19
  -6 -13   4  201.66   11.91
   6 -30   3   77.55   10.58
  -3 -11   2   45.45    5.19
   0  17   1   17.93    6.22
   4  21   1  346.77   20.57
  16 -32   0   21.10    7.43
   7 -20   0  274.36   16.77
  15 -26  -1    0.15    5.54
  26 -32  -2   31.02    9.64
  20 -26  -2  496.79   27.37
  31 -29  -3   55.14   10.37
  18  -3  -3   77.18    4.43
 -15  19  11   10.25    7.73
 -14  22   9    7.20    7.93
 -12  25   8   28.78    8.16
  -4 -23   7   -2.95    5.67
 -14  18   7    4.88    7.20
  -6 -18   6   14.81    6.57
   0 -26   5    1.59    5.82
  -4 -17   4   44.04    6.22
  -5 -15   4  248.47   14.50
 -10  16   4  128.09   11.26
  -8  21   4  937.51   45.70
   0  29   4   39.63    8.66
  -9   6   3   28.02    3.65
  -3  19   2  140.70   11.58
   8 -26   1   19.09    6.55
  19 -35   0   14.33    8.49
  11  20   0   52.02    7.76
   5  -6  -1 3717.79  158.30
  15  16  -1   23.39    6.27
  23 -29  -2  127.11   11.99
  17  10  -2   -1.99    3.98
  25 -23  -3   66.83    8.99
 -16   9  11   36.23    7.63
 -16  12  11   85.56   10.73
 -16   7  10   16.92    5.36
   1 -31   8   18.13    7.58
 -11  -9   7   31.52    3.45
   1 -29   6   45.17    8.94
  -7 -16   6   45.25    6.57
  -8 -14   6   37.82    5.64
 -14  10   6  154.60   10.98
 -12  21   6   45.12    7.88
   0 -21   3   23.54    5.84
  -9   9   3  330.68   16.97
  -3  24   3  103.46   10.65
  11 -33   2   39.56    9.47
   1 -19   2   57.56    6.90
  12 -31   1    4.43    8.13
  10  24   1   11.43    9.09
  12 -27   0  502.69   27.67
   6 -18   0  232.84   14.60
   5 -16   0  423.47   22.06
   4 -14   0  636.24   30.42
   1  10   0  829.19   37.69
  15  21   0   -7.50    8.66
  11   4  -2  730.99   32.03
  33 -30  -3   52.63   10.02
  28 -26  -3  136.32   13.42
 -15  18  12   54.84   10.12
 -15   1  11    1.23    3.85
 -16   8   9   39.71    6.75
 -16  14   9  123.18   11.48
   5 -35   7   -3.93    6.50
 -15  11   7   83.55    8.11
   8 -36   5   24.60    9.06
   3 -28   4   46.43   10.02
 -11   6   4 2867.58  123.23
  -5 -11   3  181.17   10.70
  -4  23   3   62.27    8.61
  -2  25   3   57.36    8.76
   5  29   3   67.98   10.37
   3  25   2   51.24    8.76
   8  27   2   15.18    9.17
  -3  11   1  249.28   13.62
  -1  16   1  467.69   24.32
   5  22   1   -4.46    5.46
  24 -35  -1  133.73   13.75
   8  12  -1   63.48    7.10
   9  13  -1   -0.81    4.94
  37 -32  -3   52.30    9.42
  35 -31  -3    3.55    7.68
  18  -9  -3   10.05    4.41
 -16  15  11    6.42    6.27
 -16  16  10   12.19    6.82
   0 -30   9    4.68    8.01
  -6 -21   9    0.55    5.46
 -13  24   8  216.47   16.82
   1 -30   7   -2.69    5.87
 -15   8   7   74.56    7.23
 -13  22   7   41.70   10.55
 -11  20   5  194.46   14.20
   7 -33   4    6.14    6.70
   1  30   4    1.71    7.08
  -1 -19   3  156.82   11.13
  -5  22   3   11.10    6.27
  -1  26   3  194.41   15.49
  14 -36   2   12.41    9.27
   0 -17   2    7.86    6.17
  -2 -13   2   46.31    5.56
  -4  18   2    6.57    6.19
  18 -37   1    0.28    6.80
  15 -34   1   50.81   10.00
  14  25   1   12.87    6.87
   0   6   0 2264.23   97.09
  18 -29  -1  128.94   11.73
  10  14  -1  141.94   10.37
  28 -33  -2   -1.28    7.55
  19 -24  -2  294.70   18.18
  24 -21  -3   96.09    9.27
  -5 -22   8   18.83    5.99
  -5 -21   7   30.17    6.77
 -15  14   7    1.13    5.11
 -14   7   6   16.69    3.85
 -14  13   6  170.47   12.09
  -9  27   6   97.67   12.01
  -8  28   6  151.56   14.43
  -7  29   6   54.92    9.77
  -6  30   6   22.66    9.09
   4 -31   5   10.85    7.81
 -11  12   4  341.16   18.48
   9 -33   3   16.27    7.88
   5 -28   3  112.75   12.16
  -8  16   3    2.09    6.60
   0  27   3   64.66   10.25
  -1 -15   2    4.41    4.36
  -6  13   2 1739.68   77.02
  12  28   2   -2.67    8.28
   6  23   1   98.18   10.22
   5  17   0   14.23    5.41
  21 -32  -1  250.11   18.31
  14 -24  -1  173.81   12.87
   7  11  -1 1824.14   80.12
  30 -27  -3   34.57    9.97
 -15  21   9   67.36   10.75
 -15  19   8    7.93    7.65
  -1 -24   5   15.13    8.03
  -7  27   5   -5.09    9.32
  -6  28   5   36.01    9.42
  -5  29   5   29.13    8.99
  -2 -17   3   67.76    7.25
  -4 -13   3  642.46   30.54
   4  26   2   -1.03    9.12
   7 -24   1  173.08   12.94
  -2  -6   1 5067.12  214.96
  21 -36   0    8.71    8.06
  15 -30   0  212.62   15.61
   4  16   0 1288.82   59.07
   6  18   0  107.67    9.82
  12  21   0   31.58    7.65
  11  15  -1    6.95    4.08
  30 -34  -2   10.75    7.30
  25 -30  -2   31.05   10.05
  22 -27  -2  215.64   15.44
  27 -24  -3   64.51    8.61
 -16  11  12   28.83    7.60
 -16   6  11    1.08    4.81
 -16  17   9   71.16    9.72
 -13  26   9   44.37   10.27
 -10  26   6   58.09   11.73
  -8  26   5   12.77    7.98
  -4  30   5   -1.64    7.15
  10 -36   4   41.92    8.76
  12 -36   3   -0.53    8.38
  -3 -15   3  372.00   19.69
  -9  12   3  874.99   40.72
  -6  21   3  299.03   18.43
   6  30   3   15.86    7.55
  11  25   1   46.91    8.89
  18 -33   0   59.68   10.12
  11 -25   0   91.10    9.42
  16  17  -1   89.39   10.15
  18  11  -2    8.94    4.41
  32 -28  -3   20.17    7.78
  23 -19  -3  102.96    9.74
  18  -6  -3   26.72    3.83
 -16  14  12   33.09    8.31
  -7 -19   9   11.43    5.34
 -16  12   8   16.82    5.54
 -14  23   8   75.94   10.90
 -11  27   7    8.44    6.80
   0 -27   6   18.48    7.45
 -13  20   6  209.19   14.98
 -10  -6   5  122.17    6.40
   2 -26   4    8.44    6.29
  10 -31   2   75.56   10.22
   6 -26   2   20.60    7.18
   9  28   2    3.95    8.33
  11 -29   1    0.03    5.44
  -2  15   1 1298.61   59.02
   7  19   0   95.41    9.79
  13 -22  -1    3.95    6.04
  32 -35  -2    1.99    6.77
  19 -11  -3  342.52   17.88
 -16  18  11   12.34    8.01
 -16  19  10   14.86    8.08
   4 -34   8    3.37    7.50
   0 -29   8    5.36    6.67
  -6 -20   8    7.33    5.36
 -14  21   7   36.76    8.28
 -14  16   6   78.36    8.33
 -13   9   5   47.26    5.67
  -9  25   5   61.49    9.29
  -3  31   5    0.53    5.89
  -5  17   2  315.02   18.31
   5  27   2    9.62    7.88
   7  24   1   11.71    6.70
   1  -5   0 4492.27  190.58
  16  22   0   40.46    8.01
  17 -27  -1    5.62    6.87
  10  -3  -2  133.60    6.70
  36 -30  -3   15.49    7.03
  34 -29  -3   66.98   10.80
  22 -17  -3   48.32    6.80
 -14  25   9   63.88    9.97
 -16   9   8  105.70    9.64
 -16  15   8    1.33    5.72
   0 -28   7   -1.91    6.55
 -15  17   7   -2.32    6.80
   4 -32   6   11.94    6.67
   7 -34   5   22.99    8.38
 -13  12   5   29.49    5.04
   6 -31   4    3.00    8.33
  -6  26   4   13.19    6.95
  -5  27   4   -0.76    7.25
  -4  28   4   23.72    9.47
  -7  20   3   47.89    7.63
   2  29   3  137.68   14.00
   6 -22   1  271.49   17.20
  23 -33  -1   15.11    8.56
  20 -30  -1   99.43   11.05
   6  10  -1  900.07   40.82
  12  16  -1   50.06    7.18
  27 -31  -2   16.95    8.66
  29 -25  -3    3.53    8.21
  26 -22  -3   61.56    8.01
  21 -15  -3   37.17    5.99
  20 -13  -3   93.06    7.83
 -16  17  12   -4.03    7.00
  -1 -28   9   25.43    7.55
 -16   5   9  162.56   11.41
   4 -33   7    1.26    8.06
 -10 -11   7  105.78    7.53
 -12  26   7   41.85    8.76
 -12   1   5  132.75    6.97
 -10  24   5   44.77    7.98
 -11  15   4   10.45    5.62
 -10  19   4  414.99   23.09
  -7  25   4   30.92    7.33
  -3  29   4   59.40   10.47
   8 -31   3   60.05   11.58
   4 -26   3   42.43    7.63
  16 -37   2    1.91    7.18
  13 -34   2    0.18    7.98
  17 -35   1    1.38    9.85
  14 -32   1    6.72    6.90
  15  26   1    3.27    7.70
  23 -37   0   14.10    8.41
  10 -23   0  236.13   16.01
   8  20   0   67.00    8.23
  21 -25  -2   -1.76    5.74
 -16   4  10    1.11    3.95
   3 -33   9    6.72    7.93
  -8 -17   9    5.16    4.36
 -11 -11   9    6.45    2.87
 -12  28   8    2.47    6.42
   3 -29   5    3.63    6.09
  14 -28   0  141.18   12.16
  13  22   0   11.48    7.10
  12 -20  -1   59.60    8.23
  24 -28  -2    2.06    5.89
 -16  20   9    5.77    7.45
  -7 -18   8   55.12    7.13
 -15  22   8   42.98    8.23
 -13  15   5    0.35    4.13
  -8  24   4  164.93   13.45
  -2  30   4    9.67    7.60
   3  30   3   36.94    9.19
   5 -24   2   12.49    6.70
   6  28   2   31.27    9.72
  10  29   2   -3.55    6.52
  10 -27   1   30.22    6.87
   8  25   1   14.40    8.11
  12  26   1    1.21    7.76
  20 -34   0   22.36   10.00
  17 -31   0   24.20    7.70
   6  -8  -1 4617.89  196.70
  17  18  -1  108.17   11.36
  29 -32  -2   62.80   10.30
  31 -26  -3   69.32   11.23
 -16  21  11   77.13   11.03
 -17  12  10   -3.02    4.96
  -9 -15   9    1.03    3.98
 -15  24   9    4.03    6.52
 -16  18   8   19.84    7.78
 -13  27   8   16.27    7.65
  -9 -13   7   52.52    6.17
 -15   5   7  138.24    9.01
 -13  25   7   49.30    9.34
   7 -35   6   15.71    8.54
  -1 -25   6   53.76    8.86
   9 -34   4    8.86    8.03
   1 -24   4  375.30   22.28
  11 -34   3   13.70    9.14
  -9   3   3   53.91    3.88
  -9  15   3  872.60   41.29
  -7   9   2 5819.96  247.87
  -2  23   2  372.94   22.01
  -1  24   2   24.05    6.85
   5 -20   1  102.41    9.90
  -4   7   1 1065.02   46.91
   0   9   0   37.49    4.41
   9  21   0   75.84    8.89
  16 -25  -1   10.75    5.77
  13  17  -1   48.34    7.35
  19  12  -2    0.88    4.10
  33 -27  -3   40.99    8.56
  25 -20  -3   41.40    7.35
 -17  15  10    2.39    5.72
 -10 -13   9   31.58    4.53
 -15   0   9  216.80   11.86
  -3 -20   5  165.66   12.46
 -11  23   5   94.35   10.78
  12 -37   4   -5.74    8.18
  -1  31   4   63.53   10.40
  14 -37   3    3.58    6.95
   9 -29   2    2.04    5.34
  -7   6   2  786.51   35.02
   0  25   2  319.25   20.14
  -3  14   1  384.85   20.14
   9 -21   0   58.01    8.49
  11 -18  -1 1640.15   74.00
  31 -33  -2   11.78    8.64
  35 -28  -3   22.31    7.48
  28 -23  -3  106.08   11.03
 -17  11  11   74.68    9.92
 -17  14  11   21.02    6.87
  -1 -27   8   33.94    7.98
  -8 -16   8  250.03   15.18
 -11 -10   8   85.46    6.09
 -15  20   7   18.18    7.48
 -14  19   6   26.54    6.24
 -13   6   5  111.24    7.63
   3 -24   3   94.45   10.12
  -8  19   3   35.60    7.05
  -6  16   2  146.24   11.00
  -3  22   2  596.35   31.32
   0  20   1  135.39   11.00
   2  22   1   35.78    7.08
   1  13   0 3160.95  136.75
  22 -31  -1   33.94    9.77
  19 -28  -1   -5.87    6.67
  33 -34  -2    7.43    7.30
  26 -29  -2    1.28    8.21
  20 -23  -2   94.93    9.87
   3 -32   8    0.76    7.18
 -14  26   8   23.67    7.78
  -1 -26   7   18.03    6.95
   3 -30   6   43.01    9.27
 -13  23   6   84.53   10.42
   6 -32   5    5.41    6.35
   5 -29   4   -2.17    7.18
  -9  23   4    8.89    6.04
   4  31   3    3.93    8.11
   7  29   2    6.24    6.87
  19 -36   1   13.90    8.18
  13 -30   1    9.85    7.45
   4 -18   1   -2.34    5.49
  -1  -8   1 1406.78   61.29
   3  23   1  128.74   11.36
   9  26   1   -5.74    8.84
  13 -26   0   49.58    7.81
  14  23   0    3.60    6.40
  27 -35  -1   16.24    8.21
  10 -16  -1  815.62   38.60
  23 -26  -2   96.41    9.95
  24 -18  -3  175.93   12.72
 -17  17  11    4.05    6.67
 -17   9  10   14.70    5.59
 -17  18  10   96.79   11.61
  -2 -26   9    6.12    6.12
 -17  16   9  110.06   11.23
 -16   6   8   15.21    4.99
   3 -31   7    3.07    7.50
 -14  24   7    8.18    8.59
  -9  30   6  153.92   14.63
  -8  31   6   59.52   11.15
   2 -27   5   26.94    8.79
 -11  18   4  224.70   15.16
   7 -29   3  104.80   11.28
  -5  25   3  157.42   12.92
  -4  26   3   22.28    7.10
  -3  27   3    0.33    6.87
  -2  28   3   63.40   10.37
  15 -35   2    8.16    8.41
  12 -32   2    7.33    7.83
   4 -22   2   84.38    9.01
  -7  12   2 3049.70  131.97
  -4  21   2  107.92   10.55
   2  27   2    1.28    9.04
  16 -33   1   69.17   11.63
  -4   4   1  281.36   13.37
  -4  10   1  388.97   19.44
  -1  19   1  327.44   19.19
   4  24   1   67.66    8.84
  22 -35   0   -1.11    8.61
  10  22   0   63.33    8.76
   7 -10  -1 3042.98  130.86
   5   9  -1   -0.05    3.17
  13   9  -2   25.20    4.36
  14  10  -2  102.41    7.83
  30 -24  -3   97.29   11.68
  19  -8  -3  434.50   20.97
 -17  10   9   35.35    6.75
  -9 -14   8   74.86    7.00
 -10 -12   8   58.59    5.69
 -14   0   7    3.32    2.09
  -2 -23   6   31.70    7.60
 -14   4   6  429.64   20.65
 -10  29   6   33.14    8.81
 -13  18   5   52.85    7.96
   0 -22   4  370.54   21.30
 -11   3   4  802.70   35.38
   9 -25   1  113.11   10.47
  13  27   1   66.55   10.15
   8 -19   0    6.32    6.87
  29 -36  -1    6.90    7.53
  15 -23  -1  109.63   10.25
   9 -14  -1   -1.11    4.86
   8 -12  -1  224.05   12.67
  14  18  -1  222.29   15.13
  28 -30  -2   18.86    8.51
  27 -21  -3  233.99   15.89
   2 -31   9    7.78    7.58
 -16  23   9    6.12    7.53
 -16  21   8   84.73   11.38
 -16  13   7   25.71    5.82
 -11  30   7    0.13    7.76
   9 -35   5    1.56    8.23
  -4 -18   5   10.40    5.31
 -12  22   5   11.83    6.19
  -8  29   5   28.00    9.22
  -7  30   5   28.40    8.79
  -6  31   5   -0.63    6.95
  -6  24   3  326.50   20.24
  -1  29   3  138.71   14.10
   3 -16   1  259.25   15.46
  19 -32   0   15.21    7.70
  16 -29   0   44.14    7.88
  19 -21  -2    2.52    5.21
  15  11  -2   30.47    4.78
  32 -25  -3    5.09    8.61
  23 -16  -3  197.94   13.19
 -17  13  12   12.74    6.60
 -17  16  12   18.96    7.08
 -16   3  11   -1.66    4.08
 -17  19   9   52.47    8.49
 -16  16   7   -1.61    5.56
 -15  12   6   76.90    7.81
 -11  28   6  119.38   13.19
  -9  28   5    4.41    8.16
   8 -32   4   22.41    7.68
 -10  22   4  580.64   30.85
  10 -32   3   47.04    9.52
   8 -27   2    9.72    6.07
  -5  20   2   29.86    7.30
   3  28   2  -11.48    8.44
  -2  18   1  640.62   32.08
   5  25   1   -3.98    6.62
  12   8  -2    5.24    3.78
  34 -26  -3   70.78   10.65
 -17   8  11   39.26    7.20
 -17  20  11   -2.62    7.38
 -15  -1  10   31.00    3.88
 -15  25   8   59.65    9.62
 -12  29   7    9.87    7.35
   6 -33   6   25.58    7.33
 -15  15   6  546.90   28.43
  13 -35   3   22.41    8.49
  -9  18   3  306.03   18.38
  -7  23   3   88.86    9.69
   8  30   2   -2.47    6.87
  21 -37   1    7.60    7.65
   2 -14   1 1397.54   62.50
   0 -10   1  308.15   15.56
  10  27   1   80.83   10.70
  24 -36   0   22.06    8.54
   7 -17   0  238.38   14.55
   2  -7   0  832.84   37.04
  11  23   0   43.16   10.22
  21 -29  -1  140.91   12.41
  18 -26  -1   -1.69    5.39
  30 -31  -2    3.53    7.81
  25 -27  -2   18.91    7.68
  22 -14  -3  125.60    9.54
  20 -10  -3   63.07    6.12
 -17  21  10   26.11    7.83
  -2 -25   8   19.29    7.18
   6 -34   7    3.75    6.87
 -16  10   7   18.28    4.66
 -14  22   6   27.32    8.66
  -5 -16   5  304.57   17.17
 -10  27   5    2.39    7.91
  11 -35   4  113.23   12.36
   4 -27   4  143.37   12.82
 -12  14   4   87.05    8.64
   3 -20   2  193.91   13.12
  -5  -4   2 9414.96  397.59
   4  29   2   28.88    8.38
  12 -28   1   20.09    6.67
   1 -12   1  550.48   26.26
  12 -24   0  223.22   15.11
   4  19   0   60.03    8.36
   5  20   0   56.63    7.53
   8  15  -1  109.08    9.39
   9  16  -1    0.68    4.76
  32 -32  -2    1.44    6.80
  22 -24  -2   16.06    6.07
  29 -22  -3   86.59   10.32
  21 -12  -3  346.17   18.31
 -17  19  12   12.31    7.76
 -17  14   8  186.35   14.08
 -15  23   7    3.27    6.95
 -13  28   7    2.29    8.31
   2 -28   6   22.94    7.68
  -9  -8   5  194.56   10.15
  -1 -20   4    4.05    5.34
  -7  28   4   -1.89    7.58
  -6  29   4   17.55    8.94
  -5  30   4    0.00    9.42
   6 -27   3  254.69   17.10
 -10  11   3 2112.19   92.43
   1  31   3   15.41    9.47
  17 -36   2    4.10    7.48
  18 -34   1   38.78    9.67
   8 -23   1    1.96    5.11
   6  26   1    2.64    7.78
   3  18   0  353.67   20.02
  15  24   0    0.91    5.89
  26 -33  -1   11.91   10.90
  14 -21  -1   44.74    8.13
   4   5  -1   22.08    2.72
   7  14  -1   55.95    7.18
  36 -34  -2   15.31    8.69
  34 -33  -2   39.68    9.92
  16  12  -2    1.51    4.43
  26 -19  -3  173.21   12.49
  -3 -24   9   13.17    6.32
   2 -30   8   90.95   11.83
 -17  17   8   24.60    7.23
 -16  19   7   23.52    8.86
  -3 -21   6    9.69    6.82
 -15   9   6   56.68    6.22
 -15  18   6  546.78   29.28
   5 -30   5   46.81    9.74
   1 -25   5   24.80    7.48
 -11  26   5    0.13    6.92
  -4  31   4  143.25   14.25
  11 -30   2   23.11    7.35
  -7  15   2  794.11   37.82
  15 -31   1   64.81   10.30
  -4  13   1  328.54   17.75
  21 -33   0   35.53    9.37
   6 -15   0  483.40   24.30
   0  12   0  633.07   29.94
  10  17  -1    7.45    5.49
  18 -19  -2    4.20    5.34
 -17  22   9   41.42    8.74
 -17  11   8  324.84   19.21
   2 -29   7   11.20    7.91
  -6 -14   5  190.66   11.68
 -11  21   4  488.16   26.69
  -8  27   4   31.45    7.96
  -3  32   4   86.42   11.38
   1 -20   3   61.69    7.30
 -10  14   3 1209.60   55.24
  -8  22   3  226.94   15.51
  14 -33   2   13.22    8.74
  -6  19   2   69.47    9.90
  -3  17   1   48.97    7.13
  15 -27   0  255.98   17.22
   2  17   0  385.73   21.63
  27 -28  -2   45.00    8.46
  31 -23  -3   57.38    9.92
  19  -5  -3  400.15   18.63
 -16  26   9    9.42    7.13
 -16  24   8  264.16   19.59
 -14  27   7   42.23    8.96
 -14  14   5   85.56    8.56
 -12   8   4 3086.92  132.97
 -10   8   3 1178.00   52.27
   2  32   3   21.30    9.12
   7 -25   2    0.63    6.72
   2 -18   2  361.45   20.07
   5  30   2    3.65    7.86
   7  27   1   11.58    7.65
  11  28   1   31.17    9.59
  18 -30   0  107.97   11.31
   5 -13   0  239.31   13.50
   3  -9   0  105.48    7.48
   7  22   0   72.19    8.89
  12  24   0   11.51    8.96
  28 -34  -1   21.98    8.61
   6  13  -1  103.14    8.74
  11  18  -1  136.07   10.88
  11   7  -2   93.16    6.50
  33 -24  -3   34.12    9.77
  25 -17  -3    2.85    4.31
  19  -2  -3  369.31   16.34
 -18  14  10   11.31    6.37
 -18  17  10  118.72   12.29
 -17  24  10   -1.06    6.55
   1 -29   9    2.04    6.45
 -17  20   8   24.75    6.87
   8 -33   5   59.55   10.63
  -7 -12   5   22.06    4.61
  -8 -10   5   22.11    3.85
 -14  11   5  320.74   17.55
 -12  17   4   25.93    6.02
  -9  26   4    2.24    5.62
  11 -22   0  107.77   10.30
   4 -11   0  202.42   11.48
  17 -24  -1   -2.42    5.64
  29 -29  -2   -1.36    7.68
  24 -25  -2  154.45   13.45
  21 -22  -2   42.75    7.96
  17  13  -2   -0.03    4.08
  35 -25  -3   48.32    8.64
  28 -20  -3   66.40    8.81
 -18  16  11    1.66    6.12
 -17   6  10   17.73    4.83
 -17   7   9   13.19    4.73
   5 -33   8   44.57   10.47
  11 -36   5   42.53    8.71
 -12  25   5   -0.35    6.42
   7 -30   4    1.84    7.50
  -2 -18   4  711.68   34.92
   9 -30   3  178.30   14.91
  -3  25   2  451.14   25.81
  -2  26   2  195.67   15.23
   8  23   0  211.56   15.54
  30 -35  -1    0.48    7.58
  20 -27  -1  159.36   13.87
  13 -19  -1  109.58    9.92
  17 -17  -2    1.28    5.16
  10   3  -2 1012.30   43.46
 -18  13  11   12.11    6.14
  -5 -21  10   30.14    7.13
  -3 -23   8   14.65    5.99
 -15  28   8    3.07    7.05
 -16  22   7    2.39    7.23
   5 -31   6   12.54    6.90
 -15  21   6   87.85   10.15
 -14  17   5   86.04    8.61
   3 -25   4  277.96   18.10
  12 -33   3   26.34   10.83
  19 -37   2   58.16   10.35
   0  28   2   19.77    7.98
  20 -35   1   11.03    8.91
  11 -26   1   82.44   10.37
   7 -21   1   25.13    8.16
  23 -34   0   41.37   10.07
  16  20  -1   83.45   10.25
  31 -30  -2   37.92    9.44
  11  -5  -2    0.35    2.29
 -18  19  11    8.06    6.09
 -18  20  10   54.21    9.95
   5 -32   7   -2.95    8.03
   1 -26   6    5.74    7.35
  -4 -19   6    2.14    5.97
 -14  25   6   66.85   10.83
   0 -23   5   32.13    8.06
  13 -36   4  114.39   12.87
  10 -33   4   22.99    7.76
 -10  25   4   97.34   10.90
   5 -25   3   44.97    8.36
   0 -18   3  244.27   14.88
 -10  17   3 1001.22   47.26
  -9  21   3   61.44    8.16
  -4  29   3  105.98   12.72
   1 -16   2   17.40    5.26
  -4  24   2   34.60    7.45
   6  31   2    1.01    6.50
   1  24   1   69.50    9.04
   8  28   1   36.46    8.79
  25 -31  -1    1.59    7.86
   5  -3  -1 1828.09   77.93
  12  19  -1   23.87    5.89
  37 -33  -2    8.99    8.61
  33 -31  -2   48.75    9.32
  30 -21  -3  202.85   15.18
  24 -15  -3  318.30   18.18
 -18  11  10    3.40    5.54
 -18  18   9   61.16    9.34
 -15  26   7   58.59    9.74
   8 -34   6    6.45    8.59
 -11  31   6  147.00   14.25
   4 -28   5   50.81    8.91
  -6  27   3   76.37   10.17
  -5  28   3  138.34   13.22
  -3  30   3   12.59   10.32
  16 -34   2   41.04    9.62
  10 -28   2   11.53    6.09
   1  29   2    8.18    9.87
  17 -32   1    2.57    7.05
  14 -29   1   72.34    9.37
   2  25   1   22.84    6.55
  12  29   1   -1.36    7.00
  13  25   0   12.61    8.08
   5  12  -1  237.72   13.75
  35 -32  -2   -6.02    6.82
  26 -26  -2   13.60    6.29
  16 -15  -2   10.07    5.29
   4 -32   9   -0.53    6.12
  -4 -22   9   15.36    6.60
 -17  25   9    8.54    6.92
   1 -28   8   14.50    7.35
 -17  23   8   57.51    8.99
 -16   7   7    7.68    3.70
  -9  31   5   19.09    7.93
  -8  32   5    0.88    6.72
  -2  31   3   48.95    9.90
  13 -31   2    6.09    6.77
   6 -23   2   90.55    8.91
  -7  18   2   74.53    8.69
  -5  23   2  136.62   12.59
  -4  16   1  957.08   44.79
   3  26   1    3.53    7.91
  25 -35   0   11.43   10.47
  20 -31   0   50.16    9.12
  14 -25   0   56.43    8.03
   9  24   0   36.13    8.49
  12 -17  -1  232.79   14.53
  18  14  -2   10.90    5.01
  32 -22  -3   31.52    8.89
  27 -18  -3  383.99   21.86
  21   3  -3   79.82    4.68
 -18  18  12   20.40    6.97
 -18  22  11   46.08   10.65
 -18  12   9   70.63    8.49
 -16  27   8   99.16   11.83
 -12  30   6  145.36   15.01
 -14  20   5  225.31   15.94
 -13  24   5  206.40   15.96
 -10  30   5   32.96    9.74
  -3 -16   4  240.67   14.45
 -12  20   4    2.57    5.21
  -7  26   3    2.74    6.19
   2  30   2   24.32    8.56
  22 -36   1    9.32    9.32
  -2  21   1    3.95    5.39
  17 -28   0   30.01    7.55
  10 -20   0    6.82    6.32
  -1   8   0 1676.69   72.82
  27 -32  -1    5.79    8.96
  16 -22  -1  126.70   11.00
  23 -23  -2  127.33   11.13
  20 -20  -2    1.49    4.96
  34 -23  -3   27.07    9.17
  23 -13  -3  105.91    8.54
  20  -7  -3  226.99   12.09
  22   4  -3   24.10    2.92
 -18  23  10   19.56    9.22
 -18  21   9   26.97    7.43
 -17  15   7    8.91    5.54
  -9  -4   4  217.70   10.05
 -11  24   4  104.82   10.73
  17 -37   3   24.80    9.64
   0 -14   2   99.03    7.96
  -7   3   2    3.27    1.84
  -8  11   2  419.37   21.08
   6 -19   1   17.98    6.45
   4  27   1    1.99    8.94
   0  15   0  765.13   36.46
  13  20  -1   68.59    8.54
  28 -27  -2   96.79   10.90
  15 -13  -2  543.88   26.64
 -17   5  11    0.53    4.18
 -18  10  11    0.50    5.39
 -17   8   8  319.05   18.08
 -17  18   7    7.43    6.32
   7 -31   5   43.08    8.64
 -11  29   5   -3.88    8.38
   6 -28   4   70.63   10.05
   8 -28   3   70.33    9.97
  -1 -16   3  767.80   36.76
   9  29   1    7.43    6.92
  27 -36   0    4.78    7.00
  19 -25  -1  157.07   12.77
  22 -11  -3  388.65   19.94
  21  -9  -3  145.79    9.29
  -1 -26  10   -0.43    6.57
   0 -27   9   29.51    8.03
 -16   2   9  282.99   15.08
  -4 -21   8    5.21    6.12
  -4 -20   7   29.64    6.47
 -16  25   7   10.07    8.91
 -14  30   7   25.48    8.13
  -5 -17   6   35.15    6.45
 -16  14   6  434.70   23.57
 -16  17   6  326.35   19.39
 -15  24   6   -1.21    7.73
  10 -34   5   14.13    7.30
 -14   8   5    1.16    3.30
   2 -23   4    1.44    5.94
  -7  31   4   45.05    9.74
  -6  32   4  106.94   12.24
  -8  25   3  276.98   18.36
   0  33   3   19.56    8.46
  -8  14   2   10.53    4.68
   3  31   2    7.91    9.57
  10 -24   1  196.43   14.13
  22 -32   0   58.09   10.15
  -1  11   0  611.34   28.86
  10  25   0   15.03    7.70
  29 -33  -1   62.29   11.05
  11 -15  -1  601.77   29.43
  12  -7  -2  248.47   12.67
  29 -19  -3  208.44   14.81
  -6 -19  10    8.66    5.39
   4 -31   8   48.04   10.12
 -18  16   8   56.02    8.33
   4 -29   6   -1.81    7.40
  -1 -21   5    3.98    5.67
  -4 -14   4  187.94   11.76
  -8  30   4    4.48    8.28
  -5  33   4   -2.27    7.53
   4 -23   3  100.87   10.53
 -10  20   3  320.91   19.11
  18 -35   2  133.96   13.95
  -1 -12   2   38.52    4.81
  -4  -6   2 3557.93  151.35
  19 -33   1   -2.04    8.71
  -5   9   1   26.34    4.05
  -5  12   1 1163.27   52.32
  -3  20   1    8.56    6.37
   5  28   1    8.23    7.78
  31 -34  -1   41.34   10.70
  38 -32  -2    4.71    8.18
  30 -28  -2   73.22   10.73
  14 -11  -2  746.02   34.60
  13  -9  -2  162.96    9.79
  26 -16  -3  352.19   19.69
 -18  24   9    5.29    7.70
 -18  19   8    2.92    5.56
 -17  12   7   78.89    8.23
 -17  21   7   50.81    8.91
   0 -24   6   38.85    8.66
 -16  20   6   59.85    8.44
 -12  28   5   -0.81    8.16
  12 -34   4   15.41    9.24
   9 -31   4   20.90   10.07
  -9  29   4    8.31    7.68
   9 -26   2   20.12    7.58
  13 -23   0  147.00   11.81
   9 -18   0   93.62    9.09
  -1   5   0 4812.63  204.13
   3  21   0    0.38    5.26
   4  22   0   83.14    9.14
  33 -35  -1   10.22    7.28
  14  21  -1  182.48   15.23
  36 -31  -2    8.64    8.28
  34 -30  -2   94.12   11.51
  32 -29  -2   -3.00    9.19
  25 -24  -2   38.80    8.18
  19 -18  -2   38.63    7.45
  13  12  -2   -0.55    3.88
  31 -20  -3    5.24    6.72
  -5 -20   9   24.37    6.22
 -17  26   8   19.89    7.13
 -15  29   7   31.58    9.85
 -15   6   6   19.36    4.03
 -14  28   6   46.41    9.27
   3 -26   5   -4.48    7.28
 -13  16   4   52.17    7.03
   5 -21   2  820.83   40.19
  -8   8   2 1647.53   71.81
   4  32   2   33.79    8.64
  16 -30   1    6.67    6.24
  13 -27   1   16.95    6.92
  10  30   1   55.24    9.92
  19 -29   0   87.05   10.12
   2  20   0  124.36   10.47
   5  23   0  265.07   17.53
  15 -20  -1   55.04    8.18
   4  11  -1  547.13   26.24
   7  17  -1    6.07    5.41
   8  18  -1   -0.28    5.67
  10   6  -2  134.71    7.70
  12  11  -2  148.33    9.87
  14  13  -2  135.44    9.87
  33 -21  -3   24.40    8.79
 -19  18  11   10.40    7.28
 -19  19  10   -3.30    6.35
   0 -26   8   40.19    8.99
 -18  13   8   93.09    9.37
  10 -35   6   -1.96    8.41
   7 -32   6   19.61    7.18
 -12  23   4   30.44    7.45
 -10  28   4   -3.80    7.03
  -2 -14   3  176.41   11.66
  -9  24   3  439.81   25.08
  15 -32   2  115.35   12.82
  12 -29   2   26.21    8.21
  -2 -10   2  918.68   41.29
  -3  -8   2  464.82   21.65
  -8  17   2    3.12    5.87
  -7  21   2  132.29   11.41
   5 -17   1  366.69   20.24
   6  29   1    2.06    8.84
  24 -33   0   44.01   10.05
  16 -26   0  144.15   12.94
   6  24   0   72.95    9.37
  11  26   0   23.82    8.81
  10 -13  -1 1155.64   52.20
   9  19  -1   -1.08    6.07
  22 -21  -2   17.73    6.04
 -19  16  10   31.60    7.58
 -18  22   8    7.20    6.27
 -16  11   6  188.52   12.31
  -5 -12   4   19.41    4.51
 -11  13   3  332.47   18.38
  21 -34   1    2.69    7.78
  -4  19   1  850.84   41.24
   1  19   0  478.34   25.43
  26 -30  -1    1.08    6.97
  18 -23  -1  140.43   11.73
   6  16  -1  121.11    9.85
  15  14  -2   37.84    5.82
  28 -17  -3    2.49    5.11
  25 -14  -3   10.22    4.73
 -19  15  11   75.74   10.07
 -19  21  11   28.86    8.79
 -16   1  10   21.35    3.83
 -18   8  10    4.20    4.51
 -19  22  10    9.77    6.97
   3 -30   9   28.98    8.74
 -17  24   7   11.66    6.95
  -6 -15   6   93.77    8.08
 -13   3   5  308.20   14.78
 -15  16   5   14.58    5.39
 -13  27   5   31.20    8.89
 -13  19   4  180.74   13.17
 -11  16   3  195.37   13.17
  20 -36   2   12.44    9.85
  -4  27   2    7.28    6.27
  -3  28   2   92.11   10.88
  -5  15   1 2600.83  113.71
  -1  14   0 1548.67   69.04
  10  20  -1   97.80   10.25
  27 -25  -2  139.24   12.24
 -18   9   9    2.87    4.73
  -5 -18   7   70.13    8.21
 -16  28   7    8.01    7.05
 -16  23   6   51.14   10.45
 -15  27   6   24.22    8.81
 -15  19   5    1.26    6.29
   5 -26   4    0.91    5.89
   1 -21   4  618.01   31.70
 -11  27   4    1.71    6.32
  16 -35   3   12.46    8.16
 -10   5   3  317.29   15.28
  -1  30   2   21.10    9.17
   9 -22   1   -5.21    5.77
  26 -34   0  110.19   13.22
   7  25   0   69.85   10.27
   6  -5  -1 2065.43   88.46
  39 -31  -2   -0.65    6.42
  18 -16  -2  356.32   20.04
  11  10  -2   73.65    6.35
  -1 -25   9   49.73    9.82
 -18  27   9   22.94    9.19
  -5 -19   8  115.75   10.47
  12 -35   5    1.06    6.67
   6 -29   5   -2.82    7.96
  -2 -19   5  263.73   16.39
 -15  13   5   92.48    8.61
   3 -21   3    2.92    5.62
  -3 -12   3  406.25   20.55
 -10  23   3   46.48    7.88
  -6  30   3    7.65    8.28
  -5  31   3   46.15   10.47
  -4  32   3   12.99    9.79
  -5  26   2  181.29   14.33
   0  31   2   -1.01    7.13
   0  26   1   11.28    7.96
   1  27   1   15.51    7.28
   7  30   1   54.82    9.44
  21 -30   0   78.08    9.95
   8 -16   0   39.26    5.92
  28 -31  -1   15.31    8.59
   9 -11  -1 4370.30  187.11
   5  15  -1   39.38    7.20
  29 -26  -2   10.63    8.11
  16  15  -2   -0.28    4.71
  30 -18  -3  206.70   14.88
  -2 -24  10   12.77    7.13
  -7 -17  10   -1.16    4.83
 -19  13  10    3.55    5.74
 -18  25   8   57.74   10.22
 -15   2   7   -2.14    2.85
   3 -27   6   61.69   10.22
 -13  32   6   29.26    8.28
   9 -32   5   17.25    8.51
 -10  33   5   52.93   10.00
  14 -35   4  124.56   13.17
  -6 -10   4  119.12    7.98
 -12   5   4 2289.30   98.50
 -13  10   4    2.17    3.90
 -11  19   3  171.93   13.02
  -7  29   3   28.15    8.79
  -3  33   3   11.58    9.47
  23 -35   1   -0.53    7.76
  18 -31   1   23.09    7.53
   4 -15   1  927.47   43.01
  -2  24   1    6.77    6.07
  11  31   1    9.59    7.48
  12 -21   0  153.14   12.24
  12  27   0   -0.50    5.94
  30 -32  -1   34.45    9.67
  14 -18  -1  103.59    9.67
  11  21  -1  277.76   18.76
  37 -30  -2   55.92   10.45
  24 -22  -2   82.59    9.92
  24 -12  -3  261.11   15.03
 -19  25  10   14.83    8.66
 -19  23   9   16.95    8.41
   3 -29   8    9.39    7.73
 -17  29   8   40.51    9.34
  -1 -22   6   42.63    8.96
 -14  26   5   61.36    9.82
 -11  32   5   10.07    7.30
   8 -29   4   39.15    9.14
  -8  -6   4   -0.20    2.62
 -11  10   3  557.85   26.82
  17 -33   2   15.84    9.34
   8 -24   2  162.33   12.59
   4 -19   2   46.03    7.55
  -6  25   2  231.43   16.90
   1  32   2   70.00   10.90
  12 -25   1   42.93    7.65
   2  28   1    8.69    7.76
   8  26   0  101.78   11.99
  34 -34  -1   57.36   10.00
  32 -33  -1  128.62   13.40
   8  -9  -1 1508.31   66.07
   7  -7  -1   97.14    6.37
  35 -29  -2    8.86    8.41
  33 -28  -2  103.54   12.94
  31 -27  -2  153.75   14.10
  21 -19  -2  150.88   11.81
  32 -19  -3   74.86    9.42
  27 -15  -3  316.08   18.31
  20  -4  -3  404.46   18.61
  -6 -18   9    7.58    5.29
 -19  14   9   82.79    9.69
   2 -24   5   49.40    8.13
 -15  22   5   25.48    6.85
  11 -32   4   44.59    9.57
  -7  -8   4  248.98   12.77
 -13  22   4  339.80   20.65
  -8  28   3  211.79   16.27
  -8  20   2    5.59    6.70
  15 -28   1  141.94   12.39
  -5   6   1 3435.93  146.49
   3  29   1    7.23    8.21
  18 -27   0  259.40   18.10
 -19  12  11  132.90   13.12
   3 -28   7   19.89    7.13
 -17   9   7   -0.25    4.26
 -18  17   7   74.25    9.37
 -18  20   7  188.02   15.61
 -17  27   7   21.83    7.86
  -7 -13   6  198.31   12.29
 -12  31   5   71.89   10.85
 -12  26   4    4.81    6.75
  18 -36   3   39.93    9.52
  -4 -10   3 1229.44   54.46
  14 -30   2   31.63    8.84
  11 -27   2    1.36    5.97
  25 -36   1   33.54    9.42
  -5  18   1 1871.02   84.07
  -3  23   1  125.09   11.00
   8  31   1   29.51    8.49
  15 -24   0  328.14   19.89
  17 -21  -1   27.17    6.52
  12  22  -1   61.04   10.37
  17 -14  -2  532.27   26.61
  23 -10  -3   81.36    6.75
 -18   7  11   -3.05    4.78
   6 -32   8   14.76    7.96
  -1 -24   8   -0.05    6.17
 -18  10   8   75.21    8.13
   9 -33   6   13.65    8.64
   6 -30   6   67.18    9.74
 -16  26   6   32.53    9.24
  -9  32   4   27.37    9.04
  -8  33   4    2.32    7.58
  -7  34   4   72.06   10.88
  -9  27   3  308.88   20.32
  -7  24   2   97.67   10.30
   2  33   2   21.78    8.44
  23 -31   0  208.16   16.37
   7 -14   0  852.66   39.68
   9  27   0   12.64    8.76
  25 -28  -1   46.00    8.18
   4  14  -1   87.15    8.46
  26 -23  -2   15.49    6.85
 -19  26   9   19.26    7.65
 -19  18   8    2.14    6.04
 -19  21   8   18.53    7.98
   9 -34   7    1.41    8.66
   6 -31   7   12.74    8.54
  -1 -23   7   28.73    7.40
 -17  16   6   43.36    6.92
 -13  30   5   12.82    8.56
  20 -32   1   21.48    8.66
   8 -20   1   -0.43    6.09
   4  30   1   10.45    8.51
  -1  17   0 1279.15   58.69
  10   9  -2   41.70    4.88
  29 -16  -3  256.88   16.27
  22  -8  -3  211.18   11.76
   2 -28   9   23.52    7.93
 -18  28   8   15.81    8.81
  -6 -16   7    3.32    5.69
 -18  23   7   61.16    9.62
 -16  31   7    2.06    6.85
 -17  22   6   42.93    8.44
 -15  30   6  102.18   12.24
  16 -36   4  118.27   14.00
   0 -19   4  711.80   35.38
 -10  31   4   33.06    9.82
  19 -34   2  176.33   17.20
  -9  13   2  358.56   18.91
  -9  16   2  187.92   12.74
   3 -13   1   24.78    4.63
  -4  22   1   -6.02    6.85
  13 -16  -1   -1.33    5.11
   3   7  -1 2882.59  123.30
  21  -6  -3   14.30    3.12
 -20  20  11    0.43    6.85
 -20  21  10   46.81    9.74
 -17   4   9   33.82    4.76
  -6 -17   8   55.75    7.60
 -18  14   7   17.17    6.04
  -3 -17   5  144.25   10.90
 -15  10   5  207.93   12.54
   4 -24   4  308.07   19.29
  15 -33   3   42.40   10.02
   9  32   1    8.54    8.96
  25 -32   0   62.40   10.83
  11 -19   0   18.88    6.40
   2  23   0  154.70   13.12
   3  24   0   61.89    8.51
   4  25   0   53.58    8.59
  27 -29  -1   32.10    9.72
  13  23  -1   14.93    7.40
  38 -29  -2    6.70    7.88
  28 -24  -2  145.26   12.59
  23 -20  -2    6.82    6.55
  20 -17  -2  187.03   12.64
  31 -17  -3    3.32    6.27
  26 -13  -3  288.84   16.67
 -20  23  11   -0.63    6.12
   1 -27  10    5.77    7.03
  -8 -15  10    9.77    5.11
 -20  18  10   70.48    9.95
 -19  15   8   52.00    8.16
 -19  24   8   99.51   12.29
   5 -27   5   35.05    8.74
 -14  18   4  187.89   13.09
 -13  25   4  153.67   13.02
 -11  30   4   17.90   10.53
 -10  26   3   10.07    6.22
   3 -17   2  603.23   30.01
  17 -29   1  132.42   12.29
   5  31   1    3.37    7.08
  20 -28   0   73.17    9.32
  -2  10   0 1066.89   47.74
   1  22   0  123.00   10.90
  10  28   0    1.69    8.13
  36 -28  -2   42.15    8.74
  16 -12  -2   63.25    6.42
 -20  17  11   16.92    7.20
  -3 -22  10   11.03    6.80
 -20  24  10   13.12    8.44
   5 -31   9    4.08    7.78
  -2 -23   9    7.70    6.14
   2 -25   6   32.41    8.79
  -2 -20   6    7.13    6.72
  -8 -11   6    7.88    3.78
  11 -33   5   35.40    8.38
   8 -30   5   57.26    9.57
 -14  29   5   -0.15   10.02
  13 -33   4   19.74    8.36
  12 -30   3  220.93   16.77
   7 -22   2  115.68   10.32
  -8  23   2    8.28    7.15
  22 -33   1    9.32   10.32
  11 -23   1  351.71   20.72
  -6  14   1  425.61   22.08
  -2  13   0 1676.84   74.18
   5  26   0  221.43   17.55
  29 -30  -1   26.44    9.42
   6  19  -1  148.41   11.43
   7  20  -1  138.56   11.73
  34 -27  -2  167.09   15.71
  32 -26  -2    3.73    7.86
  30 -25  -2  108.32   11.56
 -19  10  10   -0.48    4.53
 -18  26   7   -0.43    6.82
 -17  30   7   80.30   10.98
 -16   8   6  117.74    8.61
 -17  13   6   80.60    8.23
 -17  25   6  103.54   12.01
 -16  18   5  103.14   10.30
   7 -27   4   29.54    7.76
 -14  21   4  440.62   25.13
  21 -35   2  179.46   15.86
  16 -31   2   48.45    9.19
  -9  19   2   34.40    7.40
  -5  29   2   24.60    8.28
  -4  30   2   -3.85    8.11
  -2  32   2   17.60    8.74
  14 -26   1  327.59   20.80
  17 -25   0   48.62    7.86
  14 -22   0   27.12    7.13
   6 -12   0  316.89   16.67
  35 -33  -1   86.01   11.48
  33 -32  -1   25.03   10.12
  31 -31  -1    6.09    8.28
   8  21  -1  125.37   11.08
  12  14  -2  442.88   23.27
   4 -30  10    7.40    7.68
  -7 -16   9    0.48    4.48
 -19  11   9   10.68    5.34
 -20  19   9   -1.33    6.32
   2 -27   8   63.65   10.12
 -16  29   6   30.52    8.66
   1 -22   5   10.85    6.82
 -16  21   5  286.02   18.83
  10 -30   4    3.50    9.77
 -12  29   4    4.43    9.52
 -12  15   3  430.62   23.11
 -12  18   3  167.22   13.24
  -7  32   3   35.33    9.74
  -6  33   3    0.03    7.86
  -5  34   3    9.42    8.13
   2 -11   1   69.57    6.02
  -6  11   1  330.78   17.07
  -5  21   1  245.65   16.22
   6  32   1   -0.60    6.82
  31 -35   0   12.87    8.28
  29 -34   0  106.48   12.77
   0  21   0  191.37   13.62
   6  27   0   25.96   10.42
  16 -19  -1   74.10    8.91
   5  18  -1  153.47   11.83
   9  22  -1   33.92    7.15
  13  15  -2    2.34    5.14
  28 -14  -3    0.08    4.51
 -15  -2  11    2.42    2.01
 -17   3  10    6.04    3.35
 -20  15  10    4.66    5.46
 -19  27   8   96.89   12.82
   2 -26   7   11.63    7.38
  11 -34   6    4.36    6.92
  17 -34   3    6.14    8.28
  -8  31   3   36.23   10.05
  13 -28   2   14.35    6.87
  10 -25   2   -0.71    5.77
  -9  10   2  538.21   25.78
  -6  28   2   75.19    9.95
  -1  33   2   24.12    8.76
  24 -34   1    0.55    8.76
   7 -18   1  461.84   24.42
  -6  17   1  335.95   19.01
  -2  27   1   87.85    9.92
  -1  28   1  155.71   14.86
   0  29   1   20.57    8.91
  22 -29   0   84.78   10.45
   3  13  -1   -1.71    4.96
  25 -21  -2   32.71    6.75
  11  13  -2  274.89   15.61
  14  16  -2   80.10    8.26
  25 -11  -3   41.24    6.07
   5 -30   8  118.52   13.32
  -2 -22   8   21.73    7.86
   5 -28   6   24.15    8.54
 -16  15   5   21.23    6.09
 -12  34   5  100.06   13.75
 -11  25   3  843.89   42.50
  23 -36   2   23.54    9.27
   1  30   1   -4.41    8.11
  -2  16   0 1924.33   85.59
  11  29   0   10.53    6.52
  24 -26  -1   19.24    6.82
  12 -14  -1  273.27   15.84
  15 -10  -2 1341.32   59.60
 -20  14  11   66.05    9.85
 -20  16   9    1.38    5.29
  -2 -21   7  142.77   12.69
  -7 -14   7   21.43    5.94
   8 -31   6   10.32    6.47
  -4 -15   5    2.47    4.83
 -16  24   5  342.24   21.45
 -15  28   5    7.91    8.38
  -1 -17   4   20.07    5.46
 -14  24   4   76.85    9.62
 -12  21   3   81.96    9.09
  -9  30   3   39.38    9.19
  -7  27   2    8.44    8.26
   0  34   2    0.15    7.05
  19 -30   1   19.59    6.92
   7  28   0   23.14    8.18
   4  17  -1   29.18    6.80
  10  23  -1   15.31    7.25
  22 -18  -2   96.77    9.19
  19 -15  -2   35.35    7.33
  30 -15  -3  220.67   14.83
   8 -32   7   23.42    9.72
   5 -29   7    2.14    7.96
 -19  19   7   58.52    8.28
 -19  22   7   34.24    8.54
 -18  29   7   41.12    8.91
  -9  -9   6  117.94    7.63
 -13  33   5   80.02   11.23
   3 -22   4  476.32   26.09
 -14  12   4   11.48    4.91
 -13  28   4   14.20    9.17
  18 -32   2  257.76   18.86
   2 -15   2  568.91   28.28
  -8   5   2   88.88    5.54
  -9  22   2   10.40    7.53
  26 -35   1    3.15    8.01
   2  31   1   17.47    9.44
   7  33   1   46.86   10.32
  10 -17   0  561.13   28.38
   5 -10   0   73.22    6.22
  37 -27  -2   25.13    7.91
  27 -22  -2  115.32   11.38
  15  17  -2   -4.00    5.46
  32 -16  -3   35.91    8.18
 -19   9  11   57.43    8.16
   1 -26   9    0.13    7.00
  -7 -15   8   43.66    6.87
 -17  28   6   55.07   10.17
  13 -34   5    0.93    6.92
 -14   5   5   22.18    3.75
  15 -34   4    3.12    7.50
  14 -31   3    2.42    9.57
 -12  12   3 1002.63   46.18
  -4  25   1   43.06    8.08
  24 -30   0   71.84   10.45
  19 -26   0   93.39   10.53
  -2   7   0  873.08   38.85
  26 -27  -1   11.99    6.55
  10  12  -2   32.58    5.16
  -9 -13  10   26.29    5.74
 -20  28   9   15.23    9.24
 -19  12   8   77.70    8.51
 -20  20   8    3.55    6.40
 -20  23   8   50.06    9.77
 -19  30   8   52.63   10.02
 -18  11   7   -1.08    4.28
 -18  21   6   74.63   10.68
   4 -25   5   72.84   10.80
 -14  32   5    3.78    7.96
 -13   7   4  225.91   12.44
 -10  34   4   24.68    8.76
  19 -35   3   14.86    8.96
 -11   7   3  673.20   30.74
 -10  29   3   22.33    8.46
   6 -20   2  935.15   45.07
  -8  26   2    2.62    6.07
  16 -27   1   10.60    6.47
   1  -9   1 1753.03   76.24
  -6  20   1    4.18    6.62
   3  32   1   16.64    8.11
   8  29   0   25.48    9.42
  11  24  -1   96.89   12.56
  35 -26  -2    8.59    8.33
  29 -23  -2    0.00    6.75
   9   8  -2    2.79    3.73
  27 -12  -3  230.34   14.20
  24  -9  -3  100.24    7.68
  21   6  -3   88.88    5.97
   0 -25  10    4.03    7.03
 -16   4   7   17.75    3.42
 -19  25   7    3.78    6.70
  -3 -18   6   74.63    8.81
 -18  18   6  361.76   21.60
 -16  32   6   30.57   10.40
  10 -31   5   15.28    7.91
 -11  33   4    1.66    7.65
  11 -28   3   -1.36    7.78
   8 -25   3    5.49    6.65
  21 -31   1   20.80    8.03
  10 -21   1    3.80    6.97
  36 -32  -1    5.19    6.85
  28 -28  -1   22.41    7.93
  15 -17  -1    1.69    5.62
  33 -25  -2   85.18   11.26
  31 -24  -2  118.77   12.24
  14  -8  -2 1220.30   53.93
 -21  22  11   13.95    6.95
  -4 -20  10   10.12    6.87
 -21  20  10   94.20   11.81
 -21  23  10   62.42   10.98
   4 -29   9   18.73    8.91
  -3 -21   9    1.44    6.32
 -19  16   7   16.39    6.14
   1 -23   6   19.39    8.61
 -18  24   6   16.77    7.96
   7 -28   5  102.68   13.04
  12 -31   4   -2.44    9.57
 -12  24   3  534.69   29.26
  15 -29   2  110.74   12.16
  13 -24   1   80.68    9.42
  -5  24   1  116.96   11.71
  16 -23   0   90.57    9.64
  13 -20   0  735.60   36.59
  -2  19   0  539.05   28.18
  34 -31  -1   13.47    7.86
  32 -30  -1   16.77    8.79
  30 -29  -1   26.31    9.47
   3  16  -1   89.14    9.47
   9   5  -2  122.47    6.70
 -21  19  11   -1.44    6.47
 -21  26  10   39.26    9.01
 -20  17   8  102.71   10.88
 -20  26   8   23.22    7.76
   0 -20   5    3.68    5.62
   9 -28   4   34.52    8.49
   6 -25   4  108.30   10.80
 -14  27   4    7.45    8.21
 -12  32   4   -3.63   10.37
 -11  28   3  480.28   27.75
  20 -33   2    6.52    8.94
 -10  15   2   68.74    7.70
 -10  18   2   12.04    7.81
   6 -16   1  339.87   18.81
   4  33   1   14.76    9.09
  28 -32   0   34.97   10.60
   1  25   0   41.14    8.56
   2  26   0  154.05   13.32
   3  27   0   44.64    8.89
  11 -12  -1  948.11   43.33
  24 -19  -2   20.60    5.84
  -8 -14   9   21.58    5.36
 -18   6   9   56.75    6.50
   1 -25   8   12.49    7.60
 -19  28   7    1.46    6.47
 -16  12   5  121.16    9.39
 -15  31   5   19.64   10.25
 -15  20   4  272.19   17.27
  21 -36   3    7.96    7.88
  12 -26   2    5.41    7.40
   9 -23   2  224.33   15.33
  -6   8   1 5802.26  246.76
  32 -34   0    8.41    7.73
  30 -33   0    3.45    8.03
  21 -27   0   58.27    9.17
   4  -8   0  248.93   13.02
   0  24   0    0.65    6.19
   9  30   0   21.96    7.83
  23 -24  -1  111.27   10.95
  12  25  -1   40.89    8.18
  18 -13  -2 1648.43   73.57
  29 -13  -3  191.89   13.09
  23  -7  -3  242.30   13.12
  20   5  -3  167.75    8.76
   3 -28  10    1.18    7.40
 -20  12  10    7.05    5.14
 -21  21   9    1.99    6.52
 -21  24   9   -4.13    7.35
   1 -24   7  134.03   13.17
 -18  32   7   32.76    9.04
  10 -32   6   34.55    8.51
 -10  -7   6   75.99    5.26
 -18  27   6   26.59    8.49
 -17  31   6  110.09   13.09
  15 -35   5    3.68    7.50
 -15  23   4   14.83    6.90
  16 -32   3   36.71    9.85
  -9  25   2   20.07    7.05
  -6  31   2   -3.20    8.21
  -5  32   2    2.39    8.81
  -3  34   2   -5.54    7.48
  23 -32   1   10.88    8.79
   0  -7   1   86.29    5.92
   4  28   0   54.34   10.17
   6  22  -1   10.70    5.49
  21 -16  -2  818.99   39.61
  13  -6  -2    0.23    2.64
   9  11  -2  297.65   15.96
  31 -14  -3    4.41    5.24
 -21  17  10  128.54   12.94
 -20  13   9    1.51    5.49
  -3 -20   8   50.84    8.71
 -20  29   8   12.51    7.25
  10 -33   7   13.42    7.53
  -3 -19   7   23.77    7.88
  -8 -12   7   -0.08    4.71
   4 -26   6   30.59    9.14
 -18  15   6  186.10   13.22
  -5 -13   5   42.20    5.56
 -17  20   5  137.18   11.53
 -17  23   5  154.02   12.87
  -2 -15   4  375.70   20.19
 -13  31   4   -3.73   10.88
  -8  34   3   16.77    8.21
  -7  35   3   23.19   10.42
  22 -34   2   55.37   10.95
   1 -13   2   72.32    7.23
 -10  21   2   63.10    8.76
  18 -28   1  150.15   12.92
  -7  16   1  989.18   46.38
   9 -15   0  380.24   20.19
  -3  15   0  970.30   45.02
   5  29   0   80.80   11.28
  39 -32  -1   -0.20    7.10
   5  21  -1   -0.58    6.35
   7  23  -1   14.50    7.50
  26 -20  -2   24.47    7.35
  20  -1  -3  154.75    7.35
 -18   5  10   32.20    5.41
   7 -31   8   12.97    7.55
   4 -28   8   30.37    9.12
   7 -29   6   57.41    9.42
 -17  10   6   65.74    7.03
 -13  17   3  649.41   32.96
 -13  20   3  103.21    9.77
  -9  33   3    8.33    8.44
  -7  30   2    3.78    7.78
  -2  35   2   50.89   10.10
  25 -33   1   13.90    9.19
  -6  23   1  228.03   15.56
  -2  30   1   48.32   10.32
  -3  12   0  712.43   33.31
   3   4  -1 1028.26   44.39
   8  24  -1   76.50   10.00
  36 -25  -2   -1.81    6.85
  26 -10  -3  124.51    9.22
 -16   0  11   -0.86    2.47
 -21  16  11    3.00    6.60
 -21  18   9    3.37    5.87
   7 -30   7    8.69    8.54
   4 -27   7   43.64    9.47
 -17  17   5   65.69    8.49
 -16  30   5   -0.93    7.88
   2 -20   4    6.72    6.24
 -12  27   3  762.49   39.63
  17 -30   2   32.61    8.66
  -7  13   1 1132.73   51.52
  -7  19   1  981.80   47.06
  -3  29   1   52.45    9.59
  -1  31   1   81.93   11.99
  23 -28   0  230.77   17.37
  25 -25  -1  193.30   14.78
   2   9  -1 3874.74  165.68
   4  20  -1  126.55   10.63
  28 -21  -2  113.91   10.75
  12  -4  -2    0.65    2.29
  11  -2  -2  779.43   33.64
  11  16  -2  312.35   18.20
  12  17  -2  221.30   14.68
  22  -5  -3  117.24    7.15
  -8 -13   8  225.76   14.10
  12 -32   5   12.72    7.63
 -17  26   5  130.38   12.99
  14 -32   4   15.99    8.69
 -15  26   4   10.15    6.40
  13 -29   3  262.20   18.61
 -13  23   3    3.05    6.04
 -10  32   3   21.35   11.58
  24 -35   2   69.42   11.58
   5 -18   2 1673.92   75.64
 -10  12   2  951.66   43.76
  -8  29   2   17.20    8.79
  27 -34   1   16.49   10.80
   0  32   1   45.32    9.49
  18 -24   0  139.27   11.86
   3  -6   0  524.44   24.22
   6  30   0   12.82    9.37
  37 -31  -1    6.47    7.58
   2  15  -1    2.37    5.11
   9  25  -1   52.17    9.54
  34 -24  -2   36.28   10.15
  13  18  -2    5.41    5.77
 -20  11  11   92.86   10.70
   0 -24   9   13.97    8.41
 -20  21   7   85.94   11.28
 -20  24   7   20.62    9.12
 -19  31   7   21.38    8.41
 -18  30   6  129.20   13.32
   3 -23   5    0.88    6.82
 -15  14   4   56.33    6.77
 -14  30   4   61.89   11.00
  18 -33   3   55.75   12.69
 -10  24   2   70.28    9.14
  29 -35   1   -1.91    9.27
  15 -25   1  398.69   23.32
   9 -19   1  508.12   26.79
  -1  -5   1 3080.80  131.14
   1  33   1    0.08    8.54
  -3  18   0  270.10   16.62
  35 -30  -1    4.66    7.38
  27 -26  -1   40.16    9.37
  14 -15  -1 1014.36   47.06
  10 -10  -1  371.65   18.61
  32 -23  -2   10.45    7.48
  30 -22  -2  131.84   11.99
  10  15  -2   63.83    7.53
  21  -3  -3   14.55    2.59
 -10 -11  10    0.50    3.98
 -21  22   8   -0.91    5.44
 -21  25   8    3.40    6.17
  -4 -16   6   62.09    7.35
 -19  23   6   -5.54    7.63
   9 -29   5   17.65    8.46
  10 -26   3  372.48   22.89
   7 -23   3  188.37   13.82
 -11  31   3   89.82   12.34
  20 -29   1  247.14   18.46
  12 -22   1  474.99   26.11
  -5  27   1    9.42    8.13
  12 -18   0  637.52   32.03
  33 -29  -1   -3.98    7.96
  29 -27  -1   -4.46    7.00
   3  19  -1  526.38   27.50
  23 -17  -2   65.11    8.11
  14  19  -2   -1.96    7.15
  28 -11  -3   -0.43    4.51
 -22  24  11   23.74    9.67
  -1 -23  10   19.89    8.18
  -4 -19   9    7.93    5.41
 -20  14   8  251.27   17.02
 -19  13   7   48.17    7.10
 -20  27   7    7.70    8.41
  12 -33   6   39.76    9.32
   0 -21   6   -3.68    7.55
 -19  20   6   13.02    6.32
   6 -26   5   73.05   11.61
 -15  34   5   79.79   11.15
  11 -29   4    1.56    9.49
 -12  35   4   12.39    8.18
 -13  14   3 1179.77   54.21
  14 -27   2    9.54    6.55
  -9  28   2    0.20    6.40
   5 -14   1  263.55   15.23
  -7  22   1   18.56    6.82
   2  34   1    8.31    7.18
   7  31   0    9.14    8.56
  31 -28  -1    6.52    8.46
  10  26  -1    2.22    6.60
  17 -11  -2 1048.00   47.74
  -5 -18  10   17.65    6.62
 -22  22  10    9.44    7.15
 -22  25  10   16.09    7.53
   6 -30   9   24.93    9.67
   3 -27   9   36.81    9.27
 -17   6   7    0.15    3.32
 -11  -5   6  136.75    7.20
 -19  26   6   17.60   10.12
  -1 -18   5   70.65    8.28
 -15   7   5   53.63    5.16
   5 -23   4    1.46    5.26
 -13  26   3    7.38    6.55
  19 -31   2  104.55   11.99
   8 -21   2 1526.14   70.10
  40 -31  -1    1.46    6.52
   9  14  -2  943.78   44.01
  30 -12  -3  156.89   11.63
  25  -8  -3    3.93    3.68
 -22  21  11    8.18    7.13
  -9 -12   9    7.48    4.33
   0 -23   8   11.23    6.82
 -21  19   8   -2.77    5.41
 -21  28   8   16.54    7.03
 -20  18   7    9.17    6.42
   8 -26   4    0.03    6.17
 -14   9   4  644.14   30.64
 -13  34   4   10.20    8.01
  20 -34   3    7.76    9.92
 -12   9   3  747.46   34.55
  11 -24   2  236.66   16.22
  -9   7   2   57.49    4.99
  -6  26   1  147.60   12.87
  33 -33   0    8.36    7.43
  31 -32   0   -1.11    9.97
  29 -31   0  111.82   13.65
  20 -25   0   37.82    8.01
   8 -13   0  457.82   23.01
   2  -4   0   19.89    2.39
  22 -22  -1  687.53   35.28
  37 -24  -2   -1.28    6.75
  20 -14  -2  930.54   43.71
 -19   8   9   21.25    5.31
   9 -32   8    7.63    9.27
   0 -22   7   34.42    8.44
  14 -33   5   -1.03    8.79
 -16  33   5   16.01    8.18
  -3 -13   4   52.90    6.29
 -15  29   4   32.33    9.06
  15 -30   3  208.46   16.47
 -12  30   3  232.63   17.78
   0 -11   2  235.25   13.17
 -11  20   2  302.84   18.81
  22 -30   1   10.88    7.00
  -2  -3   1 2454.81  104.19
  -3   9   0  108.50    7.43
  -3  21   0  119.25   11.73
   0  27   0   21.40    7.05
   1  28   0   29.06   10.47
   2  29   0  150.32   14.50
   2  18  -1   71.38    8.96
  25 -18  -2    3.27    6.27
 -17   2  11   -0.86    2.67
   5 -29  10    3.70    7.70
   2 -26  10    9.34    7.83
 -21  14  10    2.39    5.62
 -22  23   9   11.13    7.81
 -22  26   9   28.18    9.82
  -9 -10   7  270.91   15.08
 -20  30   7  100.72   12.04
   9 -30   6   58.01    9.87
   3 -24   6   39.51    9.57
 -14   1   6  494.00   21.93
 -19  29   6   85.33   11.51
 -18  33   6    3.30    7.25
  -6 -11   5  149.37    9.72
 -17  14   5  551.81   28.35
  21 -32   2   83.90   11.73
 -11  17   2  188.12   13.12
 -10  27   2    6.07    6.45
  -6  34   2    6.82    7.81
  -5  35   2   12.87    7.76
  17 -26   1  664.67   35.13
  -1  26   0   57.11    8.71
   8  32   0   13.67    7.73
  38 -30  -1   -0.91    8.46
   8  10  -2    8.79    4.20
 -19   7  10    6.45    4.51
 -22  19  10   15.79    7.08
 -21  15   9   25.61    7.48
   6 -29   8   15.21    7.86
   3 -26   8   30.79    7.70
  -4 -18   8    0.58    4.99
 -21  31   8    3.05    6.37
   9 -31   7   16.14    9.69
  -4 -17   7   41.37    7.81
   6 -27   6  137.00   14.15
 -19  17   6  215.79   15.16
 -18  22   5   14.18    7.48
 -16  25   4    3.50    7.45
 -14  33   4   29.79    9.49
  22 -35   3    3.05    8.18
  -7  33   2   12.56   11.10
  24 -31   1   -2.09    7.73
   3  30   0   27.67    9.39
  24 -23  -1  177.79   13.85
  35 -23  -2    4.71    8.79
 -22  29   9   22.36    9.59
  14 -34   6   -1.03    7.35
 -18  12   6   61.66    7.08
 -18  25   5   31.70    8.36
   1 -18   4  545.29   28.33
 -14  22   3  109.66   10.68
  -9  36   3    9.85    8.11
  16 -28   2   90.52   11.76
  -8  32   2    1.71    8.71
  -3  -1   1   24.95    1.44
  -7  10   1 2866.02  123.61
  -8  18   1 2312.90  102.56
  -7  25   1    2.32    6.35
  22 -26   0   63.70   10.32
  17 -22   0    9.87    6.40
   4  31   0   21.60    8.38
  36 -29  -1   -3.75    7.53
   9  -8  -1 1895.52   82.21
   4  23  -1   23.32    6.32
   5  24  -1   -0.81    5.36
   6  25  -1    2.01    8.44
  33 -22  -2   46.51    9.12
  27 -19  -2   12.39    6.67
  19   4  -3   69.14    4.15
 -22  18  11    4.94    6.29
 -22  20   9   15.54    6.87
   6 -28   7   21.65    8.61
   3 -25   7   12.89    8.06
  11 -30   5    8.56    7.43
 -18  19   5   86.21    9.22
  18 -34   4   16.90    8.59
  12 -27   3  329.15   21.00
 -14  19   3    9.67    5.92
 -13  29   3   21.18    7.58
 -10  35   3   15.16    8.59
  23 -33   2   -3.05    9.42
   4 -16   2   50.71    7.20
  26 -32   1   -4.46    9.12
   8 -17   1   -2.01    5.64
  -4  31   1  250.36   19.09
  -3  32   1   67.05   12.89
  -2  33   1   -7.81    8.16
  -4  14   0  601.82   29.26
  -4  17   0 1145.82   53.08
  -2  25   0  123.46   11.71
  13 -13  -1  638.73   30.74
   7  26  -1   -5.97    7.78
  31 -21  -2   71.74    9.79
  29 -20  -2   -0.13    5.94
   8   7  -2  782.38   34.95
   8  13  -2  336.10   18.18
  27  -9  -3  122.60    8.96
 -21  13  11    4.99    6.04
  -9 -11   8   25.08    5.26
  16 -34   5   66.60   10.63
   2 -21   5   43.16    8.06
 -18  28   5   26.31    9.22
 -14  25   3  375.86   22.64
 -11  34   3   26.24    9.57
  -9  31   2    7.23    8.64
  28 -33   1   -7.78    9.27
  14 -23   1 1229.37   58.14
  -8  15   1 2215.63   97.60
  -8  21   1  321.87   19.72
  -1  34   1    8.54    9.27
  11 -16   0  465.72   24.20
  41 -30  -1    3.10    6.60
  34 -28  -1   11.31    9.72
  26 -24  -1   42.98    7.70
   3  22  -1  139.12   12.34
  22 -15  -2  113.81    9.79
  16  -9  -2   70.43    6.55
  -1 -22   9   -1.28    6.52
 -21  23   7  136.67   13.87
 -21  26   7   22.16    7.83
 -19  32   6   11.20    7.48
 -16  28   4   -0.73    7.78
 -15  32   4   29.96   12.09
  17 -31   3    2.49    8.01
   9 -24   3  301.55   19.19
   6 -21   3   33.21    7.76
  25 -34   2   31.88   10.05
 -11  14   2   28.23    6.60
  19 -27   1   62.29    9.17
  11 -20   1  685.39   34.60
  24 -27   0   37.06    8.21
  14 -19   0  343.40   20.12
  -4  20   0  539.02   28.40
   5  32   0   11.76    7.53
  32 -27  -1   16.62    8.86
  28 -25  -1   71.79   10.60
   8  27  -1   16.69    7.81
  10  18  -2   14.53    5.72
  11  19  -2  175.58   13.47
  29 -10  -3   82.69    7.83
  24  -6  -3  142.21    8.86
 -21  16   8   34.62    7.20
 -22  24   8   24.98    8.74
 -22  27   8   23.37    9.01
 -20  15   7    1.54    5.31
  -5 -14   6   20.12    5.24
 -20  25   6   49.65    9.77
   8 -27   5    1.94    9.24
  20 -35   4   70.78   11.10
 -16  16   4  156.77   11.58
  27 -35   2    5.54    8.51
  13 -25   2   29.01    8.91
 -11  26   2   25.71    7.76
   4 -12   1  409.22   20.65
  -6  29   1  194.54   15.38
   0  35   1    1.56    7.20
  30 -26  -1    9.59    7.65
   1  17  -1  351.51   19.87
   9  17  -2  829.95   40.34
  12  20  -2   -1.71    6.65
  19   7  -3   10.90    3.12
  -2 -21  10   80.32   10.70
 -11  -9  10   49.70    5.89
 -23  27  10    5.44    9.01
 -18   8   7   28.15    5.21
 -21  29   7   13.47    7.63
  11 -31   6    2.09    6.50
  -1 -19   6   18.76    6.77
 -20  22   6    0.00    8.69
   5 -24   5   -6.32    6.29
  10 -27   4    1.41    6.35
 -14  16   3  137.56   11.00
 -12  33   3   75.14   12.06
  18 -29   2  213.20   16.77
 -10  30   2   73.40   10.42
  34 -32   0    4.18    8.11
  39 -29  -1    5.29    6.75
   2   6  -1 5546.06  235.28
   2  21  -1   59.63    7.91
  19 -12  -2  121.52    9.82
 -18   4  11    3.05    3.88
 -23  23  11    0.40    6.65
 -23  24  10   24.70    8.08
   5 -28   9   19.87    9.17
   2 -25   9    3.35    7.35
  -5 -17   9   31.47    7.03
 -20  10   9    5.49    4.53
 -22  30   8    9.52    8.96
  11 -32   7   41.47   10.53
 -21  20   7  166.79   14.30
 -20  28   6   75.51   11.10
  -2 -16   5  104.42    9.44
 -16   9   5   11.83    4.48
   7 -24   4   36.71    7.18
 -15  11   4    0.83    5.01
 -14  28   3  323.16   21.00
  10 -22   2  180.01   13.57
   7 -19   2  140.45   11.81
  -8  24   1  232.43   16.19
  32 -31   0    2.09    8.49
  30 -30   0   34.19   10.42
  28 -29   0   52.05   11.63
  19 -23   0   38.83    7.48
   7 -11   0  596.50   28.45
   6  33   0    9.01    7.86
  21 -20  -1  245.20   15.94
   9  28  -1    8.91    8.49
  36 -22  -2    4.56    8.16
  13  21  -2   -2.90    6.24
  -6 -16  10    7.86    6.37
 -22  16  10   17.53    7.18
 -22  21   8    1.21    6.12
 -15   3   6   39.03    3.73
 -16  31   4    1.18    8.69
  19 -32   3   77.30   12.09
 -13  11   3 1452.49   64.81
  -1  -9   2  588.72   27.35
 -10   9   2 1141.19   50.84
  21 -28   1  126.58   12.49
  -7  28   1   47.99    8.61
  24 -16  -2  167.12   12.49
 -20   9  10    4.41    4.66
 -23  25   9    7.68    6.82
 -23  28   9    7.73    7.53
 -21  32   7   30.39    8.81
  13 -31   5   47.92   11.83
 -18  16   5  224.93   15.03
 -17  35   5    6.55    9.29
  -4 -11   4    9.82    4.36
  14 -28   3    0.55    7.55
 -13  32   3   36.79   10.15
 -12  22   2   42.43    7.73
  -4  11   0  157.93    9.85
  -4  23   0   96.21   10.02
   0  30   0   38.95    9.77
  37 -28  -1    0.83    7.15
   8  16  -2  506.29   26.24
   1 -24  10   53.20   10.35
 -23  21  10   12.21    6.85
 -10 -10   9    1.66    3.75
 -22  17   9   18.63    7.28
  -1 -20   7   79.34   11.05
   8 -28   6    1.51    7.25
 -12  -3   6  385.00   16.92
 -20  31   6   55.19   11.33
  -7  -9   5  393.78   19.39
   2 -16   3  940.08   44.34
  20 -30   2    0.93    8.49
 -12  19   2   46.76    8.03
 -11  29   2   19.19    7.55
  16 -24   1  106.61   10.65
  -1  29   0   75.31   11.20
   1  31   0    2.44    7.96
   8  -6  -1  779.01   34.67
   1  20  -1  419.29   23.49
  34 -21  -2    3.65    8.74
  26  -7  -3   68.31    6.27
   4 -27  10   35.76    9.77
   8 -29   7    4.81    7.88
 -10  -8   7   80.98    6.50
   5 -25   6   14.96    8.11
   2 -22   6   27.67    7.73
 -19  14   6  204.08   13.80
 -20  19   6   52.68    7.58
 -19  24   5  219.99   16.69
 -19  27   5  155.71   14.88
 -17  27   4   36.13    8.51
 -15  35   4    5.11    8.03
  21 -33   3   11.71    9.04
 -12  25   2   -7.28    6.22
  -8  35   2   -1.79    9.52
  23 -29   1   75.66   10.88
  21 -24   0   -6.85    6.65
  -2  28   0   71.76    9.90
   2  32   0   12.54    7.98
  23 -21  -1   65.90    8.61
  32 -20  -2   16.79    6.87
  26 -17  -2   14.96    6.40
   7  12  -2   42.25    6.32
 -22  15  11   61.46    9.79
 -23  20  11    3.53    7.63
 -23  22   9   -0.65    6.72
  -5 -15   7   19.19    7.10
  13 -32   6   34.70    8.91
   0 -16   4  151.61   11.38
 -15  21   3  146.97   12.01
 -15  24   3  175.85   14.50
  15 -26   2   19.14    6.85
  -9  34   2  103.36   13.07
  -8  12   1  250.08   14.08
  -9  20   1   14.93    7.00
  -8  27   1   34.92    7.83
  37 -32   0   33.24    8.71
  16 -20   0 1293.02   60.28
  35 -27  -1    8.31    8.11
  12 -11  -1  609.93   29.16
   4  26  -1   -1.46    8.13
  30 -19  -2   43.49    8.21
  23  -4  -3  124.19    7.53
   5 -26   7    4.88    6.77
   2 -23   7   65.72   10.47
  10 -28   5   -3.65    8.01
  17 -32   4   -0.18    8.46
  23 -34   3   21.55    9.39
  11 -25   3   10.85    6.57
 -14  31   3   27.22    9.29
  22 -31   2   28.86   11.13
   3 -14   2  775.41   36.66
  25 -30   1   12.11    7.68
   7 -15   1  684.53   33.09
  -5  33   1   23.32    9.77
  -4  34   1   49.70   11.94
  -3  35   1   -1.16    7.30
  -5  16   0  400.61   21.48
  -5  19   0  211.08   14.50
  -3  27   0   52.15    9.09
   3  33   0    0.93    7.25
  40 -28  -1   -0.13    7.86
  25 -22  -1  330.86   20.50
   0  16  -1 1004.44   46.88
   3  25  -1   34.29    7.55
   5  27  -1    3.83    7.83
  21 -13  -2 1521.73   68.51
  15  -7  -2 1380.07   60.58
  28  -8  -3  205.14   12.64
 -19   6  11    5.87    4.10
 -22  25   7   17.20    8.64
 -22  28   7   19.34    9.17
  15 -32   5   68.59   11.15
 -19  30   5   19.97    8.84
 -17  30   4   74.96   13.14
 -15  27   3  376.33   23.57
 -12  36   3   16.22   10.55
 -12  16   2    2.87    5.69
 -10  33   2  114.89   13.92
  31 -33   1    4.58    9.62
  27 -31   1   -3.17   10.90
  -9  17   1  289.67   17.25
  -9  23   1  159.31   12.69
  -2  36   1   -1.54    9.27
  10 -14   0 2210.97   97.14
  33 -26  -1   19.46    9.09
   2  24  -1   21.00    7.60
   6  28  -1   33.74    8.94
   7   9  -2  167.52   10.07
   7  15  -2   59.40    6.95
 -23  26   8   14.48    8.74
 -23  29   8    0.15    7.43
 -19  10   7   64.13    7.38
 -21  17   7   60.56    8.54
 -16   5   6  571.78   26.59
 -20  34   6   11.00    8.03
   1 -19   5   23.06    6.75
 -17  18   4   31.27    6.70
 -16  34   4   10.00    8.46
  16 -29   3  163.21   14.50
   5 -19   3  199.30   14.35
  24 -32   2   24.02   10.20
 -12  28   2    1.79    6.17
  18 -25   1  312.18   20.72
  10 -18   1   50.36    8.33
  35 -31   0   -6.72    8.23
  23 -25   0  183.91   14.45
  13 -17   0 3125.65  136.60
  -5  22   0    0.83    5.72
   4  34   0   10.35    7.48
  31 -25  -1    0.68    7.00
  29 -24  -1   19.39    8.41
  27 -23  -1   31.47    7.08
   9  20  -2  268.52   17.50
  10  21  -2   27.35    7.91
  -8 -13  11   24.22    6.35
 -24  26  10   35.45    8.91
   7 -29   9   42.25   10.85
  -2 -20   9   19.46    7.86
 -21  12   9    3.90    5.46
 -22  31   7   17.45    9.82
 -21  24   6    9.52    7.78
 -21  27   6    6.92    7.30
   7 -25   5   57.86    9.09
 -17  11   5  862.88   40.49
  19 -33   4    4.33    8.46
   8 -22   3  116.30   10.78
 -15  18   3  384.82   21.76
 -13  35   3    1.26    8.11
  26 -33   2   14.88    9.52
  12 -23   2   74.91    9.06
   3 -10   1  616.02   28.78
  -5   3   1 1725.73   73.70
  -7  31   1  364.88   23.87
  33 -30   0    5.92    8.41
   1   8  -1 1491.16   64.99
   0  19  -1 1193.24   55.67
   7  29  -1    9.72    7.30
  18 -10  -2 1858.73   81.78
  11  22  -2    3.32    8.31
  18   6  -3  334.26   15.89
 -24  25  11    1.59    5.69
  10 -31   8   -3.10    8.89
 -22  22   7   35.55    8.89
  -6 -12   6  529.75   26.46
 -21  30   6  105.60   13.17
   4 -22   5   -0.50    5.29
   9 -25   4    3.53    7.60
 -16  13   4   65.69    7.55
 -14  13   3  436.39   22.59
  28 -34   2   21.76   10.50
  17 -27   2   -3.47    6.52
 -11  32   2   43.03   10.15
  -9  26   1   36.96    7.73
  38 -27  -1   17.55    9.22
   1  23  -1   79.47    9.47
   8  19  -2  383.59   21.93
  -3 -19  10    4.58    6.62
 -21  11  10    8.64    5.16
 -23  18  10   21.65    7.15
 -23  23   8    4.26    7.45
  15 -33   6   15.26    7.83
  10 -29   6   92.31   11.94
  -2 -17   6   82.94    8.96
 -19  33   5   -0.60    9.59
   3 -19   4  368.00   21.30
 -15  30   3  108.95   12.51
   6 -17   2 1043.95   48.87
 -11  11   2  223.59   12.84
  31 -29   0   31.55   10.10
  29 -28   0   76.09   12.46
  27 -27   0   15.41    7.43
  18 -21   0  340.40   20.40
  20 -18  -1  192.37   13.70
   8  30  -1    1.01    7.81
  35 -20  -2   22.01    8.13
  18   9  -3  306.64   15.91
   4 -26   9   24.65    9.32
   1 -23   9    1.56    7.05
  -6 -15   9   62.75    8.51
 -23  19   9  120.61   12.51
 -24  27   9   15.96    9.29
  10 -30   7   -1.16    6.80
  17 -33   5   10.40    8.31
  -3 -14   5   90.17    8.28
 -19  18   5   18.31    6.47
  21 -34   4    5.16    8.16
  14 -29   4   24.85    8.76
   6 -22   4   63.55    9.29
 -17  33   4  101.80   12.92
  18 -30   3  135.26   13.90
 -14  34   3   10.07    8.89
   9 -20   2  985.68   47.34
 -13  24   2  261.54   17.50
  20 -26   1  571.28   31.52
  -8  30   1   10.45    8.46
   6  -9   0   72.97    6.19
  -2   4   0   19.77    2.69
  -5  13   0  227.07   13.35
  23 -14  -2  262.85   15.71
 -24  23  10   65.74   10.85
 -20  16   6   42.08    7.10
 -21  21   6    2.24    7.98
 -21  33   6    3.32    7.33
  12 -29   5    3.50    8.11
 -20  26   5   77.73   11.20
  13 -26   3  276.85   18.68
 -13  21   2  343.88   20.52
  -2  31   0   24.02    9.90
  -1  32   0   19.14   10.27
   0  33   0   12.67    8.11
  36 -26  -1   36.51   10.37
   0  22  -1  717.39   36.49
  33 -19  -2    3.93    8.49
   7  18  -2   60.03    7.25
 -20   8  11   37.90    6.42
 -23  17  11    7.91    7.03
 -24  22  11    3.42    5.54
   6 -28  10   -6.42    7.45
  -7 -14  10   -2.92    5.54
   7 -28   8   13.17    9.22
   7 -26   6  168.75   15.08
 -17   7   6  179.25   10.78
 -20  29   5    4.05    7.96
 -18  29   4   62.77   10.98
  19 -28   2  117.39   12.19
  -2  -7   2 5678.00  241.17
 -13  27   2  155.94   13.70
 -12  31   2    0.78    7.33
  15 -22   1  415.04   24.32
  -6   5   1 2005.20   86.01
  -9  14   1   -0.55    5.49
  38 -31   0   15.23    7.93
  -3  30   0   12.46    8.23
  25  -5  -3  150.30    9.09
  -1 -21  11    8.18    8.03
   0 -22  10    9.72    8.46
 -12  -7  10  146.49    9.72
 -24  24   9   19.79    8.08
  -2 -18   7  165.33   14.00
  19 -34   5  108.05   13.82
 -20  23   5  156.19   13.47
  20 -31   3   29.16    9.67
 -16  23   3   29.26    7.38
 -16  26   3   26.39    8.86
  -9  37   2   19.01    8.99
  22 -27   1    7.91    6.80
 -10  22   1   58.04    8.94
   1  34   0    4.31    7.38
  22 -19  -1  695.64   35.15
  31 -18  -2    5.46    7.00
  25 -15  -2    4.78    5.64
   6  14  -2  552.19   27.37
   2 -24  11    3.70    8.38
   3 -25  10   11.53    8.08
   7 -27   7   66.40   11.00
 -20  12   7   16.24    5.14
   4 -23   6    4.33    7.05
   1 -20   6   42.78    8.66
  -5  -9   4   21.68    4.66
   1 -14   3  454.32   23.57
 -15  33   3   43.54   11.96
  14 -24   2   55.04    8.46
 -10  36   2  132.50   14.13
  -9  29   1   29.49    7.93
  -5  36   1   -0.33    7.63
  36 -30   0   14.73    8.51
  20 -22   0  107.94   10.70
  15 -18   0  845.51   41.04
  -6  18   0  217.53   14.53
  -6  21   0  211.51   15.03
  -4  29   0    4.31    6.95
   2  35   0    4.66    7.48
  34 -25  -1    7.33    8.51
  -1  18  -1  300.69   18.05
   2  27  -1   31.45    9.64
   3  28  -1   -1.16    8.06
   4  29  -1   80.80   11.51
  29 -17  -2   29.79    7.28
  27 -16  -2   -0.88    5.51
  22  -2  -3   20.60    2.79
 -22  14   9   36.94    7.20
   4 -25   8    9.34    7.81
 -22  19   7   37.97    8.06
 -23  27   7    2.12    6.29
 -23  30   7   49.02    9.69
  12 -30   6   41.32   10.80
 -18  13   5  414.81   22.26
 -20  32   5   14.25    8.44
  16 -30   4    6.32    8.74
 -18  20   4  625.94   32.88
 -18  32   4  109.51   13.55
 -16  29   3    0.96    8.54
  21 -29   2   37.39    8.33
 -13  18   2  214.98   14.50
  32 -32   1   45.75   10.30
  24 -28   1   56.02    9.27
 -10  19   1  879.80   42.63
 -10  25   1   56.45    8.99
  -6  35   1   22.16    9.24
  -3   6   0  502.01   23.19
  39 -26  -1   51.74   10.88
  24 -20  -1  226.24   15.59
  11  -9  -1   65.32    6.02
   7  -4  -1  136.00    7.40
   1  26  -1   19.97    6.97
   5  30  -1   -3.20    7.76
   6  11  -2  170.06   10.70
   6  17  -2  788.83   38.40
  27  -6  -3  259.25   14.18
 -22  13  10    6.80    5.41
 -11  -8   9   23.17    4.48
 -24  28   8    5.56    8.56
 -24  31   8   12.06    9.39
  12 -31   7   -2.85    8.91
   4 -24   7  159.41   14.10
  -6 -13   7   13.45    6.32
 -22  29   6  180.03   16.06
   9 -26   5   42.25    9.14
  -1 -14   4   84.43    8.31
 -17  15   4    4.81    4.41
 -17  36   4   36.23    9.59
  22 -32   3   14.35    9.57
  10 -23   3  121.79   12.14
 -13  30   2    3.95    6.80
 -11  35   2   12.49    8.51
  26 -29   1    7.00    7.83
  12 -19   1  345.94   20.47
  -6  24   0  335.72   20.40
  32 -24  -1   78.08   10.95
   0  10  -1  342.12   17.37
  20 -11  -2  873.33   40.87
  14  -5  -2  241.22   12.19
  17   8  -3  275.21   14.13
 -25  28  10   -5.56    9.62
   1 -21   7  180.97   14.60
 -23  24   7   41.34    9.54
 -23  33   7  115.73   13.90
 -22  26   6   91.60   11.53
  14 -30   5   31.25   10.98
  -8  -7   5   87.27    6.14
  24 -33   3   81.66   12.69
  15 -27   3  226.04   16.79
 -15  15   3  678.24   33.72
 -16  20   3  242.08   15.94
 -14  37   3   -2.12    7.73
  23 -30   2    5.01    7.93
   2 -12   2   43.94    5.54
 -12  13   2   33.06    6.50
  28 -30   1    3.25    9.01
   6 -13   1   69.09    6.95
  34 -29   0   36.49    9.62
  22 -23   0  118.95   12.46
   9 -12   0  320.01   17.12
  -5  28   0  140.17   13.62
  30 -23  -1    7.96    7.50
  28 -22  -1   77.86    9.42
  26 -21  -1   57.71    9.52
  -1  21  -1  233.29   15.66
   6  31  -1   24.80    8.46
   8  22  -2  159.08   13.55
   9  23  -2   -4.15    6.50
 -21  10  11    1.74    4.33
 -24  20  10   42.86    9.01
 -18   9   6   51.09    6.19
 -22  32   6   45.17    9.85
  26 -34   3   63.28   11.61
 -12  34   2   38.40   10.65
  17 -23   1  902.49   44.69
  -7   7   1   96.24    6.47
 -10  28   1   -0.28    6.85
  -8  33   1   48.17   10.90
  12 -15   0 1335.88   60.68
   0  25  -1  243.31   17.00
   7  21  -2    1.11    5.92
  10  24  -2   15.18    8.08
  17  11  -3  446.69   22.44
   6 -27   9   21.18    8.41
 -24  21   9    9.82    6.72
 -11  -6   7  113.36    7.23
   0 -17   5   44.59    7.15
 -20  20   5    0.18    6.32
 -20  35   5   -0.38    7.63
  18 -31   4   34.32   12.51
   7 -20   3   78.16    8.89
   4 -17   3  266.20   16.42
 -16  32   3   15.36    9.37
  29 -33   2   20.97    9.04
  27 -32   2   -3.30    9.22
  25 -31   2    1.16    9.14
  11 -21   2  936.71   45.70
   9 -16   1  222.99   14.18
  39 -30   0   22.46    8.56
  32 -28   0   17.45    9.52
  -6  15   0  495.33   25.15
  37 -25  -1   17.15    9.37
 -25  25  10    2.06    7.13
  -3 -18   9   27.55    8.13
 -25  29   9   39.31    9.64
   9 -29   8    9.54    9.54
  14 -31   6    6.55    7.50
 -21  18   6   41.37    7.86
 -22  23   6   32.73   10.00
   6 -23   5  115.57   11.38
 -19  25   4   31.98    7.20
 -18  35   4   96.39   12.56
 -15  36   3    8.99    8.66
  16 -25   2    7.38    8.03
 -14  23   2  892.44   44.37
 -14  26   2  409.82   24.88
 -10  16   1  858.45   40.84
  -9  32   1   93.57   14.38
  30 -27   0    4.15    9.85
  28 -26   0   65.52    9.92
  26 -25   0   48.75    8.71
  34 -18  -2   40.87    9.85
  17  -8  -2  799.18   36.74
   6  20  -2  434.80   24.15
  -5 -16  11   80.15   10.65
  -9 -11  11   -3.85    4.81
  14 -32   7   26.61   10.32
 -21  14   7   64.61    8.51
   9 -27   6   83.52   11.36
  16 -31   5  192.67   17.17
 -21  28   5   13.07   10.78
 -19  31   4    1.89    9.01
  17 -19   0  448.25   24.73
  -4   8   0  204.91   11.31
  -3  33   0   10.37    8.76
  -2  34   0   -1.38    7.93
  19 -16  -1  763.09   37.29
  -1  24  -1  153.24   12.92
   3 -24   9    5.19    7.83
 -25  26   9   81.25   12.41
   9 -28   7    2.72    7.18
  -3 -15   6  545.69   28.20
 -21  25   5   -5.41    7.58
 -21  31   5    4.86    7.98
  20 -32   4   10.68    9.17
  13 -27   4   -0.96    7.03
   2 -17   4    2.85    5.44
  17 -28   3    9.19    6.87
 -17  25   3  103.11   10.95
 -17  28   3  146.85   13.42
   8 -18   2 1927.75   86.47
   5 -15   2 1295.67   59.00
 -14  29   2   35.10    8.79
 -13  33   2   71.33   12.14
  19 -24   1   61.29   10.10
   2  -8   1  694.98   31.60
 -11  24   1  320.11   19.97
  -4  32   0   17.47    8.76
  -1  35   0    9.49    8.01
  35 -24  -1   18.28    9.01
  22 -12  -2  169.56   11.61
   5  16  -2  311.07   17.95
  -4 -17  10   24.60    7.43
   0 -21   9    9.64    7.50
 -23  16   9   33.41    7.20
  -7 -10   6  219.89   12.87
 -19  15   5    6.14    5.14
   5 -20   4   20.04    6.29
 -14  20   2  524.29   28.05
  35 -32   1    6.67    9.69
  -8   9   1 1460.62   64.26
 -11  21   1  457.89   25.51
 -10  31   1   37.22    9.14
  37 -29   0   37.79    9.42
  -7  20   0  226.29   15.56
  -7  23   0  298.00   18.81
   0  36   0    6.22    9.54
  -1  12  -1  590.13   28.23
  32 -17  -2  100.06   11.15
   5  13  -2  223.12   13.65
   5 -26  10    4.88    8.28
 -23  15  10   -3.50    5.87
   6 -26   8   27.02    8.06
 -23  21   7   62.45    9.04
 -24  29   7   -0.13    7.98
 -24  32   7   29.21    9.22
 -19  11   6   87.73    7.81
  11 -27   5   36.54    9.14
 -21  34   5   -1.76    7.55
  22 -33   4   23.82   10.83
 -18  17   4  550.00   28.93
  12 -24   3  295.41   19.14
 -16  35   3   -2.59    8.18
  18 -26   2   59.45    9.14
  14 -20   1  884.03   43.36
 -11  27   1   42.33    8.56
  -5  31   0   62.95   12.61
  -2  20  -1  185.04   13.47
   1  29  -1   23.62   11.18
   2  30  -1   32.78   11.23
   3  31  -1   41.24    9.62
   5  19  -2  308.20   18.38
  16  10  -3    5.16    3.68
   4 -25  11    0.48    8.23
  -7 -13   9   15.99    5.69
  16 -32   6   40.97    9.32
   6 -24   6   17.20    9.67
  -4 -12   5  122.98    9.14
 -19  34   4   -0.53    7.86
  19 -29   3  101.32   11.96
 -16  17   3  762.21   37.69
 -17  22   3   14.86    6.62
 -17  31   3   20.40    9.42
 -13  15   2   51.16    7.18
 -12  37   2   42.50   10.40
  33 -31   1    6.14    8.84
  21 -25   1  413.37   24.50
  -7  37   1   18.56    8.41
   5  -7   0  307.85   15.51
  33 -23  -1   81.51   12.77
  21 -17  -1  236.99   16.04
   0  28  -1   37.82    8.69
  30 -16  -2   20.82    6.67
  24 -13  -2  249.18   15.49
   8   4  -2 3911.17  165.76
   7   6  -2 1769.27   76.12
  24  -3  -3  169.89    9.34
  -2 -19  11   25.61    7.86
   2 -23  10   18.15    8.21
  -1 -20  10   45.55    9.85
 -25  22  10   12.29    7.38
  11 -30   8   18.00   10.00
   6 -25   7   41.52    8.89
 -24  26   7   63.96   11.03
 -23  28   6  117.09   13.85
 -23  31   6   29.51    9.04
 -14  32   2   15.61   10.70
  -8  36   1   -1.84    8.36
  40 -29   0   45.32   10.15
  35 -28   0   14.45   10.22
  19 -20   0  429.09   24.50
  -5  10   0   78.91    6.57
  -7  26   0  144.35   12.79
  38 -24  -1   46.86    9.57
  -2  23  -1   77.45   10.00
   4  32  -1   58.74   10.47
  28 -15  -2   13.07    5.87
  26 -14  -2   -0.18    5.74
   7  24  -2   47.01    8.86
   8  25  -2   -2.19    7.25
   1 -22  11    7.55    7.86
  -8 -12  10   38.90    6.97
   8 -28   9   75.24   11.71
 -25  23   9    1.26    6.72
 -23  17   8  127.06   11.96
  -3 -16   7    8.06    6.75
  11 -28   6   38.37    9.54
   3 -21   6   38.37    8.06
   0 -18   6  343.63   20.82
 -23  34   6    3.17    7.65
 -21  22   5   12.29    7.98
  15 -28   4  149.09   14.23
 -14   6   4  260.33   13.62
  20 -27   2    2.12    6.72
  13 -22   2   45.95    7.83
  31 -30   1   86.39   12.89
  23 -26   1   92.18   10.68
  14 -16   0 1167.10   54.06
  -7  17   0  218.18   14.78
  -6  30   0   68.19   10.37
  31 -22  -1    7.38    6.65
  -1  27  -1   54.66    9.06
   5  33  -1    8.01    8.16
   6  23  -2  123.66   11.53
   9  26  -2   18.00    7.78
  16  13  -3    4.83    4.78
   3 -23   8    8.46    7.05
   0 -20   8   -1.49    6.62
  11 -29   7    1.44    8.59
 -22  20   6    7.65    7.08
 -13   4   4  227.20   11.48
  21 -30   3  165.73   15.54
 -17  34   3   11.91    9.17
 -13  36   2   76.85   11.99
  27 -28   1   27.52    8.74
  25 -27   1   19.04    7.45
  -9  11   1 4094.53  175.73
 -11  18   1 1715.71   77.55
 -11  30   1   10.88    7.25
  33 -27   0   15.36    9.49
  23 -18  -1   39.71    7.05
  26  -4  -3   20.72    3.73
 -26  27  10    3.42    8.31
   3 -22   7   24.83    8.01
 -22  16   7   15.96    7.08
 -23  25   6   25.99    9.97
  13 -28   5   82.21   11.99
   8 -24   5   62.09   10.15
 -15   8   4  674.66   31.55
 -20  27   4   25.88    9.69
  23 -31   3  164.78   16.17
   9 -21   3  357.98   21.48
   0 -12   3 1021.99   46.68
 -15  25   2   80.07    9.97
 -15  28   2    6.42    7.53
  21 -21   0  219.94   15.46
  29 -21  -1   46.61    8.96
  25 -19  -1  367.27   21.55
   6   8  -2   19.61    3.88
 -24  18   9   17.55    7.53
   0 -19   7   60.81   10.37
 -20  13   6  163.77   11.68
 -20  17   5  193.91   14.00
 -22  30   5    3.32    9.92
  27 -33   3   79.39   12.54
  25 -32   3   -8.16   11.38
  14 -25   3   33.69    7.93
  30 -32   2   11.08    8.81
  22 -28   2    3.27    6.92
  16 -21   1  196.65   14.53
  11 -17   1   15.46    6.52
 -10  34   1  192.37   16.97
  27 -20  -1   24.20    6.67
  -2  14  -1 1415.65   63.58
  -2  26  -1   24.95    7.20
  19  -9  -2   68.61    6.97
   4  18  -2   -0.35    5.34
   5  22  -2  195.82   14.28
 -24  17  10   15.59    6.32
 -26  28   9    3.50    6.85
 -22  27   5   62.67   12.34
 -22  33   5    4.58    9.27
  17 -29   4  116.61   13.42
  -2 -12   4  106.38    8.86
 -20  33   4   90.50   12.56
 -18  27   3   97.60   11.81
 -18  30   3   56.33   10.25
  28 -31   2   -0.38    9.47
  26 -30   2    1.03    8.13
  24 -29   2   -4.41    7.91
 -15  31   2    4.53    8.23
 -14  35   2   13.14    9.17
 -12  26   1    0.00    6.75
  38 -28   0    5.14    7.78
  31 -26   0   74.48   11.33
  -8  22   0   10.58    6.82
  -4  35   0   -0.53    8.06
  -3  36   0    1.79    6.92
  36 -23  -1  128.14   13.37
  10  -7  -1  623.55   28.60
   4  15  -2   10.05    6.70
  17   5  -3   13.80    2.24
  15  12  -3  759.42   35.88
   7 -27  10    3.73    8.66
   5 -25   9    6.65    8.56
   8 -27   8   25.81    8.49
 -25  24   8   13.09    8.01
  -7 -11   7   51.16    7.05
 -24  23   7  110.31   12.46
  -6  -7   4   85.89    6.57
 -19  19   4  684.10   34.97
 -20  24   4    8.84    7.55
   6 -18   3   86.34    9.42
 -17  19   3   80.02    8.81
   1 -10   2 1096.57   49.10
  -3  -5   2 1466.86   63.20
 -14  17   2    8.91    6.04
 -15  22   2   71.86    9.04
  36 -31   1    2.59    8.76
   5 -11   1  109.83    7.88
 -12  23   1  165.20   13.27
  29 -25   0    6.35    8.31
  11 -13   0  850.14   39.78
   8 -10   0  497.50   24.05
  -6  12   0  285.39   15.61
  -8  25   0  126.45   12.04
  -5  34   0   18.48   10.50
  -2  37   0    9.14    8.26
  -3  22  -1  631.78   33.06
  33 -16  -2   26.67    8.86
  16   7  -3   78.06    5.54
  13 -30   7   10.95    8.08
 -25  31   7    1.74    8.76
  13 -29   6  196.22   17.05
   5 -21   5  217.27   16.04
  -1 -15   5   25.28    6.17
 -16  10   4   52.55    6.14
   3 -15   3 1060.14   49.48
 -18  24   3  170.14   13.92
 -17  37   3    8.33    8.81
  15 -23   2    1.44    6.45
  10 -19   2   65.74    9.22
   8 -14   1  303.09   17.00
 -12  29   1   27.09    7.86
 -11  33   1   -0.60    8.84
  41 -28   0   28.43    9.17
  27 -24   0   40.92    8.26
  25 -23   0  117.59   11.68
  -6  33   0    0.18    8.91
  39 -23  -1   65.42   11.31
   1  32  -1  110.46   13.14
   5  10  -2   73.37    6.52
   4  21  -2    9.04    6.35
 -13  -5  10   27.47    3.98
 -26  24  10    7.55    7.65
  10 -29   9  103.94   14.23
  -4 -16   9   13.47    6.17
 -24  19   8    4.10    6.42
   8 -25   6  125.57   13.37
  15 -29   5   32.63   10.30
  19 -30   4   -0.83    9.09
 -20  36   4  108.78   14.70
  16 -26   3  111.02   11.81
 -18  33   3   20.75    9.90
 -10  13   1 1100.02   50.28
  34 -22  -1   23.29    9.09
  18 -14  -1    2.79    6.45
   0  31  -1   -3.70    8.79
   2  33  -1   15.51    9.39
  21   0  -3    4.31    1.64
  -6 -14  11    5.79    6.04
   2 -22   9   23.90    9.24
 -26  25   9   10.22    8.01
 -26  29   8   25.63    9.54
   8 -26   7   27.70    8.06
 -23  18   7   13.12    6.52
 -25  28   7   -7.60    7.03
 -23  22   6   12.79    8.03
 -24  30   6   28.15    8.94
 -24  33   6    5.62    7.70
   2 -18   5  253.48   16.69
 -22  24   5   76.85   12.04
  12 -25   4   96.82   10.93
 -15  34   2   16.04    9.22
  34 -30   1   42.88   10.02
  18 -22   1  172.93   13.60
  36 -27   0    3.25    8.01
  16 -17   0 2602.01  114.89
  -8  19   0    3.25    6.60
  -8  28   0   94.52   11.08
  -3  25  -1  422.29   24.65
  -1  30  -1   55.14   10.63
   3  34  -1   20.80    8.69
  31 -15  -2   58.57    8.86
  13  -3  -2   61.94    4.28
  15   9  -3  523.53   24.78
  15  15  -3  139.70   10.90
  -1 -19   9    2.69    7.68
 -12  -6   9   38.55    4.33
 -21  15   6   18.96    5.64
  10 -25   5    1.01    6.67
  21 -31   4   14.53    9.87
 -12   2   4  297.09   13.57
 -12  20   1   77.73    9.69
  -7  32   0   22.44    9.82
  -2  29  -1    2.44    7.65
  21 -10  -2  945.90   43.81
  16  -6  -2  121.06    7.93
   5  25  -2   40.41   10.02
   6  26  -2   10.50    7.88
   7  27  -2   56.20   11.03
 -15  -2  11   -3.60    1.61
   4 -24  10   22.11    9.24
  -5 -15  10    1.99    5.89
  15 -31   7   10.40    8.28
  15 -30   6   76.62   13.17
 -24  27   6    6.65    8.46
 -21  19   5   44.49    8.21
  23 -32   4   -3.40    8.99
   4 -18   4  221.73   14.78
   1 -15   4   61.44    8.06
 -17  12   4    7.60    4.68
  11 -22   3  328.59   20.57
 -18  36   3   -2.34    7.86
  17 -24   2   50.64    8.54
   7 -16   2   60.15    7.83
 -16  27   2  285.23   19.39
 -14  38   2    1.28    6.80
  32 -29   1   43.28   10.85
 -12  32   1    4.96    8.51
  -7  14   0  781.10   37.01
  32 -21  -1   33.59    8.64
  -3  16  -1  220.90   14.03
   3 -23  11    8.64    8.51
 -10  -9  11    0.20    4.91
 -25  19  10    1.71    5.84
 -25  20   9    8.16    7.48
   5 -24   8    1.46    6.22
  -4 -13   6  638.35   31.70
  25 -33   4   40.46   11.23
 -21  29   4   23.44    9.42
  18 -27   3  121.11   12.41
   4 -13   2  157.10   10.55
 -15  19   2   10.47    6.72
 -16  30   2   55.34    9.67
  20 -23   1  436.87   25.68
  13 -18   1   27.04    7.38
  39 -27   0   15.49    8.46
  34 -26   0   32.86   12.01
  37 -22  -1   20.22    7.93
  29 -14  -2  120.86   10.85
   4  12  -2    5.36    4.96
   3  17  -2   33.14    6.92
   3  20  -2   94.45   10.10
   4  24  -2   -1.86    7.13
  14  14  -3  326.68   18.18
 -27  30   9   13.40   10.10
  10 -28   8   22.79   10.53
 -25  25   7    8.91    6.57
   5 -22   6   54.26    8.99
 -23  29   5    4.36    7.88
 -23  32   5   19.16    8.71
 -20  21   4    3.58    6.67
 -18  21   3  179.96   13.80
 -19  29   3   14.81    8.23
 -16  24   2  511.90   28.35
  30 -28   1   37.54   10.88
 -11  15   1  579.63   28.93
 -11  36   1    1.31    8.46
  20 -15  -1  100.34    9.64
  -3  28  -1   64.23   10.90
  23 -11  -2   83.85    7.96
  14  11  -3  785.65   36.54
  -3 -17  11   -0.10    6.82
   1 -21  10   97.17   12.59
   7 -26   9   83.57   13.17
 -26  26   8   61.66   11.18
   5 -23   7   17.50    9.19
  17 -31   6    9.82    7.98
  19 -31   5  122.10   15.38
  -9  -5   5   10.98    2.74
 -23  35   5    7.73    8.36
  14 -26   4  252.17   18.08
 -21  26   4   15.44    8.99
 -21  35   4  100.09   13.17
  20 -28   3  173.26   15.28
 -19  32   3   22.69   12.36
  19 -25   2    1.21    6.27
 -10   6   2   56.43    4.68
 -11   8   2  941.19   42.20
 -16  33   2   23.39   11.48
 -15  37   2   49.15   10.35
  37 -30   1    3.00    7.88
  22 -24   1   19.41    8.44
 -13  25   1   48.29    8.66
 -13  28   1   35.28    8.46
  42 -27   0   16.06   10.12
  18 -18   0  243.39   16.39
  -9  27   0  747.63   38.95
  30 -20  -1    5.34    7.35
   6  -2  -1 2826.61  119.83
  -4  24  -1  219.14   16.47
  34 -15  -2  147.88   13.07
  27 -13  -2    4.13    5.41
  25 -12  -2   49.18    6.77
   0 -20  11    5.31    7.58
  -2 -18  10   56.60   10.35
  -8 -11   9   53.66    7.68
   2 -21   8    3.90    7.30
  -4 -15   8   30.09    8.13
 -25  21   8    8.01    6.80
  10 -27   7    2.22    8.28
  10 -26   6  430.19   27.09
 -19  26   3   23.77    7.25
  31 -31   2    3.45   10.90
  12 -20   2  374.67   21.98
 -12  10   2   45.65    5.89
  26 -26   1    5.54    8.84
  24 -25   1   64.94   10.68
  32 -25   0   21.18    9.22
  -6  36   0   21.28    9.09
  -5  37   0   40.01    9.85
  22 -16  -1  316.94   18.78
   3  23  -2   93.44   10.65
 -27  26  10   -0.23    7.15
 -20   7   9    7.78    3.85
 -21   9   9   10.93    4.51
 -20   8   8   66.90    6.85
  -4 -14   7    0.86    6.77
 -24  20   7  144.30   13.42
 -26  33   7    1.46    7.70
   2 -19   6  234.57   16.74
  -1 -16   6  327.01   19.51
 -22  17   6   73.63    9.42
  21 -32   5  101.95   12.92
  12 -26   5   12.97    8.18
  -5 -10   5  152.03   10.00
   9 -22   4   13.04    6.52
 -18  14   4  211.58   13.82
  28 -32   3    6.27   11.38
  22 -29   3   22.91    9.04
 -19  35   3    2.79    8.13
  21 -26   2   25.15    7.58
   1  -6   1 1772.54   76.45
 -13  31   1    5.29    7.05
 -12  35   1   30.47   10.95
  13 -14   0 3296.56  143.22
  -9  21   0   58.44    9.42
  28 -19  -1   34.92    8.13
   9   2  -2  144.10    6.47
 -27  27   9   20.47    9.34
  -1 -18   8    4.94    7.03
 -19   6   8   10.20    3.70
 -21  10   8   11.58    4.91
 -26  30   7   10.47    8.96
  19 -32   6   13.67    8.64
  -8  -8   6   64.21    5.92
 -24  24   6   20.60    9.29
 -25  32   6  127.53   15.51
   7 -22   5   -1.51    5.74
 -17   8   5  506.29   24.50
 -22  21   5   10.05    6.37
 -23  26   5   73.65   12.69
  26 -31   3  196.40   18.43
  24 -30   3  204.96   18.00
  13 -23   3   72.06    9.47
   8 -19   3  326.33   19.59
  29 -30   2   28.68   10.27
 -13  22   1   -5.67    6.95
  37 -26   0   12.16   10.02
  30 -24   0   78.79   11.71
  20 -19   0  202.24   15.13
  -8  16   0   22.16    5.97
  -9  30   0  234.09   18.33
  -7  35   0    3.58    8.49
  35 -21  -1    8.81   10.12
  26 -18  -1   31.17    7.86
  24 -17  -1  178.57   13.22
  -1   9  -1 1796.46   78.21
  -4  18  -1   -0.15    7.53
  -4  27  -1   30.85    7.81
  -2  32  -1   25.46    9.97
  -1  33  -1   17.05    8.89
   0  34  -1   61.77   10.88
   1  35  -1   71.91   11.78
   3  14  -2   10.63    5.82
  -9 -10  10  109.86   10.30
 -22  11   9    7.88    5.04
  12 -29   8   -0.88    8.99
 -27  31   8    1.51    9.32
   2 -20   7   20.67    7.93
 -18  10   5  549.75   27.09
  16 -27   4    1.46    7.25
  27 -29   2   -0.40    9.09
  25 -28   2   51.72   11.18
  23 -27   2   51.97    9.47
 -13  12   2   59.60    7.23
 -16  36   2   58.67   13.27
  35 -29   1   30.22   11.53
  15 -19   1  138.94   12.26
   0   7  -1   99.53    6.47
   2  19  -2    8.86    5.19
   5  28  -2    0.20    9.47
  13  13  -3   14.65    4.96
  13  16  -3    6.52    5.56
   6 -25  10    2.59    8.66
 -26  21  10    8.41    7.03
 -26  22   9   23.57    8.81
  -1 -17   7   11.13    7.73
 -25  29   6  236.01   19.51
 -16   6   5  135.69    8.33
 -16  21   2  345.14   21.33
 -17  29   2  228.18   17.47
  10 -15   1  297.17   17.22
 -12  17   1  213.70   14.23
 -13  34   1    8.86    9.59
  40 -26   0    2.24    7.76
  28 -23   0  169.26   14.08
  -8  34   0   37.34   11.08
  -2  11  -1   77.50    6.57
  -3  31  -1   10.85   10.63
   2  36  -1   -6.50    8.51
  32 -14  -2  248.47   17.35
   2  22  -2   17.17    6.29
   4  27  -2   17.83    8.59
   6  29  -2   25.73    8.76
   4 -23   9   70.88   11.76
   7 -25   8   11.66    8.79
 -22  12   8   43.33    6.87
  12 -28   7   11.33    7.86
 -12  -4   7  287.25   14.03
  12 -27   6  173.92   17.55
 -19  16   4  410.48   22.54
 -21  23   4  302.13   19.64
 -22  31   4    8.23    8.81
 -19  23   3   39.56    8.06
  -9   4   2   53.86    4.00
 -17  32   2   -6.27    9.12
  26 -22   0   16.04    7.30
  24 -21   0    3.30    7.58
  38 -21  -1   36.96    8.84
   3  26  -2    1.81    8.81
  23  -1  -3   13.45    2.62
   5 -24  11    7.93    9.27
 -19   5   9  104.57    7.15
 -26  27   7   25.68    9.32
   7 -23   6  208.84   16.62
 -23  19   6    7.40    6.87
 -19  12   5   24.05    6.12
 -24  31   5    1.36    7.88
 -24  34   5   11.94   10.00
  18 -28   4  171.22   15.69
  -1 -10   3 2067.22   90.22
 -20  31   3   57.38   11.56
  14 -21   2   94.85   10.30
 -17  26   2  844.68   43.16
  33 -28   1   21.55   10.20
 -14  27   1   12.26    7.48
  35 -25   0    9.12   11.03
   4  -5   0 3477.03  148.03
 -10  26   0  224.02   17.27
  33 -20  -1  104.17   13.02
  -4  30  -1   -4.03    7.70
  18  -7  -2  865.32   39.41
  25  -2  -3  186.58   10.17
 -23  13   9   30.04    6.62
 -26  23   8   29.64    8.61
 -27  28   8   45.15    9.92
   7 -24   7  145.39   15.11
   4 -19   5    3.47    7.25
 -22  28   4    7.05    8.79
  15 -24   3  115.95   13.04
   5 -16   3  389.86   22.11
 -20  34   3    5.21    9.09
   9 -17   2  929.68   44.49
 -14  14   2   81.46    8.33
 -14  30   1   24.45    8.16
 -12  38   1   -0.38    8.41
  -9  18   0   91.43    9.54
 -10  23   0  282.24   18.18
 -10  29   0  152.19   14.65
  -3  13  -1   38.78    5.69
  -5  26  -1   61.56    9.14
   2  16  -2   23.22    7.45
 -23  14   8  173.19   13.40
 -25  22   7   29.43    7.10
  20 -29   4   48.14   11.00
  11 -23   4  147.35   13.80
 -20  28   3  115.80   12.61
  34 -31   2    0.43    7.68
 -17  35   2    5.19    9.54
  38 -29   1   18.48    8.36
  17 -20   1  593.86   31.88
  10 -11   0  815.06   37.79
   1   5  -1 3356.47  142.82
  -5  20  -1  142.72   11.99
  30 -13  -2   32.73    6.92
   2  25  -2   22.41    7.33
  12  15  -3  397.51   21.48
 -28  28  10    5.59    9.47
   1 -20   9    0.35    7.33
  -5 -14   9   81.91    9.92
  -8 -10   8   63.53    7.50
  14 -29   7    0.00    7.55
  14 -28   6   12.64    9.34
 -25  26   6   73.05   11.51
   9 -23   5  133.88   12.49
  -2 -13   5    0.98    4.91
 -20  14   5  432.71   23.44
 -23  23   5   34.72    9.85
 -24  28   5    3.83    8.33
  26 -32   4    5.34    8.99
  22 -30   4   -5.49    9.29
  -3 -10   4    7.88    4.71
   2 -13   3 1465.43   65.95
  31 -27   1  247.74   20.62
   7 -12   1  533.28   26.21
 -13  19   1  125.17   11.41
 -14  24   1  141.94   12.41
 -14  33   1   59.55   11.61
 -13  37   1   32.18    9.69
  15 -15   0  810.08   39.00
  -7  38   0    0.81    8.16
  17 -12  -1  436.24   22.94
   3 -22  10   26.69    9.47
  -2 -17   9   41.75    9.42
 -24  15   9   13.60    6.32
 -27  24   9   25.05    8.81
 -28  29   9   54.04   12.19
  -8  -9   7  229.13   13.70
 -20   9   7   44.29    5.94
 -21  11   7   27.37    5.72
 -27  32   7    0.81    9.44
 -26  34   6   26.49    9.17
   1 -16   5   22.38    6.17
  24 -31   4   -1.89    8.96
 -20  18   4    3.70    4.73
  17 -25   3    2.22    6.92
 -20  37   3    3.22    9.64
  16 -22   2   22.61    6.90
 -17  23   2  762.41   38.88
   4  -9   1 1983.45   86.27
  38 -25   0    9.97    7.81
  33 -24   0   88.58   12.46
 -10  32   0   42.15   10.32
  -8  37   0   27.40    9.32
  36 -20  -1   92.01   13.24
  31 -19  -1   11.43    7.86
  -5  29  -1   22.36    7.78
  -2  35  -1   85.59   12.41
   1  21  -2   23.34    7.88
  13  10  -3   52.42    5.69
  12  18  -3   43.03    7.98
   2 -21  11    3.55    8.46
  -7 -12  11    0.63    5.64
   8 -26  10    5.34    9.44
 -22  10  10   47.56    6.75
 -27  23  10   17.70    8.11
  11 -28   9   47.89   12.87
   9 -26   8   13.37    9.06
   4 -22   8   39.15   10.02
 -18   4   8   19.99    3.22
 -22  25   4  148.31   13.55
 -15  16   2   -0.43    6.02
  29 -26   1   42.00   10.95
  19 -21   1  296.46   19.44
  41 -25   0   13.37    9.62
   7  -8   0  499.29   23.85
  -4  15  -1  986.59   46.08
  -3  34  -1    4.96   10.30
  -1  36  -1    0.98    7.73
   0  37  -1   22.21    9.49
   1  24  -2  169.91   13.72
  14   8  -3  258.29   13.22
 -21   8  10   12.41    4.38
 -23  12  10    3.70    5.54
 -24  16   8   29.81    7.20
 -19   7   7  106.81    7.98
 -22  13   7   38.95    6.87
  16 -29   6  118.55   13.92
   4 -20   6   36.89    7.43
 -24  21   6   25.56    8.31
 -26  31   6   70.35   11.36
  18 -29   5   83.37   14.60
 -15   4   5    2.72    2.59
  29 -31   3  134.79   15.28
 -20  25   3  150.35   13.95
   6 -14   2 1241.43   56.60
   0  -8   2 1392.31   61.09
 -18  31   2    7.55    7.78
 -17  38   2    4.66    8.61
  36 -28   1   -4.31    9.97
  -9  36   0    4.41    8.49
   9  -5  -1 1858.94   80.07
  -4  33  -1    6.62    9.27
  28 -12  -2  105.78    9.62
  20  -8  -2  381.80   19.74
   1  18  -2    1.89    6.42
   3  29  -2   48.40   11.78
   4  30  -2   15.49    8.69
   5  31  -2   22.59    9.97
  12  12  -3  577.57   28.02
   0 -19  10   -1.46    7.35
  -6 -13  10   32.66    7.63
  16 -30   7    0.76    7.73
   4 -21   7   81.61   11.00
 -27  29   7    7.58    7.20
 -21  16   5  212.14   14.68
  13 -24   4   17.70    7.48
   0 -13   4  129.62   10.68
 -23  33   4   32.86    9.85
  19 -26   3   71.13   10.07
  30 -29   2   11.66   10.12
  18 -23   2   22.81    7.08
 -18  28   2   10.30    7.45
 -18  34   2    1.69   12.16
  21 -22   1   59.45    9.32
  12 -16   1    1.44    6.02
 -14  36   1   -1.79    9.24
  31 -23   0   92.61   12.39
 -10  20   0   11.63    7.30
 -11  28   0  109.03   11.91
  29 -18  -1    2.74    6.70
  19 -13  -1   24.68    6.12
  -6  25  -1  339.87   21.08
  33 -13  -2    4.96    6.47
   2  28  -2   21.45   10.88
  11  17  -3  164.52   12.11
  -1 -18  11   11.56    7.96
 -27  25   8   99.71   12.64
 -28  30   8    4.03    9.64
   9 -25   7    9.09    9.97
 -26  24   7   39.78    9.44
   9 -24   6   45.45   10.20
  20 -30   5   -4.41    9.22
 -25  33   5   -0.23    7.50
 -25  36   5   -4.66    7.55
 -23  30   4    1.38   11.10
  27 -30   3  135.01   15.28
  21 -27   3  229.61   17.85
 -21  33   3   31.78   10.78
  25 -24   1  243.71   17.75
  23 -23   1   46.83    9.19
 -15  29   1   98.23   11.20
 -15  32   1  154.48   15.18
  17 -16   0 1358.74   62.77
 -11  25   0   92.18   10.55
  -6  22  -1  276.22   17.93
  -6  28  -1  104.34   12.31
  -5  32  -1   17.68    9.92
  26 -11  -2   26.54    6.07
  -4 -15  11   35.53    9.27
  -3 -16  10   20.07    7.28
 -24  14  10   13.87    6.52
 -25  17   9   -5.54    6.35
   1 -19   8    3.60    7.78
 -23  15   7  114.01   11.00
  18 -30   6   32.66    9.79
  -5 -11   6   75.06    7.65
  22 -31   5   38.00   10.55
 -24  25   5   26.82    9.19
 -21  20   4  641.50   33.59
  25 -29   3   -0.83    9.27
  23 -28   3  317.16   22.23
 -21  30   3   14.76   10.80
 -21  36   3    8.89    8.81
  28 -28   2   25.63    9.49
  20 -24   2   33.11    7.93
  11 -18   2  876.93   43.01
   3 -11   2 1033.85   47.04
 -16  18   2   11.88    8.31
 -14  21   1   72.06    9.90
 -15  26   1    3.73    6.55
  36 -24   0   -3.17    8.46
 -11  31   0   20.97    8.76
 -10  35   0   11.38    9.14
  34 -19  -1   51.44    9.82
  27 -17  -1   26.54    7.20
  -5  17  -1  381.42   21.28
  24 -10  -2   38.40    6.29
  22  -9  -2   44.06    5.94
   1  27  -2   84.07   12.06
  11  14  -3  318.72   17.75
  11 -27   8    1.44    7.83
  20 -31   6   18.43    9.27
 -26  28   6   90.47   12.74
  11 -24   5  124.46   12.54
   8 -20   4   24.07    6.90
  26 -27   2   39.73    9.47
  24 -26   2   15.59    7.60
  22 -25   2  319.05   21.05
 -18  37   2   17.00    9.77
  39 -28   1    8.21    8.41
  34 -27   1  121.79   15.76
  29 -22   0   34.04    7.96
  21 -14  -1   25.66    7.73
   3  11  -2   41.82    5.49
   0  23  -2  128.01   11.73
  11  20  -3   61.66    8.74
 -11  -7  11    7.58    5.04
 -28  25  10   -4.13    7.93
 -28  26   9    9.77    7.98
  -5 -13   8   26.84    7.83
 -25  18   8    5.21    7.15
   1 -17   6   45.25    8.08
   6 -20   5  482.39   27.32
 -22  18   5   -1.01    5.59
 -25  30   5   31.63    9.24
  15 -25   4  187.36   15.33
  12 -21   3  121.16   12.39
  -5  -5   3   89.92    5.64
  35 -30   2   21.65   11.13
 -18  25   2   47.49    8.84
 -15  35   1   21.28   10.63
  39 -24   0   13.19    9.77
  19 -17   0  479.42   26.19
  -7  11   0  553.83   26.69
  25 -16  -1  106.64   10.02
  23 -15  -1    2.22    6.24
  -6  31  -1   13.80    9.29
   4   9  -2  362.99   18.13
   2  13  -2   52.88    7.10
   0  20  -2    3.37    5.29
   5 -23  10   25.36   10.07
 -25  16  10    2.12    5.79
  -2 -16   8   28.65    8.01
   1 -18   7   44.57    9.77
  -2 -14   6   80.90    8.84
 -25  23   6   36.71    8.94
 -23  27   4    2.74   10.05
   7 -17   3  611.34   31.42
  27 -21   0  134.96   12.69
  -6   9   0   85.99    6.87
  -8  13   0  427.07   21.98
 -11  22   0  124.31   12.01
  37 -19  -1   -2.12    8.81
  15  -4  -2  606.30   27.52
   0  26  -2    8.99    6.29
  10  19  -3   29.16    7.00
 -20   6  10    0.63    2.92
   3 -21   9   -6.57    8.41
 -26  19   9   60.00    9.97
   6 -23   8  116.28   13.77
  11 -26   7   33.82   10.58
  -5 -12   7   42.58    7.33
 -24  17   7  132.92   11.94
  11 -25   6   71.31   12.72
 -27  33   6    2.29    7.70
  -7  -5   4   60.10    4.83
 -21  27   3   34.72    7.76
 -19  33   2    1.38    9.37
  32 -26   1   84.18   12.46
  14 -17   1   86.87    9.90
  34 -23   0   25.73    9.54
  25 -20   0   27.62    8.64
  12 -12   0  577.34   28.25
  -4  36  -1    9.90    8.51
  -3  37  -1   31.35   11.43
  31 -12  -2  151.66   12.51
  15   6  -3  319.71   14.98
  10  16  -3   16.90    5.77
   4 -22  11   -1.89    8.38
  -9  -9   9   13.27    5.67
  13 -28   8    7.28    8.64
 -27  26   7   90.55   11.58
  17 -26   4  189.53   15.86
 -24  35   4   43.61   10.58
 -17  20   2   45.35    7.86
 -19  30   2  149.37   14.43
  37 -27   1   28.53    9.14
 -10  10   1  333.65   17.47
 -11  12   1  977.04   44.87
 -15  23   1  125.22   11.53
  23 -19   0  109.10   10.80
 -12  30   0  317.41   21.43
 -10  38   0    0.03    8.36
  32 -18  -1    6.27    8.21
  -6  19  -1   36.66    7.76
  -7  27  -1   13.75    6.82
  -5  35  -1   13.40    8.89
   1  15  -2   -6.04    5.21
   2  31  -2   21.63    8.76
   3  32  -2    0.00    7.40
 -26  20   8   22.41    7.81
 -28  27   8   13.87    7.43
  -2 -15   7   -5.69    6.29
 -18   5   7   20.47    3.85
 -28  31   7    4.78    7.68
   6 -21   6    6.47    6.57
 -23  20   5    1.99    5.31
 -22  22   4  438.70   25.46
 -24  32   4   36.76   10.07
  33 -29   2   -1.71    9.29
  13 -19   2   10.98    7.55
 -19  36   2   25.86    9.19
 -12  14   1  265.37   15.99
 -16  31   1   28.55    8.69
 -15  38   1   -3.98    8.49
  -9  15   0  406.05   21.63
 -12  27   0  495.84   28.43
  -7  30  -1   13.77    7.60
   5   7  -2 2842.93  121.72
   1  30  -2    2.64    8.23
 -26  18  10    1.86    5.64
 -29  32   8    6.97    7.93
   6 -22   7    9.54    9.69
 -25  27   5   -4.18    7.70
 -26  35   5   27.87    9.17
  27 -31   4   10.53    8.84
  19 -27   4   32.03   10.73
  14 -22   3  190.01   14.60
 -22  32   3   76.07   12.56
 -22  35   3   -3.75    8.94
  30 -25   1  101.65   12.61
   9 -13   1   -1.33    4.81
 -16  28   1   49.25    9.06
 -16  34   1    0.05    9.74
 -12  33   0  125.75   14.58
  -6  34  -1   -3.90    8.96
   0  29  -2    7.23    8.66
  10  22  -3   40.89    9.57
 -10  -8  10   33.09    6.40
 -14  -3  10   31.55    4.48
 -13  -4   9   16.69    4.08
  13 -27   7    3.40    8.18
 -25  19   7   58.34    9.06
  13 -26   6  355.89   24.30
 -27  30   6   31.45   10.42
   3 -17   5  535.02   28.81
  25 -30   4    1.08    9.49
  23 -29   4   29.61   10.83
  21 -28   4  132.19   14.58
  10 -21   4   63.02    8.89
 -19  27   2  378.53   24.22
  40 -27   1    7.65    9.85
  -9   8   1 1609.41   70.38
 -13  16   1    2.24    5.62
  37 -23   0    0.93    9.69
  32 -22   0   72.74   10.78
  -5   7   0  331.51   16.82
 -10  17   0  620.85   31.42
 -11  37   0   20.80    9.62
   0  17  -2    4.46    7.00
  -1  22  -2    9.62    6.17
  -1  25  -2   37.79    7.70
   9  18  -3   83.02    8.89
   2 -20  10   60.51   11.13
 -29  27  10   -1.08    7.13
   0 -18   9   55.29   10.07
 -27  21   9   30.29    8.94
 -29  28   9   -5.87    8.74
 -21  12   6   65.39    7.60
 -26  25   6    6.62    8.28
  15 -26   5   -1.89    7.81
  -6  -8   5   95.51    7.20
 -26  32   5    0.76    7.48
  30 -30   3   78.69   12.77
   8 -15   2 1398.58   63.68
  16 -18   1  342.85   20.60
  40 -23   0    0.23    8.76
  35 -18  -1   18.05   10.00
  30 -17  -1   20.37    7.53
  -7  21  -1   32.46    8.11
  29 -11  -2  210.98   14.38
   9  21  -3   11.53    7.08
   7 -24  10   28.91   11.03
  10 -26   9   23.32    9.39
   8 -24   8   44.74    9.64
 -20  10   6    0.03    3.78
 -22  14   6  103.66    9.49
   8 -21   5  317.69   20.40
 -24  29   4    4.71    9.37
  16 -23   3  235.73   17.53
   4 -14   3  613.30   30.82
 -18  22   2    1.89    5.77
  35 -26   1   29.46   12.34
  28 -24   1  358.08   23.09
 -16  37   1    6.07    8.66
  -7  33  -1   15.33   10.12
  -1  28  -2  120.59   13.75
  11  11  -3  639.74   30.27
  10  13  -3    8.84    4.26
   1 -19  11    4.15    7.63
   3 -20   8  124.97   13.85
 -27  22   8  118.52   13.04
  15 -28   7   49.86   10.37
  15 -27   6  119.98   14.25
  17 -27   5   -0.81   10.75
 -24  22   5   40.97    9.22
 -23  24   4   -4.18    7.91
  28 -29   3   35.81   11.43
  36 -29   2   -5.77   10.58
  29 -27   2    9.90    9.06
  15 -20   2   89.74   10.47
 -14  18   1   96.36   10.10
 -16  25   1   -0.10    6.45
  14 -13   0 1493.28   67.25
  -8  29  -1   35.50    8.23
   9  15  -3  150.40   11.28
   6 -23  11   11.56    8.61
 -27  20  10    8.46    7.25
  -3 -15   9  143.80   13.22
  -6 -12   9  144.58   12.56
 -29  29   8    3.42    8.79
 -26  21   7   13.67    7.08
 -28  28   7    2.97    9.12
 -23  16   6  230.02   15.81
 -28  35   6   36.89   10.25
  19 -28   5   -0.98    9.39
  26 -28   3  258.52   20.19
  18 -24   3  137.18   13.24
   9 -18   3    7.25    7.28
 -20  32   2    8.16    8.86
 -20  35   2   -4.86    9.27
  30 -21   0  270.43   19.31
 -11  19   0   12.64    8.33
 -13  29   0   60.73    9.69
 -13  32   0   67.41   10.93
  -5  38  -1   55.52   11.46
  -1  19  -2   34.45    6.75
   1  33  -2   11.68    8.89
   2  34  -2    6.24    7.81
   8  20  -3  127.18   11.43
  17 -29   7   19.41    8.56
  -9  -6   6  287.55   14.86
  23 -30   5    1.61    9.34
  21 -29   5   16.67    9.90
   0 -14   5   76.34    8.59
 -26  29   5   -4.03    9.37
 -25  34   4    7.30    7.73
 -25  37   4    5.31    7.83
  24 -27   3  142.09   14.33
  20 -25   3  162.79   14.28
  27 -26   2   12.51    7.83
 -20  38   2    0.86    8.36
  24 -22   1    6.24    7.96
  20 -20   1  145.51   13.32
 -17  30   1   30.22    9.27
 -17  33   1  112.45   13.97
  35 -22   0    0.28    8.69
  16 -10  -1  359.14   19.14
   2   3  -1 2541.25  107.92
  -8  32  -1   79.39   12.39
  -6  37  -1    3.27    8.18
  -2  24  -2   83.77    9.97
   0  32  -2   -1.21    9.39
  -8 -10  11   -4.13    5.82
  -1 -17  10  102.66   12.59
  12 -27   9   -1.99    8.56
 -28  23   9   16.49    8.99
   8 -23   7  120.46   13.60
   3 -19   7    7.10    9.17
  17 -28   6   11.00    8.89
   8 -22   6  111.50   12.09
   3 -18   6  192.78   14.50
  -3 -11   5    4.73    4.46
  12 -22   4   58.16    8.91
  22 -26   3   24.85    8.01
   1 -11   3  516.41   25.41
 -17  13   3  267.91   16.17
 -23  34   3   31.73   10.32
 -23  37   3   -1.41    8.41
  17 -21   2   79.06    9.67
 -19  24   2  272.09   18.66
 -20  29   2  273.98   19.72
  38 -26   1   -0.96    7.58
  33 -25   1   38.00   11.15
  22 -21   1   19.19    7.63
 -17  36   1   17.15    9.95
   9  -9   0   23.72    4.51
 -13  26   0   53.15    9.14
  -8  23  -1    2.22    6.77
  32 -11  -2   71.13    8.99
  27 -10  -2    3.27    5.87
  17  -5  -2  372.78   18.31
  -2  27  -2  150.70   14.40
  -1  31  -2   45.73   10.85
  12   9  -3   52.40    5.11
   8  17  -3  121.39   10.32
   8  23  -3   98.43   12.46
  -2 -16  11    3.90    7.18
   9 -25  10   -2.32    7.81
 -19   8   6  284.05   15.28
 -24  18   6    5.46    6.37
 -27  27   6   36.59    9.12
 -28  32   6  105.35   13.42
  -2  -8   3  335.17   16.90
 -16  11   3  419.24   21.73
 -18  15   3  192.02   13.04
  34 -28   2   18.03    9.57
  25 -25   2  301.55   21.38
  19 -22   2  109.46   11.43
  41 -26   1    4.41    8.23
   6 -10   1  305.73   16.11
 -15  20   1   40.24    8.31
  28 -20   0  102.68   10.98
 -13  35   0    2.19    9.22
  33 -17  -1   80.30   11.66
  -4  12  -1  447.69   22.49
  -5  14  -1  250.69   14.76
  -7  36  -1   16.22    9.49
  -5 -13  11   28.18    9.01
  -7 -11  10    8.46    5.99
 -30  30   9    9.29    9.87
  10 -25   8    1.36    7.60
  -9  -8   8   36.31    6.40
 -28  24   8   15.89    8.11
  10 -22   5    0.30    6.42
 -25  24   5   22.79   10.20
 -27  34   5   17.15    9.32
 -19  13   4   36.59    6.14
 -24  26   4  165.71   15.23
 -25  31   4   -1.86    9.87
 -19  17   3  319.58   18.88
  23 -24   2  191.31   15.54
  21 -23   2  111.32   12.89
  -8   2   2 1010.89   43.36
  11 -14   1  357.20   19.74
  -8   6   1  812.32   36.26
 -17  27   1    1.51    7.08
  38 -22   0   18.15    8.38
  16 -14   0 1701.44   76.50
 -12  21   0  134.11   12.34
  26 -15  -1   56.73    8.64
  -6  16  -1  364.02   20.22
  -2  21  -2  135.97   11.36
  -4 -14  10   18.68    7.91
 -28  22  10    2.14    7.78
   0 -17   8   12.56    8.23
  14 -23   4  154.30   13.65
 -20  15   4    1.13    5.51
  10 -16   2  134.38   11.23
   5 -12   2  271.94   15.64
  -4  -3   2 1570.23   67.05
  36 -17  -1   22.11    9.77
  18 -11  -1  412.72   21.96
  -3  10  -1  551.36   26.21
  -8  35  -1   11.10    9.12
  25  -9  -2   13.45    5.09
  -2  30  -2   57.91   11.31
   7  19  -3   31.63    7.15
   7  22  -3   93.32   11.05
   4 -21  10  181.97   17.90
 -25  20   6    5.84    6.82
  28 -30   4   12.29    9.24
   7 -18   4   39.88    8.26
  -4  -8   4   76.22    6.92
 -18  11   4   48.47    6.62
 -21  17   4  372.18   21.38
  11 -19   3  470.83   26.29
 -15   9   3  669.70   31.47
  31 -24   1  331.04   22.76
  33 -21   0  128.19   13.75
  26 -19   0  157.98   13.97
 -14  31   0   63.63   10.15
  24 -14  -1  147.85   12.11
  -7  18  -1  444.97   24.22
  -9  31  -1    4.66    7.98
   7 -23   9   18.15    9.95
  12 -26   8    2.12    8.06
   5 -21   8   22.41    9.64
 -30  31   8   26.06   10.40
  10 -24   7   12.09   10.27
  10 -23   6  161.83   15.89
   0 -15   6  606.45   31.42
   5 -18   5  463.20   25.88
 -27  31   5   25.08    8.76
  -1 -11   4  368.48   19.82
  31 -29   3   34.47   11.00
 -20  19   3   61.01    8.99
  32 -27   2    1.46    9.57
 -15  13   2  595.45   29.43
 -16  15   2    8.64    5.84
 -21  34   2  -17.93   10.55
 -21  37   2    4.83    8.23
  36 -25   1   10.22   10.37
 -16  22   1  152.08   12.82
  18 -15   0  255.55   16.37
 -14  34   0   35.40   11.23
  22 -13  -1   -0.25    6.12
  20 -12  -1   -3.60    6.57
  -9  25  -1   97.87   10.85
  19  -6  -2    4.56    4.20
  12  -1  -2   27.52    2.44
  -3  26  -2   15.44    6.90
   3 -20  11   23.74    9.39
 -29  25   9   21.43    8.13
  -3 -14   8    9.09    7.86
   0 -16   7   -2.72    7.20
  -9  -7   7  646.29   30.92
 -28  29   6   82.46   11.76
  26 -29   4    2.97   10.02
  16 -24   4   18.08    9.52
 -26  36   4   24.42    9.04
  37 -28   2   28.48    9.57
 -20  26   2  427.52   25.58
 -21  31   2   22.89    9.27
 -18  32   1  230.75   18.63
 -18  35   1  117.41   14.73
  24 -18   0  389.30   22.86
  -4   5   0 3364.25  143.35
 -13  23   0  146.82   13.42
 -14  28   0  139.80   14.20
  31 -16  -1   78.94   10.22
  -9  34  -1    6.82    9.92
  23  -8  -2    0.40    4.58
  21  -7  -2   90.39    7.86
   0  14  -2   86.49    8.03
  -3  23  -2   -1.31    5.79
  -3  29  -2    7.50    9.06
  -1  34  -2   58.97   11.20
   0  35  -2    0.00    9.72
   7  25  -3  126.12   14.03
  -6 -11   8   18.36    7.65
 -29  34   6   43.91   10.40
 -26  26   5    1.59    9.67
 -22  19   4  471.34   26.44
 -24  36   3   35.45   10.63
 -14  11   2  801.79   37.57
 -17  17   2   -0.08    6.37
  39 -25   1   -0.33    9.95
   3  -7   1  137.83    8.66
  22 -17   0    8.49    6.29
  -8  20  -1    5.44    7.33
  30 -10  -2   -0.58    5.19
   6   5  -2  157.57    8.13
  -1  16  -2   10.60    6.75
  -2  33  -2   47.11   10.73
  24   0  -3   43.33    3.83
   6  21  -3   40.41    7.86
  14 -27   8    0.91    8.28
 -29  26   8    3.05    7.35
 -26  22   6   15.64    7.93
  24 -28   4    6.22    9.34
  22 -27   4    2.87    8.74
  20 -26   4  150.70   14.35
  18 -25   4  470.61   28.02
 -17   9   4  134.18    9.29
 -25  28   4   43.84   10.20
 -26  33   4   18.76    9.22
  29 -28   3  135.32   15.99
   6 -15   3  648.88   32.46
 -21  21   3   22.66    6.72
  29 -23   1  211.11   16.69
  13 -15   1   40.19    7.43
   0  -4   1  278.89   13.17
 -18  29   1  140.96   13.67
 -18  38   1   15.01    8.91
  36 -21   0   -0.48   10.65
 -14  37   0    1.38    8.51
  -8  38  -1   -6.09    8.41
   1  12  -2   39.53    5.31
   8  14  -3  103.71    8.59
   6  24  -3    2.72    8.81
  12 -25   7   77.60   11.78
   5 -20   7    7.65    9.82
  12 -24   6   90.80   12.56
   5 -19   6  185.78   15.08
  -3 -12   6 1233.40   57.06
  -6  -9   6  731.42   34.85
 -28  36   5    4.05    8.23
  13 -20   3  229.84   15.99
  12 -17   2  338.41   20.24
 -18  19   2    4.68    7.53
 -17  24   1   -3.83    7.98
  39 -21   0   31.07    8.91
  31 -20   0   39.08    9.77
  -2   8  -1  847.29   38.15
  -2  18  -2  355.23   21.08
  -3  32  -2   -8.31    9.29
   7  16  -3   37.22    6.60
   9 -24   9   25.18   10.45
 -30  32   7    4.28    8.01
  14 -24   5   62.95    9.87
 -23  21   4    0.25    6.67
   2  -9   2   57.23    5.97
  34 -24   1  173.03   18.53
   6  -6   0 2443.38  104.97
 -14  25   0   51.62    9.04
  34 -16  -1   32.38   10.22
 -10  27  -1   25.20    8.01
 -10  33  -1   94.93   13.52
  -9  37  -1    0.10    8.26
  -4  28  -2  153.24   14.03
   9  12  -3   68.16    6.77
   6  18  -3  140.45   11.46
 -12  -5  11   -0.23    5.26
   6 -22  10   12.54    8.49
   1 -18  10  126.85   14.48
 -30  27   9   22.96    9.79
  -3 -13   7    5.82    6.77
  26 -30   5    3.88    9.29
 -10  -3   5  330.00   15.31
   9 -19   4   25.43    8.38
  27 -27   3   87.40   13.04
  35 -27   2   -4.68    8.96
 -21  28   2    0.38    6.65
 -22  36   2   -1.36    8.21
  27 -22   1   12.34    7.45
  11 -10   0  617.08   29.41
 -15  33   0  134.56   14.96
  -9  22  -1   -2.47    6.80
   2  10  -2  825.26   37.77
  -3  20  -2  158.46   12.54
  -4  25  -2   40.54    8.23
  13   7  -3   57.54    4.63
   5  23  -3  161.53   13.47
   4 -20  12   -0.38    9.06
   0 -17  11   -3.95    7.88
 -16   0  11    1.33    3.15
   7 -22   8   56.58   10.40
  14 -26   7   30.64    9.77
  -6 -10   7  500.50   26.04
  14 -25   6   33.26   11.96
 -27  24   6   58.92   10.37
 -29  31   6   41.55    9.64
  24 -29   5    5.89    8.71
  16 -25   5    1.41    7.93
   7 -19   5   16.09    6.92
 -22  15   5    0.08    5.01
 -27  28   5   12.79    9.87
 -28  33   5   -5.72    8.18
  15 -21   3   14.35    8.51
 -14   7   3 1749.66   76.27
 -22  23   3   -0.20    7.63
  28 -25   2   75.26   11.36
 -13   9   2  169.76   10.42
 -19  21   2    1.21    6.04
 -22  33   2    0.60    9.47
  15 -16   1  349.52   20.27
 -19  34   1    9.57   10.20
 -15  30   0  219.54   17.40
 -15  36   0    4.00   11.41
  -4  31  -2  130.41   14.58
   6  27  -3    3.90    7.03
   5 -21  11   -3.27    9.72
   2 -18   8   56.15   10.53
 -30  28   8   68.31   12.19
  16 -27   7   22.56    9.49
 -18   6   6   63.53    5.31
  22 -28   5   -3.10    9.64
  20 -27   5   38.90   11.20
  18 -26   5    4.53   10.68
   2 -15   5   95.36    9.77
 -21  13   5  342.37   19.29
 -23  17   5  104.90   10.45
 -24  23   4  402.42   24.47
 -26  30   4   -1.66    8.36
  25 -26   3   28.25    8.99
 -24  30   3   -4.48    9.19
  37 -24   1   20.72    9.17
 -18  26   1   10.12    6.50
 -19  37   1   -2.32    8.74
  29 -19   0  171.98   14.30
 -10  36  -1   49.45   12.97
  28  -9  -2  124.74   10.68
  -2  36  -2   21.83    8.96
  -1  37  -2   -3.35   10.30
   5  20  -3  147.60   12.41
   5  26  -3  122.57   14.33
  11 -25   9    3.83    9.85
   4 -20   9   -3.98    8.38
 -10  -7   9   25.86    5.94
  18 -28   7  108.85   13.97
  16 -26   6  211.84   19.97
  23 -25   3  175.80   15.71
  17 -22   3   94.30   12.34
  26 -24   2  203.98   16.34
  14 -18   2   40.24    8.28
  -1  -6   2  431.05   20.14
  40 -24   1   -2.54    7.48
   8 -11   1  466.12   23.34
 -19  31   1   26.34    9.04
  34 -20   0   36.43   11.66
 -10  14   0 2073.24   91.65
 -11  16   0  394.41   21.70
  -3  35  -2    7.96    8.03
   7 -21   7   39.13   10.10
  22 -29   6   20.87    9.74
  20 -28   6   13.40    9.44
 -24  19   5   -1.08    5.19
 -27  35   4   42.28   10.53
  21 -24   3  123.00   12.51
  19 -23   3  117.01   12.36
  33 -26   2    9.59   10.12
   7 -13   2    1.28    5.59
 -20  23   2   85.51   10.63
  32 -23   1  122.52   13.92
  23 -20   1  115.62   11.61
  17 -17   1    7.60    7.30
 -12  18   0  679.98   34.29
 -15  27   0  210.80   16.49
 -15  39   0   13.85    9.09
 -10  24  -1  183.51   14.45
  -4  22  -2   90.62    9.85
  22   1  -3    1.16    2.01
  10  10  -3  282.16   14.86
   8 -23  10    9.19   10.73
  -4 -13   9    1.66    7.10
 -25  15   8   12.77    6.02
   7 -20   6  135.57   13.60
 -28  26   6   44.32   10.70
  29 -29   4   45.55   11.00
  11 -20   4    3.45    7.53
  32 -28   3   16.32    9.77
   8 -16   3  533.48   28.15
 -23  25   3  142.94   13.32
  24 -23   2   32.41    8.36
  16 -19   2  204.13   15.44
 -22  30   2  166.69   16.82
  21 -19   1    5.56    6.45
  19 -18   1  347.08   21.30
  37 -20   0   19.54   10.63
  -9  12   0  405.97   20.92
 -13  20   0  681.03   35.10
  27 -14  -1   17.90    7.03
 -11  29  -1   -1.51    6.82
  -5  27  -2  106.61   11.61
  -5  30  -2  101.20   13.67
  -4  34  -2  100.11   14.65
   4  22  -3   39.05    7.88
   4  25  -3  125.82   13.77
  -3 -14  11   13.12    8.26
  -2 -15  10   32.31    8.86
 -11  -6  10   68.39    7.83
  13 -26   9    3.83   10.15
 -31  29   9   11.91    9.14
   9 -23   8  169.91   15.96
 -26  17   8    9.14    6.37
   2 -17   7    2.42    6.45
 -31  34   7   14.35    9.19
 -20  11   5  671.99   32.63
 -25  21   5   81.78   10.83
 -28  30   5   48.19   10.05
 -16   7   4  119.93    8.01
 -25  25   4  171.57   15.36
   3 -12   3  773.77   36.89
  22 -22   2  598.85   32.76
 -14  15   1 1036.59   48.47
 -15  17   1    2.34    6.72
  27 -18   0  677.68   35.63
 -16  32   0   22.86    9.57
 -16  35   0    4.38   12.84
  32 -15  -1    1.96    5.97
 -11  35  -1   47.01   11.53
 -10  39  -1    6.02    8.71
   7 -22  11   56.83   11.56
  -7 -10   9    9.04    6.22
 -26  16   9   10.78    6.07
 -24  13   8   18.94    6.02
 -27  19   8   36.66    8.21
 -30  29   7   -2.09    9.34
   2 -16   6  393.43   23.06
 -30  33   6    5.41    8.51
 -29  35   5   11.83   10.85
  27 -28   4    7.98   10.50
 -25  32   3   77.60   13.07
  20 -21   2   78.13   11.15
  18 -20   2   13.55    6.95
 -23  38   2   13.87    9.32
 -16  19   1   92.81   10.70
 -19  28   1   -1.91    6.90
 -20  36   1   79.29   13.07
  35 -15  -1   -3.70    7.88
  31  -9  -2   25.56    7.10
  -5  24  -2   12.11    6.82
  -5  33  -2   94.93   13.12
   4  28  -3   43.08    9.97
   1 -17  12   14.08   10.83
   3 -19  10   27.70   10.07
 -25  14   9   11.43    5.67
 -27  18   9    5.94    6.70
 -31  30   8   19.84    8.49
 -27  32   4   10.27    8.89
  30 -27   3   24.65   11.36
  36 -26   2   91.55   13.24
  31 -25   2    1.66    9.79
 -21  25   2    3.88    7.03
 -23  35   2    8.28    9.52
  35 -23   1   10.30   11.43
  30 -22   1    0.55    7.23
 -13  13   1  744.66   35.55
 -20  33   1   74.91   12.97
  13 -11   0 1683.41   74.76
 -14  22   0   14.70    9.04
 -16  38   0   14.98    9.34
 -11  26  -1   52.55    9.24
  26  -8  -2   63.93    7.78
   5  17  -3   12.21    5.92
  -6 -11  11   12.16    7.05
  -9  -8  11    0.20    5.67
  10 -24  10   19.99   11.03
   6 -21   9   30.52    8.81
  11 -24   8   42.33    9.97
 -28  21   8    8.51    6.57
   9 -22   7   32.63    9.62
  -1 -12   5    0.40    4.99
 -26  23   5   -0.55    7.73
  13 -21   4   39.66    8.49
 -24  27   3    0.05    9.67
 -17  21   1   43.61    8.66
  32 -19   0   52.68    9.59
  25 -17   0  125.62   11.78
 -16  29   0   42.02    9.19
  25 -13  -1   41.02    7.65
 -11  38  -1    7.23    8.91
   3   8  -2  464.09   21.93
  -3  38  -2    5.49    8.51
   6  15  -3  124.89    9.79
   3  24  -3    9.24    7.45
   2 -18  11    1.11    8.54
  -5 -12  10    4.26    6.02
 -28  20   9   90.57   11.83
   4 -19   8   41.07    9.39
  -1 -15   8   37.84    9.77
 -24  14   7   15.64    5.92
   9 -21   6   69.60    9.92
 -29  28   6   27.87    9.34
  25 -27   4   22.41   10.58
 -26  27   4   15.01    9.01
 -28  37   4    3.37    8.56
 -23  32   2    8.03   10.25
  38 -23   1   -0.10    9.92
  41 -23   1   14.48    8.38
  -8  10   0  512.38   24.80
  -7  15  -1  687.35   33.74
  -8  17  -1    6.55    6.12
  -9  19  -1  503.72   27.14
 -12  31  -1    5.36    7.88
 -12  34  -1   36.94   13.24
  -6  29  -2    2.24    7.15
  -4  37  -2   28.93   10.93
   4  19  -3   53.23    7.40
   3  27  -3   22.33   10.50
  -8  -9  10   29.61    7.35
 -32  31   9   -1.28    9.47
  23 -26   4   -2.85    8.56
  15 -22   4  484.05   28.35
 -12   7   2  270.53   13.95
  -7   4   1  129.40    7.13
 -15  24   0  291.76   19.67
  -3  17  -2  538.82   28.05
  -6  26  -2   11.20    7.15
  -6  32  -2    0.43    9.12
  -5  36  -2    4.86    7.93
  20   2  -3    2.79    1.51
   7  13  -3  115.37    8.71
 -24  12   9   16.97    5.46
 -29  22   9   39.61    9.04
  13 -25   8   -0.76    9.95
 -23  11   8   54.72    7.03
 -29  23   8   29.01    8.38
 -13  -2   7   83.97    5.41
 -31  31   7   10.83    8.56
  27 -29   5    4.71    8.79
   4 -16   5  127.66   11.56
 -27  25   5   39.38   10.73
 -29  32   5   -1.16    9.09
  21 -25   4   96.64   12.29
  17 -23   4  495.43   28.88
   6 -16   4   62.85    9.57
  28 -26   3   91.58   13.29
  10 -17   3  683.20   34.90
   9 -14   2  267.61   16.11
 -22  27   2  190.08   15.66
  28 -21   1   44.01    8.41
  10 -12   1  346.65   18.78
 -12  11   1  601.64   28.96
 -18  23   1  157.15   13.27
 -20  30   1  126.30   13.50
  35 -19   0    5.49    8.99
  38 -19   0   74.63   12.99
  23 -16   0  258.67   17.32
  15 -12   0  932.33   43.76
 -17  34   0   48.29   13.67
 -17  37   0   16.06   10.15
  23 -12  -1  350.93   20.04
  15  -8  -1  693.92   32.51
   8  -3  -1 1351.94   58.19
  -1   6  -1 1660.87   71.81
  -6  13  -1   62.57    6.97
 -10  21  -1    0.83    7.15
 -12  28  -1   30.52    9.87
 -12  37  -1    7.50   11.10
  -2  15  -2  556.82   28.30
  -4  19  -2   25.43    8.89
   3  21  -3  136.20   11.51
 -32  32   8   -3.27    9.82
  11 -23   7   43.81   12.46
 -28  22   7   67.31   10.50
 -31  35   6   29.96    9.95
 -19   9   5   25.61    4.99
  19 -24   4    1.18    6.80
 -28  34   4    6.19    8.86
 -25  29   3  133.63   14.73
 -26  34   3   55.85   13.32
  -6  35  -2    7.78    8.99
   2  26  -3  171.62   16.11
   3  30  -3    4.23    8.94
   8 -22   9   22.11    9.09
  15 -26   8    3.07    7.86
 -23  12   7   65.34    7.86
  11 -22   6    2.62    7.13
  25 -28   5   12.79    9.95
  -4  -9   5  667.81   31.95
  34 -25   2   48.97   12.04
 -24  37   2   18.91    9.44
  33 -22   1    2.52    9.34
 -21  35   1  148.21   16.64
 -21  38   1   59.95   11.91
  30 -18   0  312.30   21.00
  21 -15   0  204.06   15.33
  17 -13   0 1022.97   47.99
 -17  31   0   25.76    8.84
  21 -11  -1    1.44    6.55
 -11  23  -1  294.25   19.14
  24  -7  -2   28.43    5.34
  -5  21  -2  789.83   39.61
   2  23  -3  180.84   14.83
  -2 -14  12   55.57   11.26
   5 -20  10    7.33    9.37
 -27  17  10   -1.56    5.49
 -30  24   9   36.13    9.01
  17 -27   8   19.84    8.51
  -4 -12   8    7.38    8.44
   4 -18   7   27.87    9.19
  -1 -14   7    0.50    6.07
  -1 -13   6  978.15   46.93
 -30  30   6    6.67    8.23
  13 -22   5    7.48    6.90
 -27  29   4   19.14   11.18
  26 -25   3  171.17   15.71
 -19  25   1  141.76   13.87
 -16  26   0  119.00   12.49
  33 -14  -1    4.28    8.36
  19 -10  -1  487.40   25.08
  17  -9  -1   -0.08    5.19
  29  -8  -2   20.72    5.54
  -1  13  -2   69.07    7.68
  -7  28  -2  133.07   12.99
  -7  31  -2  153.19   15.86
   2  29  -3   99.91   13.27
   3 -18  12    5.51    9.69
 -30  25   8   96.06   13.47
  13 -24   7   34.37   10.10
 -29  24   7    4.38    7.15
   4 -17   6   70.28    9.85
  23 -27   5   35.91   11.10
  -7  -6   5  589.91   27.55
 -28  27   5   35.93   10.60
  30 -28   4   10.58    9.37
  12 -18   3   26.34    8.41
   0  -9   3  328.27   17.00
 -21  18   3    6.77    6.85
  27 -23   2    0.65    7.00
 -23  29   2   87.70   13.50
 -24  34   2   20.17   10.50
  42 -22   1   26.36    9.57
  26 -20   1  147.98   13.60
 -13  36  -1  129.67   15.18
  -6  23  -2   78.56   10.45
  -7  34  -2  123.56   14.76
  11   8  -3   47.69    4.76
   4 -19  11   72.92   13.19
   0 -16  10   18.41    9.22
 -26  15  10    5.46    5.56
   6 -20   8  287.73   21.43
  15 -25   7  192.04   17.53
  23 -28   6   40.49   11.03
  13 -23   6   74.13   11.20
 -25  17   6  100.64   11.00
 -26  19   6  160.62   14.45
  21 -26   5   17.37   12.34
  15 -23   5   41.50    9.17
 -30  34   5   -0.05    8.23
  24 -24   3   43.74   10.65
 -20  16   3  152.51   11.68
 -22  20   3   20.70    8.01
  37 -25   2   45.88   11.13
   4 -10   2   55.57    5.94
  36 -22   1   -1.23    8.56
  39 -22   1    4.96    7.55
   5  -8   1 1365.62   60.20
 -21  32   1  294.27   21.86
  -5  11  -1   94.37    7.98
 -12  25  -1   38.37    8.74
 -13  30  -1   17.17    8.33
  14  -2  -2  205.59   10.30
   8  11  -3  176.74   11.15
   1  25  -3  157.70   13.82
   1  28  -3  120.16   13.95
  -1 -15  11    0.48    7.33
  10 -23   9   37.01   11.31
 -10  -6   8   82.26    8.11
  19 -27   7   13.29    8.61
  17 -26   7   50.84   11.26
 -32  33   7    3.37   10.12
  19 -25   5   26.72    9.52
  17 -24   5   -4.91    7.10
   5 -13   3  474.76   25.03
 -23  22   3    3.32    5.84
 -26  31   3  114.39   15.76
  11 -15   2  557.35   28.78
  12 -13   1  503.77   25.88
 -20  27   1  133.91   13.24
  33 -18   0  152.71   14.60
   8  -7   0 1668.30   72.74
 -17  28   0   46.88    9.47
 -18  36   0   -7.53   10.22
  28 -13  -1  130.61   11.66
 -13  39  -1   32.91   10.40
  -6  38  -2    7.88    8.61
 -31  26   9    1.51    7.25
  -7  -9   8   11.23    6.60
 -31  27   8   51.37   10.40
 -30  26   7    5.06    7.70
  21 -27   6   81.33   12.94
  19 -26   6   33.87   11.36
  15 -24   6   43.66   10.55
 -24  15   6   56.78    7.86
 -27  21   6  123.15   12.79
  28 -27   4   54.39   12.64
   8 -17   4  185.85   14.13
 -28  31   4    9.17    8.38
 -29  36   4    7.63   10.47
  31 -26   3   42.00   11.96
  22 -23   3    8.36    7.68
  14 -19   3  435.15   24.98
 -19  14   3  161.33   12.01
 -27  36   3    7.10    8.61
  32 -24   2    5.09    9.74
  25 -22   2  518.02   29.81
 -19  18   2   45.42    7.76
 -20  20   2   -3.10    6.12
  31 -21   1   42.45   11.13
  39 -18   0   -0.83    8.49
  28 -17   0  130.58   12.84
 -18  33   0   62.77   12.01
 -18  39   0   22.49    9.54
  22  -6  -2   29.28    5.29
  -7  25  -2   -1.36    8.18
   3  18  -3  190.86   13.72
   2  20  -3   10.70    5.29
   7 -21  10    2.69   10.07
   3 -18   9  116.91   12.99
 -14  -2   9   97.22    7.23
   1 -16   8   -3.68    8.13
 -31  32   6   19.06    9.29
   6 -17   5  987.62   48.34
 -29  29   5   11.73    9.49
  -2  -9   4  143.93   10.00
 -22  16   4   82.06    9.17
 -23  18   4    4.48    5.06
 -24  20   4  322.22   20.57
  20 -22   3   16.90    8.94
  18 -21   3   11.08    7.40
  16 -20   3  432.61   25.53
 -13   5   3 1377.68   59.90
 -18  16   2  364.37   21.00
 -24  31   2   19.19   10.70
 -11   9   1   58.79    5.72
 -22  37   1   11.83    9.42
  36 -18   0   -3.42   10.68
  -7   8   0  523.66   24.83
  -8  30  -2  132.90   13.67
  -8  33  -2   82.31   14.81
  -7  37  -2   32.36   10.25
   4  16  -3  298.91   17.63
   1  31  -3   22.99    8.71
 -15  -1  10   36.13    5.06
 -25  13  10   66.57    8.31
  12 -24   9   17.40    9.01
 -23  10   9   25.78    5.06
   6 -19   7   59.55   10.47
 -28  23   6   17.78    6.87
 -25  22   4  235.30   17.70
 -24  24   3   20.97    7.20
  23 -21   2  391.39   24.17
 -21  22   2   34.82    7.63
 -25  36   2   -0.25    8.86
  22 -18   1    1.03    6.45
 -13  27  -1   22.54    7.93
 -14  32  -1   21.33    9.12
   1  22  -3    2.49    6.77
   0  27  -3   30.06   10.02
   6 -20  11   43.43   10.65
  14 -25   9   -0.60    9.19
   8 -21   8   63.70   11.00
  -4 -11   7   38.17    7.40
 -22  10   7  245.27   14.63
  -4 -10   6  770.95   37.11
  26 -26   4   81.68   13.04
  13 -16   2    7.40    7.48
 -17  14   2  574.22   29.41
  14 -14   1  227.37   14.76
 -21  29   1  163.59   14.96
 -22  34   1   17.32   10.95
 -14  19   0  347.15   20.82
 -18  30   0  101.83   12.16
 -14  38  -1   36.03   10.30
  20  -5  -2   75.04    6.87
  -8  27  -2    6.50    6.82
  -8  36  -2   30.19   11.41
   0  30  -3   31.25   11.31
 -32  28   9    1.81    8.08
 -22   9   8   12.04    4.23
 -32  29   8    3.70    7.05
 -31  28   7   -3.35    8.84
   6 -18   6   59.85    9.69
 -23  13   6  177.77   12.74
 -29  25   6   -5.31    7.58
  28 -28   5   16.11   10.53
   1 -13   5   24.15    6.77
 -31  36   5   -3.68   11.10
  10 -18   4   81.20    9.22
 -21  14   4   53.73    7.48
 -26  24   4    5.24    7.70
  29 -25   3  111.17   14.15
 -18  12   3   79.69    8.56
 -25  26   3  131.14   13.67
 -27  33   3    3.40   10.47
  35 -24   2   16.27   10.20
  21 -20   2   69.24    9.69
 -22  24   2   16.49    7.40
  34 -21   1   12.84    9.90
  20 -17   1   17.63    7.86
  16 -15   1  509.91   27.04
 -13  17   0 3059.05  134.28
 -15  21   0  345.94   21.43
 -19  38   0   66.50   12.72
  31 -13  -1   20.70    7.45
   5  14  -3   12.79    5.51
   0  24  -3   17.32    7.73
   0 -15  12   36.18   11.00
  -4 -12  11   13.45    8.66
  -3 -13  10   21.86    8.01
 -30  31   5   38.85   10.10
   3 -13   4    2.39    5.54
 -29  33   4   -6.24    8.36
  34 -26   3   18.66   10.42
  -3  -6   3   47.29    4.46
  38 -24   2    5.79    8.74
  30 -23   2    5.16    8.33
  19 -19   2  131.21   12.44
  15 -17   2  142.94   13.87
  40 -21   1    4.73    9.74
  29 -20   1    7.96    7.38
  18 -16   1  638.81   33.04
  26 -16   0  244.54   16.77
 -16  23   0   70.93    9.74
 -19  35   0    9.12   12.19
  34 -13  -1   -4.05    9.17
  26 -12  -1  345.79   20.57
 -14  29  -1   65.19   10.00
  27  -7  -2    0.33    5.09
  18  -4  -2   27.14    4.81
  16  -3  -2    9.44    3.32
  -9  32  -2    2.24    8.96
   2 -17  10   -1.69    8.44
  10 -22   8   35.98   11.00
 -32  34   6    5.16   10.17
  24 -25   4   -1.36    8.44
  17 -18   2   60.36   10.10
 -23  26   2   73.45   10.25
 -25  33   2   -2.59   11.78
  37 -21   1    2.19    8.18
  31 -17   0   65.92   10.73
 -12  15   0 1309.89   59.98
  -9  35  -2   12.56    9.54
  -1  29  -3   75.84   13.62
   0  33  -3   10.45    9.87
   1 -16  11   12.11   10.07
   5 -19   9   82.64   12.61
  -5 -11   9  227.62   16.90
   8 -20   7    3.05    8.76
   1 -15   7    0.38    7.08
 -10  -4   6  479.57   22.61
 -30  27   6   40.74   10.45
  26 -27   5   47.87   11.71
  31 -27   4  123.88   14.91
 -27  26   4  127.16   15.06
 -22  31   1   17.42    9.67
 -17  25   0   42.48    8.99
  -4   9  -1 1729.54   75.72
 -10  18  -1   72.24    9.22
 -11  20  -1  710.37   36.33
 -15  34  -1   42.05   11.78
  -9  29  -2    6.87    8.31
  -8  39  -2   -2.12    8.56
  -1  26  -3   48.32    9.97
 -13  -3  11    0.18    4.99
 -33  30   9    2.57    8.23
  12 -23   8   62.50   10.98
  -7  -8   7  101.60    8.86
 -10  -5   7  231.98   13.17
 -32  30   7   -4.15    9.52
   1 -14   6  163.84   12.97
  -7  -7   6   78.96    7.43
  22 -24   4    3.02    7.18
  12 -19   4  310.59   19.84
  27 -24   3    4.48   10.50
   7 -14   3 1625.62   73.55
 -26  28   3  174.19   16.59
 -16  12   2   47.34    7.38
 -26  38   2   14.65    9.42
 -17  18   1  364.15   22.16
 -18  20   1   70.15    9.27
 -19  22   1  532.42   29.28
 -23  36   1   36.26   12.31
 -19  32   0   21.40    9.59
 -12  22  -1  437.37   25.63
  30  -7  -2    3.78    5.26
  -1  32  -3   51.42   10.50
   3 -17   8  204.41   17.58
 -33  31   8   18.56   10.10
   8 -19   6  119.12   12.49
 -18   7   5  110.01    7.48
  20 -23   4  148.48   14.35
  14 -20   4  251.90   17.80
  -5  -6   4   37.54    5.11
 -15   5   4  272.70   13.60
 -28  35   3   25.41    9.72
 -24  28   2   -3.98    8.08
  34 -17   0   52.27   10.83
  37 -17   0   29.49    9.06
  24 -15   0  747.05   37.97
  10  -8   0 1119.46   50.08
  -9  16  -1  216.52   14.28
 -15  31  -1   42.53    9.90
  -8  24  -2  160.65   14.43
  -9  38  -2    1.26    8.54
  -7  -9  11   11.00    7.18
   0 -15   9  370.69   24.40
  16 -25   8    4.96    8.28
  14 -24   8    1.74    9.95
  -2 -13   8    0.68    9.06
  24 -26   5    8.69   12.79
 -25  18   5   33.67    7.60
 -26  20   5   52.17    9.19
 -27  22   5   36.23    8.99
 -31  33   5   -2.67    9.82
  18 -22   4  380.97   23.87
  16 -21   4   -1.06    7.13
 -20  12   4   30.19    6.02
 -28  28   4   14.76   10.85
 -30  35   4    8.84   10.63
  -6  -3   3   88.25    5.09
  33 -23   2  105.15   14.23
   6 -11   2    1.01    4.63
  32 -20   1    4.51    7.91
  27 -19   1   41.32    9.32
 -16  16   1 1157.25   54.16
 -20  24   1  130.93   13.70
 -11  13   0  931.95   43.46
 -18  27   0  224.05   17.75
 -20  37   0   43.03   11.31
  24 -11  -1   85.51    9.27
 -13  24  -1   66.27    9.64
   4   6  -2 3578.93  152.49
 -10  34  -2   36.89   11.78
   6  12  -3  191.14   12.01
   1  19  -3  152.74   12.67
   0  21  -3   33.94    8.13
  -2  28  -3  111.47   13.04
  -2  31  -3   38.52   10.45
  -6 -10  10   -1.26    6.22
   7 -20   9   -2.34    7.13
  -8  -8   9  138.74   11.61
  10 -21   7   42.30   10.53
  24 -27   6   81.81   13.24
 -22  11   6    5.72    4.66
 -31  29   6   17.47    8.31
  29 -26   4   64.23   12.82
  -8  -3   4   -0.33    2.62
  25 -23   3   66.37   10.32
 -27  30   3    6.92    9.54
 -26  35   2   24.27   10.12
  41 -20   1   -4.36    9.49
 -23  33   1   12.49   10.37
  -9  26  -2    8.18    7.18
 -10  31  -2   67.96   13.04
   9   9  -3  316.36   16.14
  -1  23  -3   14.23    7.70
  -1  35  -3    6.80    8.71
 -10  -6  11   11.36    6.72
   4 -18  10   13.90    9.85
 -11  -5   9   83.37    8.38
  10 -20   6   -1.11    6.67
  22 -25   5   33.87   10.53
 -24  16   5   77.28    9.37
 -28  24   5   65.29   11.13
  36 -23   2  109.98   14.23
   7  -9   1 1980.40   86.57
 -21  26   1    2.72    7.18
  29 -16   0   68.11    9.12
 -20  34   0   42.43   11.78
  29 -12  -1  133.02   12.09
 -14  26  -1  319.76   21.23
 -16  36  -1   82.72   13.37
 -10  37  -2   47.97   10.73
   2  17  -3   62.09    7.53
   2 -16  12   15.81   10.20
  -3 -12  12   82.72   12.79
 -24  11  10   33.09    5.46
  20 -26   7   11.63    9.42
  12 -22   7  269.04   21.96
 -33  32   7   -3.35    8.13
  22 -26   6   21.68   10.63
  12 -20   5  433.29   25.78
 -29  30   4    6.77    8.08
   9 -15   3  207.66   14.53
 -17  10   3  568.53   27.85
  39 -23   2   32.88    9.90
  26 -21   2  145.94   13.55
   1  -7   2  825.89   37.22
 -11   5   2   -0.91    2.87
 -25  30   2   55.34   11.73
  35 -20   1   11.61   11.66
  38 -20   1   19.21   10.60
 -15  14   1   16.47    5.79
 -24  38   1   46.91   11.41
  22 -14   0   13.35    6.50
 -19  29   0   95.58   11.88
  -8  14  -1  329.95   18.41
  25  -6  -2   -2.04    4.96
  -2  25  -3   61.49   10.10
  -2  34  -3   40.31   10.00
   3 -17  11   18.15   10.10
 -34  33   8   -2.97    8.64
  18 -25   7  120.81   14.91
  14 -23   7   94.45   13.57
  20 -24   5  122.30   13.82
   3 -14   5  284.63   17.50
 -29  26   5    0.18    8.51
   5 -14   4  698.46   34.95
  35 -25   3    9.95   12.01
  23 -22   3    9.34    7.33
   2 -10   3 1131.45   51.29
 -29  37   3   10.75   10.90
  25 -18   1   -1.49    7.03
  32 -12  -1   18.58    8.18
 -15  28  -1  116.71   12.92
 -16  33  -1   86.14   12.82
 -10  28  -2   24.40    8.23
  -3  30  -3   38.85   12.31
  -9  -7  10  112.43   11.43
 -12  -4  10  131.51   10.93
   9 -21   9    8.81    9.42
   5 -18   8  119.96   14.48
  16 -24   7   26.21   10.42
   3 -16   7   21.55    8.44
  20 -25   6   14.96   12.77
  12 -21   6   90.27   11.33
  29 -27   5   29.99   10.55
  18 -23   5   17.78    8.46
  16 -22   5   86.82   11.26
  14 -21   5   37.19    8.71
 -32  35   5   -0.05    8.03
  27 -25   4    4.53    9.82
  30 -24   3   -7.63   10.10
 -28  32   3   47.29   13.19
  31 -22   2   18.81    9.37
 -10   7   1  613.78   28.38
 -22  28   1    6.19    7.00
  38 -16   0   41.29    9.74
  12  -9   0  658.60   31.17
  22 -10  -1  432.41   23.34
 -11  33  -2   46.46   11.94
 -11  36  -2    8.16    9.09
   3  15  -3  399.60   21.83
  -3  33  -3   56.28   12.41
  -2 -13  11    3.25    8.06
  -1 -14  10   19.94    9.64
  18 -24   6   15.44   12.51
  -2 -10   5  269.72   15.99
 -27  37   2   66.68   11.91
 -24  35   1  136.70   17.12
  32 -16   0   26.41    8.23
  20 -13   0  221.23   15.13
 -21  39   0   10.90    8.96
  -3  27  -3   57.81    9.67
  11 -22   9    9.19   10.17
 -30  22   8   58.49   10.53
  -2 -12   7    0.33    5.79
 -34  34   7    7.05    9.90
   3 -15   6   72.24    9.69
 -23  14   5  147.93   11.26
 -30  28   5   22.49    8.59
  32 -26   4   98.83   13.85
 -30  32   4   22.06    9.12
  21 -21   3   -1.61    7.20
  11 -16   3 1047.04   50.46
  24 -20   2   40.14    8.91
   8 -12   2    2.49    4.73
 -15  10   2 1288.01   57.89
  30 -19   1   11.71    7.28
  35 -16   0   12.04   10.73
 -10  11   0  944.79   43.46
 -20  31   0   52.85   10.40
 -21  36   0    7.18    9.64
 -17  38  -1   42.70   10.83
 -11  30  -2   53.68   10.20
 -11  39  -2   -0.78    8.11
   4 -17  12   16.57   10.70
  13 -23   9   26.21    9.54
   2 -16   9  107.11   13.37
 -29  20   8   11.33    7.45
 -31  24   8   25.15    9.54
   2  -5   1 1876.23   80.80
 -23  30   1   33.77    9.67
  27 -15   0  523.01   28.76
  14 -10   0  636.19   30.92
 -16  30  -1   -7.40    7.48
 -17  35  -1    6.47   13.02
  -4  29  -3    9.72    8.79
  -4  32  -3    9.42   10.73
  -3  36  -3    8.03    8.71
   5 -18  11    8.66   10.12
  -5 -10   8   19.31    7.73
 -28  18   8    7.03    6.62
 -29  21   7   -0.83    6.35
 -30  23   7    7.05    6.65
 -17   4   6  236.64   11.26
  27 -26   5   -4.86   10.93
  25 -24   4   30.22    9.64
 -19  10   4   25.51    5.31
  19 -20   3  167.39   14.38
  13 -17   3  915.68   45.52
 -24  21   3   78.91   10.58
 -25  23   3   48.19    8.71
 -29  34   3   27.17   11.38
  34 -22   2   12.67   13.09
  40 -22   2   -2.69    8.49
  16 -11   0  446.74   23.32
  27 -11  -1    7.18    6.42
  20  -9  -1  707.09   34.34
  -7  12  -1  562.61   27.70
  28  -6  -2    2.57    4.81
   7 -19   8   48.90   10.50
 -32  26   8   13.65    8.08
 -28  19   7   11.68    6.14
 -31  25   7   40.51    9.72
  -2 -11   6   73.12    8.51
 -31  30   5   65.57   10.98
  33 -24   3   23.57   13.40
  28 -23   3  114.21   14.43
  17 -19   3  357.95   22.23
  15 -18   3   77.50   10.20
 -23  19   3  118.87   11.73
  37 -22   2   10.75    9.01
  22 -19   2  629.29   33.94
  33 -19   1   44.82   10.37
  39 -19   1    6.62    9.22
   9 -10   1   48.02    6.12
 -14  12   1 1442.56   64.99
  -6   6   0 2178.26   93.89
 -16  20   0 1250.37   59.27
 -17  22   0    9.57    7.30
 -21  33   0   28.65   11.10
  -7  19  -2  119.23   11.71
 -12  35  -2    0.45    9.52
 -12  38  -2    3.55    8.64
  -1  20  -3   65.92    9.27
  -2  22  -3   18.43    6.62
  -3  24  -3   86.74   10.32
  -4  35  -3   -5.14    8.71
 -30  21   9    3.47    6.60
 -31  23   9    4.68    7.70
   0 -14   8   47.54   10.42
   5 -17   7   58.52   10.53
 -21   8   7   33.21    4.91
   7 -15   4  667.79   34.24
 -31  34   4   34.27   10.12
 -26  25   3   64.56   10.27
  29 -21   2   14.83    8.23
  36 -19   1   15.99    9.72
  21 -16   1  211.99   15.59
 -24  32   1   43.76   12.04
 -25  37   1   22.64   10.45
 -18  24   0   90.42   11.08
 -17  32  -1    4.00   10.95
 -12  32  -2    3.68   11.38
   4  13  -3  596.98   29.41
  -1 -13  12   15.54    9.39
 -29  19   9   93.47   11.96
 -32  25   9   12.72    7.91
 -27  17   7    5.26    6.24
 -32  27   7   -3.68    8.18
   5 -15   5  206.02   14.48
  30 -25   4    3.50   10.32
  23 -23   4    4.18    7.60
  36 -24   3    3.98    9.64
 -22  17   3   46.86    7.20
 -27  27   3   35.70   10.25
  10 -13   2   66.60    7.88
  28 -18   1    1.66    6.85
 -15  18   0  788.05   39.63
 -19  26   0  109.05   12.92
 -22  38   0   57.33   11.88
 -13  21  -1  135.39   12.79
 -14  23  -1 1164.23   56.28
  23  -5  -2   10.25    4.73
   7  10  -3  976.92   44.29
   0  18  -3  236.13   15.86
  -4  26  -3   41.77    9.47
  -5  31  -3   72.89   12.61
  -5  34  -3   63.23   12.87
   7 -19  11  159.84   18.31
  10 -21  10   -1.94    7.76
   1 -15  10   -1.49    8.36
   9 -20   8  313.23   22.56
 -27  16   8   -2.12    6.17
 -33  28   8   56.23   11.83
   5 -16   6  174.47   13.92
 -34  35   6    7.83   10.32
  25 -25   5   39.31   11.99
 -32  32   5   -2.17   10.05
 -27  23   4  158.53   14.88
 -30  36   3    1.18    8.49
  20 -18   2  129.78   12.41
  30 -11  -1   20.50    7.18
  18  -8  -1   65.32    6.92
 -12  19  -1  403.00   23.39
 -15  25  -1  425.28   26.04
 -18  37  -1   -6.04    9.92
  -6  17  -2 1022.12   48.57
  -4  38  -3    3.75   10.40
  -5 -10  11   14.38    8.28
   4 -17   9   37.87   10.20
 -33  27   9   14.53    8.31
  25 -26   6   12.94   10.05
 -29  22   6   65.32   10.47
 -30  24   6   49.43    9.24
  21 -22   4   27.85    8.33
 -26  21   4    3.27    6.07
 -28  25   4   52.93   12.34
  26 -22   3   17.30    7.96
  19 -15   1  856.36   42.28
  11 -11   1  845.58   39.78
  30 -15   0  217.95   16.77
  25 -14   0  104.52   10.98
 -20  28   0   74.81   12.01
 -22  35   0    3.15   10.75
  33 -11  -1   14.13    7.50
 -13  37  -2   -6.65    8.89
  -5  28  -3  116.03   13.85
  -5  37  -3   28.70    9.92
   0 -14  11    5.84    8.41
  -4 -11  10   14.48    7.33
 -28  17   9   42.86    7.93
  11 -21   8   11.28    8.69
   7 -18   7   -0.38    7.10
 -33  29   7    9.09    9.37
 -28  20   6    2.34    6.60
 -22  12   5    2.01    4.73
   9 -16   4  110.49   11.18
 -25  19   4   91.91   10.55
   4 -11   3  642.08   31.42
 -28  29   3  124.46   14.86
  32 -21   2   65.24   11.83
  12 -14   2  238.05   16.06
 -25  34   1   26.14   11.43
  36 -15   0   -0.13   10.17
   5  -4   0 4435.56  188.37
 -14  16   0 1205.20   56.18
  16  -7  -1  204.26   12.01
  14  -6  -1  319.38   16.42
  -3   7  -1  133.75    8.59
 -16  27  -1   11.38    8.21
 -18  34  -1   22.31   11.28
 -13  34  -2   14.40   10.25
   1  16  -3  709.66   35.02
  17 -24   8   -5.94    8.84
  15 -23   8    0.00   10.12
  13 -22   8    7.08    8.71
 -34  30   8   17.93    9.59
 -21   9   6   83.27    7.23
  23 -24   5  149.99   16.01
 -29  27   4    3.68    9.72
 -32  36   4   34.85   10.63
  41 -21   2    0.55    9.24
  16 -16   2   23.29    8.74
  14 -15   2  111.65   12.06
  40 -18   1   -3.80   10.12
  17 -14   1   43.23    9.24
  13 -12   1   50.13    6.95
 -20  21   1  365.91   22.69
 -21  23   1   48.37    8.36
 -22  25   1  154.43   14.13
  33 -15   0   46.28   10.88
   0   4  -1  260.66   12.72
 -11  17  -1   19.31    7.00
  -6  33  -3   44.27   11.15
 -22   8   9   21.78    3.60
  -8  -7   8   31.37    7.91
  23 -25   6   18.88   10.63
 -27  18   6   96.49   10.63
 -33  34   5   -4.61   10.00
  33 -25   4   -0.10    9.62
  28 -24   4   12.09   10.95
  19 -21   4    0.53    7.20
 -21  15   3   42.98    7.35
 -29  31   3  102.93   13.82
  31 -18   1    3.80    6.80
  15 -13   1 1319.94   60.68
 -19  19   1 1271.24   60.00
 -21  30   0   74.66   11.18
  25 -10  -1  383.84   21.81
 -17  29  -1  114.79   12.92
 -19  39  -1   57.56   11.26
  -5  15  -2 1257.19   57.79
  -6  30  -3  111.57   13.92
  -6  36  -3   21.28    9.90
   6 -18   9   86.74   11.91
   2 -15   8  104.57   13.55
   9 -19   7   72.82   11.28
   0 -13   7   33.19    8.21
  -5  -9   7  183.89   12.79
 -26  15   7   34.14    7.05
 -34  31   7   12.87   10.45
   7 -17   6   68.54   10.45
  21 -23   5   12.77    8.46
  -5  -7   5  515.25   25.23
  17 -20   4  327.71   21.96
 -24  17   4   37.47    7.81
 -30  29   4    5.44   10.05
  24 -21   3   93.19   11.83
 -16   8   3  520.99   25.20
  35 -21   2   11.41   10.35
  38 -21   2    5.72    8.89
  26 -17   1   41.75    9.54
 -23  27   1   33.16    8.51
 -23  37   0   16.14    9.47
  23   2  -3   68.66    4.81
   1 -14  12   40.84   11.71
 -17   2  11    2.34    3.83
   3 -16  10   15.76   10.17
 -35  32   8   -6.42   10.73
  21 -24   6   41.24   14.40
[truncated: 694,308 more chars]
