# Supplementary material for: In situ single-crystal synchrotron X-ray diffraction studies of biologically active gases in metal-organic frameworks
Source: Commun Chem. 2023 Mar 1;6:44. doi: 10.1038/s42004-023-00845-1 (PMC9977776; doi:10.1038/s42004-023-00845-1)
Supplement: Supplementary file 10 — Supplementary Data 7 [file 42004_2023_845_MOESM10_ESM.cif]

data_shelxt
_audit_creation_date               2022-07-29
_audit_creation_method
# start Validation Reply Form
_vrf_PLAT150_shelxt
;
PROBLEM: Volume as Calculated Differs from that Given ...    3905.07 Ang-3 
RESPONSE: Small difference due to dual occupancy modelling
;
_vrf_PLAT602_shelxt
;
PROBLEM: Solvent Accessible VOID(S) in Structure ........          ! Check 
RESPONSE: Expected in this metal organic frmaework
;
_vrf_PLAT971_shelxt
;
PROBLEM: Check Calcd Resid. Dens.  0.98Ang From O2              4.77 eA-3  
RESPONSE: Due to known diorder in framework, unmodelable
;
_vrf_PLAT097_shelxt
;
PROBLEM: Large Reported Max.  (Positive) Residual Density       4.56 eA-3  
RESPONSE: Due to known diorder in framework, unmodelable
;
_vrf_PLAT196_shelxt
;
PROBLEM: No TEMP record and _measurement_temperature .NE.        293 Degree
RESPONSE: Temperature is reported as 300 K, _cell_measurement_theta_min is also reported
;
_vrf_PLAT220_shelxt
;
PROBLEM: NonSolvent   Resd 1  O   Ueq(max)/Ueq(min) Range        6.9 Ratio 
RESPONSE: Due to known diorder in framework, unmodelable
;
# end Validation Reply Form
;
Olex2 1.5
(compiled 2022.04.07 svn.rca3783a0 for OlexSys, GUI svn.r6498)
;
_shelx_SHELXL_version_number       '2018/3'
_audit_contact_author_address      ?
_audit_contact_author_email        ?
_audit_contact_author_name         ''
_audit_contact_author_phone        ?
_publ_contact_author_id_orcid      ?
_publ_section_references
;
Dolomanov, O.V., Bourhis, L.J., Gildea, R.J, Howard, J.A.K. & Puschmann, H.
 (2009), J. Appl. Cryst. 42, 339-341.

Sheldrick, G.M. (2015). Acta Cryst. C71, 3-8.
;
_chemical_name_common              ?
_chemical_name_systematic          'Ni-CPO-27 CO loaded'
_chemical_formula_moiety           'C4.631 H1.545 Ni O3.903'
_chemical_formula_sum              'C4.63 H1.55 Ni O3.90'
_chemical_formula_weight           178.33
_chemical_melting_point            ?
loop_
  _atom_type_symbol
  _atom_type_description
  _atom_type_scat_dispersion_real
  _atom_type_scat_dispersion_imag
  _atom_type_scat_source
 'C' 'C' 0.0007 0.0007 'International Tables Vol C Tables 4.2.6.8 and 6.1.1.4'
 'H' 'H' 0.0000 0.0000 'International Tables Vol C Tables 4.2.6.8 and 6.1.1.4'
 'Ni' 'Ni' 0.2892 0.5565 'International Tables Vol C Tables 4.2.6.8 and 6.1.1.4'
 'O' 'O' 0.0040 0.0026 'International Tables Vol C Tables 4.2.6.8 and 6.1.1.4'

_shelx_space_group_comment
;
The symmetry employed for this shelxl refinement is uniquely defined
by the following loop, which should always be used as a source of
symmetry information in preference to the above space-group names.
They are only intended as comments.
;
_space_group_crystal_system        'trigonal'
_space_group_IT_number             148
_space_group_name_H-M_alt          'R -3'
_space_group_name_Hall             '-R 3'
loop_
  _space_group_symop_operation_xyz
 'x, y, z'
 '-y, x-y, z'
 '-x+y, -x, z'
 'x+2/3, y+1/3, z+1/3'
 '-y+2/3, x-y+1/3, z+1/3'
 '-x+y+2/3, -x+1/3, z+1/3'
 'x+1/3, y+2/3, z+2/3'
 '-y+1/3, x-y+2/3, z+2/3'
 '-x+y+1/3, -x+2/3, z+2/3'
 '-x, -y, -z'
 'y, -x+y, -z'
 'x-y, x, -z'
 '-x+2/3, -y+1/3, -z+1/3'
 'y+2/3, -x+y+1/3, -z+1/3'
 'x-y+2/3, x+1/3, -z+1/3'
 '-x+1/3, -y+2/3, -z+2/3'
 'y+1/3, -x+y+2/3, -z+2/3'
 'x-y+1/3, x+2/3, -z+2/3'

_cell_length_a                     25.74650(10)
_cell_length_b                     25.74650(10)
_cell_length_c                     6.802
_cell_angle_alpha                  90
_cell_angle_beta                   90
_cell_angle_gamma                  120
_cell_volume                       3905.07(3)
_cell_formula_units_Z              18
_cell_measurement_reflns_used      1573
_cell_measurement_temperature      300
_cell_measurement_theta_max        15.21049808985503
_cell_measurement_theta_min        1.857732238412936
_shelx_estimated_absorpt_T_max     ?
_shelx_estimated_absorpt_T_min     ?
_exptl_absorpt_coefficient_mu      0.758
_exptl_absorpt_correction_T_max    1.0
_exptl_absorpt_correction_T_min    0.9761421411721107
_exptl_absorpt_correction_type     empirical
_exptl_absorpt_process_details     
;
DIALS 3.6.2-g16e93f55b-release
Scaling & analysis of unmerged intensities, absorption correction using spherical harmonics
;

_exptl_absorpt_special_details     ?
_exptl_crystal_colour              brown
_exptl_crystal_colour_primary      brown
_exptl_crystal_density_diffrn      1.368
_exptl_crystal_density_meas        ?
_exptl_crystal_density_method      ?
_exptl_crystal_description         plate
_exptl_crystal_F_000               1594
_exptl_crystal_size_max            0.06
_exptl_crystal_size_mid            0.03
_exptl_crystal_size_min            0.01
_exptl_transmission_factor_max     ?
_exptl_transmission_factor_min     ?
_diffrn_reflns_av_R_equivalents    0.0571
_diffrn_reflns_av_unetI/netI       0.0439
_diffrn_reflns_Laue_measured_fraction_full  0.987
_diffrn_reflns_Laue_measured_fraction_max  0.768
_diffrn_reflns_limit_h_max         42
_diffrn_reflns_limit_h_min         -50
_diffrn_reflns_limit_k_max         39
_diffrn_reflns_limit_k_min         -39
_diffrn_reflns_limit_l_max         13
_diffrn_reflns_limit_l_min         -11
_diffrn_reflns_number              37127
_diffrn_reflns_point_group_measured_fraction_full  0.987
_diffrn_reflns_point_group_measured_fraction_max  0.768
_diffrn_reflns_theta_full          16.950
_diffrn_reflns_theta_max           28.638
_diffrn_reflns_theta_min           1.873
_diffrn_ambient_temperature        300
_diffrn_detector_area_resol_mean   ?
_diffrn_measured_fraction_theta_full  0.987
_diffrn_measured_fraction_theta_max  0.768

_diffrn_measurement_specimen_support  'MiTeGen loop'
_diffrn_measurement_device_type    'Eiger 4M CdTe'
_diffrn_measurement_device         'Newport IS4CCD (4 circle)'
_diffrn_measurement_method         'phi scan'
_diffrn_radiation_source           'Diamond Light Source Beamline I19'
_diffrn_radiation_monochromator    'double crystal Silicon 111'
_diffrn_radiation_type             'Synchrotron'
_diffrn_radiation_wavelength       0.4859
_diffrn_source                     ?
_reflns_Friedel_coverage           0.000
_reflns_Friedel_fraction_full      .
_reflns_Friedel_fraction_max       .
_reflns_number_gt                  3705
_reflns_number_total               5369
_reflns_special_details
;
 Reflections were merged by SHELXL according to the crystal
 class for the calculation of statistics and refinement.
 
 _reflns_Friedel_fraction is defined as the number of unique
 Friedel pairs measured divided by the number that would be
 possible theoretically, ignoring centric projections and
 systematic absences.
;
_reflns_threshold_expression       'I > 2\s(I)'
_computing_cell_refinement         
;
DIALS 3.10.2-1-g02720afcd-release (Winter, G. et al., 2018)
XIA2 3.10.1 (Winter, G., 2010)
;
_computing_data_collection         'GDA 9.20; generic data acquisition software' 
_computing_data_reduction          
;
DIALS 3.10.2-1-g02720afcd-release (Winter, G. et al., 2018)
dials.scale (Beilsten-Edmands, J. et al., 2020)
XIA2 3.10.1 (Winter, G., 2010)
;
_computing_molecular_graphics      'Olex2 1.5 (Dolomanov et al., 2009)'
_computing_publication_material    'Olex2 1.5 (Dolomanov et al., 2009)'
_computing_structure_refinement    'SHELXL 2018/3 (Sheldrick, 2015)'
_computing_structure_solution      'SHELXT 2014/4 (Sheldrick, 2014)'
_refine_diff_density_max           4.556
_refine_diff_density_min           -2.065
_refine_diff_density_rms           0.293
_refine_ls_extinction_coef         .
_refine_ls_extinction_method       none
_refine_ls_goodness_of_fit_ref     1.068
_refine_ls_hydrogen_treatment      constr
_refine_ls_matrix_type             full
_refine_ls_number_parameters       97
_refine_ls_number_reflns           5369
_refine_ls_number_restraints       0
_refine_ls_R_factor_all            0.1220
_refine_ls_R_factor_gt             0.0968
_refine_ls_restrained_S_all        1.068
_refine_ls_shift/su_max            0.000
_refine_ls_shift/su_mean           0.000
_refine_ls_structure_factor_coef   Fsqd
_refine_ls_weighting_details      
 'w=1/[\s^2^(Fo^2^)+(0.0764P)^2^+215.1956P] where P=(Fo^2^+2Fc^2^)/3'
_refine_ls_weighting_scheme        calc
_refine_ls_wR_factor_gt            0.3071
_refine_ls_wR_factor_ref           0.3151
_refine_special_details            ?
_olex2_refinement_description
;
1. Fixed Uiso
 At 1.2 times of:
  All C(H) groups
 At 1.5 times of:
  All O(H,H) groups
2. Uiso/Uaniso restraints and constraints
Uanis(C5) = Uanis(O4)
3. Others
 Sof(C5)=Sof(O5)=FVAR(1)
 Sof(O4)=Sof(H4A)=Sof(H4B)=FVAR(2)
4.a Rotating group:
 O4(H4A,H4B)
4.b Aromatic/amide H refined with riding coordinates:
 C4(H4)
;
_atom_sites_solution_hydrogens     mixed
_atom_sites_solution_primary       dual
_atom_sites_solution_secondary     ?
loop_
  _atom_site_label
  _atom_site_type_symbol
  _atom_site_fract_x
  _atom_site_fract_y
  _atom_site_fract_z
  _atom_site_U_iso_or_equiv
  _atom_site_adp_type
  _atom_site_occupancy
  _atom_site_site_symmetry_order
  _atom_site_calc_flag
  _atom_site_refinement_flags_posn
  _atom_site_refinement_flags_adp
  _atom_site_refinement_flags_occupancy
  _atom_site_disorder_assembly
  _atom_site_disorder_group
 Ni01 Ni 0.30143(3) 0.28434(3) 0.31597(9) 0.01773(16) Uani 1 1 d . . . . .
 O3 O 0.25040(17) 0.30843(19) 0.1664(5) 0.0201(6) Uani 1 1 d . . . . .
 O2 O 0.30538(18) 0.34203(19) 0.5271(5) 0.0206(6) Uani 1 1 d . . . . .
 O1 O 0.2605(2) 0.3630(2) 0.7666(5) 0.0249(8) Uani 1 1 d . . . . .
 C1 C 0.2627(2) 0.3483(2) 0.5925(7) 0.0185(7) Uani 1 1 d . . . . .
 C3 C 0.2113(2) 0.3212(3) 0.2536(6) 0.0194(8) Uani 1 1 d . . . . .
 C4 C 0.1640(3) 0.3165(3) 0.1401(7) 0.0230(9) Uani 1 1 d . . . . .
 H4 H 0.161729 0.305081 0.009195 0.028 Uiso 1 1 calc R U . . .
 C2 C 0.2136(2) 0.3388(3) 0.4543(7) 0.0205(8) Uani 1 1 d . . . . .
 C5 C 0.2276(15) 0.2055(17) 0.430(7) 0.038(4) Uani 0.63(4) 1 d . . P A 1
 O5 O 0.1816(8) 0.1648(9) 0.472(4) 0.138(13) Uani 0.63(4) 1 d . . P A 1
 O4 O 0.219(3) 0.211(3) 0.431(12) 0.038(4) Uani 0.27(3) 1 d . . P A 2
 H4A H 0.210461 0.200553 0.550797 0.057 Uiso 0.27(3) 1 d R U P A 2
 H4B H 0.188258 0.185423 0.367553 0.057 Uiso 0.27(3) 1 d R U P A 2

loop_
  _atom_site_aniso_label
  _atom_site_aniso_U_11
  _atom_site_aniso_U_22
  _atom_site_aniso_U_33
  _atom_site_aniso_U_23
  _atom_site_aniso_U_13
  _atom_site_aniso_U_12
 Ni01 0.0221(3) 0.0200(3) 0.0113(2) -0.00010(19) 0.0006(2) 0.0107(2)
 O3 0.0204(15) 0.0316(18) 0.0118(11) -0.0002(12) 0.0021(11) 0.0156(14)
 O2 0.0229(16) 0.0271(17) 0.0143(12) -0.0053(12) -0.0033(12) 0.0145(14)
 O1 0.0275(18) 0.042(2) 0.0123(12) -0.0051(14) -0.0036(12) 0.0228(18)
 C1 0.0208(18) 0.024(2) 0.0127(14) -0.0047(14) -0.0031(14) 0.0131(16)
 C3 0.0191(18) 0.029(2) 0.0120(14) -0.0020(15) -0.0011(13) 0.0132(17)
 C4 0.025(2) 0.036(3) 0.0117(15) -0.0020(16) -0.0015(15) 0.018(2)
 C2 0.0198(19) 0.032(2) 0.0123(14) -0.0020(15) -0.0017(14) 0.0151(18)
 C5 0.028(9) 0.037(7) 0.046(5) 0.009(5) 0.005(7) 0.015(5)
 O5 0.063(11) 0.095(15) 0.20(3) 0.077(16) 0.026(13) -0.004(9)
 O4 0.028(9) 0.037(7) 0.046(5) 0.009(5) 0.005(7) 0.015(5)

_geom_special_details
;
 All esds (except the esd in the dihedral angle between two l.s. planes)
 are estimated using the full covariance matrix.  The cell esds are taken
 into account individually in the estimation of esds in distances, angles
 and torsion angles; correlations between esds in cell parameters are only
 used when they are defined by crystal symmetry.  An approximate (isotropic)
 treatment of cell esds is used for estimating esds involving l.s. planes.
;
loop_
  _geom_bond_atom_site_label_1
  _geom_bond_atom_site_label_2
  _geom_bond_distance
  _geom_bond_site_symmetry_2
  _geom_bond_publ_flag
 Ni01 Ni01 2.9715(8) 9_554 ?
 Ni01 Ni01 2.9716(8) 5 ?
 Ni01 O3 1.990(4) . ?
 Ni01 O3 2.024(4) 5 ?
 Ni01 O2 2.032(4) . ?
 Ni01 O2 2.058(4) 9_554 ?
 Ni01 O1 2.034(4) 5_554 ?
 Ni01 C5 2.12(4) . ?
 Ni01 O4 2.16(7) . ?
 O3 C3 1.345(6) . ?
 O2 C1 1.270(6) . ?
 O1 C1 1.252(6) . ?
 C1 C2 1.494(7) . ?
 C3 C4 1.394(7) . ?
 C3 C2 1.430(6) . ?
 C4 H4 0.9300 . ?
 C4 C2 1.400(7) 16 ?
 C5 O5 1.16(4) . ?
 O4 H4A 0.8507 . ?
 O4 H4B 0.8505 . ?

loop_
  _geom_angle_atom_site_label_1
  _geom_angle_atom_site_label_2
  _geom_angle_atom_site_label_3
  _geom_angle
  _geom_angle_site_symmetry_1
  _geom_angle_site_symmetry_3
  _geom_angle_publ_flag
 Ni01 Ni01 Ni01 111.92(3) 9_554 5 ?
 O3 Ni01 Ni01 134.83(12) 5 9_554 ?
 O3 Ni01 Ni01 42.69(11) . 9_554 ?
 O3 Ni01 Ni01 41.81(11) 5 5 ?
 O3 Ni01 Ni01 126.49(12) . 5 ?
 O3 Ni01 O3 168.29(16) . 5 ?
 O3 Ni01 O2 82.86(16) . 9_554 ?
 O3 Ni01 O2 86.17(15) . . ?
 O3 Ni01 O2 82.67(15) 5 . ?
 O3 Ni01 O2 92.23(16) 5 9_554 ?
 O3 Ni01 O1 95.06(17) . 5_554 ?
 O3 Ni01 O1 95.84(17) 5 5_554 ?
 O3 Ni01 C5 91.0(9) 5 . ?
 O3 Ni01 C5 94.0(8) . . ?
 O3 Ni01 O4 97.0(17) 5 . ?
 O3 Ni01 O4 87.1(15) . . ?
 O2 Ni01 Ni01 43.05(10) 9_554 9_554 ?
 O2 Ni01 Ni01 94.89(12) . 9_554 ?
 O2 Ni01 Ni01 43.74(11) . 5 ?
 O2 Ni01 Ni01 74.86(10) 9_554 5 ?
 O2 Ni01 O2 82.91(4) . 9_554 ?
 O2 Ni01 O1 175.90(18) . 5_554 ?
 O2 Ni01 C5 176.8(10) 9_554 . ?
 O2 Ni01 C5 97.8(11) . . ?
 O2 Ni01 O4 169.4(13) 9_554 . ?
 O2 Ni01 O4 93(2) . . ?
 O1 Ni01 Ni01 133.61(14) 5_554 5 ?
 O1 Ni01 Ni01 83.44(11) 5_554 9_554 ?
 O1 Ni01 O2 93.35(17) 5_554 9_554 ?
 O1 Ni01 C5 86.1(11) 5_554 . ?
 O1 Ni01 O4 91(2) 5_554 . ?
 C5 Ni01 Ni01 133.7(10) . 9_554 ?
 C5 Ni01 Ni01 107.8(12) . 5 ?
 O4 Ni01 Ni01 128.1(17) . 9_554 ?
 O4 Ni01 Ni01 109(2) . 5 ?
 Ni01 O3 Ni01 95.50(16) . 9_554 ?
 C3 O3 Ni01 123.7(4) . 9_554 ?
 C3 O3 Ni01 122.9(3) . . ?
 Ni01 O2 Ni01 93.21(16) . 5 ?
 C1 O2 Ni01 127.7(3) . . ?
 C1 O2 Ni01 134.0(3) . 5 ?
 C1 O1 Ni01 123.7(4) . 9 ?
 O2 C1 C2 118.3(4) . . ?
 O1 C1 O2 122.8(4) . . ?
 O1 C1 C2 118.9(4) . . ?
 O3 C3 C4 117.5(4) . . ?
 O3 C3 C2 125.5(4) . . ?
 C4 C3 C2 117.0(4) . . ?
 C3 C4 H4 118.2 . . ?
 C3 C4 C2 123.6(4) . 16 ?
 C2 C4 H4 118.2 16 . ?
 C3 C2 C1 123.4(4) . . ?
 C4 C2 C1 117.1(4) 16 . ?
 C4 C2 C3 119.5(4) 16 . ?
 O5 C5 Ni01 169(3) . . ?
 Ni01 O4 H4A 127.3 . . ?
 Ni01 O4 H4B 128.1 . . ?
 H4A O4 H4B 104.5 . . ?

loop_
  _geom_torsion_atom_site_label_1
  _geom_torsion_atom_site_label_2
  _geom_torsion_atom_site_label_3
  _geom_torsion_atom_site_label_4
  _geom_torsion
  _geom_torsion_site_symmetry_1
  _geom_torsion_site_symmetry_2
  _geom_torsion_site_symmetry_3
  _geom_torsion_site_symmetry_4
  _geom_torsion_publ_flag
 Ni01 O3 C3 C4 -157.5(4) . . . . ?
 Ni01 O3 C3 C4 77.8(6) 9_554 . . . ?
 Ni01 O3 C3 C2 -102.9(6) 9_554 . . . ?
 Ni01 O3 C3 C2 21.8(8) . . . . ?
 Ni01 O2 C1 O1 0.3(9) 5 . . . ?
 Ni01 O2 C1 O1 147.9(4) . . . . ?
 Ni01 O2 C1 C2 -33.0(7) . . . . ?
 Ni01 O2 C1 C2 179.3(4) 5 . . . ?
 Ni01 O1 C1 O2 -10.7(8) 9 . . . ?
 Ni01 O1 C1 C2 170.3(4) 9 . . . ?
 O3 C3 C4 C2 179.4(5) . . . 16 ?
 O3 C3 C2 C1 3.3(9) . . . . ?
 O3 C3 C2 C4 -179.3(5) . . . 16 ?
 O2 C1 C2 C3 1.8(8) . . . . ?
 O2 C1 C2 C4 -175.6(5) . . . 16 ?
 O1 C1 C2 C3 -179.1(6) . . . . ?
 O1 C1 C2 C4 3.5(8) . . . 16 ?
 C4 C3 C2 C1 -177.4(5) . . . . ?
 C4 C3 C2 C4 0.0(9) . . . 16 ?
 C2 C3 C4 C2 0.0(10) . . . 16 ?

_mask_special_details
;
unused in refinement
_smtbx_masks_special_details       unused in refinement
loop_
  _smtbx_masks_void_nr
  _smtbx_masks_void_average_x
  _smtbx_masks_void_average_y
  _smtbx_masks_void_average_z
  _smtbx_masks_void_volume
  _smtbx_masks_void_count_electrons
  _smtbx_masks_void_content
 1 0.000 0.000 -0.684 590.4 312.7 ?
 2 0.333 0.667 -0.329 590.4 312.7 ?
 3 0.667 0.333 -0.662 590.4 312.7 ?

_smtbx_masks_void_probe_radius     1.2
_smtbx_masks_void_truncation_radius  1.2
;

_shelx_res_file
;
TITL shelxt_a.res in R-3
    shelxt.res
    created by SHELXL-2018/3 at 14:55:37 on 29-Jul-2022
REM Old TITL shelxt in R -3 :H
REM SHELXT solution in R-3
REM R1 0.153, Rweak 0.032, Alpha 0.055, Orientation as input
REM Formula found by SHELXT: C5 Ni O5
CELL 0.4859 25.7465 25.7465 6.8024 90 90 120
ZERR 18 0.0001 0.0001 0 0 0 0
LATT 3
SYMM -Y,+X-Y,+Z
SYMM +Y-X,-X,+Z
SFAC C H Ni O
DISP C 0.0007 0.0007 6.0677
DISP H -0 0 0.6065
DISP Ni 0.2892 0.5565 1562.8211
DISP O 0.004 0.0026 13.3363
UNIT 83.35 27.82 18 70.25
EADP C5 O4

L.S. 10
PLAN  1
CONF
BOND $H
list 4
MORE -1
fmap 2
acta
OMIT -1 2 0
OMIT -4 17 0
OMIT -4 14 0
OMIT -11 10 3
OMIT -13 8 3
OMIT -14 13 3
OMIT -7 8 0
OMIT -3 12 6
OMIT -3 12 3
OMIT 3 9 3
OMIT -4 14 3
OMIT -14 10 6
OMIT -3 15 6
OMIT -18 27 0
OMIT -4 11 3
OMIT -17 13 3
OMIT -15 24 3
OMIT -11 7 3
OMIT -14 25 3
OMIT -15 24 0
REM <olex2.extras>
REM <HklSrc "%.\\shelxt.hkl">
REM </olex2.extras>

WGHT    0.076400  215.195602
FVAR       0.16586   0.63080   0.27252
NI01  3    0.301427    0.284345    0.315969    11.00000    0.02210    0.01996 =
         0.01134   -0.00010    0.00056    0.01067
O3    4    0.250396    0.308431    0.166418    11.00000    0.02044    0.03161 =
         0.01183   -0.00021    0.00211    0.01563
O2    4    0.305381    0.342029    0.527119    11.00000    0.02295    0.02709 =
         0.01429   -0.00527   -0.00328    0.01446
O1    4    0.260537    0.362975    0.766564    11.00000    0.02753    0.04204 =
         0.01231   -0.00506   -0.00356    0.02283
C1    1    0.262681    0.348346    0.592525    11.00000    0.02079    0.02444 =
         0.01266   -0.00474   -0.00312    0.01308
C3    1    0.211255    0.321232    0.253619    11.00000    0.01906    0.02880 =
         0.01200   -0.00196   -0.00109    0.01316
C4    1    0.163999    0.316465    0.140081    11.00000    0.02477    0.03618 =
         0.01174   -0.00203   -0.00154    0.01799
AFIX  43
H4    2    0.161729    0.305081    0.009195    11.00000   -1.20000
AFIX   0
C2    1    0.213567    0.338780    0.454335    11.00000    0.01976    0.03209 =
         0.01233   -0.00197   -0.00171    0.01508
PART 1
C5    1    0.227618    0.205504    0.429965    21.00000    0.02830    0.03683 =
         0.04602    0.00931    0.00546    0.01485
O5    4    0.181615    0.164804    0.472355    21.00000    0.06252    0.09545 =
         0.19749    0.07669    0.02564   -0.00426
PART 2
O4    4    0.219144    0.210618    0.430965    31.00000    0.02830    0.03683 =
         0.04602    0.00931    0.00546    0.01485
AFIX   7
H4A   2    0.210461    0.200553    0.550797    31.00000   -1.50000
H4B   2    0.188258    0.185423    0.367553    31.00000   -1.50000
AFIX   0
HKLF 4


REM  shelxt_a.res in R-3
REM wR2 = 0.3151, GooF = S = 1.068, Restrained GooF = 1.068 for all data
REM R1 = 0.0968 for 3705 Fo > 4sig(Fo) and 0.1220 for all 5369 data
REM 97 parameters refined using 0 restraints

END

WGHT      0.0764    215.1901

REM Highest difference peak  4.556,  deepest hole -2.065,  1-sigma level  0.293
Q1    1   0.3172  0.3649  0.6491  11.00000  0.05    4.56
;
_shelx_res_checksum                62875
_shelx_hkl_file
;
   0 -25  10   13.29   11.15
 -20 -15   4   42.98    7.80
  17 -10   6  134.44   16.04
  15  -4  -5    6.58    4.38
   6 -22  10    6.38    5.88
 -25 -21   2    8.74    5.20
 -22 -20   4    7.80    3.36
 -24 -17   2   -1.25    3.63
   7 -17   9   52.97    7.14
  10 -17   9   44.09    7.30
  36 -15   3   30.42    6.83
   0 -14   8   81.04    6.94
 -23 -13  -4  186.21   12.51
 -21 -11   2   71.02    6.70
 -22 -10  -3    9.21    5.71
  22 -10   5    2.09    4.31
 -21  -8  -1   22.68    4.83
 -20  -7  -1    0.49    4.18
 -19  -6  -1  166.67   10.26
 -17  -5  -3    9.10    5.06
  16  -5   3   93.89    7.38
  11  -4  -6   84.67    5.86
   6  -4   4  258.79   12.23
  -3  -3  -6  249.79   13.30
   1 -24  10   40.73    6.99
  20 -19   9    7.70    7.29
 -25 -15  -1   19.35    6.70
  32 -15   5    1.98    7.54
  36 -14   2    1.88    5.89
 -24 -13  -2   -0.76    6.21
  -1 -12 -10   -0.38    6.74
  34 -12   1   55.62    8.50
 -22 -11   1    2.34    6.20
 -21  -9  -3  270.98   15.30
  -2  -8   6   37.27    4.89
 -16  -6   2  334.50   13.40
   9  -5  -7  474.47   19.57
 -14  -4  -4  204.08   11.46
  18  -4   1    0.60    5.06
  16  -4   2    2.00    4.73
  -9  -2  -4 1668.89   57.95
 -11 -22   8    0.61    2.99
 -26 -20   0    8.63    7.61
 -26 -19  -1    1.81    7.53
   4 -17   9   31.67    7.04
  36 -16   4  101.45   10.35
   7 -13   8   13.51    8.00
 -22 -10   0   59.48    7.93
   3 -10   7   87.95    7.90
   6 -10   7  104.93    9.01
   9  -9  -9   89.83   10.29
  20  -9   5  327.67   16.71
  -7  -8  -8  154.90   12.66
 -12  -8  -7   34.13    8.79
 -20  -8  -3  160.72   11.19
  28  -8   0  158.99   10.05
  10  -8   6  103.23    8.66
  26  -7   0  187.45   10.71
 -18  -6  -3  292.76   15.36
  24  -6   0  167.62    9.63
  -7  -4  -6   69.39    7.61
  17  -3  -1  180.78    8.64
  -6  -3   3   13.00    1.65
  -4  -2  -5  404.43   17.58
 -11  -2  -3  885.88   32.54
   4  -1  -4  269.98   11.06
  10  -1  -1   67.52    3.38
   2 -23  10    2.23    5.98
  10 -21  10   11.16    7.06
   0 -18   9   23.72    6.35
  13 -17   9   57.27    8.73
  27 -16   7   24.75    7.26
  25 -15   7   68.16    9.36
  15 -14   8   28.92    9.06
   4 -13   8   71.14    8.78
 -22 -12  -4   13.88    7.60
  14 -11   7    4.85    6.18
  -4 -10  -9   45.34    8.75
 -20 -10   2  141.48    8.85
   0  -9  -9  113.45   11.28
  -6  -9   6  636.88   23.48
  -3  -7  -8   60.12    8.28
 -12  -6  -6   80.66    8.60
  16  -6   4   27.88    6.36
  -4  -6   5  370.92   14.85
 -13  -5  -5  376.92   17.78
 -17  -5   0   29.85    5.23
   0  -3  -6  786.50   29.74
   3  -3  -6  760.42   28.42
   5  -2  -5  378.28   15.29
 -10  -2   1  678.06   23.15
  -9  -1  -2  467.08   18.09
  -4   0  -1   25.32    3.96
  13 -21  10   15.89    8.18
  18 -18   9   30.30    8.09
  24 -17   8   -3.35    7.40
  38 -16   3   54.07    8.63
  34 -16   5    9.75    7.46
  23 -14   7    9.04    8.41
  36 -13   1   -3.03    6.98
  10 -13   8    0.84    8.24
 -13  -9  -7   57.78   10.34
 -21  -9   0  150.61   10.29
  30  -9   0   58.11    7.14
  15  -9   6  337.47   16.84
  14  -8  -8  395.50   17.17
  -3  -5  -7  609.59   25.13
 -15  -5  -4    9.45    5.16
 -16  -5   1   97.98    6.58
  -8  -3  -5   51.80    7.46
 -14  -3  -2  376.97   16.43
   9  -3   3   19.67    4.95
 -12  -2  -1  707.54   25.70
  -2  -1  -4  621.30   23.10
  -7  -1  -3  246.89   11.56
  -6  -1   1  305.98   10.40
   7 -21  10   -2.08    7.23
  38 -17   4   16.16    7.59
 -22 -16   3   83.76    7.73
  22 -16   8   35.59    8.66
 -24 -15  -3    9.56    6.95
  38 -15   2   14.50    7.05
  -4 -15   8    7.33    5.31
  21 -13   7   60.70   10.14
   2 -12 -10    5.54    6.59
 -23 -12  -2    1.96    7.58
 -15 -11  -7   33.18    8.68
 -21 -11  -4   94.70   10.29
 -14 -10  -7   22.99    8.68
 -21 -10   1   19.60    6.40
   3  -9  -9    2.76    8.31
   6  -9  -9    3.25    7.81
  18  -8   5  112.57    9.46
   9  -7  -8    0.18    5.80
 -13  -7  -6  215.11   13.14
 -17  -7   2   74.62    5.53
  22  -5   0   46.11    5.84
   9  -2   2 4088.06  134.24
   3 -22  10   31.37    7.40
 -19 -18   5    8.60    3.35
 -25 -17  -2   34.03    8.81
 -24 -14  -1   30.97    7.80
  28 -14   6    1.34    8.29
  26 -13   6   -2.65    8.63
  24 -12   6   30.40    9.19
  32 -10   0   47.77    7.58
 -19  -9   2    2.79    4.01
 -20  -8   0   71.99    6.91
 -19  -7   0  204.48   11.33
 -14  -6  -5  344.48   16.90
 -16  -6  -4   29.90    6.76
 -18  -6   0  522.14   20.98
  11  -6   5   23.52    6.78
  14  -4   3 1023.82   37.21
  -1  -2  -5   91.18    7.44
   8  -1  -3  666.27   22.19
  -2   0  -2   97.96    5.64
  16 -17   9   41.82    8.34
 -24 -16   1   10.36    6.49
   8 -16   9   86.43    9.81
  30 -15   6   56.35    9.53
  20 -15   8   57.46    9.43
   1 -13   8   13.54    6.13
   5 -12 -10    3.71    6.41
 -18 -12  -6   70.29    9.81
 -20 -12  -5   15.40    6.98
  -5 -11  -9  202.87   13.99
   0 -10   7   30.68    5.90
 -14  -8  -6   64.15    8.71
 -18  -8   2    6.94    3.90
   0  -7  -8  299.58   15.86
   6  -5  -7  178.51   10.59
   2  -2  -5  105.99    7.55
 -25 -20   1   11.18    6.95
  40 -17   3    0.13    6.64
   1 -17   9   23.88    6.58
 -23 -16   2    0.95    5.35
  32 -16   6   23.99    6.91
  11 -16   9  195.79   13.84
 -24 -15   0   42.98    7.59
  13 -13   8    6.41    8.20
  19 -12   7  205.56   13.78
 -17 -11  -6   15.44    8.21
 -19 -11  -5   -2.03    8.03
 -22 -11  -2   11.68    7.61
  22 -11   6   46.49    8.21
  -4 -11   7   25.07    5.11
  -9 -10  -8   24.03    7.86
  29 -10   3   27.28    7.00
 -15  -9  -6   83.12   10.48
 -19  -9  -4    6.40    7.20
 -20  -9   1   -2.18    4.58
  27  -9   3  104.82    9.19
 -18  -8  -4   45.52    7.43
  28  -8  -3  386.89   15.73
  25  -8   3  255.31   13.98
  16  -7  -7   31.79    4.91
 -15  -7  -5   -0.43    5.79
 -17  -7  -4    0.63    5.78
  26  -7  -3   54.27    4.86
 -17  -6   1  175.95    9.11
   0  -5  -7   43.58    6.55
   3  -5   5  380.62   16.21
   9  -4   4   80.61    7.59
  14  -3   2   21.29    5.34
   4 -21  10  152.28   12.30
 -23 -20   3    3.73    5.64
  11 -20  10   31.75    8.43
  40 -16   2   43.46    8.71
   5 -16   9   60.02    8.46
 -23 -14  -3   11.04    6.60
  38 -14   1   -2.46    6.91
  34 -11   0   43.47    8.26
  31 -11   3   75.29    9.66
  29 -11   4   79.95    9.99
  -1 -10  -9   46.29    9.00
 -16 -10  -6  407.80   20.85
 -18 -10  -5    7.94    8.44
  12 -10   7  357.13   17.74
  -4  -8  -8    9.20    7.48
 -16  -8  -5   31.00    7.25
 -19  -8   1    0.08    4.90
  13  -8   6  177.13   11.46
   3  -7  -8  376.82   17.92
   6  -7  -8   88.74    8.16
  -8  -7  -7   27.03    6.84
 -18  -7   1   32.70    5.00
  16  -7   5  261.89   13.64
   2  -7   6   95.21    7.46
   3  -5  -7   35.37    6.25
  -8  -5  -6  117.40    9.45
  14  -5   4    5.16    5.99
 -15  -4  -2   35.39    6.73
  20  -4   0  817.84   29.93
 -10  -3  -4   25.83    6.00
 -12  -3  -3  555.52   22.39
  14  -2  -2  132.47    5.85
 -11  -2   0 1238.22   41.99
   1   0  -2   55.01    3.83
 -24 -20   2   40.08    7.68
 -25 -19   0   50.98    8.65
 -19 -14   4   58.76    5.28
  -3 -14   8    1.16    5.25
  18 -14   8    5.53    8.28
   1 -13 -10   90.21    9.79
  -6 -12  -9   23.70    7.78
  31 -12   4    6.53    8.29
 -10 -11  -8   16.11    8.08
  20 -10   6   46.63    7.80
 -17  -9  -5    2.54    7.34
  29  -9   2  115.57    9.71
  27  -8   2  206.46   12.09
  25  -7   2   71.56    7.55
  -8  -7   5   20.68    3.06
  24  -6  -3  253.66   10.65
   6  -5   5 1007.35   36.64
  14 -20  10   13.68    7.30
 -24 -16  -2    1.29    7.28
  14 -16   9  257.88   15.56
 -23 -13  -1  182.70   12.76
  33 -12   3   18.04    8.45
   8 -12   8   18.53    7.20
  17 -11   7   48.63    8.56
 -21 -10  -2   35.08    8.10
  31 -10   2   50.04    8.18
  23  -8   4   12.09    6.41
   8  -7   6   43.71    6.64
  -4  -6  -7   86.15    8.46
  -9  -4  -5  105.23    8.65
   1  -2   3  642.58   22.77
   5 -27  11    2.18    5.36
  19 -17   9    1.31    7.21
  33 -13   4   61.61    9.45
   5 -12   8   77.90    9.36
  -9  -8  -7   15.26    6.84
  29  -8  -2   10.26    4.76
  27  -7  -2    4.21    4.03
  23  -6   2  682.15   26.85
 -16  -5  -2  465.94   19.73
  10  -3  -5  371.65   14.40
  14  -3  -4   23.33    2.19
  -6  -2  -4 1659.54   57.16
  -8  -1  -1 1305.10   44.12
 -25 -23   1    5.24    6.93
  -5 -20   9   43.27    6.59
 -22 -15  -4    8.58    7.03
   4 -13 -10   80.77    9.83
 -22 -13  -3    2.41    7.03
  36 -12   0   11.01    7.41
  33 -11   2    2.88    7.76
  27 -11   5  104.89   10.90
   2 -10  -9   32.52    8.61
  25 -10   5    8.54    6.90
  -5  -9  -8   96.50   10.80
 -20  -9  -2   -0.43    6.11
  18  -9   6   80.77    7.86
   4  -9   7  516.51   21.77
   7  -9   7   65.91    7.20
  20  -7  -6  158.16    6.91
  21  -7   4  235.23   13.28
  11  -6  -7  775.09   28.84
  25  -6  -2    1.55    3.85
  -5  -3  -5   40.23    7.16
 -13  -3  -1  236.88   11.50
   4  -2   3 2818.79   93.24
   1  -1   2   64.01    4.65
   6 -26  11    1.60    7.14
  -2 -24  10   19.80    6.75
 -20 -22   5   -0.03    4.25
  -6 -21   9   14.10    5.38
   5 -20  10   12.60    7.80
 -21 -19   4   -0.96    4.48
  -4 -19   9   26.23    6.21
   2 -16   9  139.71   10.75
 -23 -15   1   -0.65    5.60
 -21 -15   3   12.38    4.91
  28 -15   7   -2.48    7.81
 -23 -14   0    1.23    6.19
  35 -14   4   93.99   10.35
  35 -13   3   -1.68    7.39
  31 -13   5    2.70    6.90
  11 -12   8   -0.31    7.49
  -2 -11  -9  246.11   15.18
   8 -10  -9    4.66    7.83
  31  -9  -2   31.63    5.85
  -1  -8  -8   40.08    7.25
 -19  -8  -2   23.40    6.68
  25  -7  -4  239.79    9.59
  -9  -6  -6   72.47    8.11
 -17  -6  -2   32.74    5.90
   8  -4  -6   41.49    5.28
  -1 -23  10   -0.10    5.79
 -25 -22   0    5.66    7.86
 -25 -21  -1   13.86    7.78
  17 -16   9  145.96   12.01
  23 -15   8    9.35    7.95
   9 -15   9   37.37    7.63
  33 -14   5    4.36    7.24
  26 -14   7   63.06    9.85
   7 -13 -10   43.08    8.36
  24 -13   7    8.65    8.20
 -22 -12  -1   95.04   10.39
   2 -12   8    4.64    5.59
   5 -10  -9   28.50    8.94
  15 -10   7  286.35   15.50
 -10  -9  -7  104.20    9.63
  23  -9   5  227.67   13.60
  11  -8  -8   68.76    7.68
  -1  -7   6   82.56    6.73
  14  -6   5   96.71    8.70
  21  -5   2  285.52   13.99
  19  -5   3    1.41    5.84
   9  -5   5  585.50   23.75
  -1  -4  -6  239.03   12.29
 -11  -4  -4    3.80    5.79
 -13  -4  -3  174.08   10.95
  12  -3   3  803.57   29.79
 -10  -2  -2  136.49    7.95
  -4  -1  -3  940.81   32.97
   7 -25  11    3.10    7.78
  -7 -22   9   13.70    5.10
   0 -22  10   45.82    7.80
   9 -19  10   40.14    8.61
  12 -19  10   47.04    8.46
  -3 -18   9    8.40    5.49
 -24 -17  -1    0.74    7.13
 -23 -15  -2   -1.36    6.26
   6 -15   9   23.92    7.55
  12 -15   9  117.59   11.14
 -21 -14  -4  168.21   13.13
 -21 -12  -3   11.14    7.95
  35 -12   2   45.07    9.55
  -5  -8   6   59.26    5.45
  27  -7   1  170.74   10.75
  19  -6   4   45.22    6.94
 -10  -5  -5  371.19   17.19
  18  -3   0  496.65   19.34
  15  -2  -1  201.72    8.83
   9  -1   1  965.52   33.23
   4  -1   2   12.44    3.70
 -24 -23   2   44.16    8.55
 -23 -23   3    4.23    6.11
 -24 -19   1   34.94    7.68
  15 -19  10   53.83    9.23
 -23 -17  -3   59.83    8.93
  37 -15   4    3.13    8.01
  35 -15   5   17.85    7.61
  37 -14   3    3.20    6.88
  21 -14   8    5.55    7.76
  -2 -13   8   -1.41    5.13
  -3 -12  -9  118.57   11.13
  22 -12   7  116.48   10.83
  -6 -10  -8    1.11    7.40
 -11 -10  -7   19.78    9.01
  -3 -10   7   31.58    5.35
  31  -9   1   34.87    7.29
   1  -9   7  130.66    8.84
  21  -8   5  285.93   14.88
  16  -8   6   14.80    6.65
  -5  -7  -7  132.61    9.51
 -10  -7  -6  115.98    9.49
  -1  -6  -7   45.99    6.80
  25  -6   1  169.90   10.43
  13  -5  -6  180.25    8.76
  22  -5  -3    4.98    2.90
  23  -5  -2    7.19    3.73
  12  -4   4   23.79    6.83
   4  -3   4  659.01   24.53
  -8  -2  -3  724.01   26.87
   1 -21  10  108.63   10.05
 -24 -19  -2   -1.50    7.89
 -24 -18   0   16.08    7.24
 -13 -12  -7   87.10    9.44
 -12 -11  -7   93.70   11.04
 -20 -11  -3   42.67    8.63
  -5  -5  -6  180.70   11.05
   1  -3   4  605.53   22.29
   9  -2  -4  595.02   20.67
  -7  -1   0 1631.24   53.85
  -1   0  -1  228.70    8.26
   3   0   0 9999.00  322.72
   8 -24  11    0.89    8.04
  -2 -17   9    9.20    5.36
 -11 -15   7   36.79    4.28
  15 -15   9  153.68   12.04
   3 -14 -10   80.87    9.38
  31 -14   6   38.54    8.63
 -20 -13  -4   51.09    9.00
 -22 -13   0   12.93    7.73
  37 -13   2   38.22    8.93
  29 -13   6   78.00   10.03
  27 -12   6   33.19    9.46
   1 -11  -9  194.84   13.48
 -21 -11  -1   48.29    8.08
  25 -11   6   31.19    9.39
  20 -11   7    6.54    8.40
  33 -10   1   10.01    7.93
   2  -8  -8   18.54    6.18
  28  -7  -1   48.81    6.14
 -14  -5  -3   48.48    6.60
  23  -5   1   92.26    7.41
   2  -4  -6  678.25   26.08
   5  -4  -6  133.67    8.28
 -14  -4  -1   60.06    6.29
  12  -2   2  607.50   22.89
  -2  -2   3 2889.87   94.60
   7  -2   3 1204.33   41.78
  -6  -1  -2  252.96   10.66
  -8 -23   9   -1.49    4.79
  39 -15   3   16.06    8.01
   3 -15   9  188.79   12.65
 -22 -14   1    7.16    6.26
  -4 -13  -9   85.17    9.74
 -18 -13   4    4.33    3.93
  19 -13   8   23.30    8.80
 -19 -10  -3  149.55   11.00
  -2  -9  -8   14.20    7.18
   5  -8  -8    4.50    5.26
   8  -8  -8    0.88    6.08
 -11  -8  -6   70.71    7.65
  30  -8  -1   16.49    5.70
  19  -7   5    2.65    6.25
 -11  -6  -5  614.54   25.20
  26  -6  -1  232.03   11.59
 -12  -5  -4   20.28    5.94
   2 -20  10   52.18    8.14
 -23 -19   2    5.80    6.45
 -22 -19   3   92.73    8.71
  20 -16   9    2.74    7.41
   6 -14 -10   60.68    8.66
 -22 -14  -2   -3.28    7.40
 -16 -13  -6  148.10   12.09
  -9 -13   7   11.21    4.01
   6 -11   8   18.84    7.61
   9 -11   8   19.89    8.20
  23 -10   6    9.75    7.64
  13  -9   7  378.86   18.29
   2  -6  -7  162.46   10.34
   8  -6  -7  742.35   28.25
 -15  -6  -3  207.92   11.60
  17  -5   4    2.08    5.10
  -3  -5   5  126.73    7.73
  17  -4   3  453.08   19.68
 -12  -3   0  555.51   20.42
   7  -3   4    0.35    4.86
  -3  -2  -4  617.08   23.20
 -24 -20  -1    5.45    7.73
  10 -18  10    6.78    6.90
  13 -18  10   19.19    8.06
 -22 -16  -3   41.82    8.48
 -23 -16  -1   69.45    8.84
  10 -14   9   26.50    7.41
 -18 -13  -5   75.07    9.80
  -8 -12  -8   33.72    8.91
 -15 -12  -6  166.94   13.31
  35 -11   1   58.25    9.43
 -20 -10  -1   54.58    7.43
 -12  -9  -6   81.61    8.85
  32  -9  -1    2.25    5.86
 -17  -8  -3   43.26    6.88
 -16  -7  -3  150.31   10.06
   6  -6   6  387.53   17.25
  12  -5   5  319.85   15.21
  -6  -4  -5    5.45    6.35
  -7  -3  -4   15.54    5.95
   9 -23  11   32.09    8.73
 -24 -22   1   -0.23    6.80
   7 -18  10   11.61    7.24
 -12 -16   7   -0.14    2.86
  39 -14   2   10.25    6.84
   7 -14   9   94.33   10.06
  -9 -13  -8    3.21    7.83
 -12 -12   6   14.45    2.73
  -1 -12   8    6.69    5.13
  17 -12   8   -2.36    8.29
   4 -11  -9   23.38    8.05
  10 -11  -9  115.25   10.64
 -14 -11  -6   56.50    9.73
  12 -11   8   90.13   10.23
 -13 -10  -6  169.40   12.46
  18 -10   7  108.35   10.48
  21  -9   6   24.95    7.08
 -12  -7  -5    5.04    5.16
  14  -7   6  161.70   10.99
   5  -6  -7  320.37   15.13
 -13  -6  -4   14.21    5.85
 -15  -5  -1   12.84    5.54
  24  -5  -1   24.39    4.81
  21  -4   1  103.54    8.15
   7  -1   2  118.52    6.84
   4 -25  11    5.25    6.49
 -24 -21   0   15.01    7.38
   3 -19  10   32.94    7.43
 -23 -18  -2   12.91    6.88
  41 -16   3   48.49    8.83
  18 -15   9   76.87   10.48
 -21 -14   2   23.69    6.39
  13 -14   9   74.70    9.49
   0 -12  -9  126.96   11.31
 -17 -12  -5   18.33    8.74
 -21 -12   0   56.87    8.78
   7 -11  -9   38.81    8.79
 -18 -11  -4   26.55    8.05
   3 -11   8   57.32    7.00
 -19  -9  -1    1.30    5.28
   5  -8   7  615.64   24.95
  -6  -6  -6   38.32    6.76
  21  -4  -2  153.68    7.64
 -11  -3  -2  479.40   19.03
  -2  -1   2  567.78   19.28
 -24 -25   1    0.59    7.50
   5 -24  11    0.00    7.05
 -17 -20   6    0.13    2.46
 -23 -18   1   12.31    7.13
 -23 -17   0   12.40    6.65
 -21 -13  -2    4.84    8.19
  37 -12   1    5.75    7.24
  -8 -12   7    0.93    3.84
 -16 -11  -5   11.96    6.95
  -3 -10  -8    0.36    7.53
 -17 -10  -4    7.94    6.34
  30 -10   4   56.72    9.69
  13  -9  -8   73.87    8.15
  28  -9   4    1.60    6.74
 -13  -8  -5  227.38   13.25
  -2  -7  -7   69.35    7.74
 -14  -7  -4   30.83    6.50
  17  -6   5  174.68   11.53
   9  -6   6   54.18    7.01
  -6  -4   4   19.83    3.19
   4  -4   5  582.51   22.77
   7  -3  -5  105.92    7.14
 -11  -3   1  271.15   10.58
  -1  -1  -3  636.93   22.72
 -18 -17   5    1.61    3.21
  24 -14   8   53.07    8.94
   4 -14   9   51.61    8.03
  27 -13   7   91.20   10.44
  32 -11   4  129.29   11.99
 -11 -11   6   28.73    3.54
 -15 -10  -5   25.78    7.35
   1  -9  -8  173.38   11.96
  -7  -9  -7   30.72    7.38
 -14  -9  -5   35.86    7.13
 -16  -9  -4    4.66    5.75
  30  -9   3   16.40    8.25
  -2  -9   7   42.37    6.15
 -15  -8  -4    0.89    5.93
 -18  -8  -1   10.49    5.59
  28  -8   3  177.24   11.64
  19  -8   6   18.05    6.53
  13  -7  -7  107.00    7.40
 -17  -7  -1   88.84    7.71
  -2  -5  -6  160.27    9.69
   1  -3  -5  356.15   15.36
  -9  -3  -3  668.69   25.39
  -2  -3   4   88.75    5.63
  16  -2   0  972.17   34.05
 -24 -24   0    1.41    8.14
   5 -15 -10    5.79    7.28
 -21 -15  -3    8.73    6.60
  41 -15   2   11.61    6.91
 -21 -13   1    7.48    6.03
  25 -12   7   26.33    8.74
  30 -11   5    5.23    8.33
  32 -10   3   32.95    8.85
  16  -9   7  596.95   25.67
  26  -7   3   76.72    8.13
  15  -4   4   17.98    6.59
   7  -4   5 1712.23   59.42
  10  -3   4   -0.65    5.05
  10  -2   3  219.37   10.76
   6 -23  11    8.85    7.19
 -23 -22   2   11.54    6.86
 -21 -22   4   -1.55    4.99
 -20 -18   4   15.29    4.75
   4 -18  10   12.40    6.91
  -9 -17   8   17.14    4.44
  11 -17  10   -4.18    7.56
 -22 -15  -1   42.62    8.16
  -7 -15   8   16.01    4.90
   0 -15   9  277.48   15.10
  16 -14   9   36.91    8.36
  -1 -13  -9   99.13   10.50
  22 -13   8   52.83    9.13
  34 -12   4    7.84    7.55
  32 -12   5   -7.84    7.74
  34 -11   3   30.13    8.19
  -8 -10  -7   16.05    7.26
  26  -9   5  106.23   10.54
   2  -8   7  754.04   29.22
  11  -8   7   12.56    6.14
  -4  -7   6  238.66   11.08
  24  -6   3  275.84   14.60
   0  -6   6  152.43    8.94
  -7  -5  -5  171.55   10.85
  22  -4  -1   44.74    4.99
   1  -4   5  104.98    7.60
   4  -3  -5  104.77    7.16
  15  -3   3  265.35   13.45
  -9  -2  -1    0.84    3.23
   8 -17  10   -3.28    7.35
  14 -17  10    8.81    7.86
 -20 -16  -4  108.68   10.40
  34 -13   5   33.08    8.16
   3 -12  -9   81.30   10.54
 -20 -12  -2   13.81    8.04
 -17 -12   4   30.37    4.38
  -4 -11  -8   -0.14    8.34
 -20 -11   0   32.85    6.95
  23 -11   7   -0.70    8.64
  31  -8   0  203.48   12.10
  -7  -7  -6   57.22    7.50
  29  -7   0   91.44    8.18
  27  -6   0   50.13    6.31
  -7  -6   5  337.95   12.95
  19  -3   1  242.89   12.43
 -23 -19  -1    7.05    7.34
 -22 -17  -2   -5.68    7.19
   8 -15 -10    4.76    6.39
  36 -13   4   20.54    7.70
   8 -13   9  155.07   12.18
  11 -13   9  230.81   14.55
  36 -12   3   19.89    7.34
  20 -12   8    1.09    7.55
  -9 -11  -7   93.38   10.40
   7 -10   8   56.67    8.65
   4  -9  -8  345.99   17.14
  30  -8   2   95.80    9.51
  24  -8   5  218.07   13.43
  28  -7   2    3.64    5.91
  22  -6   4   42.28    7.15
  12  -6   6  277.07   14.50
  15  -5   5   58.52    7.48
  -8  -4  -4 2340.15   79.60
 -12  -4  -2  139.58    8.86
 -13  -4   0  776.44   27.95
   5  -1  -3  521.71   18.12
 -23 -25   2   20.65    7.74
 -22 -22   3   22.48    6.60
   7 -22  11   41.68    8.51
 -22 -18   2    1.56    5.45
   4 -16 -10  159.49   12.34
  -2 -14  -9  324.77   17.87
 -12 -14  -7   18.55    8.11
 -20 -14  -3    5.59    7.41
 -11 -13  -7   39.64    8.31
 -20 -13   2  130.33    9.81
 -19 -13   3   17.69    5.58
  -5 -12  -8    1.64    8.66
 -10 -12  -7  280.48   16.80
  -7 -11   7   24.48    4.66
   0 -11   8   -0.66    5.36
  21 -10   7   58.88    9.91
  10 -10   8  180.56   12.59
  10  -9  -8   49.31    7.30
  33  -9   0   18.08    8.00
  32  -9   2   24.70    7.78
  -3  -8  -7  359.48   17.28
   1  -7  -7   32.64    6.69
  17  -7   6  332.60   16.78
  26  -6   2  204.44   12.26
  10  -5  -6  176.40    9.10
  25  -5   0  108.10    8.03
  10  -4   5  344.31   16.41
  -5  -2  -3   73.57    5.81
   2  -1  -3  631.62   22.12
  -3 -22  10   26.90    6.88
 -23 -21   1    3.50    6.74
  -2 -21  10   86.70    9.11
 -23 -20   0   33.74    8.28
 -10 -18   8    3.19    3.78
 -22 -16   0   81.14    8.95
 -19 -15  -4   17.03    7.61
  38 -14   4   -0.75    7.46
   6 -12  -9   35.48    8.96
 -20 -12   1   42.94    7.08
  30 -12   6   85.98   10.21
 -19 -11  -2   39.23    7.75
  28 -11   6   31.49    8.98
   0 -10  -8  181.09   12.20
 -19 -10   0  193.92   11.01
  34 -10   2   55.77    9.14
 -10 -10   6   37.19    3.61
   4 -10   8   11.24    6.75
   7  -9  -8  142.76   10.21
  14  -8   7   75.47    8.55
  22  -7   5    0.10    6.00
   1  -5  -6   42.24    5.99
  17  -5  -5  195.49    7.63
  -3  -4  -5  101.13    8.30
  20  -4  -3  114.97    5.51
   6  -2  -4 1556.93   52.06
  12  -1   1  921.31   32.37
   2   0  -1  294.69    9.84
  -1 -20  10   38.71    7.29
 -21 -18   3   59.71    6.98
 -21 -14  -1   12.24    7.96
   1 -14   9  113.75    9.35
  19 -14   9   54.55    9.01
  38 -13   3    2.19    7.35
   5 -13   9   54.06    8.41
  14 -13   9  221.58   14.35
  35 -10   0   19.70    7.65
  26 -10   6   20.63    8.98
  -8  -8  -6  104.78    9.09
  24  -5   2   97.93    8.29
  20  -5   4  364.92   17.32
 -10  -4  -3  511.77   20.74
   3  -2  -4  598.40   21.74
  10  -1   2  131.79    7.61
   6   0   0 2110.47   69.10
  -4 -23  10   -0.34    5.69
 -23 -22  -1   -0.19    7.54
   8 -21  11    0.19    7.51
 -21 -18  -3    8.49    6.98
  12 -16  10    3.84    6.66
 -15 -15  -6   78.84    9.88
  -7 -14  -8   -1.08    7.64
   2 -13  -9  159.50   12.91
 -19 -13  -3    9.89    8.05
  -5 -13   8   25.69    5.51
   9 -12  -9  157.92   12.24
  36 -11   2   -1.51    6.66
  18 -11   8   12.11    8.69
  24  -9   6   19.50    7.76
  19  -9   7  179.69   12.95
  10  -7  -7   75.51    6.90
  -8  -6  -5   14.00    5.70
 -13  -5  -2 1433.27   50.29
  -4  -3  -4   73.37    6.70
  -7  -2  -2   42.77    4.61
  15  -2   2    1.66    5.24
   2 -24  11    3.04    5.34
 -19 -21   5   -0.46    4.11
   0 -19  10    3.00    5.60
   7 -16 -10  111.44   10.86
   9 -16  10   -6.01    7.41
 -17 -15  -5  125.37   11.49
 -14 -14  -6    4.23    7.99
 -18 -10  -2    8.20    5.53
  -9  -9  -6   37.37    6.18
 -18  -9   0  697.63   26.93
   4  -7  -7   99.43    8.36
  15  -6  -6   41.72    4.28
  20  -6   5  294.28   15.49
  -9  -5  -4  332.36   15.88
  23  -4   0   92.55    7.03
  20  -3  -1  361.90   14.75
  13  -3   4   29.29    6.99
 -23 -24   1    8.44    6.64
   3 -23  11    0.36    6.49
 -22 -20  -2    1.93    6.63
 -21 -16  -2    8.09    6.65
  15 -16  10   14.30    8.10
  40 -14   3    9.46    7.18
  25 -13   8   13.34    7.35
  22  -8   6   33.02    7.65
  -1  -8   7  238.43   12.11
   7  -7  -7  160.09   10.03
   6  -7   7   51.92    6.74
   9  -7   7   51.46    6.91
 -14  -6  -2  632.59   24.80
  15  -6   6  650.56   26.77
   4  -5  -6   53.07    6.10
   7  -5  -6   91.94    6.66
   7  -5   6  287.18   14.03
  -3  -1  -2   52.60    4.43
  -5  -1  -1  961.32   32.67
   4   0   1   31.82    4.01
 -23 -27   1    2.25    7.60
 -23 -23   0   -3.40    7.90
 -22 -18  -1   12.34    7.25
   1 -18  10  130.89   10.63
 -13 -17   7   24.14    2.88
 -16 -14  -5    7.41    8.23
 -13 -13  -6  281.90   16.73
  17 -13   9    6.73    7.29
 -12 -12  -6   92.74   10.01
 -18 -12  -3  148.91   11.14
  38 -12   2   35.61    8.36
  -1 -11  -8   -0.85    7.16
 -11 -11  -6   14.25    6.89
 -19 -11   1   33.53    5.84
 -10 -10  -6    2.48    6.23
  -6 -10   7  327.39   14.28
 -17  -8   0  197.03   10.58
  -9  -7  -5   -1.08    5.50
 -15  -6   0  339.40   14.69
  22  -4   2   13.49    5.48
  19  -3  -2  374.37   14.28
  17  -2   1   15.85    5.68
  13  -2   3  287.80   13.89
   5  -2   4   78.31    6.55
   4 -22  11    6.54    6.31
   6 -16  10    6.28    6.60
   1 -14  -9  218.16   14.11
 -20 -13  -1  210.19   13.59
 -19 -12   2   -2.14    5.04
  28 -12   7    1.78    6.60
  23 -12   8   32.74    8.55
   9 -12   9   82.55    9.86
 -16 -11   4    3.21    2.98
   3 -10  -8  419.20   19.43
   1 -10   8   48.68    6.79
  16 -10   8   18.07    8.86
 -16  -8  -2   65.66    6.91
 -15  -7  -2   78.84    7.21
 -16  -7   0  217.98   10.85
   3  -7   7   42.74    6.58
 -11  -5  -3  270.68   13.59
  10  -5   6   55.23    7.10
  12  -4  -5  404.83   15.16
  18  -4   4  130.76    9.11
  -2  -4   5  925.74   32.79
  13  -4   5  308.92   15.19
   5  -1   3  125.99    7.15
 -22 -21   2    9.79    6.60
   9 -20  11   82.12   10.31
  -6 -18   9    9.86    5.04
  -5 -17   9   33.58    5.98
 -21 -15   0    1.34    6.63
   5 -13  -9   17.47    7.66
 -15 -13  -5   71.64   10.00
 -17 -13  -4   18.50    8.46
   2 -13   9  111.45    9.78
  -4 -12   8   -0.96    5.34
  12 -12   9  140.81   11.54
  26 -11   7   75.65   10.04
  -9  -9   6   57.02    4.41
   8  -9   8   39.51    7.50
   0  -8  -7  212.18   12.09
  15  -8  -7   37.06    5.04
  32  -8   1   35.43    8.13
  17  -8   7  108.54   10.13
  30  -7   1    2.75    5.85
  12  -7   7  126.03    9.99
 -10  -6  -4    1.08    6.09
  28  -6   1    2.11    5.49
 -10  -3  -1   35.51    4.36
   2  -2   4  122.04    7.35
  13  -1  -1  414.79   15.05
   5 -21  11   -2.61    7.20
 -19 -18  -4    3.25    6.58
   6 -17 -10   29.77    7.76
 -20 -17  -3   71.45    8.88
 -21 -17   2    1.38    5.75
   2 -17  10    6.16    6.21
  -4 -16   9    6.69    4.91
  40 -13   2   74.37    9.11
 -18 -12   3  151.02    8.74
   6 -12   9    2.73    7.08
  21 -11   8  131.21   11.85
  24 -10   7   -4.71    8.55
  11  -9   8   26.33    7.81
 -10  -8  -5  449.47   20.14
  -4  -7  -6   99.28    8.35
  20  -7   6  151.03   11.06
  -3  -6   6  141.31    8.25
  -4  -5  -5   19.67    6.48
  18  -5   5  120.96    9.69
   0  -4  -5  551.38   21.48
   8  -2   4  506.75   20.38
   2  -1   3   64.56    4.75
 -11 -19   8    5.25    3.43
  -7 -19   9   27.19    5.55
   0 -15  -9  170.05   12.69
 -20 -15  -2   37.57    8.65
  10 -15  10    0.41    6.95
  13 -15  10    1.59    6.86
  -2 -12  -8    4.81    8.44
 -14 -12  -5   16.44    7.39
 -16 -12  -4   19.29    7.03
  15 -12   9   92.38   10.01
  12 -10  -8    0.05    5.13
 -11  -9  -5  373.02   17.80
  34  -9   1   37.04    8.23
  31  -9   4   22.28    8.59
   5  -9   8   58.03    8.09
  29  -8   4   17.58    8.26
 -12  -6  -3    7.94    6.10
  26  -5   1    5.23    5.48
   1  -5   6  122.56    8.23
 -11  -4   2  450.54   15.74
  21  -3   0  308.48   13.88
  18  -3   3  323.48   15.46
  14  -1   0 2921.39   96.50
   1   0   1  243.49    8.74
 -22 -21  -1    2.93    7.11
 -22 -20   1   52.31    8.54
 -21 -16   1   31.29    7.14
  -3 -15   9   82.79    8.05
   8 -13  -9   35.27    8.71
 -19 -12  -1   44.29    6.74
  -6 -11  -7    9.83    6.90
 -13 -11  -5   24.72    6.96
  33 -11   5    4.39    7.44
   6 -10  -8  319.27   15.81
 -12 -10  -5    2.51    5.20
 -16 -10  -3  275.49   14.35
 -18 -10   1    5.10    4.55
  33 -10   4    2.69    7.31
  31 -10   5    2.93    7.31
  29  -9   5   -0.88    8.31
 -11  -7  -4   46.92    6.59
 -13  -7  -3   49.72    6.55
  27  -7   4   22.82    7.39
   0  -6  -6  393.28   17.40
  20  -3   2   14.61    5.70
   5  -3   5   47.49    6.51
   8  -1   3  578.88   21.85
   7   0   1   10.09    3.31
 -22 -24   2   -1.18    6.24
   6 -20  11   57.93    9.78
 -21 -19  -2   -0.28    7.31
  10 -19  11   30.99    8.71
   9 -17 -10    8.99    7.21
 -21 -17  -1   14.34    6.83
 -19 -17   4   50.48    5.71
  -1 -16  -9   35.14    8.11
 -10 -15  -7  176.46   13.11
   7 -15  10    8.66    7.18
  16 -15  10   45.47    8.71
  11 -13  -9  113.77   10.46
  -3 -13  -8    0.56    8.34
  -7 -12  -7  123.12   11.04
  35 -12   5   35.73    8.29
 -15 -11  -4   20.52    6.39
  35 -11   4   25.00    7.49
   9 -10  -8   71.81    7.91
  36 -10   1   -1.66    6.11
 -15  -9  -3  404.21   18.37
  22  -9   7   13.01    8.56
  14  -9   8    1.71    7.89
 -14  -8  -3  186.49   11.04
  31  -8   3  120.43   11.01
  13  -5   6   63.55    7.14
  -6  -3  -3   23.32    4.84
   8  -3   5  107.50    8.91
  -8  -2   0  636.04   22.13
 -21 -21   3   63.10    7.79
 -20 -21   4   -0.49    4.71
 -20 -17   3    2.76    5.14
 -19 -16  -3   20.87    7.39
   3 -16  10    1.61    6.54
   4 -14  -9   12.73    7.35
  -9 -14  -7  142.08   11.71
  -8 -13  -7    8.49    8.39
   2 -11  -8   30.82    7.75
 -18 -11   2   37.32    5.10
  -3 -11   8   -0.85    5.16
 -14 -10  -4   -2.33    5.64
  19 -10   8   45.18    9.25
 -13  -9  -4    9.58    5.89
  33  -9   3   -0.49    8.91
  -5  -9   7  110.15    7.36
  -5  -8  -6  195.75   11.71
 -12  -8  -4   65.05    7.59
  29  -7   3   86.93    9.24
  25  -7   5    4.79    7.04
  15  -7   7  114.35    9.30
  18  -6   6  399.40   18.72
  -5  -4  -4 2249.53   76.22
  24  -4   1  153.33    9.81
   2  -3   5  103.99    7.56
  -8 -20   9    9.73    4.70
 -18 -17  -4  143.37   11.54
  -4 -14  -8   19.94    7.85
 -20 -14   0   37.24    7.99
  37 -12   4    4.23    6.78
   3 -12   9   88.35    8.88
  35 -10   3   16.25    7.53
  29 -10   6  130.37   11.71
  -1  -9  -7  267.38   14.15
 -17  -9   1    2.54    4.29
   3  -8  -7    1.24    5.11
   0  -7   7  160.40    9.66
  27  -6   3   87.21    8.63
 -13  -5   1 1300.69   44.24
  -6  -5   5   16.58    3.80
  -8  -3  -2  549.29   20.67
  16  -3   4    1.89    5.85
  11  -2   4  100.28    8.41
  13  -1   2   -0.04    4.65
 -22 -23   1    0.13    7.01
 -22 -22   0   67.18    9.44
 -16 -17  -5   -0.33    7.13
  -6 -16  -8   -0.61    7.31
 -17 -16   5   21.20    3.66
 -19 -14  -2    3.91    7.26
 -18 -11  -1   -1.99    5.55
  10 -11   9   53.30    9.29
  27  -9   6   38.56    9.00
   2  -9   8    1.84    5.16
  20  -8   7    7.86    8.46
  16  -4   5   53.47    7.40
  -1  -3  -4  284.99   12.45
  -2  -2  -3    0.48    3.28
   5   0  -1  993.37   32.25
   7 -19  11   80.25   10.31
 -13 -16  -6   62.01    9.41
 -17 -11   3  430.10   16.89
  37 -11   3   19.08    8.06
   7 -11   9   36.24    8.35
  13 -11   9  168.95   13.11
 -15 -10   4   21.77    2.76
  -8  -8   6   10.85    3.39
  25  -8   6   78.50   10.41
  23  -6   5  204.28   12.96
  10  -6   7   35.64    7.03
  25  -5   3  346.99   16.75
   3  -4  -5 1119.91   39.41
 -11  -4  -1  307.48   13.00
  11  -3   5   -4.13    6.31
  18  -2  -1  365.64   14.60
   9   0   0   20.58    2.95
 -22 -26   1    3.76    6.83
 -22 -25   0    6.30    7.59
   8 -18 -10   73.05    9.94
   3 -15  -9  115.77   10.81
   7 -14  -9    4.14    6.93
  11 -14  10   -6.10    7.08
  14 -14  10   67.17    9.34
  24 -11   8  230.71   15.09
  -6  -9  -6   50.84    7.24
  17  -9   8   10.93    8.59
  12  -8  -7  156.66    9.48
 -16  -8   1   56.31    5.58
 -14  -6   1    1.93    4.25
  16  -2   3   88.65    8.48
  -1  -2   4  127.56    6.89
 -21 -24   3   18.05    6.58
 -20 -18  -2   13.29    7.50
 -21 -18   0   45.91    8.10
 -17 -16  -4   10.64    7.45
 -12 -15  -6   88.94   10.88
 -18 -15  -3    6.64    7.68
 -20 -15   1   45.22    8.00
   4 -15  10   -0.21    6.05
   8 -14  10   48.67    8.41
  -1 -13   9  135.18   10.00
   1 -12  -8  104.28   10.09
  39 -12   3    2.11    6.68
   5 -11  -8    4.08    6.06
  -2 -10  -7    1.98    5.79
   6  -8  -7   14.70    5.69
   9  -8   8  159.94   11.56
  30  -7  -2   -1.59    4.45
 -15  -7   1    7.33    4.46
   3  -6  -6  593.50   23.24
  12  -6  -6   35.71    4.88
   4  -6   7  166.96   10.36
  16  -5   6   38.44    7.24
   9  -4  -5   24.49    4.50
   5  -4   6   42.92    6.70
   8  -4   6    8.73    5.44
  22  -3   1  595.56   23.47
  19  -2   0  153.61    8.95
  11  -1   3 1486.05   51.58
   5   0   2    1.30    2.90
   1 -22  11    4.01    5.83
   2 -21  11   -3.10    6.44
 -21 -20  -1    5.44    7.10
 -21 -20   2    2.05    6.41
 -15 -16  -5  242.66   15.33
 -20 -16  -1   58.21    8.28
 -20 -16   2   59.93    7.61
 -18 -13  -2   11.23    7.16
  16 -11   9   34.94    9.06
  -7 -10  -6  261.43   14.19
 -17 -10  -1   -2.03    4.99
 -17 -10   2    4.73    4.15
  -2 -10   8   11.95    5.40
   9  -8  -7  127.57    8.78
  33  -8   2   -0.99    8.13
   6  -8   8   19.57    7.10
  -1  -7  -6    9.18    5.25
  31  -7  -1   21.32    5.98
  31  -7   2   50.29    8.34
  23  -7   6   19.30    8.01
  18  -7   7   49.62    8.73
  29  -6  -1   -0.13    4.53
  29  -6   2   40.26    7.58
  21  -5   5  235.95   13.64
  23  -4   3   16.61    5.94
  21  -4   4   -1.05    5.86
 -20 -24   4   12.03    5.89
   8 -18  11    7.83    7.78
   2 -16  -9   68.31    9.13
  10 -14  -9   39.84    8.43
 -11 -14  -6   38.03    9.13
 -19 -13   0   12.65    6.35
   4 -11   9   37.97    8.08
  27 -10   7   55.36    9.24
  22 -10   8   49.81    9.36
  35  -9   2   47.32    8.96
  -4  -8   7    6.75    4.43
  28  -6  -2    4.53    3.88
  13  -6   7  291.07   15.49
  -6  -5  -4 1620.27   56.12
 -12  -5  -1   64.31    6.48
  27  -5   2   39.16    6.48
   6  -4  -5  428.44   17.01
  -7  -4  -3  570.27   21.97
  -5  -2   3  494.98   16.95
  -1  -1   3   60.30    4.24
  10   0   1  236.53   10.16
   3 -20  11    6.03    6.54
 -19 -19  -3   42.78    8.09
  -3 -19  10    7.89    5.84
  -2 -18  10   68.50    8.10
   0 -13  -8    7.91    7.94
 -10 -13  -6   70.07    9.08
  41 -13   3    5.74    7.03
  -9 -12  -6   64.46    7.70
  14 -11  -8  240.39   13.50
  -8 -11  -6  209.44   12.66
   2  -9  -7   55.38    7.03
 -16  -9  -1   24.70    5.96
  25  -9   7    3.50    7.96
  -6  -7  -5  107.52    8.48
 -11  -5   3   44.14    2.73
  -2  -5   6  128.46    7.89
  11  -4   6  237.16   12.95
   8   0   2 1269.57   43.53
  -9 -21   9    3.21    4.13
  -4 -20  10    6.44    4.95
   1 -17  -9  155.79   12.25
  -1 -17  10   66.45    8.24
 -14 -15  -5  120.14   11.79
 -16 -15  -4    6.44    8.18
 -17 -14  -3   10.25    7.49
   8 -11  -8   13.56    6.43
  37 -10   2   77.42    9.76
  17  -9  -7   11.83    4.18
  15  -8   8   17.85    8.71
   6  -6  -6  161.69    9.15
  21  -6   6   22.19    7.29
  27  -5  -1    6.86    4.59
  -9  -4  -2   30.93    4.74
  14  -2   4   38.21    7.25
   2   0   2  109.42    5.83
   4 -19  11   19.48    6.81
   6 -15  -9   66.97    9.08
   5 -14  10   28.84    7.58
  12 -13  10    1.04    6.63
 -17 -12  -2  102.34    8.60
   0 -12   9  323.53   16.26
  11 -11  -8    6.38    6.10
 -16 -10   3   21.07    3.69
  11 -10   9  188.33   13.60
 -16  -9   2    3.23    3.93
 -14  -9   4    0.11    1.99
  20  -9   8   37.92    9.20
   3  -8   8   -2.23    5.58
  17  -7  -6  244.01   10.54
 -14  -7  -1   52.62    6.89
  32  -7   0   45.76    7.91
   9  -6  -6   17.90    4.53
 -13  -6  -1    9.61    4.89
  30  -6   0   63.13    7.29
 -12  -5   2  146.83    6.76
  25  -4   2   23.03    5.90
   0  -1  -2   68.96    4.43
 -21 -23   2   11.01    6.58
 -20 -21  -2    2.14    6.50
  -9 -17  -7   70.91    9.56
 -19 -17  -2    4.13    7.54
   9 -17  11   58.53    9.06
   0 -16  10   34.62    6.96
  -1 -14  -8   28.25    9.05
 -13 -14  -5   -1.20    7.26
   9 -13  10    3.55    6.14
  39 -11   2    5.50    7.24
   8 -10   9  216.01   13.85
  -7  -8  -5   66.20    6.84
  34  -8   0   73.37    9.78
  23  -8   7   -2.63    8.54
   1  -6   7  154.54    9.61
  26  -5  -2   24.64    4.49
  19  -4   5    2.51    5.98
  19  -3   4  399.60   18.28
  20  -2   1   93.91    7.66
  -5 -21  10   19.44    6.25
 -20 -20   3   15.56    5.03
 -18 -20   5    4.41    4.15
 -17 -19  -4    8.23    6.99
 -20 -17   0   42.23    7.70
  -8 -16  -7    9.01    7.95
 -19 -15  -1   69.89    8.93
 -15 -14  -4   10.35    7.34
  -5 -13  -7    2.60    7.08
  15 -13  10   -3.18    7.24
   4 -12  -8  185.21   12.06
  34 -10   5   68.23    9.23
  14 -10   9   11.25    7.70
  32  -9   5    0.36    7.15
  -1  -9   8   73.59    7.53
  30  -8   5   -1.49    6.74
  -7  -7   6  158.60    7.93
  -7  -6  -4  377.49   16.79
  16  -6   7  343.21   17.34
  28  -5   0  274.12   13.71
  14  -4   6  841.55   32.83
  -4  -2  -2   67.90    5.10
   6  -1   4  186.79    9.98
 -21 -26   2   13.54    7.55
 -21 -22   1    4.50    6.86
 -20 -19  -1   28.32    7.43
 -18 -18  -3    7.33    7.46
   5 -18  11    7.80    6.64
  -3 -16  -8   14.55    7.99
 -18 -16   4   -1.33    4.03
  -2 -15  -8   51.72    9.74
  -7 -15  -7  236.65   15.31
  -6 -14  -7  124.47   11.43
 -19 -14   1   76.40    8.70
 -12 -13  -5   18.88    6.86
 -16 -11  -2   10.55    5.96
  -8  -9  -5  286.62   14.63
  34  -9   4    8.41    7.04
  32  -8   4   15.89    7.66
  30  -7   4    1.59    8.18
  28  -7   5    1.56    7.94
  -8  -5  -3  348.81   15.43
  19  -5   6    3.51    5.53
   8  -5   7   11.58    5.81
  25  -4  -1  225.20   11.24
  -6  -2  -1  211.51    8.94
   6  -2   5  953.93   34.94
  14  -1   3  825.40   30.88
 -21 -24   0   22.08    7.98
 -17 -23   6    4.73    3.81
 -12 -18  -6   25.60    7.96
   5 -16  -9   33.98    8.04
   9 -15  -9  134.02   11.51
   1 -15  10    1.83    5.78
 -14 -13  -4    3.00    5.95
 -11 -12  -5   36.91    6.35
   1 -10  -7   11.65    5.83
  -9 -10  -5   10.73    6.23
  36 -10   4    0.15    6.61
   5 -10   9   23.22    7.93
 -15  -8   2   32.45    4.16
 -13  -8   4  626.93   20.92
  18  -8   8   95.38   10.98
  21  -7   7    5.83    8.56
  10  -7   8  410.50   19.73
  28  -6   4    4.28    7.44
 -10  -5  -2 1257.67   43.98
  -2  -4  -4 1466.60   50.53
  -9  -3   0  551.08   19.68
  23  -3   2   39.83    6.26
  17  -2  -2  187.91    8.06
   9  -2   5   74.61    7.46
   3  -1   4  135.84    7.66
   9  -1   4  534.49   21.23
 -21 -28   1   21.23    8.38
 -21 -25   1    8.44    6.99
 -19 -15   2   14.71    6.64
   6 -13  10    9.81    6.94
 -15 -12  -3  245.45   13.61
 -10 -11  -5  168.21   10.94
   1 -11   9   67.50    7.80
   5  -9  -7   38.18    6.04
  28  -8   6  147.36   12.23
   2  -7  -6  235.75   11.96
  -3  -7   7   10.25    4.81
   7  -7   8  311.92   16.03
  -2  -6  -5  256.25   13.09
 -13  -6   2   50.24    4.53
   5  -5   7   42.89    7.18
  11  -5   7   45.74    7.39
  26  -4   0  113.47    8.49
  11   0   2  166.74    8.89
 -19 -20   4    8.34    4.78
 -20 -18   1   19.33    6.70
   6 -17  11   75.07   10.43
  10 -16  11    1.08    7.66
  12 -15  -9  319.22   17.08
   3 -13  -8  205.39   13.21
  38 -11   4   -3.90    6.93
  -3  -9  -6   33.25    6.46
 -15  -9   3  630.14   22.43
  -8  -7  -4  562.54   22.69
 -14  -7   2  193.40    8.71
  26  -7   6   50.53    9.68
  13  -7   8   72.20    9.88
  26  -5   4   19.30    6.94
  -5  -4   5  574.10   20.98
  17  -3   5  108.53    9.05
   1  -2  -3   61.76    4.63
   3  -2   5  348.19   15.19
 -12 -20   8    1.05    2.60
 -20 -19   2    3.31    5.96
 -14 -18  -5  180.61   13.08
 -16 -18  -4   63.63    8.85
   4 -17  -9   -2.98    6.99
 -11 -17  -6   23.74    8.33
 -18 -16  -2   60.07    9.93
 -18 -14  -1   13.89    6.84
   7 -12  -8  107.13    9.83
 -13 -12  -4  129.16    9.79
 -17 -11   0  101.78    7.90
 -14  -9  -2   68.35    6.58
  23  -9   8  110.85   10.63
  35  -8   1   -0.44    7.11
  34  -8   3   33.40    8.89
  33  -7   1    9.96    7.93
  32  -7   3   70.75    9.75
  -9  -6  -3  458.42   19.10
 -11  -6  -2  816.53   30.18
  31  -6   1    5.34    6.65
  30  -6   3    3.31    8.45
   2  -5  -5   34.32    6.06
  24  -5   5  120.24   10.26
  11  -3  -4  359.23   13.03
  -3  -3  -3  603.80   22.18
  17  -1   0 1679.67   57.06
   6   0   3  111.95    6.98
 -20 -22  -1    5.34    7.49
 -18 -21  -3   14.66    6.74
 -19 -20  -2    0.53    6.18
 -17 -17  -3   18.68    7.75
  10 -12  10    1.46    7.08
  13 -12  10   71.00    9.20
 -12 -11  -4  208.24   12.30
 -14 -11  -3   16.20    6.09
  14  -9  -7  312.88   14.14
  36  -9   3    5.28    7.60
  28  -9   7    2.99    7.35
   9  -9   9   93.95    9.93
  12  -9   9   72.72    9.49
  -9  -8  -4   19.52    5.36
 -13  -8  -2 1128.43   40.69
 -12  -7  -2  134.57    9.23
   4  -7   8   87.80    8.68
  27  -6  -3  360.90   14.35
  19  -6   7    0.79    7.71
  29  -5   1    3.13    5.33
  28  -5   3  164.51   11.35
  14  -5   7  128.44    9.64
  24  -4  -2   23.85    4.23
  17  -4   6  572.52   24.49
   6  -3   6  653.68   25.69
   9  -3   6  137.08    9.48
  17  -2   4  337.17   16.01
  12  -2   5   58.45    7.33
  12  -1  -2    1.71    1.51
 -20 -23   3   -0.21    5.59
 -20 -20   0   58.12    8.36
   3 -18  -9   65.95    8.89
   8 -16  -9   49.83    8.95
 -10 -16  -6  173.11   13.39
  16 -12  10  135.59   11.86
   0 -11  -7  179.14   11.23
  -4 -10  -6  704.33   28.13
 -11 -10  -4   86.23    7.56
   8  -9  -7  219.74   11.85
 -10  -9  -4    1.25    4.65
   0  -8   8    6.43    5.08
  24  -6   6   28.54    8.98
  24  -4   4   13.86    5.24
  -1  -4   6   43.51    5.35
  23  -3  -1  162.85    8.69
  24  -3   0    3.95    4.38
  21  -2   2   23.25    6.01
  12  -1   4  169.77   10.76
 -16 -19   6    8.08    3.00
 -19 -18  -1    0.40    6.03
 -19 -16   0   54.80    8.56
   7 -16  11   22.00    7.86
   2 -14  -8    3.49    7.90
 -18 -13   1   22.27    5.90
  10 -12  -8   22.78    6.76
 -13 -10  -3   83.39    7.99
  38 -10   3    5.60    6.73
  20 -10   9    6.80    7.54
  11  -9  -7  292.87   13.89
  15  -9   9   57.71    8.83
  26  -8   7    6.96    7.45
 -10  -7  -3  385.09   17.18
  16  -7   8    3.44    8.30
   2  -5   7  229.48   12.03
  27  -4   1    2.68    5.36
   5  -3  -4  628.19   22.48
  12  -3   6  665.47   26.92
  18  -1   1  468.71   18.99
   3   0   3 1383.84   46.98
   9   0   3  332.47   14.45
 -20 -26   3    6.70    6.21
 -19 -23  -2    8.21    7.81
   0 -20  11   -0.26    5.35
 -13 -17  -5   -1.09    8.10
  -9 -15  -6   41.28    8.70
  11 -15  11    2.33    6.84
  13 -12  -8   13.46    6.70
   7 -12  10   19.40    7.38
  -5 -11  -6  376.41   17.77
 -16 -10   0  293.03   13.94
   2 -10   9   77.07    8.25
 -12  -9  -3  546.96   22.39
   6  -9   9   43.96    8.89
 -14  -8   3  437.28   15.89
  21  -8   8  252.86   15.53
  -6  -6   6  269.24   11.55
  26  -4   3   77.75    7.98
  22  -4   5   -2.25    6.13
  18  -3  -3    9.33    2.15
  16  -1  -1  396.97   15.11
  -4  -1   0 1827.54   59.71
  -1 -21  11   11.11    6.26
   1 -19  11    7.70    6.15
   1 -15  -8   29.69    8.65
 -17 -15  -2  155.05   11.99
  -8 -14  -6   63.65    8.40
 -17 -13  -1   69.17    7.30
  -8 -13   8  161.76    9.23
   3 -13  10   34.87    7.08
  -1 -12  -7  154.31   11.00
  40 -11   3   17.14    8.33
   4 -10  -7   40.26    6.30
   1  -8  -6   37.86    5.76
   5  -7  -6  133.94    8.49
  -3  -7  -5  361.35   16.50
  24  -7   7    2.65    8.03
 -12  -6   3   48.81    3.43
  22  -5   6   58.18    9.14
  -7  -2   1   54.42    2.94
 -20 -23   0   45.94    8.68
 -20 -22   2   -0.19    6.50
 -20 -21   1    6.01    6.33
  -7 -18  -7   82.35    9.78
   2 -18  11   -0.06    5.95
   7 -17  -9    7.21    7.75
  11 -16  -9  114.50   10.60
 -16 -16  -3   -2.69    7.56
 -18 -15   3    5.43    5.80
  -6 -15   9   52.95    6.40
  -5 -14   9   48.72    6.29
   6 -13  -8   82.24    9.30
  -7 -13  -6  184.18   11.96
  -6 -12  -6   33.95    6.89
  -6 -11   8    0.20    4.46
  -2  -6   7   12.00    5.04
  14  -5  -5    9.14    2.91
  -3  -5  -4 1177.72   41.42
  17  -5   7   13.26    6.10
 -10  -4   0  629.98   22.49
   8  -3  -4 1203.40   40.51
  25  -3   1   81.66    7.65
  17  -1   3  422.80   18.45
 -20 -26   0    2.48    7.20
 -19 -23   4   -0.25    5.03
 -18 -19  -2   28.58    8.19
   0 -16  -8    7.09    8.34
 -12 -16  -5   73.86    9.94
 -16 -15   5   33.95    3.83
 -18 -14   2   27.74    6.38
  -4 -13   9   15.49    5.94
  18  -9   9    7.64    7.15
  14  -7  -6   48.84    4.90
 -13  -7   3   24.00    2.83
   8  -6   8   13.43    6.70
   9  -4   7   53.56    7.35
  24  -3   3  153.16   10.35
   0  -2   5   96.03    7.04
  15  -2   5   14.00    5.75
   0  -1   4    2.56    3.49
  14   0   2   47.74    6.25
 -20 -28   2    3.39    7.09
 -18 -23   5    2.20    4.55
 -17 -20  -3   22.88    7.16
 -19 -19   3  156.20   10.20
  -2 -18  -8   -1.50    7.58
  -1 -17  -8  111.88   11.36
  -6 -17  -7  106.55   10.99
 -19 -17   1   20.90    6.93
   3 -17  11   15.44    6.14
 -14 -16  -4   14.61    8.30
  -7 -16   9    3.40    4.44
  -9 -14   8   55.36    5.35
  11 -11  10   12.10    7.09
  14 -11  10   92.68   10.09
 -15  -9   0  855.55   31.37
  36  -8   2    0.05    6.28
  34  -7   2   39.59    7.98
  19  -7   8   31.02    8.76
  32  -6   2   55.50    8.68
  22  -6   7    4.90    8.30
   5  -5  -5  143.97    8.48
  30  -5   2   11.38    6.78
  20  -3   5  185.53   11.73
  15  -3   6  925.37   35.43
  -2  -1  -1 1226.14   40.61
  12   0   3  758.62   28.44
 -20 -27   1   15.56    7.13
 -19 -26   4    2.94    5.66
 -20 -25   2    7.63    6.56
 -20 -24   1   -1.23    6.16
 -19 -21  -1    6.30    6.74
   6 -18  -9   39.68    7.99
  -5 -16  -7    5.46    8.48
  -4 -15  -7  107.22   10.75
   4 -12  10   12.50    7.15
  -5 -10   8    7.41    4.73
  -4  -8  -5  399.86   17.39
  33  -8   5    5.15    7.03
  31  -8   6   76.76    9.39
  10  -8   9   27.53    7.98
  31  -7   5    0.81    7.19
   1  -7   8   15.65    5.14
  14  -6   8   12.86    8.01
  20  -4   6   16.05    5.94
  12  -4   7    4.94    6.11
  -5  -3  -2   18.04    3.75
  22  -2   0  130.88    8.09
  19  -1   2    1.01    5.78
  15  -1   4   68.89    7.44
 -18 -17  -1    5.00    6.94
 -11 -15  -5   50.03    8.25
 -18 -15   0   41.08    7.66
 -16 -14  -2   51.52    7.76
 -16 -12  -1   96.19    8.29
 -17 -12   1  139.78    8.86
   8 -11  10   48.22    7.86
  38  -9   2   24.53    7.70
   3  -9   9    8.38    7.34
  13  -8   9   30.54    7.94
   8  -7  -6    7.29    4.36
  29  -6   5    0.16    8.13
   5  -6   8   52.18    7.18
  -4  -4  -3    0.81    3.89
  28  -4   2    3.84    6.03
  -7  -3  -1  465.47   17.17
  20  -2   4  710.12   28.34
 -13 -20  -5    8.24    7.26
 -15 -20  -4   48.08    8.25
   5 -19  -9   53.45    8.60
 -10 -19  -6   43.94    7.74
 -19 -19   0  203.44   13.11
 -19 -18   2   10.88    5.26
  10 -17  -9    6.94    6.50
   4 -16  11   41.17    8.51
   5 -14  -8    2.10    6.93
   9 -13  -8   33.80    7.68
   3 -11  -7   15.31    6.23
   0  -9  -6  151.46    9.96
 -14  -8   0   24.75    5.23
  35  -8   4   10.38    6.91
  24  -8   8  266.05   16.08
   7  -8   9    1.99    7.99
  11  -7  -6   70.71    5.81
  33  -7   4    3.05    7.84
  19  -6  -5  250.96    9.33
  31  -6   4   30.63    8.43
  25  -5  -3  296.19   11.85
 -11  -5   0  233.97   10.35
  23  -2   1   46.62    6.01
  22  -2   3   78.74    7.89
   7  -1   5 1111.06   40.13
 -19 -24  -1    4.30    7.25
 -18 -22  -2   -3.16    6.48
  -3 -16  10    5.01    5.11
 -13 -15  -4  101.81    9.75
  -2 -15  10   53.10    7.15
 -10 -14  -5    3.81    5.84
   9 -14  11    2.70    6.50
  -2 -11   9  120.28    9.49
   7 -10  -7   10.75    5.35
  -5  -9  -5    9.83    4.89
  37  -9   4   -2.14    6.73
  27  -6   6    5.33    6.75
  27  -5   5   15.50    8.24
  20  -5   7   40.49    9.50
  15  -4   7   26.72    6.83
  22  -3  -2  135.17    7.09
  21  -2  -1  121.77    7.24
  10  -1   5    7.16    6.29
  -1   0   2   59.57    3.99
  -8 -17   9    9.93    4.36
  -4 -17  10   11.31    5.78
  -9 -13  -5    9.43    5.88
  -4  -9   8   44.62    6.19
  -4  -6  -4   32.67    6.00
 -12  -6   0   90.19    6.81
  17  -6   8    7.35    8.30
   8  -5  -5   37.47    4.84
  29  -5   4   18.87    8.30
  -5  -5   6   35.37    4.64
   3  -4   7   23.40    5.99
  26  -3   2   14.60    5.98
  -4  -3   5 1645.58   55.50
   0  -3   6  746.03   27.82
   7  -2   6  122.39    8.78
  10  -2   6   53.28    6.60
   4  -1   5 1055.80   37.89
   7   0   4  167.27    9.68
 -16 -19  -3    9.01    7.13
  -9 -18  -6   62.87    9.75
 -17 -18  -2  157.96   11.71
   4 -15  -8  107.99   10.54
   5 -15  11   20.82    7.56
  -1 -14  10    7.89    6.06
  12 -13  -8    4.34    7.08
  -8 -12  -5  259.36   13.93
  -7 -11  -5   37.52    6.68
   5 -11  10   98.35    9.34
  -6 -10  -5   91.75    8.00
  12 -10  10    7.50    6.84
  19  -8  -6  225.53    9.78
  22  -7   8   22.48    7.09
  11  -5  -5   25.87    4.38
  25  -5   6   92.05   10.71
  -1  -5   7  349.28   15.66
  18  -3   6  285.69   15.30
  18  -2   5  174.01   11.28
  16   0   1 1605.73   55.11
  10   0   4    1.58    4.84
 -12 -19  -5   85.14    9.91
 -18 -19   4   -2.05    4.81
   9 -18  -9    7.83    6.51
  -5 -18  10   28.03    5.90
  13 -17  -9   10.23    6.86
 -10 -15   8   13.99    3.79
 -12 -14  -4  191.20   11.91
 -14 -14  -3    1.84    5.61
  15 -13  -8  169.59   11.70
 -15 -13  -2   39.22    6.39
   2 -12  -7  356.75   16.95
 -15 -11  -1   94.08    7.68
  16 -10  -7    4.45    4.48
  15 -10  10    3.35    6.98
   4  -8  -6    7.01    4.70
  27  -7   7    6.65    7.11
  27  -4   4    2.09    7.14
  13  -1   5   45.77    6.80
  11   0  -1  629.97   21.53
  15   0   0  493.43   18.63
   0   0   3   37.34    3.54
  15   0   3  246.05   12.94
   4   0   4  155.60    8.60
 -19 -22   0   94.11    9.90
 -19 -22   3  105.23    9.41
 -19 -20   1    2.05    5.79
 -17 -19   5   12.19    4.06
  -8 -17  -6   51.01    9.43
 -17 -13   2    4.41    4.51
   0 -13  10   12.40    6.14
 -16 -11   1    6.60    4.60
  10 -10  -7   25.64    5.35
  -1 -10   9  120.87    9.50
   9 -10  10   -1.61    6.86
   4  -8   9   28.18    8.26
  19  -8   9    3.08    7.26
   2  -6   8    4.75    5.49
   9  -5   8  356.54   18.05
  12  -5   8  119.04   10.71
   4  -2   6  670.01   25.98
  13  -2   6   75.29    7.61
   3  -1  -2  230.78    8.53
   8   1   1 1276.76   43.16
   6   1   2  244.60   10.28
 -19 -28   3    4.90    6.99
 -19 -25   0   50.07    8.81
 -18 -20  -1   13.79    6.99
   3 -16  -8   34.19    8.68
 -17 -16  -1  109.24   10.40
 -18 -16   1   12.56    7.36
   8 -14  -8   12.95    6.76
 -17 -14   0   65.95    7.30
  13 -10  -7   50.99    5.98
  -9 -10   7  160.42    8.09
  -8  -9   7   93.03    6.20
  37  -8   3   21.54    7.14
  -3  -8   8    9.39    4.81
  -5  -7  -4 1709.55   59.07
  35  -7   3   34.37    7.64
  11  -7   9   23.89    8.26
  32  -6  -1   17.68    5.46
  33  -6   0    8.44    6.89
  33  -6   3   -0.16    6.86
  25  -6   7   14.51    7.79
  31  -5   3   80.89   10.36
  18  -4   7    0.90    7.41
  25  -3   4  115.43    9.75
  24  -2   2   41.62    6.95
  18  -1   4    7.48    5.84
   9   1   2  499.05   18.99
 -19 -30   2    2.90    7.59
 -19 -25   3   23.04    6.55
 -16 -22  -3   73.86    9.81
 -19 -21   2    7.46    6.55
   8 -19  -9    7.10    6.58
   2 -17  -8   -0.30    8.00
  -7 -16  -6  115.18   10.58
 -17 -14   3    5.81    5.56
   6 -14  11  101.84   10.58
   1 -13  -7  134.92    9.93
 -11 -13  -4   26.10    6.46
 -13 -13  -3  185.48   11.39
  10 -13  11    2.29    6.29
  -2 -11  -6  607.35   24.90
  14  -7   9    5.48    7.11
  20  -6   8   31.82    8.38
  -5  -5  -3  406.77   16.46
  31  -5   0  147.26   10.41
   6  -5   8  164.46   11.41
  -6  -4  -2   41.08    4.43
  -8  -4  -1  118.04    6.49
  23  -4   6   31.48    8.49
  23  -3   5  107.39    9.74
  10  -3   7   13.49    6.13
  20  -1   0  225.20   10.91
  21  -1   1  319.96   14.55
  13   0   4   84.75    8.30
   5   1   1  921.96   31.35
 -19 -29   1   11.48    7.13
 -17 -21  -2   20.85    7.50
   4 -20  12   11.59    5.84
   0 -19  -8  114.05   10.98
  -5 -19  -7    4.73    7.61
  -6 -19  10    9.19    5.24
   1 -18  -8    0.73    7.61
 -11 -18  -5  106.22   11.10
 -15 -18  -3   11.91    7.93
 -18 -18   0    4.50    6.75
   6 -11  -7   34.76    6.38
  39  -9   3   19.87    8.36
   8  -7   9   91.61    9.86
  30  -5  -1    2.23    4.95
  15  -5   8   11.96    8.29
  29  -4   3   52.60    8.58
   0  -3  -3 1003.40   34.51
   7  -3   7  106.53    8.64
 -18 -23  -1    2.24    6.10
 -19 -23   1   -1.74    6.36
   5 -19  12   10.94    7.89
  12 -18  -9  107.42   10.35
  -4 -18  -7   96.49   10.90
 -16 -17  -2   19.68    7.64
  -6 -15  -6   22.33    6.94
   0 -14  -7    1.35    5.73
  -5 -14  -6  271.41   14.58
  -3 -12  -6    5.23    5.93
 -10 -12  -4   87.05    8.30
 -10 -11   7   45.64    4.96
   6 -10  10   18.39    7.04
   0  -9   9  103.33    9.13
  -6  -8  -4   82.71    7.99
  -7  -8   7   73.72    5.91
  34  -6   1   22.65    7.90
  23  -5   7   50.09    8.76
  29  -4   0   56.81    6.69
  13  -3   7   56.97    7.49
 -19 -27   2   -0.21    6.34
 -19 -26   1    3.59    7.49
 -19 -24   2   -2.73    6.74
 -14 -22  -4   -0.63    6.43
   7 -20  -9    6.30    6.68
 -13 -18  -4    7.04    8.21
  -9 -18   9   11.60    4.18
  -3 -17  -7   79.64   10.10
  -4 -13  -6  347.78   17.01
 -12 -12  -3  218.98   12.25
  -9 -11  -4  139.78    9.64
  -7  -9  -4  236.76   12.79
 -13  -9  -1   12.01    4.98
  36  -7   1   25.38    6.90
  17  -7   9    4.93    7.03
  32  -5   1   35.59    8.24
  -4  -4   6    7.74    3.70
  27  -3   3   28.14    7.50
  -1  -2  -2  221.86    9.19
  23  -2   4  250.49   13.84
  16  -2   6   71.41    8.04
   1  -1   5   31.77    5.79
  16  -1   5   62.78    7.46
  11   1   1  302.11   12.35
   7   1   3  261.90   11.85
 -17 -24  -2   -3.28    6.66
   6 -21  -9  128.68   11.03
 -18 -18   3   27.57    5.74
  -1 -18  11    6.48    5.90
   6 -18  12    5.25    7.94
 -10 -17  -5    8.98    7.63
 -18 -17   2   11.00    6.09
   0 -17  11    9.60    5.63
   1 -16  11   -1.38    5.75
   7 -15  -8   24.50    8.34
  11 -14  -8    2.31    6.90
 -13 -11  -2  140.57    9.58
  -8 -10  -4   31.43    6.21
 -15 -10   1   16.03    4.54
   3  -9  -6   57.00    6.76
  10  -9  10   10.80    6.50
  13  -9  10   85.29    9.55
   7  -8  -6   98.35    7.30
  -2  -7   8  148.21    9.40
   4  -6  -5  903.73   32.59
  -6  -6  -3  218.96   11.04
   0  -5  -4  195.44    9.75
  -9  -5  -1   26.55    4.01
  28  -4  -1   13.45    4.99
  30  -4   1   19.07    6.94
  21  -3   6   23.89    7.76
  21  -2   5  160.55   11.00
  22  -1   2  131.07    9.14
  12   1   2    0.14    4.25
  10   1   3  383.94   16.19
  -2 -19  11   17.68    6.29
 -16 -13   0   22.08    5.96
  11 -12  11    2.86    7.23
   2 -11  10  124.16   10.04
  16  -9  10   95.21   10.41
  34  -7   5   54.45    8.38
  -6  -7   7  285.48   12.60
   5  -7   9   15.51    8.21
  32  -6   5    2.80    6.79
  30  -6   6   16.03    7.51
  18  -5   8   40.97    9.06
   0  -4   7   49.46    6.15
  27  -3   0   72.96    7.20
   4  -3   7  209.96   11.63
  16  -3   7    0.09    6.41
  -4  -1   3   88.81    4.39
   3   1   2   55.77    4.48
 -18 -22   4    2.18    4.90
  -8 -20  -6   26.17    8.29
  11 -19  -9    3.13    6.25
 -16 -15  -1   58.72    7.21
   2 -15  11    1.21    5.29
 -11 -11  -3  289.85   14.21
  -1  -8  -5  243.71   12.73
 -12  -8  -1   95.68    7.31
 -10  -6  -1  220.04   10.36
  23  -6   8   72.07    9.41
  -7  -5  -2  247.47   11.13
  30  -5   5   60.65    9.04
   3  -5   8   48.19    6.98
   4  -4  -4  151.67    7.58
  21  -4   7   15.05    8.45
  25  -2   3  230.13   12.96
   1   0   4    3.15    4.00
 -11 -21  -5  108.70   10.43
 -15 -21  -3   15.14    7.19
 -18 -21   0   46.57    7.64
 -17 -19  -1    3.30    6.85
 -12 -17  -4   91.86    9.59
   6 -16  -8   17.05    7.80
  -9 -16  -5    4.15    6.64
  14 -14  -8   80.10    8.84
   5 -12  -7  140.96    9.56
 -16 -12   2    2.15    4.01
 -12 -10  -2  212.42   11.36
   1  -8   9    3.20    5.65
  -7  -7  -3 1416.64   49.43
 -11  -7  -1   89.70    6.84
  20  -7   9   10.63    6.18
  12  -6   9   22.59    7.86
  28  -3   1    8.49    5.55
   8  -1   6  102.40    8.36
  16   0   4  139.56    9.53
   8   0   5  116.30    9.01
   4   1   3  979.59   34.17
 -18 -25   4   28.39    6.53
 -16 -20  -2    9.59    7.48
 -18 -19   1    2.13    5.78
 -15 -16  -2   75.76    8.38
 -17 -15   1  225.68   12.34
   3 -14  11   91.29    9.96
   8 -12  11    5.56    6.63
   9 -11  -7   37.16    6.20
 -10 -10  -3   16.96    5.61
   7  -9  10   25.83    6.96
  36  -7   4   11.61    7.01
  35  -6   2   20.82    7.75
  34  -6   4   28.84    7.41
   9  -6   9   -1.25    7.54
  33  -5   2    8.53    7.83
  28  -4   5   20.65    8.20
  13  -4   8   52.95    9.25
   7  -2  -3  192.60    7.45
  -3  -2   5   37.04    4.96
  19  -1  -1   15.71    4.46
  11  -1   6  512.16   21.84
  11   0   5  166.79   10.60
 -18 -27   0   23.04    8.01
 -18 -24   0    7.90    7.06
 -16 -22   6    9.19    3.84
  10 -20  -9    3.88    6.35
  -7 -19  -6   78.05   10.36
 -16 -14   4  102.34    7.08
   2 -10  -6   94.11    7.83
   3 -10  10   59.35    8.01
  -9  -9  -3   39.03    6.91
 -11  -9  -2  609.83   24.15
  16  -8  -6   78.85    5.61
  -8  -8  -3  488.67   20.19
  37  -7   2   38.28    7.43
  -8  -6  -2  830.80   29.98
  29  -5  -2   -1.71    4.13
  32  -5   4   10.15    7.16
  23  -4  -3   48.12    3.81
  31  -4   2   26.38    8.41
  26  -4   6  146.33   12.23
   7  -4   8  409.10   19.05
  -8  -3   1   95.08    4.45
  19  -2   6   28.44    7.03
  19   0   1 1146.68   40.84
   5   0   5  155.02    9.69
  13   1   3  257.36   12.95
   5 -17  -8    3.48    7.83
 -17 -17   0   55.65    8.48
  10 -15  -8   10.31    6.94
  -8 -15  -5   10.88    6.19
  18 -11  -7    3.51    4.76
 -14  -9   1   49.69    5.14
  10  -8  -6   70.94    6.04
 -10  -8  -2 1619.99   56.01
  -9  -7  -2  130.38    8.29
  -5  -6   7   25.13    4.54
  -1  -6   8   70.71    6.99
  26  -5   7   19.48    7.76
  21  -5   8   62.67    9.34
  30  -4   4   26.28    8.19
  16  -4   8   -2.43    8.10
  26  -3  -1    3.16    4.14
  26  -3   5   29.28    8.39
  -3  -1   4  680.79   23.98
  19  -1   5   91.46    8.75
   5  -1   6   54.13    6.54
  14  -1   6  802.12   31.54
 -17 -22  -1    2.39    6.68
 -17 -22   5    2.53    4.35
   1 -21  -8    4.16    6.28
  14 -19  -9   50.51    8.23
   4 -18  -8   -0.30    7.78
 -11 -16  -4   12.41    6.34
 -13 -16  -3  109.14    9.41
 -11 -16   8   29.75    3.19
   4 -13  -7  386.84   18.03
   4 -13  11   37.06    8.56
  11  -8  10   12.53    7.91
  14  -8  10   74.04    9.21
  29  -3   2    0.64    6.81
  19  -3   7   90.71   10.54
  20  -2  -2   13.11    3.16
  25  -2   0  237.30   12.09
  26  -2   1   12.71    5.54
   8  -2   7   16.58    6.69
  11  -2   7   47.99    7.03
  23  -1   3   29.59    6.38
  20   0   2   -0.88    4.68
  14   0   5   71.92    7.64
   8   1   4 1955.86   66.78
 -17 -25  -1   15.34    7.06
 -16 -23  -2   14.34    6.84
   9 -21  -9   13.35    6.69
 -18 -21   3   49.27    6.94
   2 -20  -8  129.69   11.11
 -10 -20  -5   21.32    8.26
   3 -19  -8    8.24    7.34
  -6 -18  -6  132.69   11.74
  -7 -14  -5    6.14    5.88
 -15 -14  -1   56.13    7.03
 -16 -13   3   10.23    4.48
 -15 -12   0  422.94   18.05
  12 -11  -7   11.44    4.71
  -3 -10  -5  178.56   10.60
  13  -8  -6  103.68    6.91
  -1  -6  -4   71.52    6.36
   6  -6   9   67.28    8.74
  18  -6   9  111.04   10.70
  28  -3   4    1.79    7.50
  -3  -3   6  613.34   23.04
  24  -3   6   21.35    8.70
  14   0  -1  147.75    6.89
  18   0   0   61.91    6.04
   7   1   0 1640.89   54.13
  11   1   4  524.90   21.67
 -18 -29   2   -2.25    6.81
 -18 -28   1   63.08    9.61
   8 -22  -9   91.13    9.79
  -3 -20  -7   15.20    7.91
 -14 -20  -3   10.73    7.38
 -17 -18   4  134.54    8.69
 -14 -15  -2  240.46   13.08
  -6 -13  -5  280.07   14.64
  15 -11  -7   58.13    6.00
   1 -11  -6  335.00   15.81
  -4 -11  -5    2.36    5.43
   9 -11  11   -6.14    6.69
   2  -7   9   21.09    7.41
   7  -6  -5  220.04   10.70
  24  -4   7    8.63    7.59
   1  -3   7  125.09    8.61
  14  -2   7    3.55    6.10
 -18 -27   3   16.41    6.89
 -18 -25   1    5.30    6.54
 -17 -25   5   -1.08    4.94
 -12 -20  -4   18.00    8.04
 -16 -18  -1    7.46    6.93
  -5 -17  -6   10.83    7.15
   3 -14  -7    0.86    5.36
  -5 -12  -5  188.39   11.41
   6  -9  -6  152.68    9.33
   4  -9  10   41.22    7.51
 -13  -8   1  139.70    7.93
   8  -8  10    8.08    6.40
   3  -7  -5 1569.75   54.16
  -1  -4  -3  513.44   19.07
   4  -4   8  319.98   15.69
  27  -2   2  133.73    9.96
  19   0   4  751.61   29.57
   5   1   4 1849.38   62.92
 -18 -24   3   62.50    8.14
 -18 -23   2   13.81    6.56
  13 -20  -9   12.15    7.11
  -2 -19  -7    1.91    7.95
 -15 -19  -2  132.42   11.66
   3 -18  12    3.48    6.20
   9 -16  -8   -0.14    7.79
 -17 -16   2   36.92    7.01
  13 -15  -8   -0.54    6.98
 -10 -15  -4  126.02    9.64
   8 -12  -7    5.13    5.50
   5 -12  11   13.26    7.25
  36  -6   3   -1.96    7.04
  34  -5   3   18.37    7.74
  -4  -5   7   40.28    5.14
  27  -4  -2   12.93    4.00
  19  -4   8    2.29    7.84
  26  -2   4  119.82   10.29
  15  -1  -2   22.67    2.75
  17  -1   6  197.65   12.31
  16   1   3   99.08    8.40
 -18 -26   2    2.85    6.56
 -17 -20   0   69.92    8.68
  -9 -19  -5   -1.96    8.14
   4 -17  12    9.64    6.76
   1 -16  -7  120.21   10.28
  -4 -16  -6  114.95    9.70
   2 -15  -7  150.66   10.71
 -12 -15  -3  136.11    9.89
 -15 -11   2   30.82    4.59
  -5 -11   9   82.24    7.18
  21  -9  -6   54.16    4.50
  38  -7   3   23.29    7.98
   0  -5   8    3.43    4.88
  10  -5   9   21.94    9.05
  13  -5   9   35.12    8.18
  32  -4   3   17.12    7.53
  11  -3   8    9.93    7.01
  22  -2   6   24.52    8.30
  24  -1   1   93.15    7.86
   2   0   5   98.76    7.44
  14   1   4   50.68    7.00
 -14 -23  -3    3.90    6.58
 -17 -17   3    5.16    5.20
  -3 -15  -6   27.75    6.53
 -16 -14   1   73.91    7.09
  -4 -14  10   12.29    5.41
  -1 -13  -6  550.53   23.19
  -3 -13  10    6.21    4.73
  -6 -12   9   82.96    7.30
  -2 -12  10   -0.63    5.58
  -4 -10   9   41.62    6.48
  16  -5   9  106.22   10.60
  30  -3   3   34.43    8.29
  22  -3   7   45.49    9.29
   8  -3   8   -1.40    6.15
  14  -3   8    0.00    7.84
  -3  -2  -1  710.29   24.43
  24  -2  -1   81.80    6.49
  17  -2   7   15.40    7.48
   2  -1   6   49.56    6.29
  21   0   3    4.78    5.58
  17   0   5   52.27    7.33
   2   1   1 1181.41   39.14
  12 -21  -9    1.24    7.10
 -17 -18   1  141.65   10.51
   8 -17  -8   13.44    7.71
 -16 -16   0    1.46    5.81
   5 -16  12   38.56    8.48
  16 -15  -8   -0.80    7.38
  -2 -14  -6  463.52   20.59
  -9 -14  -4  243.25   13.40
 -14 -13  -1    2.94    4.80
 -14 -11   0   94.53    7.21
  -2  -7  -4  565.35   22.04
 -12  -7   1  515.63   19.27
  12  -7  10    4.69    7.46
  15  -7  10    1.08    6.74
   3  -6   9  101.06   10.20
   7  -4  -4   54.97    4.69
  -9  -4   1  440.48   15.69
  10  -2  -3 1683.73   54.86
  -5  -2   0  423.29   14.90
  23  -1   0  109.64    7.53
  25  -1   2  295.43   14.80
  22  -1   5    2.93    6.25
  13   1   0 1506.12   50.76
 -17 -23   0   17.09    6.89
 -15 -22  -2    0.18    6.20
 -16 -21  -1   27.75    7.13
 -11 -19  -4    7.60    7.98
 -13 -19  -3   14.03    7.54
  -8 -18  -5   24.77    7.51
  -5 -15  10    0.59    4.58
  -1 -11  10   28.10    6.51
   6 -11  11   -0.78    6.63
  10 -10  11   41.14    8.09
  -3  -9   9  183.31   11.20
   5  -8  10  115.20   10.35
  33  -5   5   -2.81    6.44
   7  -5   9   29.88    8.01
  29  -4   6  204.82   13.64
  24  -1   4   -2.16    5.98
   1   1   3  703.99   24.85
  11 -22  -9   40.78    7.75
  -6 -21  -6  159.64   12.38
 -10 -19   9    5.91    3.54
   6 -15  12    7.30    7.26
 -11 -14  -3   17.92    6.01
   7 -13  -7  292.09   14.45
  -8 -13  -4    2.88    5.50
  -7 -13   9    3.51    4.49
   9  -7  10    1.10    6.75
  16  -6  -5   96.33    5.28
  31  -4   5   12.94    6.91
  22  -4   8   -0.10    7.05
  -2  -3  -2  401.61   15.03
  17  -3   8   -1.08    8.01
  28  -2   3  171.58   12.05
  12   0   6  416.81   18.94
  18   1   2    4.95    5.05
   9   1   5   -2.50    5.95
 -17 -30   1   12.26    6.73
 -16 -27  -1   15.33    6.88
 -15 -25  -2    8.43    7.29
  10 -23  -9   41.48    7.69
   3 -22  -8   27.69    7.63
  -9 -22  -5    7.48    7.34
   7 -18  -8   24.82    8.05
 -16 -18   5    7.34    3.79
 -15 -18   6    2.48    2.93
  12 -16  -8    7.13    7.43
  11 -12  -7   12.59    4.84
   5 -10  -6   36.56    6.00
  -3  -8  -4  365.82   16.13
  10  -6  -5    5.90    4.39
 -10  -5   1 2054.81   67.91
  19  -5   9   51.08    8.56
  16  -4  -4  147.68    5.63
  -3  -4   7   98.74    7.31
   5  -3   8   33.94    6.53
  -2  -2   6  705.23   26.23
  20  -1   6    1.95    6.65
   9  -1   7  228.25   12.84
  12  -1   7   11.70    6.01
   6   0   6  155.76   10.23
  17   1   1  342.35   14.86
  12   1   5   -2.55    5.51
  10   2   2  131.14    7.56
 -17 -31   2    1.40    7.16
 -16 -24  -1   35.72    7.19
  -2 -22  -7   12.30    7.75
   4 -21  -8   35.74    8.16
   5 -20  -8   43.32    8.71
   6 -19  -8   23.38    9.15
 -14 -18  -2  225.82   13.65
 -15 -17  -1    2.13    6.50
  -1 -15  11    2.15    5.86
   0 -14  11   13.50    6.58
  -7 -12  -4  358.25   16.61
   9  -9  -6  429.83   17.69
  -2  -8   9    6.96    5.40
   3  -3  -3 1171.33   39.49
  29  -3   5   10.69    7.60
   2  -2   7   25.00    5.55
  20  -2   7  156.07   12.71
   2   1   4  595.44   22.25
  17   1   4  445.99   19.55
   6   1   5  214.42   11.80
   7   2   2   46.02    4.50
   8   2   3  762.10   27.80
 -13 -22  -3    3.29    6.79
 -17 -21   1   26.63    7.11
 -17 -21   4   20.62    5.44
  -5 -20  -6   89.75   10.66
  -7 -17  -5   10.19    6.38
  -6 -16  10    1.65    4.45
  -2 -16  11   23.34    6.53
   7 -14  12    6.99    7.03
 -12 -13  -2   83.02    7.70
   1 -13  11   53.50    7.94
 -13 -10   0  235.92   11.41
   7 -10  11    8.23    7.03
  -4  -9  -4  263.08   13.39
  37  -6   4   19.97    7.26
  -2  -5  -3  188.80    9.15
  35  -5   1   10.28    6.54
  35  -5   4    2.59    6.68
  32  -4   0   32.27    8.06
  33  -4   1  139.58   11.38
   1  -4   8    2.76    4.95
  26  -1   3  125.23    9.66
  15  -1   7    8.26    6.43
  22   0   1  558.53   22.40
  15   0   6  316.62   16.10
  11   2   3  865.81   31.78
 -17 -27   1   -2.56    7.48
 -17 -27   4   20.19    6.44
 -11 -22  -4   73.65    9.26
 -17 -19   2   23.97    6.84
 -10 -18  -4   71.61    8.69
   6 -14  -7   72.56    7.51
 -10 -13  -3   64.67    7.19
 -15 -12   3  638.59   23.45
  -6 -11  -4  101.70    8.38
   1  -9  10   69.27    8.28
  11  -9  11   29.03    8.24
   6  -7  10    1.88    5.99
  13  -6  -5  109.57    6.19
   4  -5   9  291.33   15.76
  33  -4   4   28.24    7.40
  11  -4   9   46.64    8.78
  25  -3  -2  320.85   13.31
  27  -2   5   17.29    8.28
   6  -1   7  319.21   15.45
  23   0   2   70.71    7.13
  22   0   4  411.35   19.02
  20   0   5   -3.83    5.74
  19   1   3   10.70    5.08
 -17 -29   3    6.54    5.91
 -13 -25  -3    7.78    5.89
 -17 -24   4   -1.63    4.98
  -1 -21  -7    2.44    7.88
 -16 -19   0   63.96    8.71
 -12 -18  -3   73.17    8.70
  -3 -17  11    3.46    5.58
  -8 -14   9   22.74    4.66
   2 -12  11    3.73    5.69
 -14 -10   2  117.05    6.80
  -7  -9   8   -1.43    4.28
  -6  -8   8    0.40    4.33
  -1  -7   9  104.42    8.95
  13  -6  10   20.78    7.30
  31  -3   1   -0.49    7.25
  31  -3   4   52.80    9.11
  25  -3   7   26.49    8.05
  20  -3   8   39.71    8.48
  25  -2   6   29.08    8.56
  12  -2   8   11.44    7.71
  15   1   5    1.61    5.58
  13   2   2  734.63   27.29
  14 -22  -9   33.43    7.30
  -8 -21  -5   33.54    7.63
 -17 -20   3    7.94    5.24
  -4 -19  -6   23.92    8.58
  11 -17  -8   10.40    7.96
  15 -16  -8   42.11    8.55
  -6 -16  -5  125.18    9.79
 -15 -15   0   82.95    7.49
 -16 -15   2    0.44    5.23
 -15 -13   1   92.96    7.30
 -15 -13   4   -0.11    3.51
  14 -12  -7  101.19    7.89
   4 -11  -6  100.66    7.80
   6  -7  -5 1126.75   39.61
  10  -6  10   -5.29    6.73
  36  -5   2    7.56    6.89
  34  -4   2   18.55    7.31
   8  -4   9   78.94    9.86
  17  -4   9    7.11    7.38
  30  -3   0   26.12    6.29
  -2   0   4  104.33    5.98
   0   1   2   58.82    4.06
   5   2   3   61.07    5.01
  14   2   3  381.93   17.18
   9   2   4 1634.69   56.75
 -17 -28   2   -0.56    6.66
 -14 -21  -2  108.44    9.99
   5 -15  -7  267.94   14.19
  17 -12  -7   31.98    5.78
  -9 -12  -3  230.40   12.23
  -8 -10   8   70.41    5.90
  -5  -7   8  115.43    7.96
  32  -3   2   49.72    8.23
  29  -2   4   26.13    8.99
  15  -2   8    2.28    8.09
  25  -1   5   44.81    8.96
  18  -1   7   -3.83    8.10
  17   0  -1   -0.44    3.60
  21   0   0  158.29    9.01
   3   0   6  753.79   28.54
  18   0   6  110.57    9.38
   9   2   1    0.26    2.93
  12   2   4   -3.23    6.19
 -16 -28   0   14.88    7.03
  13 -23  -9   39.67    7.63
 -15 -20  -1   -1.96    7.55
  -3 -18  -6    5.85    6.81
  -9 -17  -4  165.12   11.15
 -13 -17  -2   47.57    7.03
 -16 -17   1  132.44   10.25
   4 -16  -7  347.59   17.01
  -5 -15  -5  134.69    9.94
 -11 -12  -2    4.90    5.35
   3 -11  11   37.57    8.01
  12  -9  -6   43.34    5.30
   8  -9  11    2.36    7.29
   2  -8  10  181.63   12.23
  -3  -6  -3   51.87    5.30
  10  -4  -4   24.64    3.45
  -2  -3   7   22.70    5.34
  29  -2   1   62.42    7.75
  23  -2   7  137.75   11.73
  22  -1  -1   13.29    4.26
  -3   0   3 1002.46   33.68
  24   0   3    7.86    5.54
  16   1   0  967.37   33.98
 -17 -26   3    3.29    6.16
 -17 -25   2   -0.03    6.11
 -14 -24  -2   24.25    7.33
  -5 -23  -6   87.51   10.10
 -17 -23   3    3.41    5.99
 -16 -22   0   87.59    9.13
  10 -18  -8   98.75   10.78
   2 -18  -7   32.93    7.94
  -4 -18  11   14.64    5.76
   3 -17  -7   13.39    6.73
 -14 -16  -1    3.63    5.63
  10 -13  -7   41.16    5.90
   3 -12  -6  224.58   12.11
   0 -10  -5  313.63   14.84
  18  -9  -6   20.89    3.89
  31  -4  -1    0.01    4.74
  30  -2   2   46.78    8.10
   6  -2   8  130.27    9.76
  23  -1   6   45.24    9.23
   3   1   5  116.88    8.15
   6   2   4 1686.02   57.91
 -16 -25   0   35.53    8.05
  12 -24  -9    2.69    6.61
 -10 -21  -4    1.71    7.84
 -12 -21  -3   22.57    8.70
  -7 -20  -5   47.11    9.14
  -2 -17  -6  127.24   10.01
 -11 -17  -3    4.49    5.59
  -7 -17  10   -2.96    4.38
   1 -17  12    8.31    5.24
   2 -16  12   21.75    6.86
  -4 -14  -5   36.66    6.79
  -8 -11  -3  302.92   14.35
  -4  -6   8  324.45   14.84
   0  -6   9   23.49    6.49
   7  -6  10   16.88    7.38
  -9  -5   5    4.59    2.10
  -3  -4  -2    4.15    2.86
  28  -2   0  131.43    8.98
  18  -2   8   30.48    8.44
  27  -1   4   18.27    8.00
  -1  -1   6   50.32    5.80
   3  -1   7  179.76   10.96
   4   1   0 2066.45   67.36
  18   1   5   26.02    6.65
  10   1   6  110.37    8.88
   4   2   2   60.96    4.73
 -15 -26  -1    5.31    7.18
 -15 -23  -1   12.24    6.35
   9 -19  -8   28.95    8.86
 -16 -16   3    2.21    5.41
   3 -15  12   32.07    7.60
   2 -13  -6  206.14   11.76
  -3 -13  -5   76.50    7.26
  -2 -12  -5  125.74    8.99
  -1 -11  -5   43.38    6.36
   8 -10  -6   52.07    6.01
  15  -9  -6   75.40    5.99
  -4  -7  -3 1369.36   47.42
   2  -6  -4  298.64   12.58
  37  -5   3   13.83    6.95
  35  -4   3    7.35    6.30
   5  -4   9   95.05    9.75
  -1   0   5   34.93    5.28
  10   0   7    9.78    5.95
  21   1   2   -1.89    5.00
  13   1   6  179.26   11.36
  15   2   4    4.34    5.09
   5 -23  -8  161.15   12.21
  -4 -22  -6   24.52    8.36
 -16 -21   5    2.28    4.25
   8 -20  -8   -0.06    7.08
  14 -17  -8    4.45    7.44
  -1 -16  -6  132.78    9.93
  -8 -16  -4    3.91    5.60
   0 -15  -6  117.34    9.10
   4 -14  12    4.18    6.53
 -10 -11  -2  603.86   23.80
  -7 -10  -3  497.05   20.32
   3  -7  10   27.55    6.95
 -10  -6   5   23.69    2.21
  14  -5  10   -0.31    7.01
  -4  -3  -1   41.18    3.94
  -6  -3   0  134.96    6.04
  33  -3   3   19.93    7.64
  12  -3   9  179.66   12.83
  15  -3   9  319.28   17.49
  27  -1   1   -0.31    5.34
  13   0   7   34.09    6.85
  20   1   1  231.01   11.58
   7   1   6   11.36    5.35
 -16 -29   1   24.64    8.20
 -16 -27   5    1.49    5.26
 -10 -24  -4  121.73   10.94
 -12 -24  -3   20.38    7.11
   6 -22  -8   25.07    7.51
   7 -21  -8    7.44    7.08
  -9 -11   8   26.95    4.43
 -11 -10  -1   19.55    6.05
  -6  -9  -3  147.46    8.91
  -5  -8  -3 1153.58   40.72
 -11  -8   0    6.54    4.45
   9  -8  11   20.28    7.93
  -3  -5   8    4.58    4.90
  11  -5  10   24.20    7.89
  13  -4  -4  249.39    9.50
  -8  -4   5  335.69   12.50
  29  -3  -1   13.68    5.26
   9  -3   9    1.54    7.35
  28  -1   2  125.49    9.83
  21  -1   7   18.03    7.35
  21   0   6    6.88    8.03
   7   0   7  156.51   10.28
  22   1   3    1.94    5.31
   6   2   1  239.30    9.81
  10   2   5  396.97   17.70
   0 -23  -7    8.21    7.36
 -13 -20  -2    0.26    7.25
 -16 -20   1   61.51    8.23
  -6 -19  -5   42.61    7.90
   9 -14  -7  130.38    9.46
 -14 -14   0   73.95    6.99
   5 -13  12   27.15    7.71
 -14 -12   1   41.64    5.44
 -13  -9   2   18.75    3.55
   5  -9  11   -3.99    6.88
   1  -5   9  346.69   17.22
  32  -3   5    1.34    6.86
  31  -2   3   82.26    9.54
  28  -2   6   89.90    9.79
  -1  -2   7  182.99   10.44
  25   0   4   80.65    9.05
  16   0   7   15.83    6.44
  16   1   6   37.12    6.93
  13   2   5  133.89    9.63
 -16 -31   3    4.51    6.88
 -16 -24   5   11.11    5.08
  -7 -23  -5    1.98    7.26
  -9 -20  -4   32.99    8.30
 -15 -18   0   11.13    6.01
 -10 -16  -3   85.65    8.11
  -9 -15   9    8.13    3.80
  13 -13  -7   23.54    4.78
  -9 -10  -2   60.05    6.94
   5  -8  -5  108.69    8.06
  18  -3   9   92.36    9.83
  30  -2   5   64.75    8.91
  21  -2   8    8.05    7.41
  26  -1   0   62.85    6.61
  10  -1   8   71.66    9.04
  13  -1   8    7.93    7.94
  15   2   1  310.26   13.74
   7   2   5  123.76    9.15
 -16 -30   2    1.84    6.03
 -16 -26   1   -1.26    6.44
  15 -24  -9   14.09    6.94
  -3 -21  -6   78.39    9.45
 -14 -19  -1    0.40    7.44
  13 -18  -8   28.00    8.28
 -16 -18   2   -1.03    6.16
  17 -17  -8   17.17    7.85
  -7 -15  -4  477.43   20.59
 -13 -15  -1  115.58    8.81
 -10  -7   0  235.72   10.55
  -4  -5  -2   34.98    4.15
   8  -5  10   13.91    7.40
  26  -2   7   19.65    7.50
   3  -2   8   81.50    8.06
  29  -1   3   63.27    9.88
  16  -1   8   58.28    9.44
   3   2   4  618.72   23.15
 -16 -29   4   -3.31    6.10
 -13 -23  -2   44.79    7.81
 -16 -23   1    2.51    5.93
   8 -15  -7   98.24    8.15
 -15 -14   2   19.87    4.96
   6 -12  12   -1.09    6.66
 -10  -9  -1  570.71   22.13
   9  -7  -5  103.98    7.16
  21  -7  -5   -0.14    2.08
   1  -7  -4  267.01   12.13
   4  -6  10   53.80    8.09
   6  -5  -4 1711.75   57.42
  -2  -4   8   96.01    7.78
   6  -3   9    0.55    7.03
   2  -2  -2  103.17    5.11
  18  -1  -2   88.34    5.26
   7  -1   8   74.05    8.28
  25   0   1  124.71    8.86
  26   0   2    1.60    5.09
  21   1   5    8.54    5.64
   4   1   6  163.34    9.88
   2   2   3    0.85    3.19
  18   2   4    2.38    5.64
 -13 -26  -2   24.39    7.13
  14 -25  -9   58.55    8.58
 -14 -21   7    0.89    2.85
  -5 -18  -5   15.88    6.60
 -15 -16   1   40.82    6.43
 -12 -13   7    2.64    1.85
   7 -11  -6  209.38   10.98
 -14 -11   3  604.21   21.99
  -8  -9  -2  647.73   24.69
   6  -8  11   28.34    6.99
  10  -7  11  268.34   16.01
  -8  -5   6  153.02    7.35
   2  -4  -3 2928.13   96.38
  -7  -4   0  215.51    8.75
  36  -4   4   66.72    9.38
  21  -3  -3   13.36    2.39
  -7  -3   5  408.28   15.19
  23  -2  -2  124.22    6.86
  28  -1   5    6.16    7.15
  19   0   7  112.83   11.34
  23   1   4  207.88   12.40
  16   2   5  270.05   13.96
 -14 -28  -1   10.41    7.35
 -15 -27   0   -1.11    6.76
  -9 -23  -4   -2.71    7.31
 -15 -21   0    3.11    6.80
 -15 -21   6   15.94    4.04
  -2 -20  -6    7.73    7.43
  12 -19  -8   30.44    8.81
  -6 -14  -4  391.19   17.80
  16 -13  -7   24.57    5.40
  -5  -6  -2   22.45    4.13
  -9  -6   0  361.23   14.04
  -9  -6   6  296.89   11.54
  -5  -4  -1  596.84   21.15
   2  -4   9  129.59   10.89
  34  -3   4   81.64    9.23
  27  -2  -1   67.75    6.36
  -1   1   4    2.63    3.13
  19   1   6    6.55    6.49
  19   2   2   92.99    7.46
   9   3   3  665.36   25.13
 -16 -27   2    8.41    6.29
 -14 -25  -1   34.53    7.26
 -15 -24   0   16.38    6.71
 -11 -23  -3   17.87    7.50
  -6 -22  -5   -3.76    8.15
 -14 -22  -1   42.49    7.44
   3 -20  -7    1.35    8.18
 -16 -20   4  132.48    8.84
  -8 -19  -4    3.11    6.34
   7 -16  -7  585.17   24.43
  -9 -15  -3  194.45   11.43
  19 -13  -7   32.45    5.83
  -4 -11  10    4.11    5.00
   7 -11  12    0.83    6.63
  11 -10  -6  131.34    8.16
  -3 -10  10   -2.56    5.14
  -7  -8  -2 1100.55   38.78
  -9  -8  -1  123.93    7.65
  -6  -7  -2   27.50    4.60
  -8  -5   0  145.42    6.90
  -7  -4   6   89.83    5.68
  12  -4  10    0.16    6.51
  32  -2   4   11.54    6.78
  24  -1   7   18.15    7.55
  19  -1   8   -1.24    6.94
  27   0   3    7.95    6.76
  19   1   0  135.81    8.29
  20   2   3   13.38    5.63
  12   3   3  598.93   23.52
 -16 -28   3   21.23    6.53
 -11 -26  -3    4.65    6.66
   7 -24  -8    2.96    6.66
  -3 -24  -6   96.44    9.38
 -16 -21   2   10.68    6.10
  11 -20  -8   52.32    8.61
   4 -19  -7   92.58   10.06
 -16 -19   3   41.34    6.46
   5 -18  -7   89.29    9.04
   6 -17  -7   32.57    7.18
 -11 -15  -2   65.63    7.13
  -2 -13  11    0.05    5.53
  -1 -12  11    2.45    5.28
   0 -11  11   31.63    6.70
   4  -9  -5  546.82   21.65
  10  -2   9    5.00    7.46
  16  -2   9   79.45    9.25
   0  -1   7    3.48    4.96
  26   0   5    4.08    7.66
  24   0   6   28.57    8.58
  11   1   7   12.23    5.26
   4   2   5  414.20   17.53
  11   2   6  306.99   15.33
  10   3   4   31.08    6.55
 -16 -26   4    9.56    6.01
 -16 -24   2   56.87    7.56
   8 -23  -8   11.89    7.01
  10 -21  -8  162.41   12.08
  -1 -19  -6   13.14    6.15
 -12 -19  -2  139.98   10.44
  16 -18  -8   25.78    7.93
  -8 -18  10    0.65    4.03
  -4 -17  -5   83.62    8.28
  12 -14  -7    3.99    5.11
  -5 -13  -4    4.86    5.20
 -13 -13   0   75.70    6.74
   6 -12  -6  265.11   13.35
  -5 -12  10   25.69    5.74
   0  -8  -4   59.78    6.39
  -1  -8  10   81.12    7.95
   5  -5  10  102.36    9.93
   9  -4  10   10.09    7.34
  -1  -3   8  104.49    8.16
  30  -1   4   52.31    8.40
  20   0  -1   29.20    4.21
  24   1   2  154.90   10.20
   0   1   5   36.02    5.14
  14   1   7    7.58    6.31
  11   3   2  475.03   18.72
  13   3   4   40.67    5.91
 -15 -24   6    3.88    4.41
 -16 -23   4    8.65    4.58
   9 -22  -8   53.46    8.46
 -10 -19  -3   65.37    8.14
 -12 -14  -1  384.03   17.05
  -3 -14  11    2.74    5.28
 -14 -13   5    8.23    3.26
 -10 -12   8   16.46    3.58
 -13 -11   1   67.75    5.71
   1 -10  11   54.77    7.86
 -12  -8   2   14.28    3.60
  -8  -7  -1  202.73    9.61
   7  -7  11  113.59   10.88
  -6  -5  -1   40.23    3.94
  34  -3   1   46.16    7.71
  -6  -3   6   34.47    4.33
   4  -1   8  109.23    9.11
  24   0   0    3.08    4.40
  11   0   8    2.05    7.36
   8   1   7  144.23   10.03
  18   2   1  111.24    7.99
  19   2   5   19.65    6.09
   8   2   6   80.40    7.64
  14   2   6  351.56   17.12
   8   3   2  551.59   20.60
   6   3   3   19.17    4.26
  15   3   3   28.59    6.16
   7   3   4   11.69    4.73
 -15 -32   2    3.84    7.20
 -16 -25   3   53.47    7.96
 -16 -22   3   81.24    8.08
   0 -18  -6   29.79    6.84
 -13 -18  -1   -2.31    5.36
 -14 -17   0   24.59    6.00
  -3 -16  -5  327.27   16.09
  -4 -12  -4  170.20   10.54
  -1  -9  -4    1.19    5.28
   0  -7  10    3.90    6.10
  -7  -6  -1   13.49    3.53
  -9  -4   4  239.07    8.39
  35  -3   2    2.78    6.68
  -6  -2   5   62.62    4.96
   7  -2   9   79.55   10.14
  28   0   4   -1.01    7.40
  22   0   7   56.35    9.01
  14   0   8   98.51   10.60
  23   1   1   94.00    7.80
  25   1   3   67.30    8.41
  21   2   4    9.80    5.81
  -2 -23  -6   45.19    9.09
  -8 -22  -4    2.18    8.05
 -12 -22  -2   20.42    7.53
  -5 -21  -5   13.16    7.65
 -15 -19   1    3.70    7.35
  -7 -18  -4  314.71   15.95
 -15 -17   5    2.33    3.63
  -8 -14  -3   78.51    7.58
   5 -13  -6  155.90   10.16
  -3 -11  -4   33.14    5.80
  -2 -10  -4   94.84    7.91
   2  -9  11   12.91    6.56
  -5  -8   9   27.67    5.71
 -10  -7   6  107.38    5.23
   3  -3   9   97.99    9.53
  32  -2   1   71.27    9.11
  33  -2   2    6.14    7.05
  22  -1   8    9.61    6.73
  24   1   5   94.30    9.50
  22   1   6    5.39    8.15
  17   1   7   76.42    9.79
 -15 -28   1   19.43    7.36
 -12 -25  -2   -1.18    6.34
  15 -19  -8    3.18    7.21
   1 -17  -6   97.05    8.16
 -15 -15   3   52.80    5.79
  -4 -15  11   20.54    5.98
   1 -14  12   19.98    6.61
  -6 -13  10    4.55    4.65
   2 -13  12   60.15    8.09
 -14 -12   4   22.40    3.43
  -4  -7   9   44.13    6.53
   6  -3  -3  610.04   21.07
  -8  -3   4    5.79    2.04
  29  -1   6   28.05    7.70
  17   0   8   18.14    8.15
  11   2   0 1187.34   40.18
  17   2   6  124.17    9.48
  16   3   4  352.68   16.53
 -14 -29   0   25.50    8.05
  -8 -25  -4   68.52    8.91
  11 -15  -7   25.18    5.96
   3 -15  -6  283.05   14.43
  -2 -15  -5   -0.75    5.35
   0 -15  12   24.34    6.60
   4 -14  -6  350.23   16.36
 -10 -14  -2   15.88    5.43
   3 -12  12    2.96    6.45
  14 -10  -6  228.75   11.01
  12  -7  -5  153.42    7.93
  -3  -6   9    4.05    5.18
   1  -6  10  113.58   10.00
   6  -4  10   16.43    7.33
  36  -3   3   14.25    6.74
  13  -3  10    5.18    6.76
   0  -2   8   -0.44    5.26
  25  -1  -1   33.69    5.08
  31  -1   2   10.95    7.68
  -2   1   3  661.15   22.98
   5   1   7  155.89   10.16
   5   2   6   91.59    7.74
   8   3   5   47.72    6.88
  14   3   5  434.11   19.45
 -15 -25   1   26.72    6.94
   3 -23  -7   16.64    7.34
 -15 -22   1    0.84    6.56
  15 -14  -7    4.90    4.65
  -1 -14  -5  183.64   11.10
  10 -11  -6  507.66   20.39
  20 -10  -6   -2.78    3.35
   8  -6  11  134.39   11.31
   1  -5  -3   92.76    5.63
  34  -2   3   15.29    7.49
  -5  -2   6  281.67   12.15
  30  -1   1   80.86    9.08
  11  -1   9  122.29   10.63
  14  -1   9  138.98   11.51
   1   0   7    9.58    4.76
  12   1  -1   82.19    4.45
  26   1   4   61.73    9.46
   1   1   6 1283.01   45.36
  14   2   0 1153.14   39.67
 -13 -27  -1  104.38   10.33
 -10 -25  -3   24.80    7.23
  -5 -24  -5   -0.33    7.10
  -1 -22  -6    1.05    7.11
 -13 -21  -1   26.62    7.55
  14 -20  -8   21.40    7.84
  -4 -20  -5  137.27   10.73
 -14 -20   0   24.88    7.78
  -9 -18  -3  188.13   11.53
 -15 -17   2   -0.80    5.80
 -15 -16   4    1.50    5.10
 -14 -15   1  293.23   13.75
   0 -13  -5  159.29    9.95
  -7 -13  -3  107.59    7.89
 -14 -13   2   69.76    6.08
   1 -12  -5  183.99   10.48
   4 -11  12   10.78    6.88
   8  -8  -5  126.29    8.01
  -7  -5   7  103.17    6.63
  26  -4  -3   25.42    3.41
  10  -3  10   12.10    6.85
  31  -2   0   52.17    7.69
  31  -1   5   34.87    7.51
  17  -1   9   49.98    8.39
  27   0   6   16.61    7.40
  20   1   7  144.55   11.55
  22   2   2  169.45   10.65
  23   2   3   99.04    8.40
  18   3   3   39.49    6.25
 -15 -29   2   14.50    7.43
 -14 -26   0   12.70    6.78
 -13 -24  -1  116.65   10.46
   4 -22  -7    3.68    6.76
  -6 -17  -4  501.06   21.74
  10 -16  -7  306.82   15.46
 -12 -12   0  226.33   11.25
  17 -10  -6   95.44    6.40
  -7 -10   9   -1.21    4.09
   5  -6  -4  178.03    8.76
  -8  -6   7   56.11    4.79
  -2  -5   9   73.69    7.85
  -6  -4   7   21.80    4.31
   4  -2   9  284.37   15.58
  32  -1   3   -0.23    6.28
  -5  -1   5  912.36   31.77
  29   0   2   -1.28    6.51
   5   0   8    4.69    5.59
  20   0   8    2.75    6.76
  17   3   2  154.54    9.49
   4   3   4   56.12    5.94
 -15 -30   3    1.71    6.09
   9 -25  -8    8.83    6.69
 -14 -23   0    5.93    6.51
  13 -21  -8  197.53   13.44
  -7 -21  -4   45.78    8.48
  18 -19  -8   -0.35    6.31
  -5 -16  11   61.85    7.31
   5 -10  12    1.25    6.58
   4  -7  11   33.08    7.78
   2  -5  10  290.78   15.84
  28  -3  -2    8.08    4.09
   8  -1   9   85.29    9.85
  29   0   5   17.09    7.95
  25   0   7   10.26    7.06
   1   2   2  205.51    8.64
  20   2   6   11.99    6.78
  12   2   7  121.69    9.61
   5   3   2   21.78    3.39
  17   3   5  163.17   10.74
  10 -24  -8   54.20    8.34
  11 -23  -8   50.39    8.33
  12 -22  -8   35.64    8.46
   5 -21  -7   59.25    9.60
   0 -21  -6    2.76    7.19
   9 -17  -7  113.85    9.23
 -12 -17  -1   57.33    6.63
 -10 -16   9    0.33    3.10
  18 -14  -7    9.26    5.91
  -7 -14  10   -0.14    4.15
  -9 -13  -2   49.71    5.89
 -12 -10   1   30.18    4.94
  -5  -3   7    2.26    4.21
  -7  -2   4    0.03    2.30
  28   0   1    3.48    5.71
  30   0   3   12.83    7.94
  15   1  -1  420.30   15.66
  22   1   0  140.18    8.75
  12   1   8   12.86    8.09
   8   2   0  618.50   21.44
   3   2   1  612.24   21.27
   0   2   4  112.25    6.90
   1   2   5  116.22    8.19
   9   2   7  303.81   15.41
  15   2   7    1.16    6.08
  10   3   1   30.42    4.38
  13   3   1  259.41   11.44
   5   3   5   37.58    6.65
  12   3   6    5.73    5.90
  -1 -25  -6    1.39    7.26
 -11 -21  -2   52.77    8.71
   6 -20  -7    4.35    8.33
  -3 -19  -5  284.42   15.19
   8 -18  -7  117.77    9.63
 -13 -16   0    4.10    5.16
  -6 -12  -3    2.36    5.80
 -13 -10   3   35.56    3.80
  15  -7  -5   52.43    4.24
  18  -7  -5   29.05    3.30
 -11  -7   2   16.01    3.49
   9  -5  11    1.35    6.50
  -1  -4   9  216.54   12.60
   7  -3  10   12.11    6.46
  35  -2   4   -5.88    7.34
   1  -1  -1  238.41    8.30
  29  -1   0   12.29    5.80
  -4  -1   6   37.66    4.91
   1  -1   8    2.73    4.61
  15   1   8   -6.79    7.88
  21   2   1   40.71    5.91
  24   2   4   -0.35    6.58
   9   3   6   43.93    6.78
 -14 -30   1   -1.16    6.84
 -11 -27  -2   -1.99    5.94
 -15 -26   2   18.75    7.18
 -15 -26   5    8.03    5.44
  -7 -24  -4   11.31    7.58
  -4 -23  -5   13.43    7.16
  -9 -21  -3  257.43   14.71
 -15 -20   2   26.62    6.89
   7 -19  -7  181.98   12.03
  -5 -16  -4    5.88    5.10
   9 -12  -6  643.31   25.09
   6  -9  12   11.96    7.20
  -9  -7   7  533.57   19.64
   5  -6  11    9.75    7.15
   9  -5  -4 2275.83   75.25
  14  -2  10    0.00    6.34
  33  -1   4   33.87    7.49
  27   1   2  206.12   12.39
  27   1   5   59.68    8.95
   9   1   8   58.31    8.54
   3   3   3  581.00   21.37
  15   3   6   44.29    6.61
 -15 -28   4   44.64    7.53
 -11 -24  -2   12.61    7.06
 -15 -23   2   25.13    6.51
  17 -20  -8   19.89    7.19
   1 -20  -6    4.16    6.36
 -15 -20   5    8.14    4.16
  -8 -17  -3   73.15    7.83
  14 -15  -7    4.40    5.16
  -8 -11   9    6.16    4.18
   0  -6  -3   31.78    4.28
   3  -4  10   50.61    8.09
  11  -2  10    6.15    7.46
  28   1   3   22.37    7.70
  23   1   7   70.61    9.26
  18   1   8   -1.06    7.30
  17   2   0  154.52    8.56
  18   2   7   -2.43    6.95
  10   4   3  522.19   20.83
  13   4   3  164.45   10.30
  11   4   4    5.91    6.33
 -12 -29  -1    4.73    6.55
  -9 -27  -3   11.85    6.89
 -15 -27   3   25.39    7.30
  -4 -26  -5    8.09    7.14
   4 -25  -7   25.38    7.63
 -15 -18   3    3.55    5.56
 -10 -17  -2    3.69    5.39
  -5 -11  -3  657.01   25.54
   0  -3   9   47.22    7.43
  -4  -2   7  177.34    9.68
   5  -1   9  217.49   13.61
  31   0   4  134.61   10.88
  15   0   9  315.31   17.14
   2   1   7   99.33    8.01
   2   2   6    9.06    4.94
   6   2   7  760.95   29.79
  21   3   3  194.57   11.34
  20   3   5    9.31    6.24
   8   4   4 2257.14   76.75
  14   4   4  207.71   11.49
 -14 -31   2    5.09    7.09
   0 -24  -6   48.52    9.18
 -15 -23   5   23.57    5.38
  -6 -20  -4  100.58    9.19
  -2 -18  -5    8.33    5.30
 -14 -18   1  256.94   13.49
  -8 -12  -2  198.59   11.19
 -10 -12  -1  479.88   19.58
   7  -9  -5   71.31    6.69
   1  -3  -2  630.63   21.89
  21  -1  -2   52.95    4.29
  -4   0   5  530.78   19.87
   9   1  -1  283.54   10.16
  26   1   1   19.38    5.55
  23   2   6   16.89    8.00
  16   3   1  650.85   24.59
  20   3   2   -2.43    4.93
   6   3   6   23.79    5.93
  18   3   6    2.96    6.66
 -13 -28   0    4.16    6.30
 -14 -27   1   22.38    6.75
  16 -21  -8   65.37    8.36
 -12 -20  -1    2.93    5.95
   2 -19  -6   12.50    5.51
  -4 -15  -4  224.66   12.39
   8 -13  -6   56.18    6.79
  13 -11  -6  338.65   14.79
  -4 -10  -3 1128.48   40.19
  -1  -7  -3  644.51   23.72
   6  -5  11   -1.89    6.14
  10  -4  11  140.18   12.30
   8  -2  10   85.40    9.19
  23   0  -1  193.35    9.75
   9   0   9   87.06    9.86
  25   2   5   68.37    9.44
  22   3   4  162.31   10.91
  12   4   5   41.47    6.74
 -14 -32   3    2.71    6.56
 -12 -26  -1   19.17    6.83
 -15 -25   4   32.44    6.20
   5 -24  -7   10.34    7.51
 -15 -24   3   23.25    6.11
 -12 -23  -1   -0.76    6.55
  -3 -22  -5   52.48    7.84
 -13 -19   0    9.19    6.09
 -15 -19   4    1.34    4.39
 -14 -17   6   25.57    3.46
  13 -16  -7   -1.96    5.55
 -13 -14   1   15.94    5.01
  -3  -9  -3  221.48   11.05
  -2  -8  -3 1721.23   58.61
  27   0   0   27.57    5.80
  -3   0   6  825.62   29.95
   2   0   8    0.20    5.44
  29   1   4   -4.21    6.73
   7   3   1  511.30   18.53
   7   4   3  585.74   22.29
   9   4   5  111.54    8.56
  15   4   5    0.94    5.73
  11 -26  -8    4.39    6.40
 -14 -24   1    4.29    5.91
  -6 -23  -4   -3.94    7.94
  15 -22  -8   27.77    7.14
 -14 -21   1  128.39   10.28
  -1 -17  -5  388.37   18.14
  -7 -16  -3  134.32    9.45
  -2 -10  11   30.97    6.43
  -1  -9  11   49.36    7.36
   4  -3  10   -2.15    5.81
  30  -2  -1   24.40    5.10
  -3  -1   7  206.36   10.66
  25   2   2  188.20   11.58
  26   2   3  101.51    9.64
  21   2   7   13.21    7.45
  13   3   7   31.33    7.15
  12   4   2  159.79    9.58
  17   4   4  235.17   12.93
  12 -25  -8   10.35    7.50
 -13 -25   0   10.53    6.63
  13 -24  -8  262.99   15.09
  14 -23  -8   98.95    9.74
   6 -23  -7    7.59    8.01
 -13 -22   0    4.33    6.25
 -15 -22   4   -2.10    4.90
  -8 -20  -3  395.60   18.63
   4 -17  -6  293.89   14.81
 -11 -16  -1   10.33    5.13
  17 -15  -7    1.43    4.89
   7 -14  -6  157.79    9.76
  -3 -14  -4  109.07    8.34
 -14 -14   3  179.86    9.25
 -11  -9   1   -2.76    4.24
   0  -8  11   -0.53    5.79
  -6  -5   8    1.19    4.08
  -5  -4   8  354.89   15.70
   1  -2   9  501.82   22.48
  18   1  -1  113.00    6.78
  28   1   6   26.69    7.44
  13   2   8  176.79   13.10
  10   3   7   55.43    6.65
  -6 -26  -4   -0.10    6.78
  -3 -25  -5    9.39    7.49
   1 -23  -6   32.23    8.65
  -5 -19  -4   -1.55    5.71
  12 -17  -7    1.33    5.06
   5 -16  -6   88.91    8.05
 -14 -16   2   54.81    6.15
   6 -15  -6  286.58   14.26
 -12 -15   0  175.13   10.23
 -13 -12   2   18.35    4.36
   0 -12  12   66.12    8.53
  -7 -11  -2  524.35   21.04
  -3 -11  11    0.45    4.83
   1 -11  12   23.00    6.43
   6 -10  -5  361.35   15.90
  11  -8  -5   39.11    5.01
   1  -7  11   -0.15    6.63
  -7  -6   8   74.31    6.55
  26  -2  -2   43.31    4.59
  12  -1  10   25.98    7.39
   6   0   9   22.99    7.70
  -1   2   3   53.37    4.16
  27   2   4    0.64    7.35
  10   2   8    1.78    7.10
  16   2   8   81.02    8.96
   2   3   5  358.75   15.61
  16   3   7   42.03    7.63
   9   4   2   33.19    4.80
  15   4   2   43.51    6.33
 -14 -28   2    2.56    6.65
 -10 -26  -2    1.85    6.33
 -10 -23  -2   -0.60    7.31
   7 -22  -7   88.43   10.31
   0 -16  -5  144.62    9.54
  -9 -16  -2   23.15    5.86
  -8 -15  10    1.01    4.09
  -9 -11  -1 1077.73   38.57
   2 -10  12    9.85    6.99
   3  -8  -4   12.30    4.33
  -4  -8  10   -3.53    4.96
 -10  -6   2   51.72    3.69
   7  -4  11  131.13   11.58
  -4  -3   8  398.77   17.27
  34  -1   2   25.08    6.68
  23   3   5   12.50    7.88
  21   3   6   68.06    9.59
   5   4   4 2205.77   74.65
   6   4   5    3.38    5.85
  18   4   5    4.70    5.73
  10   4   6  244.35   13.33
  13   4   6  146.57   10.20
 -13 -33   2    1.89    5.93
  -8 -23  -3  304.97   16.86
   8 -21  -7   53.02    9.09
  -2 -21  -5    1.63    6.39
  11 -18  -7   43.08    6.89
  20 -15  -7   -2.96    5.80
  -2 -13  -4   18.94    6.13
  -1 -13  12    1.45    5.49
  -4 -12  11    5.96    5.63
   3  -9  12    2.08    6.51
 -11  -8   6   11.48    1.93
 -10  -8   7  101.61    5.90
  -2  -6  10   97.64    8.74
   5  -2  10   -6.79    6.35
  33  -1   1  153.11   10.91
  35  -1   3   32.47    7.90
   9  -1  10   67.51    8.58
  30   1   5   52.08    8.11
  13   1   9  111.33   10.59
  16   1   9   26.49    7.63
  20   2   0   47.57    5.26
  24   2   1   23.19    5.79
  19   3   1  382.92   16.26
   1   3   4  268.44   11.76
   7   3   7   87.00    8.19
  19   4   3   83.54    7.74
 -13 -34   3    1.26    7.35
 -12 -30   0   20.77    6.99
 -14 -30   4   19.75    6.98
   1 -26  -6   41.36    7.63
 -14 -26   6    1.26    4.60
   2 -22  -6   33.85    8.33
   9 -20  -7   10.73    6.96
  10 -19  -7  185.19   11.83
   1 -15  -5  263.36   13.41
  12 -12  -6  407.82   17.28
  -9 -12   9    4.75    3.64
  16 -11  -6  123.31    7.83
   5 -11  -5   18.92    5.51
 -10 -10   0    3.75    4.79
  -5  -9  10    4.60    4.78
  -1  -5  10  173.15   11.44
  -3  -2   8   36.47    5.86
   2  -1   9  118.53   10.64
  32   0   2   -2.60    6.10
  33   0   3   46.04    7.73
  -2   0   7   31.13    5.73
  -2   1   6 1338.02   46.68
   3   1   8    2.90    5.89
  26   2   6   17.94    6.96
  19   2   8   -2.33    6.84
  24   3   3   70.00    8.46
   3   3   6  285.13   13.68
  19   3   7   65.33    9.76
  20   4   4  137.83    9.84
  16   4   6  117.38    9.43
 -14 -29   3   12.01    6.74
 -11 -28  -1   45.07    7.70
   6 -26  -7   12.54    7.31
  -5 -22  -4    2.48    6.65
  -6 -15  -3  108.82    8.34
  -2 -14  12   14.33    6.19
  -1 -12  -4   -2.39    5.75
  -6 -10  -2   97.39    7.46
   2  -9  -4   -0.58    4.68
   4  -8  12   41.02    8.21
  -8  -7   8   18.14    4.28
  28  -1  -1   13.15    4.76
  25   1   0   62.92    6.31
  24   2   7   -3.01    6.76
  23   3   2    1.36    4.94
  18 -22  -8   11.78    6.93
  -7 -19  -3   79.84    7.89
 -11 -19  -1   20.92    5.69
  -4 -18  -4  300.09   14.86
  16 -16  -7    7.09    5.51
   2 -14  -5    9.98    5.28
  22 -11  -6    3.33    3.56
   0 -11  -4   -2.69    5.74
   1 -10  -4   15.30    5.29
   3  -5  11   32.03    7.74
   0  -4  -2  335.25   12.76
   0  -4  10   67.27    8.40
  31   0   1    2.28    6.94
  28   2   5   17.68    7.16
  25   3   4   18.57    7.89
  18   4   2   27.03    5.51
   7   4   6   56.65    6.89
 -14 -28   5    3.50    5.73
  13 -27  -8   32.47    7.56
  -5 -25  -4    3.19    7.79
  -2 -24  -5   -0.68    7.85
   3 -21  -6   30.02    7.46
  -1 -20  -5  424.66   19.74
 -13 -17   1   99.91    8.05
 -13 -11   4   19.82    3.06
   5  -7  12   16.03    7.30
   8  -3  11   49.83    8.13
  30   1   2   28.77    7.44
  31   1   3   11.85    6.56
   4   4   3   -1.38    3.59
  12   5   4   16.18    5.68
  -2 -27  -5   13.18    6.38
   7 -25  -7    1.01    7.21
   2 -25  -6   14.44    8.34
 -11 -25  -1   87.84    9.10
  17 -23  -8   63.13    8.78
 -11 -22  -1   36.29    8.65
 -14 -22   2    5.16    5.58
  -9 -19  -2  189.13   11.71
 -12 -18   0   76.81    7.41
 -14 -15   4   48.97    5.53
  -5 -13  11   26.82    6.40
  19 -11  -6   71.84    5.75
  -8 -10  -1    1.83    5.09
  -6 -10  10   -0.19    4.35
 -12  -9   3  111.33    5.64
  -2  -1   8   89.35    7.51
   6  -1  10  181.79   12.43
  34   0   4   36.11    7.71
  13   0  10   22.47    7.14
   7   1   9    2.55    7.26
   6   4   2   29.18    4.26
  19   4   6   37.96    8.44
   9   5   4  321.17   15.18
  15   5   4    7.05    5.53
  13   5   5  375.37   17.44
  -9 -28  -2    1.14    6.09
 -12 -27   0   10.70    6.24
  14 -26  -8   68.17    8.56
 -13 -26   1   -1.49    6.00
  15 -25  -8   33.83    8.00
  16 -24  -8  232.68   14.38
 -14 -23   6    2.20    4.15
 -14 -20   6    6.64    3.59
  -8 -15  -2    6.84    5.11
 -12 -13   1   19.98    4.85
  -5  -9  -2  104.23    7.09
   8  -6  -4 1608.67   54.05
   1  -3  10   -3.00    5.96
  -4   0   2  306.74   10.55
   3   0   9   48.11    8.83
  32   1   4   11.39    6.56
  -1   1   7    8.85    4.90
   2   3   2  354.05   13.50
  22   3   7   27.28    7.85
  11   3   8  221.36   14.15
  14   3   8  249.10   15.38
  11   4   7   66.65    7.96
  14   4   7   13.25    7.31
  11   5   3  237.18   11.93
  14   5   3   56.85    6.69
  10   5   5  326.90   15.78
 -13 -30   2   39.14    8.45
  -7 -28  -3   16.03    7.09
  -7 -22  -3   58.98    8.30
  15 -17  -7   16.34    6.13
  -5 -14  -3  149.41    9.68
  11 -13  -6   69.51    6.91
   6  -6  12    0.25    6.59
   4  -4  11   34.63    7.28
  10   0  10    8.74    6.64
  29   1   1   22.12    7.33
  29   2   3   13.53    7.85
  26   3   5    6.74    6.94
   4   3   7   37.43    6.39
  17   3   8   98.96   10.39
  22   4   3   54.21    7.04
  16   5   5  173.06   11.09
 -14 -27   4    4.63    5.99
 -14 -26   3   12.95    6.40
  -7 -25  -3   13.91    8.00
  -9 -25  -2   32.70    7.60
   8 -24  -7   24.09    8.25
 -12 -24   0   10.45    7.04
  -9 -22  -2   31.10    7.48
  -4 -21  -4   20.95    6.38
 -12 -21   0   26.87    7.71
 -13 -20   1   92.58    9.15
   0 -19  -5  504.46   21.94
  -3 -17  -4  321.08   15.69
 -14 -17   3    2.06    5.20
 -11 -14   0   27.60    5.30
  10  -9  -5   -1.50    4.36
  12  -5  -4 1678.35   55.65
  24  -3  -3  192.25    8.06
  21   1  -1   78.24    5.85
  28   2   2   97.79    9.40
  -2   2   5   99.30    7.00
   4   2   8    4.24    5.63
  14   2   9  141.45   11.39
  22   3   1  167.50    9.83
  23   4   4   28.79    7.58
   3   4   5  114.18    8.45
  17   4   7   58.41    8.50
 -13 -32   4    0.85    6.28
 -12 -31   1   -1.75    7.21
 -10 -30  -1   66.40    9.13
  -1 -23  -5   81.10    9.84
 -13 -23   1   10.33    7.06
 -13 -17   7   27.77    2.83
  19 -16  -7    9.79    5.58
  -9  -9   0    2.44    4.31
  14  -8  -5   14.24    3.79
  -4  -8  -2    2.01    3.80
  -9  -8   8    7.14    3.61
  -1  -5  -2  116.00    6.34
  -5  -5   9   20.65    5.48
  -4  -4   9   77.92    7.43
   9  -2  11   39.61    7.91
  -1   0   8    4.56    5.00
  -4   1   4  293.36   11.66
  30   2   4   71.56    9.43
   8   3   8   58.91    8.50
  14   4   1   71.90    6.66
   4   4   6   54.80    6.41
   8   4   7  168.79   10.94
   8   5   3  390.47   16.46
   7   5   5  162.65   10.29
 -13 -31   3    3.63    6.51
   3 -24  -6   11.25    8.35
   9 -23  -7   16.66    8.24
   5 -19  -6   10.63    5.66
  14 -18  -7    5.20    6.16
  -6 -18  -3  288.47   14.63
  10 -14  -6  727.08   27.89
  -3  -7  -2  224.83   10.14
  -3  -3   9    7.50    5.56
   5  -3  11   87.11    9.66
   2  -2  10    1.08    6.10
  26   0  -1   79.96    6.41
  12   3   0  576.68   20.84
  15   3   0  194.92    9.49
  21   4   2   70.97    7.54
  22   4   6   52.56    9.30
  17   5   3    6.95    4.79
  11   5   6  108.97    8.94
  14   5   6  125.96    9.66
  -4 -27  -4   10.23    7.16
  -1 -26  -5    1.11    6.56
 -14 -25   5   -0.59    4.26
  -4 -24  -4    1.61    7.55
   6 -18  -6  126.44    9.38
  -4 -13  -3  539.95   22.07
  15 -12  -6    5.28    4.48
 -12 -11   2  263.16   11.40
  -7 -11  10   14.41    4.75
  -7  -9  -1  130.46    7.80
  -2  -6  -2  539.09   19.80
  -6  -6   9   34.82    6.04
  30   0   0   44.59    7.29
   7   0  10    7.58    6.45
  23   2   0  195.17   10.30
   0   2   7   26.53    5.30
   8   2   9   69.52    9.00
   0   3   3 1063.26   36.38
  27   3   3   20.19    8.63
   2   4   4 1552.09   53.13
  24   4   5  116.74   11.00
   6   5   4 1789.26   61.51
  19   5   5    4.23    6.48
   8 -27  -7    6.20    6.90
   3 -27  -6    4.99    7.15
  10 -22  -7  130.18   11.10
  11 -21  -7   83.10    9.55
 -14 -20   3    1.75    5.66
  13 -19  -7    8.64    6.88
   1 -18  -5    6.91    5.08
 -10 -18  -1   78.65    7.33
   7 -17  -6  147.56    9.83
  -2 -16  -4   56.40    7.01
   9 -15  -6  690.95   27.10
 -13 -15   2    4.10    4.08
  -7 -14  -2    1.96    4.66
  -6 -14  11   13.49    5.30
  -2  -2   9  264.05   13.89
  24  -1  -2  100.50    6.23
  16   0  -2  210.99    8.43
   4   1   9  339.20   17.54
   5   2   0  419.87   14.71
  27   2   1    3.69    6.00
  28   3   4   13.59    7.19
  17   4   1  169.52    9.39
  20   4   7   67.07    9.03
   8   5   6  114.30    8.91
  17   5   6   24.59    7.51
 -11 -29   0   19.45    7.56
 -10 -27  -1  144.33   10.96
  19 -24  -8   46.97    8.16
  12 -20  -7    3.05    6.56
  -8 -18  -2   80.45    7.83
   8 -16  -6   17.53    5.58
  -9 -14  -1 1146.52   41.14
 -13 -12   5    0.66    2.55
  11   1  10    3.56    6.30
   4   3   1   47.78    4.05
  26   3   2    8.74    5.96
  27   3   6   29.73    7.23
 -12 -32   2    5.76    6.66
  16 -27  -8   91.21    9.50
  17 -26  -8   56.10    8.15
  18 -25  -8   11.04    7.10
 -14 -24   4   -3.61    5.35
   4 -23  -6   23.02    8.28
   0 -22  -5  196.12   11.96
  -6 -21  -3  379.68   18.00
  -3 -20  -4   89.76    8.43
 -14 -18   4  168.40    9.83
 -13 -13   3   34.68    4.35
   9 -10  -5    7.45    4.99
   4  -5  -3  122.52    6.20
   6  -2  11    5.08    6.29
   3  -1  10   12.71    6.00
   0   3   6  853.12   31.54
   5   4   7  497.59   21.35
  12   4   8    5.48    7.69
  15   4   8   15.51    7.59
 -13 -30   5    4.94    6.14
 -12 -28   1   10.40    6.74
  -6 -27  -3   52.88    8.21
   9 -26  -7    5.29    7.19
 -10 -24  -1   69.25    9.20
 -14 -22   5    1.73    4.23
 -10 -21  -1    8.13    5.78
 -14 -19   5   -1.58    3.88
  18 -17  -7   68.47    7.83
   2 -17  -5  509.94   21.58
  -3 -12  -3  248.71   12.68
   0  -9  12   13.21    6.29
  23  -8  -5    1.95    2.21
   1  -8  12   -3.26    5.99
  -9  -7   1  478.78   17.48
   9  -3  -3   51.22    3.13
  -1  -1   9  118.03    9.63
  18   3   0  159.24    8.65
  -1   3   5  339.20   14.69
  15   3   9   44.28    8.23
  10   5   2 1255.93   43.77
  16   5   2  455.83   19.09
  20   5   3  117.07    9.31
  21   5   4   18.43    6.31
  12   5   7   33.89    7.40
  -8 -27  -2    1.44    6.44
  -6 -24  -3  216.27   14.00
 -14 -21   4   95.19    7.66
  -5 -17  -3    9.14    4.79
 -11 -17   0   86.56    7.63
 -12 -16   1   87.76    7.41
  -1 -15  -4   21.04    5.74
  -1 -10  12    7.96    5.74
  -6  -8  -1   88.13    5.91
  -8  -8   0  161.34    8.05
   7  -7  -4  168.47    8.38
  -2  -7  11   43.52    7.11
   2  -7  12   29.79    7.56
  -1  -6  11   81.86    8.80
   0  -5  11   66.11    8.76
  13   0  -2    0.86    1.85
  28   1   0   22.59    6.51
   8   1  10   38.43    7.79
  -3   2   4  627.73   22.53
  29   3   5    9.49    6.54
  12   3   9  134.19   11.31
   8   4   1  107.39    6.08
  25   4   3    6.66    7.63
  26   4   4   -3.40    7.50
  25   4   6    5.39    6.71
   9   4   8   61.28    8.88
  18   4   8   74.00    9.31
  20   5   6   31.47    8.41
  15   5   7    9.86    8.01
  13   6   4   16.36    5.60
 -12 -33   3   21.64    7.58
   0 -28  -5    1.18    6.75
   4 -26  -6   55.97    8.30
 -11 -26   0   19.14    6.85
   0 -25  -5   35.81    9.00
  -8 -24  -2    3.75    8.49
 -13 -24   2   75.94    8.38
  -9 -16  10    1.01    3.54
  -3  -8  11    5.00    5.31
   3  -6  12   26.22    7.65
  33   1   2   10.25    6.03
  34   1   3   15.00    7.15
   5   2   9   25.33    8.49
   1   3   7   20.33    5.40
   4   5   5   29.93    6.63
  22   5   5   60.51    9.16
   9   5   7  309.85   15.75
  10   6   4    1.49    5.58
  11   6   5  652.76   26.14
  14   6   5  378.24   17.62
 -13 -28   3   16.39    6.59
  10 -25  -7   68.20    9.30
  -3 -23  -4    6.01    6.60
 -13 -18   2   15.59    5.64
   3 -16  -5    1.03    5.29
  14 -13  -6  198.57   10.69
  18 -12  -6   81.19    6.34
 -11 -12   1   71.75    5.76
  -2 -11  12   55.02    7.75
   2 -11  13   38.02    6.95
  17  -8  -5  293.19   11.80
   0   0   9  153.80   11.49
   4   0  10   57.90    8.68
   1   2   8    0.60    5.59
   5   5   3  426.22   17.05
   5   5   6  171.79   10.48
  18   5   7   15.23    7.03
  16   6   4   32.37    6.33
 -10 -31   0   14.58    7.16
  -9 -29  -1    8.81    6.24
 -13 -29   4    1.10    5.44
  -3 -26  -4   26.13    8.49
 -12 -25   1   10.64    6.24
 -11 -23   0   73.85    9.44
 -13 -23   7   13.46    4.26
   1 -21  -5   14.59    6.10
 -13 -21   2   16.98    7.00
 -11 -20   0   76.62    7.91
  17 -18  -7   -1.63    6.15
  -6 -13  -2   42.28    6.65
   8 -11  -5    1.99    4.49
  -2 -11  -3  904.44   32.87
  -4  -9  11   24.59    6.23
   4  -5  12   54.62    8.88
   7  -1  11   79.12    9.24
  19   0  -2  220.66    9.15
  -1   1   1  252.56    8.75
  32   2   3   81.92    9.53
  25   3   1    1.94    5.03
  20   4   1  110.84    8.10
  24   4   2  264.08   13.98
  27   4   5   25.43    7.39
  17   6   5   67.35    7.85
  11 -24  -7   12.76    7.73
   6 -21  -6   17.99    6.39
  -2 -19  -4    2.73    5.54
  21 -17  -7   41.78    7.93
   0 -14  -4    7.48    5.65
 -10 -13   9    8.75    3.26
  -8 -12  10   -0.25    4.03
  -8  -8   9   36.63    5.21
   2  -3  11    2.50    6.54
  31   2   2   49.44    8.16
  33   2   4   12.14    6.73
  19   5   2    3.75    4.93
  12   6   3   -0.78    4.79
   8   6   5   26.25    5.86
  12   6   6   89.19    8.35
  15   6   6   69.26    7.73
  18 -28  -8    6.14    6.33
   5 -25  -6  149.76   12.31
 -12 -22   1   57.88    8.44
  -5 -20  -3  312.06   15.59
 -12 -19   1   39.53    6.50
  -7 -17  -2   35.47    6.19
  -8 -13  -1  218.98   11.70
   7 -12  -5  301.62   14.11
  -3 -12  12   76.56    8.70
  -5  -7  -1  163.91    8.05
   3  -6  -3 1030.06   35.43
  24   1  -1  473.92   18.92
  16   2  -1  491.57   18.23
   1   4   6  218.77   11.60
   7   5   2  281.88   12.06
   3   5   4 1111.16   39.24
   9   6   6   76.59    7.83
 -11 -30   1    7.35    6.85
  -7 -29  -2   36.53    7.44
 -12 -29   2   41.78    8.01
  10 -28  -7   35.49    7.93
  19 -27  -8   51.52    8.45
  20 -26  -8    9.31    6.89
   1 -24  -5    2.21    7.25
  12 -23  -7    0.13    8.25
 -13 -20   7   41.89    4.40
  16 -19  -7   62.13    8.40
  -4 -16  -3  129.61    8.99
  13 -14  -6  791.59   29.90
   6 -13  -5  347.40   15.55
  21 -12  -6   61.72    5.75
  -1 -10  -3 1171.68   41.17
  13  -9  -5   82.04    5.94
 -11  -9   7    1.79    2.48
  20  -8  -5  241.47    9.88
   6  -8  -4  482.66   18.58
  -3  -4  10   16.56    6.11
   5  -4  12   45.29    8.93
  -2  -3  10    1.94    5.68
   1   1   9  509.92   22.93
  13   2  -1 1357.25   45.41
   9   2  10  113.84   10.38
  30   3   3   46.83    8.40
   3   4   2    8.41    2.94
  23   5   3  152.60   11.05
  24   5   4   12.09    7.71
   6   5   7  844.62   32.70
  21   5   7    0.15    6.69
  13   5   8  204.73   13.78
   7   6   4  377.16   16.41
  19   6   4   52.05    7.09
   5 -28  -6   81.30    9.68
   1 -27  -5    2.28    7.33
  -5 -26  -3  174.95   12.81
  -9 -26  -1    6.46    7.18
  -5 -23  -3  458.22   21.02
  13 -22  -7   11.01    8.41
  14 -21  -7    9.83    7.20
  15 -20  -7   54.35    8.61
   7 -20  -6   43.94    6.94
   2 -20  -5  627.75   25.87
   1 -13  -4  107.83    8.74
  -5 -10  11    7.43    5.40
   3  -2  11   -1.18    6.86
  -3   1   2  209.88    7.85
   5   1  10   89.81    9.29
  21   3   0   12.83    4.69
  31   3   4   58.36    8.21
   2   3   8   56.26    7.09
   6   3   9    7.71    7.41
   1   4   3  509.86   18.88
   0   4   5  548.76   21.38
  13   4   9   24.38    7.51
  16   5   8   39.86    7.53
   9   6   3  432.94   18.09
  18   6   6  106.80   10.73
 -13 -25   3   10.96    5.81
  -2 -22  -4   -2.44    4.96
  -9 -20  -1   81.72    7.54
   0  -9  -3  106.12    6.96
   2  -7  -3  461.58   17.50
  -7  -7   0  793.74   27.77
  -5  -6  10   31.18    6.05
  -1  -2  10    8.41    5.95
   8   0  11    5.93    6.66
  26   2   0   57.92    6.76
  29   3   2   -6.74    7.61
  -2   3   4  113.87    6.70
  25   5   5   34.82    7.66
  10   5   8  175.08   12.49
  18   6   3  294.37   14.88
  13   6   7   46.49    8.63
  -8 -31  -1   20.73    7.61
  -2 -28  -4    7.54    6.99
 -10 -28   0    6.99    6.04
  11 -27  -7    5.80    7.74
 -13 -27   5   34.61    6.25
  -7 -26  -2   33.37    8.19
  -2 -25  -4   33.72    8.39
  -9 -23  -1    4.18    6.53
  -7 -20  -2    0.25    5.45
   8 -19  -6   30.94    6.44
  -1 -18  -4   23.85    6.11
 -13 -16   3    3.40    4.16
  12 -15  -6  921.93   34.34
   2 -12  -4  210.06   11.31
  -5 -12  -2  193.28   10.60
   1  -8  -3  307.08   12.94
  -4  -6  -1  156.81    7.50
  -8  -6   1  172.35    7.35
  15  -5  -4  157.74    6.70
  -8  -4   2 2722.06   88.45
  -6  -1   7   29.64    4.95
  16   6   7   25.67    8.44
 -12 -30   3    8.49    6.73
  20 -18  -7    2.91    6.79
   9 -18  -6   83.06    7.85
 -10 -16   0  222.26   11.53
 -12 -14   2  418.66   17.05
   3 -11  -4    4.51    5.33
   4 -10  -4   20.29    5.09
 -11 -10   2  129.82    6.91
 -11  -8   3   66.55    4.29
  -1  -3  -1   90.48    5.13
  -7  -2   7   36.56    4.58
   0  -1  10   -1.30    5.96
   4  -1  11  104.12    9.81
  -5   0   7   40.06    5.25
  19   2  -1   -0.31    3.55
  30   2   1   19.88    7.39
   2   2   9   96.98   10.25
  28   4   3    2.14    6.76
  29   4   4   -4.88    6.34
  22   5   2  167.12   10.34
   5   6   5   41.61    6.40
   6   6   6   30.59    6.14
  10   6   7    3.48    5.91
 -12 -31   4   17.68    7.18
 -13 -26   4    9.16    5.66
 -13 -25   6   -0.55    4.43
   3 -19  -5  557.12   23.47
  10 -17  -6  355.03   16.61
  11 -16  -6   28.12    5.55
  17 -13  -6  152.68    8.85
  -6  -7  10   30.57    5.55
   6   2  10  172.08   12.25
  23   4   1   -1.64    4.80
  21   6   6  170.69   12.75
 -11 -31   2    6.81    6.84
  20 -29  -8    4.08    7.38
   6 -27  -6   36.77    8.21
 -11 -27   1    1.95    6.28
  12 -26  -7   72.54    9.06
 -12 -26   2   58.45    8.13
   2 -23  -5  276.05   15.13
 -13 -22   3    5.86    5.48
  -4 -19  -3   55.57    7.04
  -6 -16  -2   48.92    6.16
  -3 -15  -3   17.22    5.13
 -13 -14   4    8.74    3.73
  11  -6  -4 1687.48   56.30
  -3  -5  -1  423.96   15.64
  -7  -1   6   30.83    4.06
  -5  -1   8  183.58   10.24
  -6   0   6  392.74   15.54
  -4   1   7   23.04    5.14
  10   3  10   22.59    7.30
  12   5   1   70.71    6.04
  15   5   1    9.38    4.93
   2   5   6  154.86    9.54
   7   5   8  108.09   10.09
  22   6   4   25.09    7.61
  19   6   7   59.78    8.95
  12   7   5    2.14    5.55
  15   7   5    3.39    4.83
   2 -29  -5    3.15    7.16
   2 -26  -5   50.91    9.45
 -10 -25   0   31.87    7.21
   7 -23  -6   61.60    8.73
 -13 -19   3   11.30    6.54
 -11 -15   1   97.94    7.19
  -7 -12  -1  357.96   15.44
  -6 -11  11   13.59    5.44
  -2  -4  -1 1178.47   39.54
   5  -2  -2  398.77   13.70
  -6  -2   8   10.44    4.70
  -4   0   8  287.42   13.85
   1   0  10    4.50    6.10
  -5   1   6  249.69   11.33
  27   4   2  142.73   11.40
   3   4   8   91.01    8.29
   7   4   9   43.37    8.16
  14   6   2  617.93   24.09
  21   6   3  361.75   17.10
  23   6   5    9.46    7.69
   7   6   7   98.84    8.61
  11   7   4   50.09    6.34
  14   7   4   18.98    5.84
  13   7   6  207.96   12.61
  -4 -28  -3    5.84    7.21
  -8 -28  -1   32.04    7.70
  13 -25  -7   17.17    7.46
  -1 -21  -4    9.36    5.78
  19 -19  -7  107.49    9.71
 -10 -19   0  120.29    8.80
   0 -17  -4   41.52    6.48
  -8 -16  -1  144.52    9.25
 -10 -11   1  197.68    9.95
  -9  -9   9    4.23    3.86
  -8  -3   7    8.08    3.51
   5   0  11   88.63    9.98
  -3   2   7  105.54    7.70
  26   5   3   64.96    8.88
  27   5   4    0.94    6.56
   1   5   5    0.89    5.76
   3   5   7  605.81   24.67
  11   6   2  830.78   30.54
   6   6   3  214.07   10.56
   9   7   5    1.53    5.31
  16   7   6  315.83   16.80
  -9 -30   0   23.89    7.49
  -6 -28  -2   36.38    7.66
  -4 -25  -3   16.51    7.90
  -4 -22  -3   34.93    6.58
 -10 -22   0   74.07    8.19
   4 -18  -5    5.71    5.45
  -4 -11  -2  271.49   12.59
  12 -10  -5  381.57   15.66
  -6  -6   0  260.54   10.40
   0  -6  12    1.33    6.70
  -7  -3   8  395.78   16.66
  19  -2  -3   97.58    4.16
  -8  -2   6   71.56    5.01
  27  -1  -2    1.90    3.66
  22   0  -2  599.33   21.68
  -3   1   8    0.99    4.43
  -4   2   6   11.10    4.71
  28   3   1    2.84    6.81
   3   3   9  101.18   10.54
  18   5   1   17.43    5.03
  14   5   9   71.25    8.89
  17   6   2   25.48    5.40
   4   6   4   34.15    5.76
  14   6   8  204.20   13.56
  18   7   5   35.23    7.31
  10   7   6  103.37    8.75
 -11 -32   3   23.54    7.41
  -1 -27  -4   14.55    8.21
  14 -24  -7    6.89    8.26
  -1 -24  -4   -0.34    6.41
 -11 -24   1   62.91    8.50
 -12 -23   2   58.17    7.63
  18 -20  -7  166.55   11.79
 -12 -10   4  234.61    9.33
   2  -8  13   72.74   10.21
  -1  -7  12    2.49    5.75
   1  -5  12   57.11    8.64
   2   1  10   -2.55    6.44
  24   3   0   62.82    6.49
  -1   4   4  647.66   23.64
  28   5   5   15.73    6.90
  11   5   9   76.21    9.11
  24   6   6   30.08    7.70
  11   6   8  295.54   16.60
  17   6   8   69.52    9.14
 -11 -33   4    3.01    6.61
  -8 -25  -1   10.10    7.40
 -13 -24   5   56.11    7.00
  15 -23  -7   -1.01    7.94
 -13 -23   4   21.10    5.96
   8 -22  -6   48.01    7.40
   3 -22  -5  372.32   17.88
  17 -21  -7   16.40    6.91
  -6 -19  -2    2.56    5.25
 -12 -17   2  165.59    9.60
  16 -14  -6  334.17   15.05
 -12 -12   3  557.87   20.60
   1  -9  13    2.71    5.21
  -7  -8  10    3.29    4.34
  -2  -8  12   30.59    6.80
   2  -4  12   17.42    7.56
   7   3  10   29.85    7.34
  13   4   0  821.11   29.05
  16   4   0  448.54   17.85
   5   4   1  613.34   21.73
  13   7   3   42.19    6.15
   8   7   4  607.76   24.29
  19   7   6  207.66   13.95
  14   7   7   88.16    9.91
 -10 -33   2    4.35    6.78
   7 -29  -6   81.85    9.53
  13 -28  -7    0.25    6.70
 -12 -27   3    3.58    6.15
  16 -22  -7    7.09    7.80
 -13 -22   6    2.80    4.09
 -11 -21   1  265.11   14.15
 -12 -20   2    7.16    5.95
 -11 -18   1  225.00   12.03
  -2 -14  -3  468.42   19.77
  20 -13  -6  219.22   10.96
   6   1  11   -5.01    6.44
  -2   2   8    0.65    4.84
  33   3   3   18.39    7.20
  -2   3   7  166.12    9.86
   2   5   3  177.19    8.75
  16   7   3  154.07    9.98
  11   7   7    1.11    5.83
  -3 -30  -3   24.94    7.46
 -10 -29   1    3.13    6.58
   3 -28  -5   23.12    7.85
   3 -25  -5   98.35   10.33
  -6 -22  -2    2.29    5.50
  -8 -22  -1   25.07    6.84
   9 -21  -6   54.06    7.31
  -3 -18  -3   21.44    5.88
   1 -16  -4  251.44   12.71
 -13 -16   6   53.58    4.36
  16  -9  -5    2.19    3.50
  -3  -5  11   72.65    8.10
  -8  -4   8  163.50    8.94
  -2  -4  11   -4.21    5.75
   3  -3  12   14.66    7.50
  -5  -2   9   37.36    6.15
  -4  -1   9  116.02    8.65
  22   2  -1   21.79    4.39
  -2   2   2  102.04    5.05
  -3   3   6  739.65   27.50
   9   5   1   28.52    4.08
  25   5   2   76.76    8.85
  25   6   4    8.09    7.44
   3   6   6   43.12    6.05
   8   6   8  446.50   21.05
  20   7   4    2.78    6.11
   6   7   5  113.08    8.51
  21   7   5  131.02   11.28
   7   7   6   65.01    7.33
  17   7   7  104.05   10.59
  -8 -32   0   41.04    8.38
  -7 -30  -1   59.58    8.19
 -12 -29   5    8.08    6.05
 -11 -28   2   10.60    6.35
  -9 -27   0   11.78    6.29
   0 -20  -4   -0.16    5.48
 -13 -20   4   95.38    7.29
 -13 -17   4  102.25    7.71
  -5 -15  -2   35.19    6.39
 -13 -15   5   -0.56    4.00
  -9 -13  10    0.05    3.73
  11 -11  -5  156.60    8.73
  -3 -10  -2   72.46    6.09
  -3  -9  12   49.18    7.78
   0  -2  11   55.82    8.31
  -3   0   9   79.77    8.13
  27   1  -1  270.05   12.86
   3   2  10  265.23   15.08
  32   3   2   -2.20    5.63
  19   4   0   91.49    6.90
  32   4   4   11.04    6.71
   4   4   9   34.08    8.15
  21   5   1   24.80    5.41
   4   5   2   39.28    4.19
   8   6   2  871.87   31.25
  24   6   3   82.97    9.31
  26   6   5    1.35    6.40
   4   6   7  103.05    8.54
  10   7   3  391.81   17.22
 -10 -34   3   17.19    7.70
  -5 -30  -2   16.08    6.69
 -12 -28   4   14.91    5.98
  14 -27  -7   99.18   10.55
   8 -25  -6  262.28   15.78
   4 -21  -5    9.44    5.68
 -12 -20   8   -2.23    1.76
  15 -15  -6  349.21   15.81
  -4  -6  11  149.28   10.58
  -7  -5   1  700.98   23.92
  -9  -4   7  378.82   14.78
  -6  -3   9    1.96    4.89
   4  -2  12   71.46    9.33
  -2   1   9  551.77   23.65
  10   2  -1  601.05   20.58
  29   2   0   32.47    7.06
  -1   3   8   87.14    7.99
  26   4   1    8.28    6.01
  31   4   3   29.65    7.00
   8   7   7   42.13    6.78
 -10 -35   4   -3.00    7.20
   0 -29  -4   46.13    8.50
  -3 -27  -3   87.00   10.30
  10 -20  -6   48.71    6.66
 -13 -19   6   13.63    3.90
  -9 -15   0  340.94   14.96
  -7 -12  11    0.16    4.63
  -6 -11  -1  144.63    8.31
  -8 -11   0   30.02    5.20
   1  -1  11   10.83    6.66
  -1   4   7  180.93   10.69
   8   4  10    5.54    6.49
   2   6   5  266.99   13.08
  19   7   3  199.85   11.71
  20   7   7   26.97    7.59
  13   8   5  252.22   13.65
  15 -26  -7   70.57    8.89
   0 -26  -4  100.29   10.28
  -3 -24  -3  123.08   10.10
   0 -23  -4    6.73    5.10
  -3 -21  -3  233.46   12.94
 -13 -21   5   25.03    5.24
   7 -15  -5   43.33    6.08
   2 -15  -4  408.38   17.90
  -7 -15  -1  234.45   11.85
  -1 -13  -3  813.12   30.35
  10 -12  -5   58.16    6.15
  -5  -5   0  198.75    8.20
   8  -4  -3   -0.25    2.23
  -9  -3   6  233.32    9.60
   7   2  11    3.50    6.53
   0   5   4  194.08    9.56
  30   5   4   10.94    6.49
  12   6   9   34.29    7.88
  12   7   8    7.00    7.50
  15   7   8   10.43    6.31
  16   8   5   30.65    6.69
  14   8   6   73.86    7.83
  -6 -32  -1    2.71    5.64
  -9 -31   1    2.90    6.19
  -9 -24   0   23.45    7.28
 -12 -24   3   21.48    6.06
  21 -20  -7  150.42   11.43
  11 -19  -6   17.28    5.48
  14 -16  -6   61.66    6.68
   8 -14  -5   80.70    6.93
   9 -13  -5  315.07   14.34
  -4 -10  12    7.20    5.64
  10  -7  -4   12.11    3.78
  -7  -4   9   27.12    5.31
   2   0  11   60.90    8.53
  -6   1   5    1.51    3.89
  -1   2   9  119.54   10.45
   4   3  10   24.44    6.60
  30   4   2   54.41    8.31
  29   5   3  129.64   11.04
  23   7   4   38.56    8.65
  12   8   4   61.62    7.13
  15   8   4   -0.08    5.19
  10   8   5  520.01   22.07
  11   8   6   80.47    8.28
  17   8   6   73.64    9.60
  -7 -27  -1   48.12    8.03
 -10 -26   1   -2.23    6.36
  16 -25  -7   13.48    6.89
   9 -24  -6   32.14    8.16
   4 -24  -5    9.49    6.54
  12 -18  -6  365.19   16.70
  13 -17  -6  595.46   24.00
  -8  -9  10   -3.03    4.11
  -5  -7  11    5.99    5.28
  18  -5  -4    1.58    1.75
  -7   0   5 1171.16   39.77
   6   3   0  140.58    6.19
  10   4   0  604.46   21.54
   0   4   8  274.28   14.16
   5   5   9   26.50    8.76
   5   7   4 1684.86   58.23
  24   7   5   39.87    7.86
 -11 -29   3   23.49    7.29
   4 -27  -5    9.66    8.36
 -12 -27   6    1.54    4.86
 -11 -25   2   -3.54    6.44
  20 -21  -7   10.21    7.43
  -9 -21   0   60.78    6.94
   5 -20  -5  174.81   11.16
   1 -19  -4   55.65    7.34
  -5 -18  -2   16.14    5.46
  -9 -18   0  228.81   12.19
  -2 -17  -3  106.57    8.36
 -10 -14   1   -0.45    3.98
 -11 -13   2  258.51   11.61
  -2  -9  -2  725.67   26.29
 -10  -9   2   15.61    3.88
   0   2   1  299.79   10.61
   0   5   7   54.25    6.50
  23   6   2    7.69    5.89
   7   7   3 1286.34   45.14
   4   7   6   94.43    7.88
   9   7   8   40.67    8.80
  12   8   7   36.62    8.65
  15   8   7  128.16   11.53
  15 -29  -7  105.88   10.05
  -8 -29   0   21.69    6.65
   9 -27  -6  145.66   12.06
 -12 -25   7    5.85    4.41
  17 -24  -7    5.16    7.01
  18 -23  -7   58.75    9.03
  19 -22  -7   59.13    8.86
  19 -14  -6  113.98    7.69
   3 -14  -4   39.37    6.63
  -9  -5   8    1.76    3.69
  -3  -1  10   -0.09    5.54
   3   1  11    6.08    6.95
   0   3   9   78.64    9.40
  22   4   0   47.74    5.60
  28   6   4    0.95    6.86
  15   7   2   82.00    6.98
  22   7   3   96.78    9.45
   5   7   7  155.66   10.45
   9   8   4   28.93    6.11
  18   8   4   37.42    6.68
   8   8   6   84.77    7.65
  20   8   6    9.48    7.56
 -11 -31   5   -0.94    6.11
  -2 -29  -3   41.73    8.40
  -5 -24  -2    1.00    6.14
  -7 -24  -1   42.06    8.20
  10 -23  -6    3.60    6.25
  -5 -21  -2   31.79    6.33
  -7 -18  -1  164.41   10.04
 -12 -15   3  260.13   11.85
  -4 -14  -2   10.73    5.59
   0 -12  -3  374.49   16.19
  -4  -2  10   12.05    5.68
  -2   0  10   17.79    6.14
  -5   1   3  509.74   17.64
  27   3   0    8.03    5.96
   5   4  10   45.47    7.76
  24   5   1   19.20    5.66
  -1   5   6   49.16    5.70
   9   5  10   34.27    7.73
   3   6   3   58.58    5.13
  18   8   7   11.38    6.29
  -8 -33   1   12.41    7.54
 -11 -30   4    2.48    6.00
   1 -28  -4   83.47   10.25
 -12 -25   4    2.63    5.48
 -10 -23   1    0.36    6.94
 -12 -21   3   40.14    7.40
  22  -2  -3    3.90    2.16
  25   0  -2  165.29    8.44
  -1   3   2  616.85   21.44
  28   5   2   67.01    8.49
   1   5   8   36.98    7.01
  13   6   1    8.30    4.65
  16   6   1  150.51    9.01
  27   6   3   53.25    8.21
  18   7   2    6.94    4.81
   3   7   5  402.65   17.62
   9   8   7   23.34    6.94
  -6 -29  -1   12.40    6.80
  16 -28  -7   -1.21    6.49
 -12 -26   5   50.94    7.08
   1 -25  -4   62.01    8.55
   5 -23  -5  113.20    9.45
   1 -22  -4   19.49    6.33
  -2 -20  -3   12.03    5.73
   4 -13  -4  235.25   12.06
  15 -10  -5  343.39   14.14
  -5 -10  -1   24.14    4.30
  19  -9  -5    8.79    3.26
   9  -8  -4 1879.45   63.11
  -1  -8  -2  223.83    9.99
  -6  -8  11   75.41    7.81
  -4  -4   0   61.73    3.94
  -1   1  10    4.64    6.08
  25   2  -1   68.94    6.15
  -4   2   3    1.18    2.28
   4   2  11   15.38    7.38
  -3   4   5 1124.48   39.38
   1   4   9  257.19   15.14
   6   6   9    0.56    7.05
  13   7   9   13.89    5.65
  22   8   5   50.78    8.59
   5 -29  -5   11.93    7.44
  -4 -29  -2  106.65   10.06
  -2 -26  -3  219.03   13.85
 -11 -22   2    3.64    6.39
 -12 -18   3   77.44    7.19
 -10 -17   1   87.06    7.26
 -10 -10   9   -0.63    3.29
   1  -6  13   -1.18    6.68
   4  -3  -2   41.99    3.20
  -8  -1   5  286.69   11.28
  -6   0   3   34.12    2.43
   1   6   4   75.10    6.44
  26   7   4   30.68    7.33
   6   7   8   13.80    7.49
  17   8   3   48.39    6.64
  21   8   4  118.70   10.66
  13   8   8   95.66    9.94
  16   8   8   25.93    7.25
  -9 -32   2    5.06    6.79
  -1 -31  -3   12.03    6.95
  -7 -31   0   17.45    7.08
 -10 -31   3   15.95    6.65
  -9 -28   1    3.39    6.13
  17 -27  -7   53.90    8.83
  10 -26  -6   24.74    8.70
   5 -26  -5   57.60    9.16
  -8 -26   0   92.64    9.48
  -2 -23  -3  255.11   13.81
  11 -22  -6   57.21    7.48
 -10 -20   1  121.92    8.96
   2 -18  -4  229.67   12.45
  18 -15  -6   34.64    5.53
   1 -11  -3  741.72   27.37
   0  -7  13   46.87    7.44
  -6  -4  10   -1.29    4.84
  -1  -4  12   46.18    7.74
   0  -3  12   25.80    7.31
   0   2  10    8.98    6.58
  17   3  -1    7.39    4.01
  29   4   1    8.45    7.00
  19   6   1  132.34    8.71
  27   7   5   19.45    7.06
  10   7   9   35.91    7.10
  11   8   3  387.24   17.05
  23   8   6   14.26    7.09
  14   9   5   29.03    6.44
  10 -29  -6   39.92    8.43
  -1 -16  -3  293.87   14.43
 -11 -16   2  241.27   11.76
  -6 -14  -1  955.26   34.78
   5 -12  -4  239.97   11.89
  -7 -10   0  570.62   21.30
  -2  -5  12    2.33    5.83
   1  -2  12   84.15    9.71
   6   5   1   39.83    3.85
   6   5  10  101.59   10.40
   5   6   2   24.85    4.10
   0   6   6  415.66   17.69
   5   8   6  204.18   11.59
  10   8   8   85.56   10.03
  11   9   5  361.44   17.19
  12   9   6   94.26    8.78
  15   9   6   96.41   10.10
 -10 -33   5    1.40    7.08
   2 -30  -4   23.85    7.09
  18 -26  -7    4.65    7.53
  12 -21  -6   25.17    6.76
 -11 -19   2  122.13    8.85
  -4 -17  -2  153.10    9.59
  22 -14  -6   51.06    5.86
   8  -9  -4  514.26   19.59
   0  -7  -2  885.25   30.80
  21  -5  -4    1.28    1.28
 -10  -5   7  271.29   10.99
   2  -1  12   14.49    7.55
  -3   3   3 1402.44   46.89
   1   3  10   75.40    8.80
   5   3  11   28.62    7.35
   2   5   9   11.45    8.09
  26   6   2    6.93    7.68
   2   6   8   25.15    6.40
   9   7   2  122.42    8.01
  21   7   2  179.80   11.10
  25   7   3   13.19    8.03
   6   8   4   84.12    7.96
   6   8   7  149.02   10.28
  17   9   5   -1.14    6.86
  18   9   6  140.88   11.86
 -10 -32   4   -0.94    6.26
  -3 -31  -2   22.38    7.28
  -5 -31  -1    3.33    6.19
 -10 -27   2  106.33    9.33
  -4 -26  -2    9.99    7.68
  -6 -26  -1   35.18    8.31
  19 -25  -7    7.54    6.54
  22 -22  -7   44.67    7.80
   6 -22  -5  126.62    9.55
  -3 -13  -2   54.66    6.59
   7 -10  -4    3.40    4.96
  -3  -6  12   40.27    6.99
   7  -5  -3   53.66    3.91
  -6  -4   1  760.66   25.52
  -7  -3   2 2914.88   94.38
  20   3  -1  245.76   11.05
  32   5   3   84.29    9.80
  -2   5   5   41.88    5.48
  20   8   3  157.14   10.55
  13   9   4   14.20    5.74
   9   9   6   27.64    6.61
  13   9   7   64.85    9.51
  16   9   7    7.08    7.66
  -8 -34   2    5.39    6.83
  -6 -33   0   50.04    8.50
  -1 -28  -3   14.38    8.33
  11 -25  -6   35.62    8.51
  20 -24  -7   10.95    7.35
  21 -23  -7  110.50   10.20
  -8 -23   0  236.83   13.19
   2 -21  -4   24.75    6.34
  13 -20  -6  124.19    9.51
  17 -16  -6   39.91    6.09
  -8 -13  11   20.52    5.05
  14 -11  -5  312.08   13.43
   2 -10  -3  124.51    7.50
  22  -9  -5    2.08    2.73
  14  -6  -4   79.20    4.98
  14   3  -1   84.10    5.48
  25   4   0   26.19    5.58
  31   6   4   15.86    7.05
  25   8   5   45.58    7.83
  -9 -33   3   30.77    7.63
 -11 -29   6    2.29    5.34
  11 -28  -6   92.93   10.43
   6 -28  -5    3.31    8.01
   2 -27  -4    2.06    7.96
   6 -25  -5   60.08    8.39
 -12 -24   6    3.24    4.45
  -4 -23  -2   24.94    6.23
  -4 -20  -2   24.18    5.90
  14 -19  -6    3.41    4.79
  16 -17  -6  235.46   12.29
   8 -17  -5  206.19   11.43
   3 -17  -4    4.61    5.16
 -10  -7   3  296.04   10.93
   1  -6  -2 4213.54  137.73
  -7  -5  10    0.15    4.53
   3  -4  -2   10.95    2.90
   2   4  10   67.73    8.26
  17   5   0   25.75    4.98
  22   6   1    1.13    4.84
   2   7   7   66.21    7.26
   8   8   3  496.97   19.99
  24   8   4   76.55    9.25
   4   8   5  412.21   17.98
   7   8   8  154.50   12.18
   8   9   5  300.18   14.79
  20   9   5    3.08    7.66
  10   9   7   80.42    9.35
  19   9   7    1.59    6.75
  -8 -30   1   -1.18    5.64
  18 -29  -7   56.32    8.31
  -9 -25   1   47.11    8.19
   2 -24  -4   20.25    6.46
  -8 -20   0  145.58    9.38
  -1 -19  -3   16.00    5.10
  15 -18  -6  254.20   13.28
  -8 -17   0   82.60    7.44
 -12 -13   4   56.70    4.64
  -4  -9  -1    6.64    3.60
  -7  -9  11    5.04    4.85
  -3  -3   0   27.63    3.13
  -3  -2  11   55.42    7.40
  -1   0  11    5.60    6.48
   0   4   2  321.46   12.31
  14   5   0   64.72    6.08
  27   5   1   11.86    7.06
  30   6   3    7.40    6.30
   3   6   9   29.25    7.90
   7   6  10   16.49    7.69
   4   7   3 1258.15   43.76
   2   7   4  606.36   23.23
   1   7   6    9.43    5.63
  10   9   4    0.48    4.31
  19   9   4   12.99    6.56
  -9 -34   4    0.99    6.71
  -7 -28   0   49.38    7.65
 -11 -27   4   -2.23    5.81
  -1 -25  -3   62.35    7.46
  -6 -23  -1    3.19    5.69
 -12 -22   7   13.88    4.14
  -6 -17  -1  440.61   18.48
   9 -16  -5  258.20   12.85
   0 -15  -3   93.73    8.21
 -11 -11   3  650.50   23.24
   3  -9  -3   15.14    3.84
  -4  -7  12   -0.24    5.51
  -9  -6   9   46.21    5.29
   2  -5  -2  759.16   26.18
 -10  -4   6  400.50   14.46
  -4  -3  11  118.24    9.71
   0   1  11   15.58    6.99
  -2   4   3 2729.12   89.91
  31   5   2    3.91    5.58
  -1   6   5  968.83   34.87
  11   8   9    8.93    6.95
  14   9   8   84.09    8.75
  19 -28  -7    2.13    7.13
  -3 -28  -2   16.83    7.71
 -11 -28   5    4.64    5.60
  12 -24  -6   47.47    8.01
 -12 -23   5   36.71    5.80
  -1 -22  -3    1.25    5.59
  -6 -20  -1  257.10   13.66
  -9 -13   1    5.78    4.59
  13 -12  -5   -0.80    3.76
  17   1  -2    5.95    2.99
  20   1  -2   76.05    4.90
   1   3   1   83.44    4.89
  20   5   0   72.92    6.75
  29   7   4    9.15    6.44
  23   8   3   79.89    9.20
  11   9   8  141.40   11.60
  -8 -35   3   19.43    7.40
   0 -30  -3   42.33    7.59
  -9 -29   2   46.67    7.78
  -5 -28  -1   -0.21    6.80
 -12 -19   4    8.70    6.00
  21 -15  -6   77.00    6.86
  10 -15  -5   56.81    6.18
 -12 -11   5  163.24    6.91
   4  -8  -3  177.04    8.46
 -10  -6   8   11.76    3.60
  -6   1   8   48.71    5.81
  -5   2   8   50.01    6.36
   1   2  11    2.50    6.66
  -4   3   8    1.09    4.64
   3   5  10  109.05   10.39
  24   7   2  142.93   10.58
  16   8   2   75.17    6.91
   6   9   6   51.72    7.09
   7   9   7   34.64    6.88
  -7 -32   1   21.18    7.58
  12 -30  -6  136.38   11.34
   7 -30  -5   74.62    9.51
   3 -29  -4   45.96    8.99
  20 -27  -7    9.34    7.10
  12 -27  -6   26.87    9.66
 -10 -24   2   76.47    9.06
 -11 -23   3   42.52    6.99
   3 -20  -4   27.48    6.28
   4 -16  -4  461.34   19.52
  11 -14  -5   10.94    4.75
  12 -13  -5   45.04    5.50
  -8  -9   1  272.26   11.29
   5  -7  -3 1141.93   39.02
  -5  -4  11    8.03    5.66
  -5   3   7  220.47   11.16
  -3   4   8  126.51    9.03
  28   7   3   41.02    7.66
  13   8   2 1137.67   40.74
   3   8   7  313.43   15.50
  15   9   3  428.71   18.80
  23   9   5    3.95    6.79
  15  10   5   20.55    6.69
  13  10   6  170.56   12.10
  16  10   6  423.50   20.14
  -8 -36   4    2.90    7.01
   7 -27  -5    6.70    7.61
 -11 -27   7    0.11    4.28
   7 -24  -5    1.49    5.35
  13 -23  -6   12.83    6.40
  -9 -22   1   32.65    6.66
  -3 -16  -2  337.59   15.68
 -12 -16   4    2.66    4.23
  -5 -13  -1  187.14   10.06
  -2 -12  -2   97.81    6.94
  -9  -2   5    0.25    2.45
  -5   1   9  282.38   14.31
  -6   2   7  172.56    9.49
  -4   2   9  104.65    8.53
  23   3  -1  375.82   15.73
   2   3  11   20.83    7.46
  -4   4   7   54.75    6.24
   4   7   9   31.55    8.51
   8   7  10   15.38    6.84
  12   9   3  521.25   21.37
   7   9   4  235.38   12.55
  22   9   4    2.59    7.55
   8   9   8  205.26   13.75
  12  10   5    1.10    5.59
  14  10   7    6.64    7.53
  -6 -30   0   13.06    6.94
  21 -26  -7   20.03    6.63
   3 -26  -4   31.10    6.58
  22 -25  -7   18.25    7.06
  -3 -25  -2   10.71    6.51
  23 -24  -7    8.31    6.65
   3 -23  -4   20.70    6.28
 -10 -12   2   44.57    4.60
  18 -10  -5  516.61   19.42
  -5  -8  12   15.26    5.80
  -7   0   8  285.39   13.40
  -3   3   9   60.15    8.34
  -2   5   8   36.86    6.43
  29   6   2   -0.38    6.31
  19   8   2   22.90    5.45
  27   8   4   53.77    8.61
   2   8   6   70.70    7.06
  18   9   3  423.12   18.87
   5   9   5   11.18    5.38
  10  10   6    1.21    5.56
  11  10   7    8.15    7.75
  17  10   7    0.08    6.29
   1 -32  -3    1.70    6.78
 -10 -31   6    1.64    5.78
  20 -30  -7   82.62    9.58
   0 -27  -3   38.89    7.55
  -8 -27   1    1.95    5.91
  -7 -25   0   64.67    8.49
  -9 -16   1    5.09    4.50
  -7 -13   0  562.33   21.82
  -6  -9   0  219.56    9.83
  -8  -6  10   57.23    6.40
  -2  -2   0  131.76    4.95
  -7  -1   3  302.04   10.31
  -6   0   9   67.16    7.31
  -7   1   7   42.27    5.24
  -2   4   9  266.68   14.96
  11   5   0  222.56    9.79
  -1   5   3   84.36    5.64
  -3   5   7   27.00    5.74
  25   6   1    5.56    6.10
   4   6  10    5.61    6.88
  14   7   1   53.45    6.58
  17   7   1   92.71    6.94
   6   7   2   17.22    4.08
   0   7   5 1130.29   40.31
  -6 -34   1    3.11    6.39
   4 -31  -4  135.39   11.53
  -4 -30  -1   -0.98    6.46
  13 -26  -6   -1.38    7.96
  -5 -25  -1    6.49    6.25
  14 -22  -6   22.64    6.26
  -3 -19  -2  148.77    9.65
   0 -18  -3   35.27    5.95
  20 -16  -6  113.30    7.98
   1 -14  -3  406.78   17.64
  -9  -8   2   13.96    3.48
   0  -4  13   19.43    7.58
  25  -2  -3  220.96    8.96
   7   4   0  243.09    9.59
   3   4  11   34.52    8.26
  23   5   0  129.96    8.41
  10   8   2 1660.33   57.18
   3   8   4  393.30   16.90
  14  10   4   -1.90    5.44
   9  10   5   12.46    5.21
  -8 -31   2    7.68    6.58
  21 -29  -7   10.56    6.34
  13 -29  -6   23.77    8.01
 -10 -29   4    1.73    5.88
   0 -24  -3   15.20    6.10
  -3 -22  -2  315.08   15.58
 -10 -21   2   64.98    7.43
 -11 -20   3  107.59    9.19
   5 -15  -4  721.42   27.64
  -3  -8  -1  131.23    6.85
  -6  -5  11  158.21   10.78
  23   1  -2   66.63    5.01
  28   4   0   17.82    6.76
   1   5   2  124.98    6.45
  -1   5   9   91.91   10.00
  -1   6   8  193.62   11.85
   5   8   3 1121.68   39.71
  26   8   3  108.64    9.83
  17  10   4    3.71    5.83
  12  10   8   -1.71    6.79
  -5 -32   0   20.44    7.40
  -9 -30   3   26.70    7.56
 -10 -30   5   19.18    6.56
   8 -29  -5    9.41    8.29
  15 -21  -6   32.19    6.65
   0 -21  -3    3.44    5.71
 -12 -21   6    1.16    3.93
 -12 -20   5    0.18    4.05
  -1  -5  13   10.01    6.30
  -7  -1   9   85.95    7.58
  -3   2  10    3.44    5.75
   7   6   1   17.00    3.65
  -2   6   7  170.46   10.03
  20   7   1    3.61    4.34
  22   8   2  125.33    9.41
   5   8   9  147.56   11.53
   9   9   3   40.12    6.70
  21   9   3  234.36   13.61
  26   9   5    0.61    6.40
   4   9   7   19.15    5.95
   9   9   9    1.29    6.55
  11  10   4   93.60    8.00
  21  10   5   -0.21    6.94
   7  10   6  249.05   13.53
  22  10   6   29.02    6.71
   8  10   7    2.40    6.68
  22 -28  -7    1.96    6.05
   4 -28  -4   30.33    8.40
   8 -26  -5    1.73    6.76
 -11 -24   4   26.08    5.88
  -7 -22   0   93.61    8.41
   9 -19  -5    8.66    5.30
   4 -19  -4  287.55   14.28
  19 -17  -6  113.47    8.14
  -5 -16  -1  201.75   11.05
 -11 -14   3  220.17   10.38
 -11 -14   9    4.79    2.06
  -8 -10  11   -0.14    4.50
  13  -7  -4  346.76   13.45
  -2  -2  12   50.53    7.89
  -8  -1   8  142.27    8.65
  -1  -1  12    5.43    7.09
  -8   0   7  228.41   10.66
   0   0  12   38.22    8.04
  -4   1  10   76.35    8.24
  -2   3  10    4.79    6.11
   4   5  11   -4.00    6.49
  27   7   2   98.70    9.90
   5   7  10    9.70    6.51
  25   9   4    6.84    6.68
   5   9   8  104.24   10.26
  -3 -32  -1   -0.36    6.21
   1 -29  -3   62.22    9.61
  -2 -27  -2   12.11    7.61
  -9 -26   2   89.06    8.91
  14 -25  -6   51.51    9.54
  16 -20  -6   11.54    5.28
  17 -19  -6   20.00    5.69
 -12 -19   7    0.99    3.29
  18 -18  -6   93.91    7.84
 -10 -18   2   -0.03    4.09
 -11 -17   3  148.52    8.76
 -10 -15   2  146.17    8.46
 -10 -14  10    2.78    2.99
  -2  -6  13    4.49    4.64
  12  -3  -3  213.93    7.76
  -5   0  10  131.14    9.78
   1   1  12   64.97    9.31
  11   3  -1  268.13   10.28
  -5   3   4  629.82   22.40
  -4   4   4  149.56    7.53
  -5   4   6  126.67    7.65
  -1   4  10    0.28    5.71
   0   6   9   66.25    9.23
  11   7   1   76.94    6.34
   0   7   8  288.13   14.84
   1   8   5  220.51   11.78
   3   9   6   38.51    6.38
  20  10   4   54.18    8.74
   9  10   8   26.19    7.26
  14 -31  -6  129.67   11.13
  -7 -29   1   36.32    7.49
  23 -27  -7   -1.40    6.56
  -6 -27   0    8.95    7.79
 -11 -26   6   -0.21    4.91
   4 -25  -4   75.52    8.38
 -10 -25   3    5.74    6.11
   4 -22  -4   17.17    5.80
  -5 -19  -1   22.17    5.99
  -7 -19   0  184.78   10.86
   6 -14  -4   36.56    6.83
  -1 -11  -2    5.15    4.26
  -6  -9  12   23.09    6.10
  -3  -3  12   13.16    6.03
  -6   3   6  278.70   12.30
  -4   5   6   49.41    5.61
   0   6   3   37.69    4.31
  -1   7   7   36.93    5.78
  14  11   6   39.96    8.81
  17  11   6   12.08    7.69
  22 -31  -7    7.06    6.40
   9 -31  -5   71.31    9.43
  14 -28  -6   11.75    7.51
  24 -26  -7    9.80    6.03
 -11 -25   5   -0.66    4.75
  -8 -24   1   20.09    7.55
  10 -18  -5   98.61    8.05
  -2 -15  -2  202.92   10.75
   2 -13  -3  490.92   19.69
  17 -11  -5  629.83   23.34
 -11  -9   4   22.82    2.64
  -6   2   4 1522.07   50.79
  26   3  -1   82.76    7.03
   2   4   1 1207.36   40.39
  -3   5   4   75.57    5.71
   0   5  10  104.70    9.64
  31   7   3   32.64    8.13
  30   8   4   -0.55    6.15
   6  10   5   96.35    7.66
  13  11   5   30.85    6.68
  16  11   5    6.53    7.23
  11  11   6    7.38    6.29
  12  11   7   90.28   10.23
  15  11   7   22.42    7.63
  -6 -35   2    0.00    6.41
  -8 -32   3   46.43    8.16
  -9 -32   5   14.11    6.44
  -9 -31   4   -0.83    6.14
  -4 -27  -1    6.64    7.44
   1 -17  -3  369.75   16.61
 -12 -17   5    5.08    4.55
 -12 -14   5   68.31    5.19
  -4 -12  -1   19.65    4.83
  -7  -6  11  196.65   11.99
  -7   2   6  146.73    7.90
  23   7   1   59.26    6.65
   1   7   9   -3.31    7.53
  24   9   3   44.89    8.43
   8  10   4   34.72    5.78
  24  10   5    0.24    6.20
   2 -31  -3   53.91    8.70
  23 -30  -7   33.02    8.06
   5 -30  -4    6.80    7.74
   1 -26  -3  108.95    9.56
  15 -24  -6   20.87    7.05
  -2 -24  -2   64.21    7.28
  23 -16  -6  332.89   15.41
  -4  -4  12    7.10    5.49
  -5  -3   1  161.69    6.09
  -8  -2   9   29.83    5.56
  28   6   1   12.09    7.10
   1   8   8   35.43    7.13
   6   8  10   52.21    8.26
  17   9   2    3.94    4.79
   4   9   4  248.46   12.64
  16  10   3  259.40   13.74
   5  10   7   74.06    8.03
  10  10   9    4.23    6.71
  19  11   5   -6.56    7.59
  20  11   6    2.43    5.48
  -1 -29  -2   52.57    9.00
   9 -28  -5   10.53    8.01
   5 -18  -4  770.95   29.60
  11 -17  -5  185.01   10.55
  21 -10  -5  150.60    7.64
 -10  -7   9    4.64    3.68
  14   1  -2   10.95    2.35
  18   4  -1    9.03    3.54
  26   5   0   77.69    8.16
  15   6   0  333.00   14.30
  18   6   0  500.60   19.85
  -2   6   4  295.76   12.63
   1   6  10    4.59    6.56
  25   8   2   33.73    8.26
  14   9   2   79.80    6.95
  23  10   4   68.74    8.90
   6  10   8    5.61    7.70
  10  11   5  180.66   11.28
   9  11   7   98.08   10.09
  13  11   8   37.12    7.86
  -7 -34   3   14.78    7.69
  -6 -31   1   33.60    6.83
  15 -30  -6   54.55    8.63
  24 -29  -7    5.05    6.96
  -5 -29   0   73.24    8.48
  -8 -28   2    1.63    5.99
  15 -27  -6   21.62    8.05
   1 -23  -3   12.94    5.09
  -2 -21  -2  137.73    9.54
   1 -20  -3   66.06    6.79
  -2 -18  -2   17.82    5.54
  12  -8  -4 2248.74   74.74
  -9  -7  10   64.06    6.24
  -9  -2   8   25.24    4.43
  -2   2  11   52.03    7.99
  -1   3  11    1.95    6.50
   2   6   2  488.83   18.14
  -2   7   6  276.48   13.09
   7   8   2 1217.44   42.47
  29   8   3   75.72    9.33
   6   9   3  143.75    9.06
  28   9   4    2.94    6.18
   2   9   5    2.08    4.66
  19  10   3  164.12   11.29
   4  10   6  642.19   25.83
   8  11   6  230.56   13.10
  -8 -34   5    2.06    6.28
  -8 -33   4   -1.33    5.95
   6 -32  -4   62.43    9.13
   5 -27  -4    2.69    5.81
  -6 -24   0   64.21    8.06
  16 -23  -6   14.69    6.49
  -9 -23   2   26.83    7.69
  -8 -21   1  120.11    8.73
 -11 -21   4  146.62    9.75
 -12 -18   6   76.90    5.93
 -12 -13   7    3.03    1.80
  16 -12  -5   36.14    4.96
  -2  -7  -1 1544.10   51.77
  -7  -2  10    0.20    4.96
  -9  -1   7    6.90    3.63
  -4   0  11   35.61    6.78
   2   8   9  232.12   14.13
  20   9   2    2.99    5.61
  10  11   8   17.54    7.36
  -3 -29  -1    4.53    7.30
 -10 -26   4   -3.74    5.26
  10 -21  -5  220.18   12.46
   5 -21  -4  353.21   16.46
  12 -16  -5   48.96    6.30
   8 -12  -4   12.93    5.03
   3 -12  -3  287.34   12.94
  -6 -12   0  311.12   13.50
 -12 -12   6   15.50    2.54
   0 -10  -2 1368.24   46.89
  -5  -8   0  462.73   17.13
  -5  -5  12   18.03    6.13
  26   1  -2    0.85    3.51
  -8   1   6    4.34    3.46
  21   4  -1  136.62    7.94
   0   4  11   32.57    7.88
  21   6   0  171.09    9.85
  30   7   2    4.03    5.39
   1   7   3  630.24   23.19
   2   7  10   37.88    7.90
  10  10   3   16.29    4.88
  12  11   4  256.59   13.51
  18  11   4   24.35    7.34
  22  11   5   25.22    7.24
  -5 -33   1   13.18    7.39
  16 -32  -6   29.63    6.91
   0 -31  -2   13.23    7.25
  10 -30  -5   95.85   10.44
   2 -28  -3   60.47    9.00
  -9 -27   3    0.08    5.34
  -7 -26   1   34.77    7.96
   5 -24  -4   -0.43    5.50
 -11 -24   7    7.89    4.51
  17 -22  -6   51.01    7.75
  22 -17  -6   23.38    5.76
 -12 -16   7    0.39    2.63
  13 -15  -5    8.78    4.31
  15 -13  -5  155.12    8.88
  -7  -8   1 1482.63   49.69
  -5  -1  11    2.03    5.48
  15   4  -1  582.92   21.20
  -1   7   4  260.98   11.89
  15   8   1    9.14    4.26
  18   8   1   12.10    4.60
  -1   8   6   36.53    6.14
   1   9   7  272.44   13.99
  25 -31  -7    1.03    7.19
  16 -26  -6   19.94    7.88
  14 -14  -5   77.10    6.49
   6 -17  -4    4.91    5.11
   9 -11  -4   98.63    7.25
  11  -9  -4 1698.16   57.30
  -4 -15  -1   56.60    6.65
  -4 -31   0    4.56    6.05
  -8 -18   1   44.79    6.03
 -10 -22   3   53.95    7.53
  27   9   3    8.23    6.20
  22  10   3    9.58    7.96
  -7 -35   4    1.25    6.26
  -7 -36   5    1.60    6.80
   7  11   5   37.46    6.50
 -10 -28   6    5.33    5.38
  12  12   6   65.53    9.24
  15  12   6  171.40   12.71
   6  11   7   16.41    6.55
  13  12   7   86.49    9.94
  16  12   7   13.14    7.10
   1   5  11    9.70    6.31
  16 -29  -6   66.33    9.03
  18 -21  -6   13.76    6.23
  21 -18  -6    2.04    4.49
   6 -29  -4   16.76    8.25
  10 -10  -4   -0.35    4.63
  17  -6  -4  119.38    5.60
   2 -16  -3  151.87    9.98
  -1 -26  -2    4.68    5.98
  -1 -14  -2   22.19    5.71
  -2 -31  -1    9.03    6.71
  -4 -21  -1  242.29   12.81
  -8 -15   1   23.79    4.69
   8   7   1  197.02    9.36
  26   7   1  100.75    9.61
  -7 -30   2   56.31    7.61
   5  10   4  161.16   10.23
  26  10   4   75.65    8.76
   9  11   4  132.56    9.11
  21  11   4   83.56    9.50
 -11  -6   7   18.93    3.03
   7  11   8   17.82    8.05
   3   9   9  109.62   10.05
 -10 -11  10    0.13    3.36
  -1  -2  13    6.13    7.50
  19 -20  -6    0.73    5.46
  20 -19  -6    6.60    5.20
  11 -32  -5    2.10    7.28
   1 -33  -2   38.97    7.85
  -4 -18  -1   46.16    6.11
  -6 -21   0   54.30    6.54
  12   6   0   85.78    6.18
   3   5   1  391.86   14.53
  23   9   2    0.31    7.20
 -10 -27   5   62.25    7.78
   3  10   5  186.84   10.69
  14  12   5   16.63    6.93
   5  11   6  367.90   17.20
  10  12   7  284.48   15.90
 -11 -22   8   -0.08    3.51
   3   8  10   40.21    7.66
   2   6  11   26.88    7.88
  17 -25  -6   75.74    9.26
  11 -20  -5  366.88   16.89
  24 -10  -5   -0.45    2.84
   3 -30  -3   29.12    8.54
   2 -25  -3  135.77    9.99
  -3 -33   0   13.50    6.40
  12   8   1  109.25    7.51
  21   8   1   22.45    5.63
  -9 -20   2  121.69    8.73
  -9 -11   2  258.98   11.21
  28   8   2    1.78    6.36
  11  12   5   38.07    6.84
   0   9   6  151.13    9.54
   9  12   6   74.36    7.59
   2  10   7    7.43    5.54
  -8  -3  10   12.21    5.24
  -8  -7  11    0.48    4.54
  -6  -2  11  124.77    9.93
  -2  -3  13    8.23    6.39
  17 -31  -6   46.43    8.04
   6 -26  -4   24.37    6.74
   2 -19  -3   66.62    7.09
   4 -11  -3  258.80   11.69
  -1 -23  -2  103.94    8.66
  -1 -33  -1    0.69    6.33
  -3 -11  -1   83.01    5.89
  24   4  -1  497.00   19.92
  -5 -26   0  188.55   12.43
  -6 -15   0  383.29   16.35
  24   6   0   44.29    6.41
   3   7   2  236.81   10.46
   2   8   3 1685.20   57.37
 -11 -18   4  102.95    7.91
   0   8   4   52.66    6.01
 -11 -22   5    5.98    4.61
  11  12   8    4.14    6.43
   8  11   9   26.49    7.49
  -6  -6  12   19.52    5.96
  17 -28  -6   32.15    8.06
   7 -31  -4   33.20    8.39
   6 -20  -4   52.13    6.76
   2 -22  -3   82.05    7.94
   0 -28  -2   -1.10    7.24
  -6 -28   1   43.02    8.09
  -6 -32   2   -2.13    6.46
  -8 -29   3   21.35    6.36
 -10 -10   3  293.64   11.59
   7  10   3  452.27   18.98
  14  11   3   17.37    5.60
  17  11   3    6.58    5.31
  20  12   5   15.88    7.04
 -11 -23   6   11.55    4.78
  -4   5   9  173.61   11.88
   4  10   9   39.23    7.99
   4   9  10   14.74    6.80
   3   7  11   11.40    6.88
  -2   1  12   98.75   10.15
  -1   2  12   13.73    7.21
   0   3  12    7.81    7.19
  11 -23  -5  186.30   11.45
  20 -11  -5  365.59   14.79
   6 -23  -4    6.15    5.43
   7 -16  -4  477.58   19.95
   4 -32  -3   25.12    7.99
  -1 -20  -2   63.93    7.04
  -1 -17  -2   99.24    8.25
   1  -9  -2 5561.39  181.73
  -1  -6  -1  103.52    5.79
  -7 -23   1   11.59    5.53
  -8 -25   2   -2.59    6.51
   8   9   2  637.13   24.24
 -10 -19   3   20.62    5.29
  25  10   3   23.67    7.46
  -9 -28   4    1.51    5.73
  24  11   4  174.80   12.19
  -4   6   5  997.05   35.43
   7  12   7  131.98   11.11
  -5   5   8    2.40    4.70
  -4   6   8   81.01    7.33
 -11 -11   9    7.16    2.65
  -5   4   9  327.10   15.96
  -3   6   9    3.64    7.10
  -3   0  12    7.28    6.13
  -3  -4  13   -0.25    4.51
  18 -24  -6   21.18    7.41
  11 -26  -5   38.87    7.41
  12 -19  -5   11.71    5.23
   8 -33  -4    2.58    6.08
  15  10   2   16.53    5.26
  18  10   2    8.70    5.50
 -11 -12   4   39.46    3.88
  13  12   4  113.25    9.08
  16  12   4   18.39    6.64
   8  12   5  269.25   14.06
  -9 -30   6    4.43    5.56
  -6   4   8    3.58    4.54
  -3   7   8  338.12   16.31
   8  12   8   26.47    6.93
  -6   3   9  122.39    8.76
  -2   7   9   36.06    8.25
   3 -27  -3    9.49    6.65
   3 -15  -3   92.10    7.26
  24   8   1   98.05    9.35
  -5 -34   2    0.40    6.76
  -9 -17   2  607.09   23.52
  -9 -14   2  947.78   33.70
  11  11   3  291.59   13.89
  20  11   3   53.22    8.16
 -11 -15   4   20.67    4.03
  -9 -29   5   32.34    6.74
  -3   7   5 1619.04   55.62
   4  11   5    0.94    5.14
  -9   0   6  136.26    6.95
   1  10   6  356.06   16.34
  13  13   6  256.20   15.54
  16  13   6  139.86   11.41
   3  11   7   41.24    6.76
  14  13   7    1.98    6.20
   4  11   8    6.55    7.64
  -4   4  10   85.15    8.58
  -3   5  10   -1.40    6.03
  -9 -11  11    0.48    3.93
  -4  -1  12   37.07    7.34
  18 -30  -6   77.07    9.30
  18 -27  -6   35.08    9.33
  19 -23  -6   21.33    7.45
   7 -28  -4   16.95    7.28
   5 -10  -3   80.35    5.68
   1 -30  -2   10.43    7.83
  -3 -23  -1   -0.11    5.23
  -4 -28   0   43.04    9.15
  -5 -30   1   11.41    6.11
  26   9   2   10.79    7.11
  12  10   2  198.68   10.75
  -9 -24   3    3.68    6.34
  30   9   3   11.56    7.10
 -10 -23   4    7.14    5.36
   1   9   4    1.59    5.11
   6  11   4  128.91    8.90
  19  12   4    4.75    7.26
  23  12   5    2.19    6.19
   6  12   6   32.63    6.64
  11  13   7   28.04    8.06
 -10  -3   8  189.00    9.36
  -7   3   8   75.25    6.71
  -2   8   8   16.61    6.00
  -1   8   9  101.69   10.28
  -5   3  10  312.62   16.06
  -2   6  10   16.99    6.75
  -7  -3  11  267.59   14.53
  24 -18  -6   99.69    9.13
  13 -18  -5  105.94    8.00
   0 -13  -2   -0.03    4.61
  21   2  -2  285.80   11.66
  -5 -23   0  267.46   13.99
  21  10   2   37.57    7.33
  10  12   4  101.79    8.48
  -2   8   5   43.04    6.70
  19  13   6   14.36    6.81
 -10  -2   7  351.03   13.78
  -5   6   7  355.56   15.78
  -7   2   9   11.68    5.46
  -1   7  10   17.40    6.45
   5  10  10    7.96    6.50
  20 -22  -6   17.99    7.01
  12 -28  -5    9.59    7.88
  12 -22  -5   -2.73    5.26
   7 -19  -4  672.09   26.43
   3 -24  -3  196.24   11.81
   0 -25  -2  182.01   11.40
  19   7   0  197.48   10.41
 -10 -16   3   45.56    5.14
   3   9   3  203.65   10.50
  -8 -30   4    4.45    6.08
  10  13   6   71.24    8.90
  -6   5   7  165.32    9.56
  -4   7   7   94.20    7.71
  -1   9   8  162.27   11.34
  -6   2  10   62.62    7.49
  19 -32  -6    9.53    6.83
  21 -21  -6    6.55    6.41
  23 -19  -6   23.95    6.29
  12 -25  -5   -2.65    5.75
   7 -25  -4    1.74    4.65
   4 -29  -3   41.89    7.51
   3 -18  -3  174.93   10.61
   2 -32  -2   57.66    8.66
  18   2  -2  169.05    7.49
  -3 -14  -1  181.34   10.33
  12   4  -1  832.06   28.62
  -5 -11   0  449.18   17.33
  -4  -7   0  505.70   18.10
  27   6   0    1.93    6.30
  16   7   0  229.17   11.05
  -7 -20   1  178.19   10.48
   4   6   1  144.06    6.93
  -7 -27   2   48.49    7.73
   4   8   2   -1.01    3.60
  -6 -33   3   21.24    7.75
 -10 -13   3   21.37    3.81
  23  11   3   27.14    7.58
  22  12   4    5.44    6.68
  -7   3   5   89.60    6.24
  12  13   5   16.30    6.40
  18  13   5   80.36    9.65
  -8 -32   6   15.96    6.75
   2  11   6  666.92   26.55
 -10 -26   7    2.90    4.74
  -3   8   7    4.58    5.34
   0   9   9  109.73   10.15
   0   8  10   11.54    6.24
  -5  -2  12    6.54    5.79
  19 -29  -6  114.49   10.45
  19 -26  -6   44.84    8.39
  22 -20  -6   11.09    6.29
  14 -17  -5   82.01    7.00
  19 -12  -5    4.94    3.98
   8 -30  -4   18.13    8.25
   7 -22  -4  259.84   13.75
   3 -21  -3  240.71   12.84
  11  -4  -3 1384.03   45.64
  -1 -30  -1   -0.48    7.13
  -3 -20  -1  158.14    9.79
  -3 -30   0    8.84    7.45
  -4 -32   1   88.91    9.11
  16   9   1   22.33    5.28
  28  10   3   12.31    6.46
  27  11   4   37.17    7.69
  -8 -31   5    2.63    5.96
  -1   9   5  289.35   13.79
   4  12   7   35.58    7.09
   8  13   7   12.10    7.61
   5  12   8    5.36    7.69
   9  13   8    0.76    6.96
  -9  -4  10   72.65    6.81
  -7  -7  12    3.41    4.94
   6  -9  -3   14.93    3.89
   3 -34  -2   -2.23    6.58
   2  -8  -2 1404.16   47.47
  -3 -17  -1  358.58   16.06
  22   7   0   50.97    6.28
  -6 -25   1    1.33    6.90
  19   9   1   -0.95    4.23
  -8 -22   2  110.99    8.64
   8  11   3  316.35   14.91
  -8   0   4   65.35    3.85
 -11 -19   5   -1.04    4.69
  -7   4   7   35.57    5.30
  -2   9   7   48.54    6.46
  -8   2   8   26.99    4.73
   0  10   8  177.80   11.76
 -10  -8  10   32.12    4.71
  -3   4  11   69.94    9.30
  -2   5  11   64.63    9.00
  -1   6  11   -1.48    6.08
  13 -30  -5   45.08    9.28
   9 -32  -4    5.11    7.81
   5 -31  -3   40.06    7.83
   4 -14  -3  381.29   16.41
   0 -22  -2  588.84   24.07
  24   2  -2   68.40    5.29
   2   2   0  147.23    5.44
  -3 -34   1   15.93    7.30
  24  10   2   14.80    7.00
  -5 -35   3   38.07    8.15
  -7 -32   4    7.70    6.99
   2  10   4  107.80    8.23
 -10 -24   5   24.77    5.04
 -10  -3   5  109.59    4.64
   5  12   5  203.63   11.60
   9  13   5   12.34    5.85
  21  13   5    0.51    6.38
  -7 -34   6    9.88    6.85
   7  13   6  189.72   11.74
 -10  -4   9    9.15    4.01
  -8   1   9    2.08    4.80
   1  10   9   60.82    8.65
   1   9  10    8.68    7.10
  20 -31  -6   49.83    8.13
  20 -25  -6   72.91    9.04
  13 -21  -5  322.53   15.66
  15 -16  -5   56.55    6.31
  18 -13  -5  377.11   15.74
   9 -14  -4    6.35    5.25
   1 -27  -2    1.54    6.05
   0 -19  -2  207.51   11.40
   0 -16  -2  221.86   11.89
   0 -32  -1   23.48    7.24
  -2 -25  -1   74.02    7.86
  -2 -10  -1   89.58    5.95
  19   5  -1   61.03    5.46
  -2 -32   0    2.65    6.94
  -7 -17   1   87.98    6.86
  27   8   1   16.24    6.90
  13   9   1   12.33    5.06
   9  10   2   63.32    6.85
  15  12   3  251.85   13.45
   7  12   4  392.32   17.45
 -11 -21   7   14.74    4.28
  -5   2  11   24.29    6.06
   0   7  11  123.71   10.98
  20 -28  -6  111.07   10.81
  14 -32  -5   -3.50    7.28
  13 -27  -5   17.14    7.30
  16 -15  -5   -0.45    4.15
  17 -14  -5  421.55   17.44
   8 -27  -4    2.10    6.16
   8 -18  -4  750.28   28.65
  16  -7  -4  237.03    9.74
   6 -33  -3    9.94    7.54
   4 -26  -3   25.24    6.31
   0  -5  -1 1073.49   36.14
  -4 -25   0   55.71    7.23
   9   6   0  356.89   13.84
  13   7   0  209.42   10.25
  -7 -14   1    0.70    4.55
  22   9   1    3.69    5.80
  -6 -29   2   24.07    6.91
  -8 -26   3   58.71    7.96
  18  12   3  169.94   11.30
  -6 -34   4    8.59    6.35
  17  13   4   24.38    8.43
  -7 -33   5   12.96    6.63
   0  10   5  315.31   14.76
 -10 -25   6   15.38    5.19
   3  12   6    7.40    5.50
  14  14   6   12.84    7.58
  12  14   7   30.04    7.71
  -9  -8  11   -1.05    4.15
  -8  -4  11   13.55    5.20
  -6  -3  12   15.69    5.90
  -2   0  13   33.18    8.71
  21 -24  -6    9.23    6.95
  13 -24  -5  132.71    9.75
  23 -11  -5   18.27    3.71
   1 -34  -1    4.24    6.55
  22   5  -1    0.09    4.03
  -1 -34   0    3.60    6.24
  -5 -17   0   47.44    6.15
  -5 -14   0  197.73   10.30
  16  11   2   12.50    5.08
  -9  -6   3  261.38    9.54
   4  10   3 1160.83   41.14
  26  11   3   21.60    6.64
  -9 -25   4   12.58    5.38
  25  12   4    8.21    6.20
  11  14   6   32.79    8.25
  -8   3   7  593.00   22.62
   6  13   8    7.20    7.16
   2  11   9  233.75   14.23
   2  10  10   -4.75    6.96
   1   8  11    4.10    6.20
   8 -24  -4   49.42    7.08
  16   5  -1  114.93    6.83
  -5 -27   1   40.54    7.80
  -6  -7   1  833.83   28.49
  19  11   2   51.01    6.63
  -9 -21   3   19.24    6.24
  21  12   3    6.85    7.01
  -5 -36   4   -3.04    7.60
  11  13   4   22.43    5.54
  20  13   4   46.57    8.28
  -6 -35   5   -2.04    6.45
 -11 -20   6   34.66    5.09
   5  13   7    7.21    6.71
   9  14   7  151.27   12.13
  -6   1  11   13.53    5.96
  -3  -1  13   22.83    6.81
  22 -23  -6   43.62    8.05
  14 -20  -5  338.45   15.83
   8 -21  -4  683.88   27.07
  10 -13  -4   40.61    5.70
   4 -23  -3   47.29    6.93
  10  -5  -3  419.24   14.95
   2 -29  -2    3.48    7.28
   1 -12  -2 1252.13   43.41
  25   7   0   27.67    7.10
  -5 -31   2   15.21    6.75
   5   9   2  108.60    7.05
  13  11   2  131.84    8.73
 -10 -20   4   60.10    7.38
   3  11   4   36.17    6.49
  -8   2   5  238.97   10.15
  13  14   5   -0.89    6.84
  16  14   5    7.51    6.64
   0  11   7  165.35   10.50
  10  14   8    4.68    6.54
   7  13   9   13.59    6.98
  21 -30  -6   76.21    8.85
  21 -27  -6   13.66    7.96
  14 -29  -5    5.54    7.95
   9 -29  -4    2.86    7.43
   5 -28  -3   99.18    9.24
   4 -17  -3  222.33   12.08
   8  -7  -3  246.61   10.08
   1 -24  -2   68.57    7.36
  -1 -27  -1   13.36    6.44
  -2 -22  -1   78.44    7.46
   5   7   1  147.37    7.41
  -8 -19   2  224.82   11.50
   1  11   5   53.31    6.38
   6  13   5  237.37   13.06
  -5   7   6  133.73    8.35
  -9 -28   7    1.39    5.19
  -9   1   8   25.87    5.04
 -11  -8   9    3.40    2.99
  -8   0  10    9.83    5.35
   3  11  10    0.24    6.28
  -3   3  12   20.77    7.70
  -2   4  12   61.05    9.10
  -1   5  12   57.60    8.99
  23 -22  -6   -3.18    6.89
  24 -21  -6   69.59    9.04
  25 -20  -6   22.67    7.40
   4 -20  -3  270.66   13.70
   9  -6  -3   17.97    3.09
   3  -7  -2 1768.37   58.92
  -3 -27   0   25.24    7.85
   3   3   0   27.80    3.13
  -6 -22   1    2.79    4.55
  -7 -24   2   51.58    8.10
  27  10   2    7.15    6.49
  -7 -28   3   40.67    7.09
  19  14   5    5.44    6.66
  -6   6   6  144.15    8.36
  -3   9   6   45.81    6.30
   8  14   6   60.77    7.48
 -10 -24   8    5.74    4.21
  -9   0   9  112.89    7.99
   3  12   9  124.22   10.70
  -4  -2  13    5.41    4.84
  22 -32  -6   43.62    7.75
  14 -26  -5   58.96    8.28
  14 -23  -5  196.73   11.66
  10 -31  -4   27.67    8.78
  11 -12  -4  134.56    8.34
   5 -13  -3   23.88    5.20
  23  -1  -3    0.81    2.16
   3 -31  -2   12.65    8.01
  -4 -29   1  156.32   11.29
  25   9   1   16.90    7.36
  -4 -33   2   -0.94    6.73
  22  11   2   30.68    8.16
   9  12   3  201.18   11.14
  23  13   4  183.31   12.46
  10  14   5   -0.70    5.50
   4  13   6  331.19   16.10
  -4   2  12   15.55    6.58
  22 -26  -6  103.95   10.60
  15 -31  -5   41.99    8.90
  15 -19  -5    3.33    4.73
   9 -26  -4   -2.64    5.68
  15  -8  -4  622.94   22.32
   6 -30  -3    8.74    7.94
  -2 -13  -1  210.07   10.46
  25   5  -1   82.25    7.03
  10   9   1  575.15   21.98
  -3 -35   2    8.15    7.19
  24  12   3   10.29    7.10
   8  13   4    9.13    4.85
  -9 -26   5   46.11    6.63
 -11 -16   5  102.74    7.15
  -2  10   6   88.60    7.43
   1  12   7  141.96    9.95
  13  15   7   40.08    7.69
 -11 -19   8    7.63    3.31
   7  14   8    3.28    6.86
  -7   0  11  105.64    9.08
  -7  -4  12   -1.09    5.20
  22 -29  -6  231.50   14.20
  11 -33  -4    7.56    7.56
   4 -33  -2    1.31    6.90
   1 -21  -2   84.94    7.65
  -2 -19  -1  133.16    9.11
   5  11   3  673.69   25.89
  22  14   5   -1.44    5.66
  -9 -27   6    0.00    5.14
 -10  -1   6  328.30   12.53
  -7   5   6   93.09    6.40
  15  15   6   84.45    8.96
   6  14   7  122.28   10.68
  16 -33  -5   30.28    7.85
  22 -12  -5   -0.84    3.41
  12 -11  -4  578.68   21.77
   5 -25  -3  267.70   13.88
   2 -26  -2   61.26    7.45
   1 -15  -2   11.28    5.45
  10   0  -2 1294.31   41.91
  -2 -16  -1  343.90   15.34
  -2 -29   0   53.28    8.76
  17   8   0  220.01   11.06
  -3 -31   1   73.24    8.40
  17  10   1    1.01    4.89
  -6 -30   3    6.09    6.24
  16  13   3  154.64   10.53
   4  12   4  184.99   10.88
  15  14   4   19.42    7.11
   2  12   5  107.32    7.79
  12  15   6   92.13   10.19
  -9   2   7   64.47    5.58
  10  15   7  184.53   13.05
   3  13   8    1.36    7.51
  -5   7   9   88.35    9.24
  -4   8   9   68.33    8.88
  -5   1  12   36.84    7.21
  23 -31  -6   64.65    8.45
  23 -25  -6   20.68    7.98
  15 -28  -5   -4.68    7.66
   9 -23  -4   -2.10    5.60
   9 -20  -4   35.51    6.06
  13 -10  -4   20.64    4.61
  14  -9  -4  336.46   13.63
   7 -32  -3   59.25    9.53
  20   8   0   81.01    7.08
  20  10   1   30.23    5.34
  -8 -16   2  362.28   15.38
  -8 -10   2   48.69    4.55
  -9 -18   3  109.23    7.40
  13  13   3  170.14   10.66
  19  13   3   10.65    7.29
  18  14   4   22.58    7.96
  -1  11   6  294.43   14.09
  -8 -30   7   -0.61    5.46
  -3   9   9    7.88    6.59
 -10  -5  10   -1.23    4.18
  -4   7  10   10.11    6.30
  -3   8  10   28.57    7.18
  23 -28  -6  186.60   12.81
  15 -22  -5   -0.13    5.09
  16 -18  -5  118.54    8.15
  10 -28  -4    6.95    6.83
   8 -34  -3   40.49    7.54
  -1 -24  -1   34.47    6.34
  -4 -10   0 1984.60   66.36
  -2 -33   1   21.94    6.76
  -6 -19   1  163.54    9.83
  14  10   1  127.31    8.39
  -6 -26   2   68.39    8.69
   6  10   2  102.16    7.29
  25  11   2   12.00    6.99
  -8 -23   3  136.44   10.00
  -3   6   3 1112.34   38.04
  -2   7   3  487.32   18.22
   7  14   5   -0.33    4.71
   5  14   6  275.67   14.56
   2  13   7   14.50    6.24
  -6   6   9   22.75    6.34
  -2  10   9   30.74    8.14
  -5   6  10  201.77   12.65
  -2   9  10   -1.88    6.49
  -9  -5  11   43.21    6.11
  24 -33  -6    9.88    6.39
  24 -24  -6   27.34    7.85
  15 -25  -5    5.29    5.73
  10 -16  -4   35.01    6.05
  20  -6  -4  357.35   12.78
   5 -22  -3  142.61    9.71
   5 -16  -3   56.53    6.69
  15   2  -2  148.86    6.58
  -1  -9  -1   61.72    4.76
   8   3  -1   93.80    4.36
  -1 -31   0    1.14    6.65
  -4 -19   0   97.14    7.74
  10   7   0  239.08   10.55
  -5 -24   1    3.49    5.10
   6   8   1   91.66    5.85
  -8 -13   2  402.58   16.00
  -5 -32   3   21.80    7.11
 -10 -17   4   68.46    6.14
  26  13   4   44.88    8.80
  17  15   5  113.62   10.50
   9  15   6   33.09    8.25
 -11  -4   8  104.47    6.28
  -5   8   8    4.09    5.15
  -4   9   8  337.19   16.29
   8  15   8    7.10    6.93
  -9  -1  10    8.73    5.13
  -6   5  10  107.02    9.35
  25 -23  -6   17.79    7.40
  16 -30  -5    2.28    7.79
   6 -27  -3  171.85   11.30
   6 -12  -3  715.04   26.22
   3 -28  -2   14.64    6.65
   2 -11  -2  383.84   15.26
   4  -6  -2 1560.49   51.96
   1  -4  -1   23.32    3.20
  13   5  -1 1226.64   41.62
   0 -33   0    9.80    6.76
  -3 -24   0   72.04    7.35
  -3  -6   0  272.41   10.49
   4   4   0   51.23    3.71
  23   8   0   65.76    7.05
  -1 -35   1   92.90    9.50
  17  12   2  100.63    8.20
  -4   5   3  100.56    5.54
  -1   8   3  311.28   12.93
  -7 -29   4    4.55    6.41
  21  14   4  199.62   13.00
  -8 -28   5    2.10    5.55
  -8 -29   6    3.46    5.78
   0  12   6  148.66    9.75
   7  15   7  231.11   14.55
  -6   7   8   90.89    7.60
  -3  10   8  384.96   18.04
   4  14   8   22.04    7.68
  -7   5   9   10.55    4.69
  -1  11   9  189.52   13.14
  -1  10  10   16.09    6.65
  -8  -1  11   20.55    5.80
  -6   0  12    3.33    6.11
  24 -30  -6   23.40    6.99
  24 -27  -6    3.13    6.45
  26 -22  -6   40.13    8.11
  17 -17  -5   39.88    5.84
  21 -13  -5  246.82   11.40
  11 -30  -4   38.56    8.81
   5 -19  -3    3.40    5.46
   1 -35   0    3.79    6.34
  14   8   0   20.10    4.86
  23  10   1  199.72   12.51
  -7 -21   2    2.25    4.61
  14  12   2   17.27    4.71
  20  12   2   21.14    6.90
  -3 -36   3    4.16    7.21
  27  12   3    6.58    6.05
  10  13   3   53.71    6.69
  22  13   3    2.19    6.40
  -9 -22   4   20.49    6.45
  -4   7   4    0.33    3.88
  -3   8   4    8.08    4.21
   3  13   5   84.56    7.70
  11  15   5   40.57    7.74
  20  15   5    4.71    6.49
  -8   4   6   37.33    4.58
 -10   0   8  184.51    9.46
  -2  11   8   23.54    7.04
  -4   6  11    0.66    6.49
  -3   7  11  125.12   10.48
  -2   8  11  145.12   11.73
  17 -32  -5    2.83    7.13
  10 -25  -4   21.88    6.11
   2 -23  -2  273.78   14.11
  -4  -2   1    2.24    1.44
   6  12   3    1.98    5.63
  -2   9   4   -1.21    4.55
   9  14   4  240.57   13.00
 -11 -13   5  149.13    7.33
 -10 -23   7   43.81    5.88
   3  14   7   70.29    8.44
  -7   6   8    6.40    4.65
   0  12   9  131.92   10.69
   0  11  10   13.03    6.56
  -1   9  11    8.56    7.39
  -3   2  13    4.20    6.74
  25 -32  -6  101.98    9.73
  16 -27  -5   88.68    9.51
  16 -21  -5  247.51   13.20
  18 -16  -5  242.36   12.19
  20 -14  -5  364.60   15.54
  12 -32  -4   -1.76    7.94
  20  -1  -3    6.66    1.56
   4 -30  -2    1.38    7.44
   0 -26  -1   99.64    8.66
  -1 -21  -1   15.11    5.45
  -4 -16   0  856.25   31.42
  -4 -13   0 2297.10   77.06
  -6 -16   1  209.02   10.60
  -6 -10   1  401.65   15.45
  -5 -28   2    2.20    6.68
  -1   6   2 4567.98  149.13
   0   9   3  102.46    6.79
  -6 -31   4   23.84    7.31
  -5   6   4  185.55    8.89
 -10 -22   6   52.83    6.00
 -11  -3   7    1.95    2.58
  11  16   7   17.25    6.51
  -1  12   8  103.70    9.74
  -7   4  10   28.69    6.46
   0  10  11   45.12    8.00
  25 -26  -6   40.19    7.90
  16 -24  -5  224.71   12.70
  19 -15  -5    2.69    4.61
  13 -34  -4    5.84    7.20
  10 -22  -4  236.30   12.84
   7 -29  -3   29.18    7.65
  20   6  -1  141.78    8.24
  -4 -26   1   37.91    7.74
  11  10   1   20.18    5.48
  -2   5   2  778.96   26.80
  -9 -15   3  199.34    9.83
  -1  10   4   17.27    5.36
  24  14   4   46.72    8.21
  -7 -30   5   25.13    6.79
  -7 -31   6    7.79    6.30
   1  13   6  571.33   23.60
   6  15   6   22.14    6.60
  13  16   6   74.66    9.24
  -8   4   9   20.92    5.63
   1  12  10    5.88    6.50
  -8  -5  12    3.73    5.06
  25 -29  -6  189.52   12.95
  11 -15  -4    9.58    5.90
   6 -24  -3  605.51   24.98
   5 -32  -2    4.13    6.69
  22   3  -2  321.17   13.01
  -2 -26   0  129.33    9.73
   0   7   2 1050.82   36.06
  11  12   2    3.13    4.60
  23  12   2   -3.45    7.26
  -7 -25   3   97.99    8.91
  -5 -33   4   -0.21    6.30
 -11 -10   5  191.39    7.74
  -9   1   5  229.25    9.43
   8  15   5    9.89    5.78
 -11 -18   7   41.23    4.66
  -5   9   7   41.61    6.20
  -4  10   7   20.54    4.91
   5  15   8   19.57    6.81
 -11  -5   9   33.32    4.34
   1  13   9  108.62    9.95
  -6   4  11   11.61    6.31
  -4   1  13    8.76    6.94
  26 -25  -6    1.31    6.53
  17 -29  -5    3.45    7.71
  11 -27  -4    2.95    5.96
   8 -31  -3   50.89    9.10
   6 -34  -2   21.89    7.66
   2 -20  -2  172.51    9.99
   1 -28  -1  292.07   15.49
  17   6  -1  193.75    9.20
  23   6  -1  167.07    9.38
  26   8   0    5.45    6.14
  -4 -30   2   15.84    6.81
   7  11   2  499.40   20.07
  -5   4   3  885.53   30.14
  25  13   3    6.88    6.99
  17  14   3   13.05    6.69
  -4 -35   4   28.17    7.65
  16  15   4    3.31    7.30
  -6 -32   5   15.36    6.75
   4  14   5   39.69    6.38
  -6 -33   6   12.11    6.51
  10  16   6  164.61   12.49
  -6   8   7   15.38    5.13
  -3  11   7    6.31    4.94
   8  16   7    2.24    7.40
  -8   5   8   -0.99    4.66
  -7  -1  12   -1.63    5.49
  -2   7  12    4.54    6.89
  26 -31  -6   84.22    9.56
  17 -20  -5  172.66   10.56
  25 -12  -5    9.49    3.61
   9 -33  -3    8.91    7.96
   3 -25  -2  333.35   16.26
   2 -14  -2  400.57   16.71
   5   5   0  178.68    7.53
  -5 -21   1   18.02    5.19
  26  10   1   79.06    8.70
   1  10   3 1215.78   42.49
  14  14   3    0.54    5.20
   0  11   4   -0.34    5.41
  19  15   4   20.87    7.45
  15  16   5  217.41   14.03
  -5 -35   6   28.14    7.69
 -10   1   7  241.96   10.78
   4  15   7  119.18   10.54
   2  13  10    1.26    6.50
  -3   6  12   16.55    7.26
  26 -28  -6   75.17    9.11
  18 -31  -5    6.06    7.34
   6 -15  -3  260.44   12.71
   7 -11  -3  909.57   32.15
   2 -17  -2  152.40    9.68
   5  -5  -2    1.80    2.50
  19   3  -2  692.78   24.38
  -1 -18  -1   16.76    5.94
  -1 -12  -1  428.26   16.85
  -3 -21   0    8.40    4.60
  -3 -28   1    3.23    7.69
   7   9   1  131.41    7.51
  18  11   1   -1.68    4.93
  -3 -32   2    1.01    6.41
  -3   4   2   10.41    2.54
   1   8   2  250.64   10.88
  -9  -9   3  231.98    9.54
  20  14   3   10.96    7.23
 -10 -14   4    1.56    3.44
  -6   5   4 1725.00   57.77
  -4 -36   5   -0.68    6.45
  -5 -34   5    2.36    6.98
  -5   8   5  110.72    7.91
  -4   9   5  590.31   22.84
  -3  10   5  419.30   17.68
  12  16   5   72.16    9.29
  18  16   5   95.50    9.65
   2  14   6  448.15   19.83
  -7   3  11   36.42    6.76
  -4   5  12   33.10    7.85
  -5   0  13   25.77    6.19
  27 -33  -6   -0.30    6.33
  17 -26  -5   99.84    9.34
  17 -23  -5  200.09   11.73
  12 -29  -4   18.29    7.59
   6 -21  -3  466.28   19.92
  25   3  -2    9.98    3.74
   2 -30  -1   56.86    8.16
  -1 -28   0   10.51    7.68
  15  11   1  104.65    7.69
  -1 -36   2    0.11    6.36
  -2 -34   2   -2.50    6.63
  -6 -23   2   38.59    6.54
  -8 -20   3  197.90   10.88
  -9 -12   3  103.67    5.99
   7  13   3  107.52    7.74
  -8 -24   4   24.14    6.76
   6  14   4  412.30   18.10
  10  15   4  135.09    9.68
  -7   7   7  135.91    8.83
   2  14   9  293.86   16.20
  19 -33  -5    0.76    6.71
  11 -24  -4   16.20    6.11
  12 -14  -4   27.55    5.84
   7 -26  -3   28.40    6.65
   6 -18  -3   61.16    7.15
   0 -23  -1  220.81   12.28
  -1 -15  -1  366.89   15.80
  18   9   0  666.81   25.58
  21  11   1   45.13    7.26
  -7 -18   2   61.61    6.04
  -6 -27   3    1.63    6.00
  22  15   4    9.04    7.33
  -2  11   5    5.60    5.25
  -9   3   6   38.97    4.36
   7  16   6  100.28    9.78
  -1  13   7  136.39    9.69
   6  16   8    4.84    6.15
  -9   3   9   52.42    6.48
 -10  -2  10    7.79    4.46
 -10  -9  11   -0.43    3.40
  -9  -2  11   27.09    5.75
  -5   4  12   55.35    8.13
  27 -30  -6   -1.56    5.99
  27 -27  -6   24.04    7.30
  18 -19  -5   69.36    7.10
  13 -31  -4    7.16    8.08
   4 -27  -2    0.38    4.90
   3 -10  -2 2958.22   97.84
   3 -32  -1   48.41    8.83
  11   8   0    8.48    4.34
  21   9   0  139.10    8.95
  -2 -30   1   77.60    8.91
  26  12   2    7.04    6.68
  15  13   2   38.34    6.61
  18  13   2   21.30    6.74
   2  11   3  941.04   34.02
   1  12   4   -3.64    5.91
  14  17   6   -0.31    6.71
  28 -32  -6   67.58    8.55
  18 -28  -5   12.36    7.71
  14 -33  -4   54.02    8.81
   4 -34  -1   39.31    8.16
   0 -30   0   41.61    8.45
  -1 -32   1  150.87   11.21
   2   9   2  829.26   29.49
  23  14   3   -1.13    6.85
 -10  -8   4  678.61   23.04
  -1  12   5  151.80    9.14
   5  15   5  146.71    9.66
   9  16   5    8.05    6.40
  -9 -25   7   -0.56    4.93
   5  16   7   10.86    7.61
  -9   4   8   52.38    5.83
   8 -28  -3  195.43   11.93
   3 -22  -2  659.56   26.24
   0  -8  -1  521.84   18.94
   1 -32   0   -2.55    6.56
   1 -36   1    8.81    6.56
   0 -34   1   42.73    7.51
   8  12   2  196.18   10.95
  21  13   2    3.61    7.65
  -5 -29   3   26.13    6.76
 -10 -11   4  240.75    9.88
 -10 -18   5    9.54    5.68
  -9 -24   6    3.24    4.84
   3  15   6   16.40    5.78
  11  17   6   29.27    8.11
  -8   6   7  731.58   27.48
   0  14   7    1.40    5.66
   9  17   7   46.67    8.51
   2  15   8   39.89    8.51
  -6   3  12   10.41    5.75
  28 -29  -6   17.12    6.93
  18 -25  -5    3.71    5.86
  18 -22  -5   -1.81    5.46
  19 -18  -5   17.30    5.24
  24 -13  -5   16.28    4.09
  12 -26  -4   22.09    6.19
   5 -29  -2    6.45    6.60
   9   4  -1  444.94   15.73
   2 -34   0   18.60    6.96
  -3 -18   0  301.79   14.10
  15   9   0  819.66   30.03
  -4 -23   1   13.16    5.51
  12  11   1  441.15   18.20
  24  11   1   16.86    7.45
  12  13   2   84.29    7.44
  -9 -19   4    4.25    5.03
  -9   2  10   18.47    5.75
  -8   2  11   26.80    6.59
  -8  -2  12   13.28    5.68
  19 -30  -5    4.20    7.86
  13 -13  -4   88.08    7.08
  19  -7  -4  382.91   14.01
   9 -30  -3   21.82    7.63
   7 -23  -3   74.62    7.69
   1 -25  -1  449.07   19.80
   6   6   0  256.39   10.14
  24   9   0   32.55    7.06
  -5 -18   1   95.11    7.39
  -5  -6   1  247.37    9.39
  -5 -25   2    3.23    6.55
  -7  -6   2  859.54   28.85
  -7 -26   4    1.00    5.90
   2  13   4   23.90    6.06
  14  16   4    8.75    7.19
  17  16   4    3.00    7.19
   0  13   5  172.48    9.89
   7  17   8    4.89    6.76
  -5   9  10   20.13    6.58
  -4  10  10    8.64    6.65
  -3  11  10   12.38    6.89
 -10  -6  11    1.51    4.13
  20 -32  -5    0.01    7.64
   7 -14  -3  586.69   22.55
   6 -31  -2   28.17    8.69
   0 -20  -1   27.77    5.59
   2  -3  -1  941.50   31.20
  14   6  -1    4.88    4.06
  -3  -9   0  374.32   14.34
   3  10   2   72.72    5.76
  -4 -31   3   14.11    6.44
   3  12   3  211.01   11.34
   8  14   3   78.66    7.43
  15  15   3   72.32    8.14
  18  15   3   -1.06    6.91
   7  15   4  529.61   22.30
  -8 -25   5   -2.99    5.16
  16  17   5    5.04    6.69
   8  17   6   62.66    9.28
  -5  10   9   32.63    7.16
  -4  11   9   21.85    7.00
  -3  12   9   81.44    8.90
 -11  -9  10    5.13    3.09
  -2  12  10    0.75    6.00
  21 -34  -5   15.11    7.36
  20 -17  -5  161.67    9.66
  23 -14  -5   20.32    4.34
  13 -28  -4    3.51    5.60
  12 -17  -4    0.11    4.66
  11 -34  -3    7.38    7.44
  10 -32  -3   22.30    8.68
   8 -35  -2   -3.84    6.98
   7 -33  -2   51.19    8.98
   3 -19  -2  239.62   12.66
   6  -4  -2   57.10    3.60
  24  13   2    0.56    6.70
  -2 -35   3   23.08    7.90
  -3 -33   3    9.70    6.85
  26  14   3   13.28    6.70
  -7   4   4   66.43    4.55
  20  16   4  130.29   10.70
  -4  11   6   89.56    7.41
   4  16   6  105.00    9.05
   1  15   7    1.61    6.56
   6  17   7   95.69   10.18
 -10 -21   8    1.80    3.83
 -11  -1   8   90.31    6.13
   3  16   8   12.04    7.36
  -6   9   9    6.78    6.40
  -6   8  10  115.32    9.81
  -4   9  11    8.99    7.15
  -3  10  11  307.03   17.29
  -4   4  13   22.34    7.64
  19 -27  -5  101.15   10.50
  21 -16  -5  174.31    9.68
  22 -15  -5    3.41    4.06
  12 -20  -4   37.06    6.03
   7 -20  -3   21.98    5.76
   4 -24  -2   25.83    6.30
   3 -13  -2  458.45   18.17
  -3 -15   0  534.05   20.80
  -7 -15   2   81.75    6.33
  -7 -22   3   87.68    7.44
  -6   3   3  589.37   20.35
  12  15   3  144.37    9.80
   6  16   5  114.47    9.08
  -6   9   6  157.64    9.30
  -3  12   6  224.83   11.95
  -8 -27   7   -4.19    5.54
  -2  13   9  151.18   11.35
  -1  13  10   67.17    8.73
  -5   8  11   55.23    8.53
  -2  11  11   55.47    8.49
  -7   2  12   16.68    6.38
  19 -21  -5  155.52    9.98
  14 -30  -4   95.96    9.04
  14 -12  -4    0.89    4.45
   8 -25  -3  394.98   18.24
   7 -17  -3  310.23   14.66
   3 -16  -2  190.82   10.70
   2 -27  -1  101.80    8.79
  -3 -25   1    2.60    5.38
  -4 -27   2   22.14    7.70
  -4   3   2   43.58    3.23
  21  15   3   11.38    6.81
  -6 -28   4   33.22    6.59
   1  14   5  204.74   11.43
  10  17   5   10.73    7.40
 -11 -14   6   32.38    4.49
  -2  13   6  191.92   11.04
  -9   5   7  479.20   19.20
  10  18   7   86.59    9.43
  -5  11   8   -0.38    5.79
 -11  -2   9  153.05    8.79
 -10   2   9  242.59   12.39
  -7   8   9   64.72    7.86
  -7   7  10   -0.58    5.30
  20 -29  -5    5.06    7.99
  19 -24  -5  117.14    9.10
  21   7  -1   45.51    5.21
  -3 -12   0 1032.06   36.03
  16  12   1  114.50    8.18
  19  12   1   58.95    7.18
  -6 -20   2  206.27   11.04
  -8 -17   3  230.55   11.30
   3  14   4  124.33    8.48
  23  16   4   75.46    9.08
  -8 -26   6   29.29    6.31
  12  18   6   29.24    7.04
 -10   3   8   64.38    6.10
  -6  10   8  327.16   16.19
  -4  12   8  179.05   11.73
  -3  13   8  198.87   12.78
  -1  14   9  234.12   14.13
 -11  -6  10   15.45    4.03
   0  14  10   76.96    9.59
  -5   3  13   81.16    9.49
   3 -29  -1   93.69    9.19
   0 -17  -1   -0.38    5.29
   4  11   2  255.15   12.05
  16  14   2   46.76    6.59
   4  13   3  529.93   21.53
  -7 -27   5   54.98    7.34
  -7   8   6  106.63    7.36
  -1  14   6  673.61   26.82
   2  16   7   22.43    7.81
   4  17   8   48.63    8.23
  -9   1  11    5.10    5.16
  21 -31  -5   10.85    8.00
  15 -11  -4    0.78    4.28
  18  -8  -4   23.67    3.29
   9 -27  -3  292.44   15.20
   9  -9  -3  330.89   13.16
   5 -26  -2  110.24    8.49
   4  -9  -2 7989.17  259.78
  16   3  -2  222.73    9.08
   0 -11  -1  634.43   23.12
  18   7  -1   31.42    4.91
  -2  -5   0  145.78    6.43
  12   9   0   61.75    6.11
  22  12   1   99.35    9.61
  -3 -29   2   66.50    8.81
  19  14   2    0.96    6.50
   8  16   4    0.50    5.46
 -10 -19   6  106.53    7.36
  -7 -29   7    6.33    5.68
 -11 -16   8   32.79    3.69
  -2  14   8    1.91    7.94
  -8   7   9   -0.43    5.05
   0  15   9  144.38   11.80
 -10  -3  11   60.43    6.71
  -4   8  12    1.11    6.59
  22 -33  -5    2.59    6.59
  20 -26  -5   60.55    8.16
  20 -20  -5   -0.76    4.99
  13 -16  -4    1.61    5.13
   6 -35  -1   14.46    7.25
   5 -33  -1   15.01    7.86
   4 -31  -1  253.45   15.04
   1 -22  -1   90.84    7.79
  24   7  -1  287.22   13.69
  -2 -20   0  130.61    8.38
  19  10   0  168.89   10.03
  -2 -27   1   54.46    8.11
   1   6   1   93.35    5.46
  -2 -31   2    7.99    5.91
  -7 -12   2   24.47    4.89
  24  15   3    2.41    7.04
  -2 -36   4   -2.45    7.05
  -3 -34   4   48.98    8.58
  15  17   4    6.56    7.38
  -8   5   5   29.09    4.69
   2  15   5   -2.13    5.20
   5  17   6   10.99    6.93
   9  18   6   58.86    9.29
   7  18   7   73.85    9.29
 -10   1  10    6.94    4.74
  -8   6  10  185.59   11.93
  -7   6  11   10.08    5.60
  16 -10  -4    1.98    3.96
   8 -22  -3  422.97   18.70
   4 -21  -2  121.03    8.81
   0 -14  -1  151.62    8.70
  -4 -20   1  159.79    9.70
   0   5   1 1069.64   36.02
   2   7   1 1448.17   48.64
   9  11   1 1020.61   36.51
  13  12   1   79.40    6.86
   0 -35   2    8.73    7.14
  -1 -33   2   25.83    7.21
  13  14   2   11.10    5.15
  22  14   2    0.49    6.14
  -6 -24   3    2.01    6.48
  -8 -21   4   14.04    6.56
  -9  -1   4   10.60    1.91
  18  17   4  154.26   11.95
  -6 -29   5   23.98    6.70
   7  17   5   22.17    6.45
  14  18   5  202.17   13.29
  17  18   5   54.52    8.31
  -7 -28   6   39.52    7.01
 -10   2   6   56.28    4.65
   0  15   6  108.00    8.73
  -6 -31   7    2.53    6.11
 -10 -20   7   68.54    6.15
  -8   1  12    6.31    5.79
  -5   7  12    4.45    6.76
  -6   2  13    1.36    5.03
  20 -23  -5   88.93    8.06
  13 -22  -4  121.24    8.91
  13 -19  -4   45.27    5.90
  17  -9  -4   12.61    3.68
  10 -29  -3   24.93    6.99
   8 -13  -3   13.99    5.36
   6 -28  -2   13.44    6.24
  10   5  -1 2032.46   67.13
  22  10   0   51.57    6.86
  -1 -29   1   83.47    9.56
  16  16   3   -0.11    6.88
   4  15   4  248.14   12.73
  12  17   4   86.88    8.43
  -5 -33   7   -0.58    6.59
 -11   0   7  145.85    7.33
   3  17   7   87.71    9.90
  -8   8   8    1.66    4.54
   1  16   9   35.46    7.69
  -9  -3  12   16.80    5.63
  21 -28  -5    9.68    7.74
  21 -19  -5   17.14    4.66
  13 -35  -3    2.11    7.11
  12 -33  -3   23.84    8.84
  11 -31  -3   60.51    9.33
   7 -30  -2   23.68    7.28
   2 -31   0   43.18    8.51
  16  10   0  281.40   13.24
  -5 -12   1  199.89    9.61
  -5  -9   1    3.40    3.13
   3   8   1  128.24    6.74
   5  14   3  145.53    9.50
  19  16   3   14.73    7.08
  21  17   4   18.19    6.88
  -2 -37   5    6.24    6.56
  -5 -31   5    0.64    6.14
  -9 -20   5    3.86    5.38
  11  18   5  104.55    9.79
  -6 -30   6    5.76    5.54
  -8   7   6    5.13    4.06
   5  18   8   20.72    6.26
  -6   6  12   14.59    6.88
   8 -19  -3   70.99    7.28
   9 -34  -2  128.18   11.36
   8 -32  -2    2.34    7.85
  23   4  -2   -1.78    3.36
   4 -35   0   12.54    6.78
   3 -33   0   14.59    7.09
   2 -35   1   77.47    9.49
   1 -33   1   25.05    7.16
   0 -31   1    4.26    6.55
  25  12   1   32.62    7.29
  -5 -22   2   45.84    6.24
   5  12   2  185.28   10.30
  13  16   3  104.24    8.90
  -9 -16   4    0.41    3.64
  -3 -35   5    9.79    7.44
  -4 -33   5    7.85    6.55
   3  16   5  325.20   15.66
  -3 -36   6    2.73    7.01
  13  19   6   22.90    7.41
  -5  12   7  119.74    9.15
  -4  13   7  370.20   16.96
  -9   6   9   10.38    5.15
 -11  -3  10   59.97    5.81
  -8   5  11   26.79    6.53
  22 -30  -5    2.01    6.98
  18 -35  -4  124.26   11.05
   8 -16  -3   15.91    5.70
   2 -24  -1   17.88    6.08
  -5 -26   3   91.61    9.25
  -4 -34   6    2.25    6.65
  -5 -32   6   16.10    6.68
 -11  -2   6  216.46    8.48
   1  16   6  115.05    9.13
   6  18   6  107.43    9.68
 -11 -15   7   44.12    4.21
  -6  11   7   35.78    6.21
  24 -34  -5   42.53    7.95
  23 -32  -5    3.51    6.78
  21 -25  -5   -2.93    6.19
  21 -22  -5    0.98    5.43
  22 -18  -5    8.25    4.66
  26 -14  -5   12.31    4.48
  14 -24  -4   -2.83    5.44
  14 -15  -4   60.92    6.39
   9 -24  -3  668.70   26.87
  10  -8  -3  721.67   25.33
   5 -23  -2  112.69    8.81
   4 -18  -2    1.65    5.73
  20   4  -2   26.52    3.70
  -1 -22   0  116.38    8.96
  10  14   2   16.71    5.20
  25  14   2   35.26    7.75
  22  16   3   55.88    7.96
   9  17   4  169.42   10.69
 -10 -15   5    5.91    3.78
  10  19   6   26.08    7.86
 -10   4   7   87.51    6.43
   4  18   7   92.60   10.06
   8  19   7   -2.18    6.74
  -9 -23   8   15.85    4.88
   4 -12  -2 2671.90   88.95
   1 -19  -1  106.85    8.53
   1  -7  -1  324.33   12.50
  15   7  -1    5.81    3.73
  -2 -17   0  144.52    9.49
   8   8   0  157.61    7.91
   4   9   1   12.20    3.71
  -8 -14   3  149.95    7.85
   5  16   4    5.21    5.50
   8  18   5   35.38    7.06
  -7  10   7    9.85    5.09
  -2  15   7  156.85   10.58
  -9   7   8   -1.79    5.01
   1  17   8  105.65   10.28
  -7   5  12   23.53    6.49
  23 -17  -5   58.03    6.36
  25 -15  -5   17.59    4.71
   4 -15  -2  386.63   16.18
   3 -26  -1  368.59   17.38
  -3 -22   1   95.76    7.75
  -1   4   1   29.32    2.95
  17  13   1   82.45    7.65
  -6 -17   2  654.25   24.83
  17  15   2  135.04   10.66
  -4 -28   3   19.95    6.71
  -7 -19   3   76.64    6.50
  -7 -23   4    9.39    6.63
  -3  11   4    3.86    5.01
 -11   1   9   39.42    5.06
  22 -27  -5   11.08    7.16
  24 -16  -5   10.13    4.55
  14 -21  -4  251.05   13.31
  14 -18  -4  161.84    9.51
  10 -26  -3   14.23    5.16
  13  10   0  259.68   12.03
  10  12   1  466.41   19.07
  20  13   1  191.44   11.99
  -4 -24   2    6.13    5.55
   6  13   2   33.08    6.08
  20  15   2   31.09    8.43
   0 -36   3    2.39    6.43
   6  15   3   92.94    7.36
  -4  10   4   21.85    5.14
  -2  12   4  227.78   11.78
  16  18   4   64.73    9.34
   4  17   5  106.64    8.85
  15  19   5   84.91    9.48
   2  17   6  115.24    9.33
  -1  16   7  101.06    9.34
 -10 -19   9    9.39    3.51
  -5  12  10    3.61    6.40
  -4  13  10   73.89    9.21
  -3  14  10   81.62    9.04
 -10   0  11   18.93    5.55
  23 -29  -5    3.71    7.53
  22 -21  -5    7.14    5.41
  15 -26  -4   33.62    6.51
   6 -25  -2   87.01    8.14
   4 -28  -1  489.91   21.59
  14  15   2  283.92   14.30
  -1 -34   3   30.23    7.79
  -2 -32   3   21.85    6.36
  -3 -30   3   22.10    6.88
  -1  13   4   99.36    8.28
  13  18   4   10.31    7.76
  19  18   4    2.43    6.24
 -10   0   5  301.73   11.24
  -9 -21   6  102.99    7.69
 -11   2   8   21.04    4.59
   2  18   8   15.40    7.38
  -6  11  10   16.56    6.80
  -9   4  11   -3.93    5.40
  -5  11  11  182.85   13.09
  -4  12  11   27.08    7.74
  -3  13  11   86.64   10.13
  -9   0  12   16.06    5.69
  24 -31  -5   -2.86    6.56
  22 -24  -5    8.25    6.04
  11 -28  -3  395.97   18.72
   9 -21  -3  110.70    8.43
   5  -8  -2 1048.50   35.79
   8 -36  -1    2.45    6.84
   0 -24   0    2.25    5.25
  14  13   1    0.45    5.10
  23  13   1  210.42   13.39
  -2  10   3  140.00    7.81
  -1  11   3  735.91   26.94
  25  16   3   33.09    8.54
  -4  12   5  346.09   15.48
  -3  13   5  110.92    8.43
  -9   6   6   19.58    4.43
   7  19   6   68.08    9.59
  -8   9   7  220.18   11.54
   5  19   7    1.71    6.18
 -10   5   9   17.98    5.80
  -6  12   9   32.44    7.69
  -5  13   9   16.60    6.64
  -4  14   9   14.86    6.88
  -2  15  10   16.25    6.91
  25 -33  -5    1.21    6.23
  16 -28  -4   -4.25    6.49
  15 -14  -4   48.36    5.73
  14 -34  -3    2.33    7.73
  12 -30  -3  152.33   11.38
  24   0  -3    4.71    2.29
   7 -34  -1   72.29    9.53
   6 -32  -1   72.32    9.81
   5 -30  -1   77.87    9.01
   1 -16  -1  440.89   18.10
  -2 -24   1   15.54    5.44
   5  10   1   21.32    4.24
  23  15   2    0.58    5.96
  -3   9   3    6.66    3.78
   0  12   3  342.29   15.05
  14  17   3    5.21    6.78
  17  17   3   21.17    7.65
  -5   9   4   90.29    6.60
   0  14   4    7.15    5.83
  -8 -22   5   -2.93    5.48
  -5  11   5   20.19    5.55
  -2  14   5    9.61    5.08
  -9 -22   7    6.50    4.36
   0  17   7   30.97    8.05
  -3  15   9   92.64    9.35
  -7  10  10    1.34    5.90
  -1  16  10   63.76    8.90
  -6  10  11  162.54   12.21
  -8   4  12   46.98    7.71
  -6   5  13   -5.04    7.24
  19 -34  -4    1.09    6.40
  18 -32  -4  146.71   12.33
  17 -30  -4  110.99   10.79
  13 -32  -3   16.24    8.38
  11  -7  -3  584.05   20.65
   7 -27  -2    9.35    5.95
   5 -20  -2   21.24    6.28
   2 -21  -1   -0.74    4.88
  11   6  -1  315.40   12.45
  19   8  -1    1.55    3.89
  22   8  -1    3.84    4.33
  -2 -14   0  906.72   32.40
  20  11   0   37.13    5.79
  -3 -26   2    3.75    6.70
  20  17   3   69.71    8.60
  -6 -25   4   26.25    6.80
   6  17   4  516.46   22.05
  -9   4   5   20.22    4.14
   9  19   5    9.68    7.90
   3  18   6   13.96    6.91
  11  20   6    4.25    6.83
  -7  11   9   43.27    7.66
  -2  16   9   45.37    8.00
 -11   0  10    9.53    4.61
 -10   4  10   19.78    5.55
  23 -26  -5   24.44    8.40
  23 -20  -5    4.71    5.23
  15 -23  -4    7.49    5.36
   9 -18  -3  234.47   12.43
  11 -35  -2   12.21    7.70
   8 -29  -2   20.72    6.78
   1 -26   0   63.21    7.31
  -2  -8   0  420.36   15.54
   9   9   0    5.04    4.39
  17  11   0   90.78    7.23
  11  15   2   94.13    8.21
  -6  10   5  370.98   16.06
  -1  15   5  275.20   13.80
   5  18   5    5.55    5.98
  -8 -25   8    1.18    5.08
 -10   6   8    8.73    4.68
   3  19   8   64.32    8.76
  -5  10  12   41.09    8.39
  23 -23  -5   11.18    6.48
  10 -23  -3   34.61    6.29
   9 -15  -3  653.46   24.75
  10 -33  -2  153.21   11.79
   9 -31  -2   36.43    7.24
   1 -10  -1  279.20   11.54
   6 -36   0   28.23    7.55
  -1 -19   0  251.22   12.43
  23  11   0    2.90    5.55
  -1 -26   1    1.04    5.35
   2 -36   2   18.39    7.56
  -2 -28   2   80.64    9.60
  -4   8   3  161.21    7.88
   1  13   3  812.23   30.25
   7  16   3  144.40    9.79
  11  17   3    6.66    5.70
   0 -37   4   17.10    7.60
   1  15   4   21.42    5.74
   1  18   7    3.33    7.66
  -1  17   9  146.58   11.41
  -8   9  10   93.45    9.06
  24 -28  -5    7.59    8.24
  15 -20  -4  375.07   16.71
  15 -17  -4  376.99   16.34
   8  -2  -2  530.00   17.63
   1 -13  -1   84.59    6.26
   2 -28   0   60.40    7.65
  -2 -11   0  847.79   29.82
   1 -34   2    7.96    6.91
  -1 -30   2   13.83    6.83
   7  14   2    2.36    4.86
  -6 -21   3   64.05    6.59
  -5 -27   4    8.55    5.81
  -6   8   4  477.28   18.22
  -4  14   6  385.22   17.35
   8  20   6   41.46    8.24
  -9   8   7  151.67    9.01
   6  20   7   14.00    6.24
  -6  13   8   80.80    9.38
  -5  14   8    1.70    7.00
  -4  15   8  114.15   10.93
  -8  10   9    9.81    6.65
  -6   9  12   53.77    9.05
  27 -34  -5   47.78    8.08
  26 -32  -5    3.45    7.30
  25 -30  -5   42.19    8.69
  24 -19  -5    6.65    5.46
  16 -25  -4   -0.44    5.35
  16 -13  -4   36.88    4.88
   4 -36   1   10.75    6.43
   0 -28   1   -2.46    6.24
   6  11   1  173.61    9.55
  11  13   1  116.25    7.95
   0 -32   2    1.20    5.93
  -5 -19   2  108.69    7.79
  -8 -11   3  159.79    7.84
  23  17   3   53.38    8.08
  -8 -18   4    1.86    4.33
  -7 -24   5    0.18    5.35
   0  16   5  144.41    9.78
 -11 -11   6   32.69    3.30
  -5  13   6  164.12    9.95
  -3  15   6  300.97   14.84
   4  19   6   33.54    8.49
  -3  16   8   29.80    8.25
  -8   8  11   -0.53    6.30
  -7   4  13  109.28   10.14
   6 -22  -2  276.34   13.59
   5 -17  -2  126.94    8.64
  17   4  -2  110.34    5.86
   3 -23  -1  240.67   12.81
   3 -34   1    5.40    7.39
   1 -30   1   29.19    8.05
  -6 -14   2  474.69   18.53
  -6  -2   2 1404.19   45.44
  18  16   2   80.71    9.88
   2  14   3  443.26   18.59
  -3 -31   4   87.76    9.23
  -4 -29   4   40.39    7.55
  -9 -13   4  114.44    6.56
  14  19   4   18.87    7.54
  17  19   4   12.63    6.91
  13  20   5    4.80    6.93
  -8 -23   6   83.21    7.70
  -7 -27   8   -0.19    5.31
  -7  12   8  110.08    9.31
   0  18   9   28.78    7.43
 -11  -4  11   -1.06    4.15
 -10   3  11    3.29    5.04
  24 -25  -5   34.73    8.29
  24 -22  -5   70.24    8.08
  25 -18  -5   16.79    5.65
  17 -27  -4   60.52    7.56
  11 -25  -3  625.33   25.57
  12  -6  -3  212.86    8.68
   3  -2  -1 1087.20   35.59
  16   8  -1   49.87    5.28
  14  11   0   93.64    7.11
   2 -32   1   27.20    7.64
  -4 -14   1   -0.60    4.55
  18  14   1   19.27    6.41
  15  16   2   73.27    7.94
  -7   2   3  178.96    7.01
   2  16   4   60.17    6.74
   7  18   4  298.57   15.18
  20  19   4    9.35    6.06
   6  19   5   30.45    6.65
  -2  16   6  208.28   11.88
  -8 -24   7   17.60    5.30
   2  19   7    0.73    7.55
  -9   8  10   64.95    7.68
 -11  -7  11   -1.41    3.75
  -9   3  12    5.26    6.10
  -7   8  12    3.30    6.61
  26 -17  -5    4.25    5.30
  27 -16  -5    5.96    5.33
  21 -35  -4   89.33    9.91
  10 -11  -3 1406.37   48.04
   5 -11  -2   74.09    5.54
  15  14   1   44.29    5.93
  21  14   1   14.75    7.49
   0  10   2 1273.55   43.81
  21  16   2    5.30    6.34
  11  19   4    3.31    7.69
   1  17   5  373.99   17.47
  10  20   5   18.27    7.00
 -10 -16   6   15.21    4.70
  -7  11   6  222.83   11.34
 -11   3   7  356.90   14.58
  -8  11   8    8.49    6.35
 -12  -6   9   24.78    3.39
  -9   9   9  118.43    9.43
  25 -27  -5   22.75    8.36
  20 -33  -4   75.55    9.76
  19 -31  -4   -2.81    8.14
  18 -29  -4   88.06    9.64
  16 -22  -4   27.77    6.00
  22  -7  -4  490.87   17.44
  16 -35  -3   23.03    7.94
  12 -27  -3  665.41   27.14
  10 -20  -3  287.58   14.04
   5 -14  -2  130.01    7.95
   4 -25  -1  157.50    9.95
   2 -18  -1  495.89   20.12
   0 -21   0  161.16    9.73
  -1   9   2 5339.97  174.55
   1  11   2    1.66    3.43
  -5 -23   3  184.46   11.11
  15  18   3    4.64    7.26
  18  18   3   10.36    6.75
  -1 -36   5    1.09    6.78
  -1  17   6  103.55    8.76
 -12  -2   8    0.23    3.33
 -12  -3   9   83.41    5.90
 -11   4   9   48.63    6.08
  28 -33  -5    0.23    7.05
  27 -31  -5   10.73    6.60
  26 -29  -5   10.44    7.64
  17 -12  -4   12.35    4.10
  15 -33  -3    5.16    8.18
  14 -31  -3   10.59    7.88
  13 -29  -3   12.61    6.45
   7 -24  -2   70.40    7.65
  10  10   0    2.30    4.66
  -5   2   2  381.57   13.15
  12  16   2  130.58    9.63
  -7 -16   3   37.86    5.26
  -5   7   3 1186.07   40.37
   3  15   3   16.85    5.80
  -9 -17   5  113.00    7.60
  -1 -37   6    4.34    6.00
  -7 -25   6  109.27    8.98
 -10   5   6  187.95    9.19
   5  20   6   87.64    9.38
   9  21   6   68.71    9.08
  -9   7  11    9.74    6.03
 -10  -1  12   15.93    5.71
  25 -24  -5   96.11    9.76
  25 -21  -5  139.27    9.94
  16 -16  -4  155.34    9.10
  13 -36  -2   58.33    9.09
  24   5  -2    6.81    3.93
   9 -35  -1   27.84    7.98
   5 -27  -1    1.65    4.75
  12   7  -1  490.21   18.30
  24  14   1   24.30    6.88
  -4 -21   2   29.98    5.68
   2  12   2  148.17    8.61
   2 -37   3   20.49    7.09
  12  18   3   68.10    8.80
  21  18   3    4.73    7.19
   3  17   4  347.95   16.43
  -2 -34   5    5.15    7.59
  -3 -32   5   -1.53    6.96
  -5 -28   5    5.80    5.91
 -10 -12   5   -0.23    2.75
   2  18   5    2.11    5.58
   0  18   6   46.76    7.04
  -7 -26   7    2.63    5.66
   3  20   7   18.45    7.80
   0  19   8  141.38   11.40
 -11 -14   9    8.71    2.19
 -11   3  10   47.83    6.31
 -11  -1  11    3.19    4.55
  -8   7  12   -2.43    6.26
  16 -19  -4  365.94   16.10
  10 -17  -3  679.80   26.24
  13  -5  -3 1168.82   38.91
   8 -26  -2    2.23    4.83
   8 -33  -1   23.60    8.56
   7 -31  -1  279.45   15.71
   6 -29  -1  180.58   11.30
  -1 -16   0 1682.65   57.80
  -2   8   2 1456.60   49.11
  24  16   2    0.30    5.76
  -7   7   4  180.84    8.73
  -4 -30   5    3.75    6.73
  -2 -35   6    1.30    6.26
 -11   1   6  338.94   12.98
  -3 -34   7    5.39    6.86
 -10   7   7   67.43    6.23
  -5  15   7  279.24   14.40
  -9  10   8   82.01    7.75
  17 -24  -4   10.31    5.86
  18 -11  -4   33.69    4.43
  11 -22  -3  602.71   24.30
  12 -34  -2   10.59    7.96
   9 -28  -2    3.05    5.61
   6 -19  -2   41.32    6.16
   6  -7  -2  116.60    5.89
  21   5  -2  110.45    6.61
  18  12   0  209.97   11.49
  21  12   0   53.71    7.41
  -2   3   1  969.18   32.08
   1 -35   3   10.90    6.55
  -4 -25   3   86.69    9.19
  -7 -20   4   22.03    5.49
   8  19   4    3.98    6.18
   7  20   5   56.90    9.11
  14  21   5   43.87    8.08
  -6 -27   6   -0.80    6.25
  -8  10   6   48.57    5.28
  -4 -32   7   13.06    6.75
  -6 -28   7   13.69    6.00
  -6  14   7   76.74    7.55
  -3  17   7   22.48    7.01
 -10 -18   8    1.36    3.59
 -11   5   8   17.33    4.80
  -9 -21   9    3.69    4.18
 -10   8   9   57.75    6.76
  -5  15  10   11.35    7.15
  -4  16  10  131.23   11.01
  -5  14  11   45.77    8.85
  30 -34  -5    6.29    7.48
  26 -26  -5    3.11    7.60
  26 -20  -5   24.08    6.26
  11 -32  -2   59.26    9.31
  10 -30  -2  121.54   10.04
  12   2  -2  403.57   13.85
   1 -23   0  131.62    9.21
  -4 -11   1  404.27   15.55
  12  14   1  397.98   17.29
   3  13   2   49.84    5.76
  -8  -8   3   15.48    3.11
   4  16   3  108.19    7.90
  15  20   4   61.82    8.59
  18  20   4    4.28    6.43
  -3 -33   6   17.94    6.96
  -4 -31   6   17.53    6.78
  -5 -29   6   31.72    6.81
  -5 -30   7    3.29    6.14
  -7  13   7  282.04   13.99
   1  20   8  207.28   13.36
  -6  14  10   96.74    9.36
  -3  17  10   31.34    8.06
  -6  13  11  249.27   15.58
  29 -32  -5    0.11    6.89
  28 -30  -5   47.84    7.94
  27 -28  -5    9.33    7.51
  26 -23  -5    4.51    6.88
  22 -34  -4   10.06    7.56
  18 -26  -4    1.14    5.49
  15  -3  -3  208.96    7.55
   2  -6  -1    3.60    3.45
  20   9  -1    0.45    4.03
  23   9  -1   76.62    7.43
   0 -33   3   37.52    8.05
  -3 -27   3   28.13    7.94
  24  18   3    5.86    7.39
   4  18   4  333.85   16.26
  12  20   4    9.69    7.65
   3  19   5  288.77   15.06
   1  19   6   15.00    6.78
   6  21   6  155.66   11.25
 -10 -17   7   39.86    4.78
  -2  18   7   39.68    8.11
   4  21   7   19.69    6.54
 -12   0   9  127.43    8.00
  -7  13  10   33.14    7.49
  -7   7  13   50.64    9.35
  27 -19  -5    2.46    6.51
  21 -32  -4  111.12   11.15
  19 -28  -4   11.29    6.55
  19 -10  -4   -0.61    3.33
  21  -8  -4    2.00    2.73
  18 -36  -3   23.69    7.93
  12 -24  -3  580.62   23.90
  14  -4  -3 1139.12   37.67
   2 -15  -1 1299.50   45.26
   7 -35   0   12.76    7.19
   2 -25   0  192.64   11.36
  -4  -5   1    3.14    2.01
   8  13   1  219.32   11.50
   4 -37   2   -1.90    6.38
  -3 -23   2   15.03    5.45
   9  16   2   24.35    5.78
  16  17   2   16.69    7.28
  19  17   2    2.41    6.60
  -1 -31   3    1.69    5.78
  -2 -29   3   75.14    9.04
   9  18   3  193.60   11.63
  -6  15   9   58.43    8.69
  -5  16   9   30.88    7.11
  -4  17   9   12.26    6.68
 -10   2  12   42.09    7.29
  20 -30  -4   55.91    9.08
  17 -21  -4   -0.63    5.51
  17 -15  -4    3.48    4.26
  20  -9  -4  136.85    6.89
  21   0  -3    2.63    1.76
  11  11   0  103.73    7.54
  15  12   0  406.07   17.33
   6 -37   1   -2.60    6.49
  -1 -23   1   85.11    7.90
  19  15   1   59.93    8.74
  16  19   3    8.15    7.04
  -8  12   7    4.65    5.23
  -1  19   7   17.04    7.88
 -12   1   8    0.76    3.61
  -7  14   9   -1.14    6.98
  -3  18   9   62.88    8.31
  -8  12  10    0.08    6.10
 -10   6  11   -2.11    5.31
  -9   6  12    1.38    5.80
  27 -25  -5   43.93    8.49
  17 -34  -3   -1.28    7.71
  13 -26  -3   33.57    6.63
  11 -10  -3  361.74   14.35
   7 -21  -2  199.83   11.10
   6 -33   0    8.31    8.00
   5 -31   0   71.66    9.31
   3 -27   0   54.98    7.23
  -3 -16   1  258.43   12.43
  16  15   1   59.56    7.28
   3 -35   2    3.36    6.10
  -5 -16   2  283.19   12.69
  -3   7   2 1815.55   60.42
   4  14   2    9.76    5.64
  13  17   2   50.52    6.83
  22  17   2   -0.73    6.74
  19  19   3   49.82    8.64
   8  21   5   22.20    8.35
   2  20   6    9.24    7.65
 -10   9   8   35.62    5.75
   2  21   8   25.44    7.21
 -11   2  11    0.14    4.64
  31 -33  -5   11.19    7.55
  27 -22  -5   56.77    8.33
  17 -18  -4   10.50    5.06
  16 -32  -3   -0.90    6.85
  14 -28  -3  187.23   11.84
  11 -19  -3  159.14   10.04
   6 -16  -2   47.94    6.16
  17   9  -1    2.45    4.44
   4 -29   0   18.59    6.63
  -1  -4   0  831.17   27.78
   5 -35   1   -3.04    6.55
  -4  -8   1  214.93    8.90
  22  15   1   49.76    8.25
   2 -33   2   44.31    7.66
  -2 -25   2  116.15    8.90
   5  17   3    9.70    5.48
  13  19   3   32.53    8.13
  -6 -22   4    3.83    5.58
  -9   9   6  431.40   17.67
   5  22   7   17.53    7.30
  -8  13   9   39.11    7.68
  -2  19   9    6.13    6.70
  -8  11  11    2.61    6.66
  30 -31  -5    9.11    7.20
  29 -29  -5   23.80    7.73
  28 -27  -5   48.13    7.79
  15 -30  -3   38.06    7.94
  11 -36  -1   -0.48    7.18
   4 -22  -1    8.85    5.29
   2 -12  -1  608.28   22.43
  13   8  -1  138.30    7.95
   0 -18   0   70.75    7.74
  -1 -13   0 3010.82   99.83
   4 -33   1    2.56    6.94
   0 -25   1  110.88    8.60
   1 -31   2   22.02    7.19
  -1 -27   2  145.08   11.08
  -6 -18   3  261.55   12.43
  -8  -5   3   20.75    2.24
  -6   6   3  101.88    5.71
   1 -36   4   -0.93    7.10
   5  19   4   -1.54    4.75
  -8 -19   5  114.22    8.48
   4  20   5  133.14   10.66
   7  22   6   31.82    7.73
   0  20   7    7.28    6.79
 -12  -1  10   71.01    6.34
  -7  11  12    9.68    7.76
  -8   6  13   93.76    9.43
  24 -35  -4   20.37    7.36
  18 -23  -4   80.01    7.68
   3 -31   1    1.19    7.35
   1 -27   1   20.63    6.54
   0 -29   2   -2.44    6.96
  22  19   3   74.30    9.20
  -3  14   4   44.24    6.63
 -10   3   5  374.79   14.26
  -4  15   5   37.47    6.05
  12  22   5   19.70    7.26
 -12  -1   7  126.11    6.21
  -5  17   8    0.71    7.19
 -11   7   9   38.42    6.28
 -11   6  10   81.94    7.84
  -9  11  10   27.63    6.80
  28 -24  -5   91.80    9.65
  28 -21  -5  110.22    9.94
  14 -35  -2   22.92    8.14
   8 -23  -2   43.93    6.66
   6 -13  -2  914.56   32.47
   6 -10  -2 2445.08   81.12
  18   5  -2   97.80    5.76
  10 -34  -1   75.02   10.29
   5 -24  -1   68.90    7.28
   2  -9  -1   40.24    4.21
   2 -29   1    7.28    6.68
  13  15   1  125.12    8.74
   5  15   2   34.18    6.15
  10  19   3   80.39    8.36
   0 -34   4   52.21    8.55
  -9 -10   4  218.52    9.04
  -4  13   4  253.22   12.63
  -2  15   4  399.61   17.50
  13  21   4   78.99    9.31
  16  21   4   15.39    7.10
  -5  14   5    8.16    4.76
  -3  16   5    0.23    5.20
  -9 -18   6   39.04    5.39
   3  21   6  107.33   10.09
  -9  11   7   46.44    6.10
  -6  16   8   13.73    7.36
  -4  18   8   -1.60    7.96
  -8 -23   9    7.26    4.65
  -9  12   9  156.14   11.24
  -9  10  11   61.36    8.81
  23 -33  -4    2.74    7.14
  19 -25  -4   58.57    7.11
  18 -14  -4  199.15    9.96
  12 -21  -3  116.28    8.49
  11 -13  -3  275.42   12.36
  13 -33  -2  113.64   11.34
   9  14   1 1155.47   41.29
  10  17   2    7.98    6.01
  -5 -24   4   20.18    7.40
  -8 -15   4   10.81    4.01
  -1  16   4  250.69   12.83
  -9   7   5   95.23    6.58
  -2  17   5  531.95   22.23
 -11   6   7  780.48   28.74
   1  21   7    3.83    7.33
  -7  15   8   22.94    7.36
  -3  19   8   12.91    6.83
 -12   3   9   82.85    6.95
  -8  10  12   41.16    8.15
  31 -30  -5   47.98    8.46
  30 -28  -5   17.95    7.00
  29 -26  -5    5.79    6.90
  22 -31  -4   24.57    8.38
  21 -29  -4   15.54    7.84
  20 -27  -4   34.57    7.58
  18 -20  -4  680.15   26.57
  12 -31  -2    6.19    7.01
   9 -25  -2    0.41    5.58
   9 -32  -1   61.55    8.93
   6 -26  -1  150.87    9.90
   3 -17  -1  118.09    7.79
  19  13   0   14.66    5.73
  -6  -8   2    5.09    2.83
  17  18   2  162.89   11.88
   6  18   3  265.21   13.75
  -1 -32   4   41.78    7.88
   1 -37   5   10.09    7.41
  -6  13   5  356.76   15.74
  -1  18   5   12.18    5.91
   5  21   5   13.03    7.96
   9  22   5   14.85    7.31
 -10   5  12    0.28    5.49
  29 -23  -5    4.91    6.88
  19 -35  -3   31.65    8.53
  11 -29  -2   21.53    5.79
  10 -27  -2    2.85    5.76
  13   3  -2  157.80    6.58
   8 -30  -1   -2.68    6.31
   7 -28  -1   47.78    6.98
   4   7   0  523.15   18.67
   5   8   0  464.29   17.19
  12  12   0  227.12   11.24
  22  13   0   10.75    7.05
  20  18   2   13.45    6.49
  -7 -13   3   66.63    5.31
  -2 -30   4    9.40    6.28
  -3 -28   4   46.27    7.46
  -4 -26   4   40.52    7.70
  -9   2   4  612.16   21.09
  -8   6   4 1567.15   52.68
  -5  12   4  248.96   12.08
   0  17   4   44.48    6.23
   6  20   4  101.01    8.46
  10  21   4    6.43    7.76
  -5  16   6  101.96    8.45
  -4  17   6  299.59   14.99
  -9 -20   8    4.88    4.13
  -8  14   8    9.71    7.54
 -12   2  10   -1.26    4.78
  18 -17  -4  471.88   19.39
  13 -23  -3   21.80    5.96
   7 -18  -2   17.73    5.94
   1 -20   0  115.60    8.46
  -1 -10   0 1294.85   43.91
  -2 -18   1  102.24    7.98
  -4 -18   2   19.27    4.88
  14  18   2  259.14   14.43
  -5 -20   3  323.23   14.66
  -2  13   3  477.34   19.15
  -1  14   3  386.57   16.75
  14  20   3    6.64    7.59
  17  20   3   32.29    7.44
  -7 -21   5    7.03    6.19
  -6  15   6  289.03   14.19
  -3  18   6   86.48    8.04
   4  22   6   17.32    7.96
 -11   8   8   59.28    6.54
 -10  10  10   12.53    6.40
 -11   5  11    2.39    5.39
  30 -25  -5   34.94    7.46
  18 -33  -3    7.33    7.21
   9 -36   0   31.14    8.09
   3   6   0  270.95   10.44
  16  13   0   24.68    5.24
  17  16   1  102.13    9.56
  20  16   1   73.00    9.48
   3 -36   3   12.21    7.58
   0  15   3   87.71    7.73
  20  20   3   48.32    8.16
   1  18   4   19.90    5.94
   0 -35   5    4.55    7.24
   0  19   5  518.28   22.17
 -11   4   6   74.77    5.26
  -2  19   6   15.61    6.10
  -9 -19   7    1.48    4.00
   2  22   7   19.98    7.33
 -12   4   8    8.30    4.36
  -1  21   8    5.41    6.66
 -10  11   9  114.60    9.34
  -9   9  12   11.88    7.14
  25 -34  -4    2.10    6.84
  19 -22  -4  488.38   20.93
  17 -31  -3    0.45    7.39
  14 -25  -3  221.59   12.49
  12  -9  -3  680.29   24.22
   9  -1  -2  231.12    7.74
  21  10  -1   16.43    5.08
  -1  -7   0  557.16   19.67
   2  10   1  101.06    6.25
   3  11   1   84.57    6.06
  -3  12   3  246.96   11.61
  -7  12   5  304.84   13.98
 -10   8   6   72.89    6.18
 -10  10   7   19.49    5.04
  -9  13   8   38.67    7.86
 -12  -7  10   64.71    4.79
 -10   9  11   57.15    8.00
  19 -13  -4   12.84    4.08
  16 -29  -3    0.94    5.53
  15 -27  -3  245.72   13.63
  22   6  -2   13.36    3.89
  13 -37  -1   -2.31    7.35
  14   9  -1   64.37    5.73
   8 -34   0   27.28    8.31
   2 -22   0   48.44    6.40
   1   9   1   57.63    4.63
  10  15   1  355.39   16.14
  -4   6   2 1678.58   55.72
   1  16   3  256.31   12.74
  11  20   3   64.12    8.85
  -6  11   4   12.08    4.90
   6  22   5    6.05    7.96
   0 -36   6    4.11    7.06
  -1  20   6   -2.33    6.48
 -12   2   7    2.34    3.15
  -6  17  10   26.17    7.33
  -5  18  10   63.27    8.89
  -7  15  11    2.20    6.36
 -11   1  12    6.69    5.98
  24 -32  -4   15.79    7.79
  20 -24  -4   12.25    5.36
  16 -36  -2   45.41    8.65
   7  -6  -2  233.06    9.23
   4 -19  -1  673.17   26.09
  18  10  -1    2.14    4.34
   7  10   0  590.96   21.95
   7 -36   1    8.60    7.01
  -3 -13   1  114.09    6.98
   4  12   1   27.34    5.63
  14  16   1    4.69    5.43
   5 -36   2    2.60    6.38
  11  18   2  293.34   14.73
   2 -34   3   80.79    9.01
   2  19   4   -0.79    5.68
   7  21   4   40.98    7.95
  14  22   4   -1.46    6.59
  -1 -33   5   -1.36    7.20
  -6 -23   5    3.11    5.50
   1  20   5  404.08   18.87
   3  23   7    8.99    7.11
   0  22   8  104.14   10.13
  -7  16  10  125.59   10.56
  -8   9  13   16.31    6.71
  23 -30  -4    3.58    8.56
  21 -26  -4   14.50    5.98
   7 -32   0   31.87    8.66
   3 -24   0   14.55    5.75
   0 -15   0  523.04   20.27
  -1 -20   1  320.50   14.56
  -6  -5   2   54.20    3.09
  -4  11   3  313.35   13.35
  -8  13   6   77.01    7.26
   5  23   6  118.39   10.10
  -1 -35   7    5.83    7.25
  -6  17   7   45.67    7.48
  -4  19   7  101.59   10.06
  -8 -22   8    1.41    4.49
  -8  15  10    0.86    6.64
  22 -28  -4    2.88    6.65
  19 -19  -4  754.60   28.77
  19 -16  -4  342.70   15.13
  15 -34  -2   13.90    7.30
   7 -15  -2  197.62   10.34
  12 -35  -1    4.73    6.88
   3 -14  -1  285.68   12.66
   6 -30   0   39.44    7.60
  -3 -20   2   41.63    5.93
  -5 -13   2  191.35    9.48
   1 -32   3    6.85    6.93
   2  17   3  106.34    8.08
  11  22   4   69.52    9.16
  -5 -25   5   54.92    7.49
  -9 -14   5  192.68    9.09
  -1 -34   6    8.18    6.93
   0  21   6    8.34    7.35
  -7  16   7  592.07   24.73
  -3  20   7    3.95    7.63
 -12   6   9   -2.31    4.99
  -6  18   9   46.06    8.36
  -5  19   9   42.32    8.51
 -12   5  10   22.47    5.48
 -12  -2  11   -0.33    4.28
  27 -35  -4    1.86    6.51
  12 -15  -3  237.22   11.66
  12 -12  -3  711.89   25.95
   5 -28   0  110.19    9.19
   4 -26   0   38.51    6.65
  13  13   0   67.30    6.58
   6 -34   1    6.10    7.23
   0   8   1  550.47   19.88
   5  13   1  186.53   10.11
   4 -34   2   41.37    8.45
  18  19   2   28.50    7.40
   0 -30   3   14.88    7.23
  -3 -24   3   27.34    6.33
  -7 -17   4    3.66    4.06
  -4 -27   5   16.23    6.10
   2  21   5   -0.63    5.51
 -10  12   8    8.10    6.03
 -11  10   9   68.31    7.85
  -7  17   9   12.23    6.34
  -4  20   9    3.49    6.50
 -12   1  11    5.36    4.93
 -10   8  12   12.85    6.60
  20 -12  -4   49.39    5.18
  14 -32  -2   28.64    7.09
   9 -22  -2   24.84    5.89
  14   4  -2    0.41    2.85
  11 -33  -1   -3.39    8.01
   5 -21  -1  115.02    8.73
   8  11   0   26.79    5.13
  15  19   2  132.27   11.65
  -1 -28   3   59.12    8.91
  -2 -26   3  197.82   12.56
   8  20   3  380.52   18.02
  15  21   3   29.77    7.80
  18  21   3   12.49    6.68
   3 -37   4    4.99    7.51
   3  20   4   83.40    7.73
  -2 -33   7   -2.18    6.61
  -8 -21   7    8.54    4.89
  -8  15   7  118.40    9.18
  -2  21   7   20.17    8.24
  -8  16   9   59.93    8.66
  -3  21   9   18.90    7.90
  -9  14  10   -4.83    6.66
  -9  13  11   55.55    8.83
 -11   4  12    4.71    5.46
  -8  13  12   22.69    7.85
  26 -33  -4    2.84    6.80
  20 -21  -4    8.86    4.96
  25  -7  -4  231.86    9.20
  13 -30  -2    1.66    6.33
   2   5   0  140.65    6.39
  20  14   0   33.73    7.51
   5 -32   1    9.10    7.89
   3 -32   2    1.56    7.45
  -2 -22   2   39.54    6.34
  21  19   2   -1.61    7.06
   3  18   3   13.14    5.70
  -7  10   4    2.78    4.60
   7  23   5   -8.76    7.49
  -2 -32   6   10.81    7.18
   1  22   6    7.66    7.80
  -4 -30   8    4.08    5.91
  -7 -24   8   11.60    5.24
 -11   8  11   35.41    6.96
  -9   8  13    7.26    5.36
  12 -28  -2    1.58    5.86
  11 -26  -2   29.22    6.51
  10 -24  -2   94.75    8.25
  19   6  -2   91.10    5.78
  10 -31  -1   10.65    6.84
   6 -23  -1  171.50   10.45
  11 -37   0   16.60    7.63
  17  14   0   58.03    6.66
   4 -30   1   10.58    6.96
  11  16   1   12.28    5.20
  18  17   1    6.95    6.90
  -5  10   3   90.24    6.09
  12  21   3   23.65    8.65
  -3 -30   6    6.16    6.46
 -10 -13   6    4.68    3.55
  -9  12   6  649.96   25.22
   6  24   6  103.74   10.10
 -11   9   7  327.34   14.71
  -1  22   7    4.53    7.25
  -5 -28   8    4.13    5.61
  -6 -26   8    4.45    5.43
  25 -31  -4   18.44    8.60
   7 -12  -2 1746.97   59.00
   7  -9  -2 3601.65  118.15
   9 -29  -1   -0.26    5.55
   7 -25  -1   23.13    6.29
   8   6  -1  186.43    7.96
  21  17   1   13.53    7.15
   2 -30   2   84.72    9.44
  -1 -24   2  297.92   14.71
   0  13   2   -2.88    4.01
   1  14   2   24.70    5.74
   8  18   2   80.96    7.80
  12  19   2  167.85   11.29
   2 -35   4    9.43    7.30
 -10  -9   5    6.10    2.50
   3  22   5   48.92    8.76
  -6 -24   6   18.74    5.83
  -3 -31   7   14.85    6.81
  -7 -23   7   31.49    5.90
 -12   7   8  103.29    7.76
  -9  15   9  155.17   11.59
 -12  -5  11    1.54    3.74
 -12   4  11    0.93    4.64
  24 -29  -4    8.15    7.85
  21 -23  -4  239.10   12.76
  21 -11  -4   68.17    5.33
  13  -8  -3  360.77   13.85
   8 -27  -1   -5.64    6.03
   7   5  -1  713.24   24.29
  15  10  -1   11.26    4.59
   1 -17   0  986.83   35.49
  15  17   1   -0.15    6.18
   1 -28   2  181.63   11.78
   0 -26   2    0.11    5.88
  -1  12   2 1211.64   42.06
  -6 -15   3  177.04    9.06
  -7   5   3   59.85    4.09
   4  19   3   58.45    7.13
   4  21   4   24.74    5.90
  12  23   4   24.68    7.14
 -10   6   5    0.05    4.26
  -4 -28   6   50.53    7.86
  -5 -26   6   96.18    9.01
   2  23   6   58.58    9.11
  -4 -29   7   12.34    6.14
 -12   5   7  126.24    7.50
  -9  14   7  141.70    9.29
  -6  19   8   29.90    7.51
  -5  20   8   41.06    8.10
 -10  13  10    1.45    6.10
  -9  12  12   71.21    9.60
  23 -27  -4    1.16    7.19
  22 -25  -4  115.59    9.64
  20 -18  -4    5.74    4.90
  20 -15  -4    8.44    4.68
   8 -17  -2   13.68    4.89
   3 -11  -1  101.31    5.93
   9   7  -1  493.65   17.97
  10 -35   0    9.24    7.83
   9  12   0  144.90    8.91
   2  15   2  198.74   11.04
  -5 -27   7    2.35    5.71
  -6 -25   7    3.03    5.19
   0  23   7   14.89    7.36
 -11  11   8   -1.20    5.01
  -7  18   8   14.65    8.14
  -4  21   8   42.99    8.08
 -10  12  11   50.24    8.84
  28 -34  -4   13.88    6.80
  22 -35  -3   -2.35    7.38
  13 -17  -3  428.44   18.15
  17 -35  -2   10.51    7.00
   4 -16  -1  809.69   29.72
   3  -5  -1 1829.78   60.20
  22  11  -1    5.65    5.30
  -2 -15   1   24.72    5.45
  -1   7   1  309.68   12.08
   5 -37   3   79.19    9.40
   9  21   3  276.97   15.30
   1 -33   4   13.15    7.04
  -6 -19   4   50.34    5.69
   8  24   5    2.04    5.59
  -8  17   8   16.16    7.23
 -10  14   9   30.62    7.24
  22 -10  -4   80.00    5.56
  24  -8  -4    0.95    2.74
  14 -36  -1    0.18    7.59
  19  11  -1   26.75    5.30
   0 -12   0  497.60   18.79
  14  14   0   73.62    6.91
   9 -37   1    4.18    7.00
  -3 -10   1  506.04   18.53
   7  15   1  255.82   12.59
  -2  11   2  393.15   15.64
   3  16   2  355.50   16.11
  -4  18   5    8.61    5.70
   4  23   5    9.10    6.85
 -11   7   6   52.65    5.13
 -12   8  10    4.73    5.44
 -11   7  12    1.38    6.13
  27 -32  -4   -2.55    7.89
  23  -9  -4  226.22    9.73
  10   8  -1 1250.65   42.59
   9 -33   0   31.40    9.00
   7 -37   2   16.71    7.01
  16  20   2    9.49    7.76
  19  20   2   -1.43    6.28
  16  22   3   83.64    9.68
   5  22   4    0.24    6.66
   9  23   4    1.19    7.41
   2 -36   5    0.15    7.21
  -5  17   5    0.66    5.09
  -3  19   5  581.60   24.04
 -11  -8   6   15.29    2.01
   3  24   6  115.78   10.18
   1  24   7   -3.24    6.70
  -2  23   8   94.69    9.96
 -13   2   9  219.56   10.86
 -12   9   9   88.84    8.09
  30 -35  -4    2.25    6.39
  21 -20  -4  526.61   21.78
  21 -33  -3   26.37    9.11
  16 -33  -2   35.74    8.90
  15   5  -2   21.72    3.54
   3  -8  -1  188.47    8.38
   2 -19   0  147.02    9.43
  12  17   1   41.91    6.11
  -4 -15   2    6.39    4.76
   9  19   2  181.01   11.05
   4 -35   3   40.44    8.23
   5  20   3  322.31   15.84
  13  22   3    6.33    7.74
  19  22   3  120.67   11.31
   0 -31   4  124.02   10.59
  -5 -21   4   16.59    5.56
  -3  17   4    0.74    4.43
  -2  18   4  200.04   11.51
  -6  16   5   46.14    6.16
  -2  20   5  652.13   26.55
 -10  11   6  500.85   20.14
  -5  19   6    6.59    5.50
  -4  20   6   17.74    6.34
 -10  13   7   47.03    6.31
  -9  16   8   -2.98    7.45
 -13  -1   9  208.09    9.95
 -11  12  10   23.44    6.35
 -10  11  12   12.01    7.66
  26 -30  -4   32.94    9.15
  14 -19  -3   -1.60    4.99
  13 -14  -3  807.42   29.47
  13 -11  -3  909.46   32.04
   9 -19  -2   14.45    5.96
  13 -34  -1   -2.33    8.19
   8 -31   0   75.70    8.98
  10  13   0  121.09    8.11
   8 -35   1   20.52    7.00
   4  17   2  161.97    9.93
  13  20   2    0.43    7.89
  -7 -10   3  726.81   25.48
  -8 -12   4   29.02    3.80
  -8   9   4  520.86   19.69
  -4  16   4  455.60   19.33
  -1  19   4   43.82    6.68
  -8 -16   5  231.62   11.04
  -6  18   6  136.43    9.64
  -3  21   6   23.60    7.19
 -10 -16   9    3.74    3.24
 -12   7  11   16.64    6.29
 -11  11  11   32.25    7.16
  -8  17  11   -0.30    7.19
  25 -28  -4   -1.30    7.26
  22 -22  -4  413.56   18.49
  21 -17  -4  237.33   12.06
  21 -14  -4   24.13    5.03
  20 -31  -3   92.61   10.40
  15 -31  -2   -1.89    6.19
  18  15   0   35.08    7.33
  21  15   0    1.94    6.81
   8  16   1  130.99    8.69
   6 -35   2    1.89    6.41
  -5 -17   3   97.79    7.00
  -6   9   3   17.39    3.56
  -1 -29   4   46.88    7.90
  -4 -23   4    0.00    6.33
  -5  15   4  648.11   25.28
  13  24   4   53.33    8.51
  -1  21   5    5.28    5.80
   5  24   5    1.43    7.31
  -7  17   6  122.74    9.04
 -11  13   9  145.42   10.78
 -13   1  10   -0.04    4.03
  -8  18  10   90.60   10.18
  29 -33  -4   15.08    6.94
  24 -26  -4   94.48    9.45
  23 -24  -4   -2.06    5.73
  24 -36  -3   19.78    7.56
  10 -21  -2  127.19    9.14
  12 -32  -1   31.44    7.61
   5 -18  -1 1214.59   43.09
   7 -29   0   48.71    7.31
  16  18   1   15.83    7.91
  19  18   1    2.41    7.01
  -3  10   2 2938.74   97.18
   3 -33   3   38.99    7.63
  10  22   3    7.16    7.71
  -2 -27   4   31.57    7.49
  -3 -25   4   14.61    6.95
  -9  -7   4  457.25   15.91
   0  20   4    0.94    5.55
  -7  15   5   33.94    5.74
  -2  22   6   40.43    7.75
   4  25   6    1.01    6.71
  19 -29  -3   25.69    6.29
  15 -21  -3  196.52   11.03
  19 -36  -2    6.81    6.83
  14 -29  -2   23.40    6.56
   8 -14  -2    5.60    4.26
  11   9  -1   -0.76    4.14
  16  11  -1    5.38    4.43
   6 -27   0  173.68   11.05
   4 -23   0   91.06    7.83
  -1 -17   1  481.78   19.35
  -5   5   2    0.50    2.49
   6  23   4    0.36    7.70
   0  22   5  182.96   11.55
 -13   0   8    1.58    3.35
 -13   3   8    1.29    3.73
 -10  15   8    5.71    6.76
 -13   5   9  136.54    8.95
  -6  21   9  131.47   11.04
 -13   4  10    6.66    5.00
  -9  17  10    4.44    6.85
 -12   3  12   45.72    7.31
  18 -27  -3  112.59    9.13
  16 -23  -3   24.85    6.01
  22   1  -3    5.75    2.05
  13 -27  -2   64.98    7.80
  12 -25  -2   26.22    6.19
  11 -23  -2  298.73   14.54
  20   7  -2    6.86    3.48
  16 -37  -1   29.64    8.20
  11 -30  -1   31.80    6.99
   5 -25   0   63.06    7.33
   5 -33   2   63.62    8.84
  10  24   4  143.41   11.46
   1 -35   6   10.89    8.06
  -1  23   6   35.41    8.53
   1 -36   7   -2.68    7.01
 -12   8   7  161.72    9.01
  -7  19   7  184.76   12.23
  -5  21   7   65.50    9.39
  -4  22   7   12.60    7.68
 -12  10   8    4.79    5.16
  -7  20   9    3.20    6.29
  -5  22   9   84.85    9.59
  28 -31  -4   39.31    8.13
  23 -34  -3   22.48    8.34
  17 -25  -3  242.66   13.10
   6 -20  -1    3.84    6.06
  12 -36   0    5.60    7.36
  15  15   0   76.39    7.34
  -3 -17   2   13.74    4.76
  10  20   2   10.01    5.88
   2 -31   3   22.13    7.66
  -2  16   3  158.37    9.65
  -1  17   3  384.82   16.94
  -6  14   4   31.28    6.06
   1  21   4   13.65    5.90
   0 -32   5    1.23    6.61
 -11  12   7   16.66    5.40
  -8  19   9    0.50    6.24
 -13  -2  10   -0.08    3.55
 -11  10  12   35.22    7.78
  31 -34  -4   95.10    9.89
  22 -19  -4  438.58   18.75
  14  -7  -3 1370.25   45.88
  18 -34  -2    5.73    8.16
  10 -28  -1    7.90    5.20
   4 -13  -1  492.57   18.79
  11  14   0   36.46    5.56
  13  18   1   -1.71    5.23
  17  21   2   44.94    7.85
  -4 -19   3   20.93    4.94
  -3  15   3   85.36    7.60
   0  18   3   31.97    5.90
  14  23   3    4.46    6.48
  17  23   3   34.64    8.65
  -8  14   5   76.32    6.84
   1  23   5   93.33    9.84
   6  25   5   -0.68    6.65
  -8  18   7  120.11   10.40
  -3  23   7   27.78    8.05
  -9  18   9    6.51    6.33
 -10  16  10   -0.43    6.44
 -10  15  11   26.97    7.85
 -10  10  13   12.55    5.90
  27 -29  -4   11.61    8.30
  22 -13  -4    6.16    3.90
  14 -16  -3   83.01    7.18
   9 -26  -1    1.19    4.88
   8 -24  -1   55.08    6.98
   7 -22  -1    8.79    5.59
   1 -14   0 1481.74   50.68
   0  -9   0   18.27    3.33
   0 -19   1 1200.85   42.69
   9  17   1  494.47   20.65
   4 -31   2  154.91   12.00
   6  19   2    3.03    5.50
  14  21   2  106.62   10.48
  20  21   2    0.70    6.34
   1 -29   3   28.34    8.26
   4 -36   4    7.20    6.84
  -7 -18   5    8.33    4.68
  -9 -15   6   13.48    4.80
   0  24   6   41.52    8.60
 -12   6  12   14.59    6.14
  26 -27  -4   19.72    7.29
  23 -21  -4    8.86    5.35
  22 -16  -4   33.79    5.18
  22 -32  -3   34.97    9.09
  16   6  -2  302.48   12.01
  15 -35  -1   37.59    8.11
  12  10  -1   35.88    5.06
  20  12  -1   38.52    6.31
  11 -34   0   15.68    8.40
   1  19   3   15.39    5.70
   7  22   3   47.12    6.99
   2  22   4    0.30    5.78
  -1 -30   5   18.00    6.68
 -10   9   5    2.10    4.20
   0 -33   6   -0.14    7.46
  -9  15   6  682.52   26.80
   0 -34   7   19.73    7.66
  -2  24   7    7.23    6.95
 -13   6   8   13.48    4.63
 -11  14   8   -1.08    6.74
 -12  12   9  344.19   16.84
 -13   7  10   15.04    5.59
 -12  10  11   -2.20    5.65
 -10  14  12    0.20    7.61
  30 -32  -4   11.66    6.88
  25 -25  -4   65.73    8.36
  24 -23  -4  179.50   11.30
  17 -32  -2   -1.11    7.15
   9 -16  -2   44.89    5.91
   8 -11  -2  507.72   18.92
   1   4   0  847.71   28.32
   4 -27   1    3.43    5.30
   1 -21   1  235.66   11.93
   3 -29   2   19.94    7.04
   0 -27   3    9.28    7.29
  -3 -21   3  163.02    9.74
  -4  14   3  414.69   17.34
  11  23   3   19.54    7.54
   2  24   5    7.73    7.81
 -11  10   6  120.77    7.60
  -9  17   7  104.00    8.95
  -1 -33   8   -2.44    7.03
 -10 -15   8   12.91    3.73
 -13   8   9   62.53    7.14
 -10  17   9    2.75    6.53
 -13   3  11   -1.83    4.83
  25 -35  -3    1.03    7.05
  21 -30  -3   29.07    7.74
   3 -25   1  194.84   11.36
   2 -23   1   43.28    6.28
  -2   6   1    2.08    2.90
  -2 -19   2   15.95    4.45
  -1 -25   3  138.77    9.94
  -2 -23   3  237.93   12.50
   2  20   3    7.55    5.00
  -7  13   4   70.37    6.78
  11  25   4   39.83    7.79
  -2 -28   5   67.25    8.13
 -12   3   6   31.20    3.69
   1  25   6    8.65    7.11
  -1  25   7   20.64    6.46
  -7  21   8    6.70    6.81
  -6  22   8   37.49    8.58
  -5  23   8  159.26   11.99
 -11  15  10    1.31    6.31
 -11  14  11    3.90    6.81
  29 -30  -4   45.49    7.98
  15 -18  -3  337.77   15.46
  14 -13  -3  254.57   11.75
   8  -8  -2 1338.77   44.99
  14 -33  -1   42.67    8.61
  10 -32   0   44.12    8.53
  19  16   0   56.57    8.54
  -2 -12   1   64.70    4.95
  -3  -7   1 1404.73   46.68
  17  19   1    2.71    6.85
  20  19   1   25.69    7.24
   2 -27   2  184.36   11.46
  -4   9   2 7308.52  237.78
  11  21   2   46.26    8.14
   6 -36   3   13.05    7.11
   3 -34   4   53.68    8.56
   3  23   4    3.96    6.96
  -6 -20   5   53.38    6.76
 -11   2   5    0.65    2.71
 -12   0   6  140.57    6.21
  -8  20   8    4.90    6.81
  -9 -18   9    6.90    4.16
 -13   0  11    1.40    4.29
  32 -33  -4   38.19    7.69
  23 -12  -4  219.24   10.35
  20 -28  -3  180.43   11.63
  14 -10  -3  512.65   19.12
  16 -30  -2   63.77    8.18
  17  12  -1  153.76    9.14
  12  15   0  171.71   10.16
  -3   2   1 1245.17   40.68
   2  13   1  205.63   10.25
   3  14   1  176.95   10.19
  10  18   1   67.76    7.50
   8 -36   2    9.85    6.86
   1 -25   2  127.77    9.06
  -1 -21   2  115.27    8.41
   7  20   2    1.20    5.90
  -3 -26   5   16.58    6.56
  -5 -22   5    8.26    6.36
  -1 -31   6    5.98    6.41
  -1 -32   7   16.53    7.11
 -13   6  11    5.78    5.24
  23 -18  -4    8.41    5.09
  16 -20  -3  120.74    8.06
  20 -35  -2   26.92    7.78
  10 -18  -2   36.16    6.38
  14 -37   0   -1.80    7.23
   2 -16   0 1162.77   40.86
  16  16   0   -2.03    5.15
   1  12   1  395.92   15.83
  14  19   1    1.65    7.04
   0 -23   2   94.06    7.59
  -5  13   3   10.98    4.94
   3  21   3  239.41   12.78
   8  23   3  285.04   16.16
  -7 -14   4  273.75   11.79
   8  25   4   73.69    9.16
  -4 -24   5   18.15    6.46
   3  25   5   10.28    7.64
 -10  14   6  774.94   29.38
   2  26   6   41.46    7.99
 -10  16   7  304.58   15.08
  -2 -31   8    6.95    7.00
  -9  19   8   30.89    8.31
 -11  16   9  107.58    9.95
 -12   9  12   13.58    6.54
 -11  13  12   79.70   10.34
  34 -34  -4   36.18    8.68
  28 -28  -4   -4.19    7.41
  23 -15  -4   -2.49    4.28
  27 -36  -3    1.75    6.95
  24 -33  -3    1.20    7.80
  19 -26  -3   86.61    8.18
  15 -28  -2    0.70    5.59
  13 -31  -1   16.84    6.71
   5 -15  -1 2226.84   74.91
  13  11  -1   77.21    6.06
   9 -30   0  140.57   10.56
   9 -34   1   28.57    8.50
  -7   8   3  642.32   22.92
  15  24   3   15.05    7.01
   2 -32   4   53.85    8.20
  -9   8   4 1948.42   65.25
  -8 -17   6   76.35    7.08
 -12  13   8    7.90    5.43
 -13  -4   9    3.14    2.51
  31 -31  -4  104.53   10.59
  27 -26  -4   63.22    9.29
  24 -20  -4  136.03    9.15
  18 -24  -3  293.89   14.60
  17 -22  -3   94.46    7.96
  14 -26  -2  396.40   18.33
  11 -20  -2  290.76   14.21
   6  12   0  321.17   13.80
  15  22   2    2.53    6.71
  18  22   2   -1.85    6.31
   5 -34   3  120.08   10.48
  -6 -12   3  146.47    7.86
  12  24   3   21.17    8.04
   4  24   4    2.29    6.51
  -2 -29   6   43.07    7.38
 -12   6   6   34.09    4.31
 -12  11   7   15.90    5.13
 -13   9   8   77.21    7.34
 -13  10  10   25.13    6.21
  26 -24  -4    3.29    6.29
  25 -22  -4  144.81    9.85
  24 -11  -4   18.93    3.94
  13 -24  -2  227.03   12.39
  12 -22  -2   62.80    6.99
  21   8  -2   25.08    4.38
  17 -36  -1   18.79    7.80
   4 -10  -1  677.07   24.09
   4  10   0 2082.24   69.47
   7 -34   2   80.51    9.29
   0  16   2  235.32   12.18
   4  22   3   46.58    6.91
   3 -35   5    9.93    7.51
 -11   5   5   28.47    4.13
  -5  20   5  189.40   11.35
  -4  21   5    4.38    5.51
  -3  22   5  364.22   17.49
  -6  21   6   14.31    6.35
  -5  22   6  107.74    9.89
  -2 -30   7    3.25    7.08
 -10  18   8  112.74   10.48
  -5 -26   9    3.39    5.81
  -8 -20   9   17.57    4.96
 -12  14  10    7.16    6.79
  -9  20  10   23.17    7.98
 -12  13  11    1.78    6.26
  23 -31  -3  125.08   11.35
  19 -33  -2    6.58    8.41
  17   7  -2   76.37    5.29
  12 -29  -1  135.52    9.64
  13 -35   0    4.39    8.28
   8 -28   0   82.55    8.21
   3 -18   0  178.93   10.23
   7  13   0  538.40   21.02
   8 -32   1  103.39   10.51
   0  11   1  640.99   23.35
  -1  15   2    0.84    5.03
   1  17   2   83.20    7.89
   8  21   2   40.07    6.86
  12  22   2   32.54    7.98
  -8  12   4    8.40    5.41
  -6  19   5   25.12    5.94
   4  26   5    5.80    6.94
  -3 -27   6   -0.63    5.56
  -7  20   6   49.34    6.98
  -4  23   6   15.89    7.71
  -9 -16   7    1.71    3.68
 -13   4   7   17.35    3.65
  -3 -29   8    3.50    6.28
  -6 -24   9   -0.91    5.04
  -7 -22   9    7.66    4.95
 -13  11   9   99.96    8.66
 -13   9  11   33.72    7.13
  33 -32  -4    5.98    6.24
  30 -29  -4    4.99    6.64
  26 -34  -3   41.69    8.44
  15 -15  -3  282.53   13.08
  15  -6  -3  133.73    6.31
   9 -13  -2  115.74    7.04
   6 -17  -1  336.51   14.91
   5   3  -1  194.00    7.09
  21  13  -1    0.38    5.38
   7 -26   0  209.99   12.19
   0  -6   0 2338.78   76.69
   6  17   1  425.37   18.09
  11  19   1   24.07    6.41
   2  18   2   20.47    5.53
   1 -30   4    1.40    6.60
  -4  19   4  303.86   14.71
  -3  20   4   16.86    5.80
  -2  23   5  251.75   14.48
  -3  24   6   11.43    6.74
 -11  15   7   21.04    5.93
  -9 -17   8   23.74    4.50
  -7  23   9    1.71    7.49
 -10  19  10   93.93   10.19
  24 -17  -4   -2.40    4.71
  25 -10  -4  100.36    6.21
  26  -9  -4  153.95    7.58
  22 -29  -3   77.85    8.81
  22 -36  -2    7.61    7.68
  11 -27  -1    5.08    5.64
   6 -24   0  500.61   21.04
   4 -20   0  405.56   17.65
   3   9   0  391.33   14.90
  13  16   0   14.16    4.76
  12 -37   1   17.53    7.71
  18  20   1   23.30    7.49
  -2  14   2  398.20   16.56
   4 -32   3    8.19    6.75
  -6  12   3  652.21   24.15
   9  24   3  126.07   11.18
   6 -37   4   17.55    7.26
  -2  21   4   18.53    6.09
   5  25   4    0.03    7.25
   9  26   4    6.14    6.63
  -9 -11   5  321.71   12.54
  -7  18   5   95.28    8.06
  -1  24   5    5.44    7.31
   3 -36   6   28.62    8.39
  -7 -19   6   38.02    6.28
  -8  19   6   37.33    6.38
  -3 -28   7   11.61    7.06
 -12  15   9  342.65   17.29
  -8  22   9   95.68    9.64
  29 -27  -4    9.84    8.06
  24 -14  -4    0.00    4.06
  18 -31  -2    5.00    6.99
  16 -34  -1   22.57    8.45
   5 -22   0   26.98    5.86
   8  14   0   23.02    5.66
  20  17   0   36.84    7.65
  -1 -14   1 1021.31   35.84
  15  20   1   -1.31    7.66
   6 -32   2   17.62    7.93
  -8   1   3  648.14   21.55
  -6 -16   4   44.83    5.15
  -5  18   4  743.93   28.57
  -1  22   4   19.39    5.58
 -11  -1   5  154.22    5.88
  -6 -21   6   15.46    5.69
  -2  25   6   21.32    7.84
 -13   1   7  138.27    6.74
  -6  23   7    4.18    7.54
  -5  24   7   15.05    6.86
  -4 -27   8    4.68    5.71
 -11  17   8   11.60    7.30
  -9  21   9   11.86    7.48
 -13   5  12   82.85    8.53
 -12  12  12   67.36    9.14
  32 -30  -4   46.43    8.29
  10 -25  -1   18.58    5.90
   7 -19  -1  469.78   19.57
  14  12  -1   54.85    5.83
  18  13  -1   15.75    5.19
  12 -33   0   54.25    9.20
   1 -11   0  748.87   26.47
  17  17   0   55.35    8.24
   7 -30   1   90.58    8.96
   0 -28   4    1.25    6.70
   2 -33   5   24.54    7.88
   5  27   5   13.86    7.06
 -11  13   6   66.07    6.73
 -13   7   7   92.60    6.64
  -8  21   7   62.50    9.69
  -4  25   7   12.89    6.31
 -11 -12  10    0.03    1.38
 -11  18  10   29.72    7.69
 -13  -3  11   -1.95    3.69
 -11  17  11   24.70    7.58
  28 -25  -4   12.40    7.83
  25 -19  -4   48.88    6.40
  28 -35  -3   22.44    7.60
  25 -32  -3   78.47    9.95
  21 -27  -3   67.65    7.61
  16 -17  -3  410.89   17.45
  19 -37  -1    0.11    7.21
   9 -23  -1   59.51    6.99
   7  18   1  170.29   10.46
  10 -37   2    8.91    6.81
   9  22   2   37.41    8.16
  16  23   2   10.00    6.60
   8 -37   3   68.12    8.90
  13  25   3   22.18    7.28
  -6  17   4    1.81    4.93
   0  23   4    9.43    5.70
  -8  17   5  226.25   11.94
   0  25   5   43.74    8.90
 -12   9   6   40.94    4.96
  -1  26   6   48.74    7.76
  -4 -26   7    1.05    6.20
  -8 -18   7    1.13    4.24
  -5 -25   8    0.96    5.60
 -10  20   9   -0.89    7.00
  34 -31  -4   31.50    7.89
  27 -23  -4   27.83    6.88
  26 -21  -4   14.88    5.63
  15 -12  -3  586.42   21.89
  21 -34  -2    8.50    7.29
  17 -29  -2  144.15   10.33
  15 -32  -1  243.41   14.49
  -1  10   1  294.58   12.01
  19  23   2   15.69    7.68
   3 -30   3   27.39    7.83
  -1 -26   4   23.07    7.51
  -9  20   7   17.10    7.18
  -3  26   7   83.05    9.26
  -8 -19   8   42.29    5.61
 -13  12   8    9.76    5.58
 -14   4   9   52.76    5.69
 -14   6  10   37.54    6.08
 -13   8  12   21.62    6.61
  31 -28  -4   15.88    7.38
  20 -25  -3  333.51   16.00
  17 -19  -3   20.53    4.96
  10 -15  -2    2.81    4.63
   9  15   0  320.37   14.25
  11 -35   1   26.18    8.16
   6 -28   1    1.68    5.53
  12  20   1   -0.29    6.43
   5 -30   2   84.55    9.38
  -5   8   2 1123.84   38.16
  -3  13   2  431.64   17.24
  13  23   2   46.02    8.01
  -5 -14   3   -1.35    3.78
  -8   4   3    0.11    2.23
  10  25   3   17.13    7.30
   5 -35   4    2.64    6.23
  -5 -18   4   92.71    6.85
   1  24   4    2.03    6.58
   6  26   4   -1.03    6.38
 -11   8   5   37.37    4.98
   2 -34   6    0.94    6.81
   2 -35   7    2.25    6.95
  -5 -24   7   -0.10    5.08
  -7 -20   7    8.61    4.61
  -6 -23   8   -3.34    5.03
  -7 -21   8    0.36    4.64
 -14   3  10    2.23    4.35
 -13  12  11   61.37    8.18
  25 -16  -4    0.00    4.38
  25 -13  -4   93.26    6.75
  19 -23  -3    8.43    5.51
  18 -21  -3  171.53   10.44
  15  -9  -3  415.31   15.84
  23   2  -3  110.19    5.19
  16 -27  -2  215.71   12.48
  18   8  -2    0.80    3.41
   4  -7  -1  448.58   16.20
  11 -31   0   26.09    6.33
  14  17   0   23.14    5.88
   0 -16   1 1581.62   54.26
  -3  18   3  176.29   10.71
  -2  19   3   47.12    6.54
  -1  20   3   61.77    6.63
   6  24   3  228.85   14.30
  -2 -24   4  116.80    9.39
  -4 -20   4   20.53    5.01
   1 -31   5   57.60    8.34
   1  26   5    5.81    7.80
   0  27   6   50.82    8.40
  -6 -22   7    0.93    4.99
 -12  14   7    4.33    4.80
 -12  16   8   -5.63    7.01
  -8  23   8   13.63    6.71
  -7  24   8    2.34    7.51
  -6  25   8   15.69    6.98
 -13  14   9  134.41   10.30
 -11  19   9    3.76    6.51
 -12  16  11   11.86    7.21
  33 -29  -4   -1.35    6.05
  30 -26  -4    1.38    7.73
  24 -30  -3    8.03    7.75
   9 -10  -2  135.08    6.91
   5 -12  -1  758.15   27.00
  15 -36   0    2.59    7.44
   2   8   0  358.65   13.59
   5 -26   1   25.02    5.96
   8  19   1   40.28    6.31
  -5  -7   2 1622.24   53.58
   5  21   2   34.67    6.48
   2 -28   3   98.14   10.08
  -7  -7   3  540.68   18.74
   0  21   3    9.48    5.59
  -3 -22   4  121.09    9.09
  -7  16   4  458.48   19.19
 -10  19   7  169.77   11.95
 -12  17  10   35.59    7.94
  27 -33  -3    4.74    7.26
  20 -32  -2   -0.04    6.40
  15 -25  -2  142.06    9.81
  11 -17  -2  248.75   12.28
  18 -35  -1  130.33   11.78
  14 -30  -1   59.97    7.70
  15  13  -1   82.86    6.90
   9 -35   2   16.29    7.50
   4 -28   2  245.05   13.63
   7 -35   3   44.12    8.60
  -4  17   3  213.54   11.75
  -9  11   4  108.25    7.49
   2  25   4   26.10    7.99
  -9  16   5  250.86   12.53
 -10  17   6  398.65   17.72
 -13  10   7   55.76    5.84
   1 -34   8   -2.11    7.18
  -9  22   8   51.81    8.20
 -14   9  10   30.09    5.80
  29 -24  -4    0.81    7.41
  26 -18  -4   12.30    4.89
  10 -29   0  168.44   11.01
   0  -3   0 9118.82  294.61
  10  16   0  198.17   10.89
  10 -33   1  225.51   14.38
   4 -24   1  121.84    8.90
   1 -18   1  380.66   16.30
  -3  -4   1  411.31   14.11
  16  21   1   21.95    7.69
  19  21   1    3.99    6.18
  10  23   2    1.31    7.39
   1  22   3    7.09    5.65
   4 -33   4   -5.86    6.23
   2  27   5   22.68    7.58
 -14   1   9   58.20    5.23
 -14  10   9   57.55    6.85
 -14   5  11    4.31    5.05
 -13  11  12   43.27    8.34
 -12  15  12   75.31   10.04
  32 -27  -4    0.25    6.64
  28 -22  -4   22.77    6.48
  27 -20  -4    2.76    5.01
  23 -28  -3  144.16   10.66
  14 -23  -2 1027.93   37.87
  13 -21  -2  368.28   16.61
  12 -19  -2   27.04    6.35
   4  -1  -1   89.55    3.43
  18  18   0   16.15    7.79
   3 -22   1  382.94   16.84
   2 -20   1  102.93    7.86
   3 -26   2    3.93    4.99
   1 -26   3   56.40    7.00
  -4 -16   3  165.72    8.88
  -7  11   3  873.62   30.99
   7  25   3   10.30    7.70
   7  27   4   60.38    8.48
   5 -36   5    5.71    7.66
   0 -29   5   10.51    6.49
   1 -32   6    4.58    6.54
   1 -33   7   -0.23    7.08
 -14   5   8   76.27    6.26
 -10  21   8  162.31   11.71
 -12  18   9  102.50    9.66
 -13  -5  10   14.96    2.90
 -14   8  11  102.83    9.24
  26 -12  -4  164.54    8.76
  29 -34  -3   23.19    7.54
  16 -14  -3  382.97   15.99
  13 -28  -1   78.56    7.61
  19  14  -1   59.58    7.41
  14 -34   0   30.92    8.66
   2 -13   0 1140.90   39.42
  -2  -9   1 1957.01   64.85
  13  21   1   17.14    7.06
  -4  12   2 2534.27   84.44
   6  22   2    3.93    5.29
  17  24   2    0.31    7.10
   2  23   3  243.49   13.49
  11  26   3   10.56    6.51
 -11  18   7   36.71    7.63
 -14   8   8  428.93   18.12
 -10  22  10   45.09    8.21
  26 -15  -4   19.94    4.93
  26 -31  -3   89.09   10.18
  22 -26  -3   45.46    6.61
  19 -30  -2  128.64   10.34
  17 -33  -1  125.69   11.23
   8   9  -1  265.53   11.05
   9  10  -1  437.95   16.98
   9 -27   0  617.29   25.27
   9  20   1   76.96    7.48
  14  24   2   21.88    6.98
   0 -24   3    6.68    5.25
  -5  16   3   53.21    6.74
 -10   4   4   22.73    3.26
   3  26   4   24.34    8.38
  -8 -13   5  287.72   11.99
 -12  12   6  411.99   17.32
 -13  16  10   30.65    7.34
 -13  15  11   -3.69    6.23
  31 -25  -4   -2.73    7.06
  10  11  -1  165.89    8.98
  15  18   0   10.96    6.40
   9 -31   1    8.96    6.76
   8 -33   2   29.93    8.15
   2 -24   2  173.64   10.39
   6 -33   3   41.79    8.53
  -3 -18   3  141.90    8.44
  -8  -9   4   15.85    2.96
  -8  15   4  260.84   12.85
  -1 -27   5   10.91    6.45
  -5  23   5  100.25    8.79
   3  28   5   -1.06    6.78
  -6  24   6   51.28    8.78
  -5  25   6  130.22   11.39
   0 -32   8    0.96    6.59
 -13  15   8   -0.70    6.20
 -11  20   8   46.27    8.20
 -14   0  10   40.48    4.84
 -14  12  10   40.89    6.95
 -11  21  10    6.94    6.40
 -14   2  11   -2.25    4.48
  27 -11  -4   -1.19    3.75
  31 -35  -3    3.10    6.86
  21 -24  -3  148.11    9.76
  17 -16  -3   87.50    6.95
  16  -5  -3  614.90   21.15
  25 -36  -2   -2.06    7.30
   9  -4  -2   25.54    2.26
  20 -36  -1   42.21    8.73
  12 -26  -1   48.52    7.06
   6 -14  -1  192.87    9.51
   4  -4  -1   21.27    3.08
  17 -37   0   24.57    8.21
  11  17   0   74.31    7.26
  13 -36   1  155.07   12.16
  -2   9   1   50.52    4.38
   1 -22   2   -0.84    4.71
  11  24   2   20.59    7.26
  -2 -20   3   65.53    6.59
  -8   7   3  233.00    9.71
   3  24   3  126.32   10.08
   3 -31   4   18.69    7.50
 -11  11   5  158.84    8.74
  -6  22   5  151.17   10.18
  -4  24   5    1.89    6.20
  -3  25   5  115.62   10.58
 -11  16   6   40.96    5.96
  -7  23   6   40.67    8.01
  -4  26   6   46.81    8.51
  -9  24   9   35.01    8.50
 -14  11  11  122.51   10.06
  30 -23  -4   38.11    7.90
  27 -17  -4    3.59    5.15
  25 -29  -3   67.01    9.14
  18 -28  -2   -1.80    4.76
  19   9  -2   10.14    3.98
   7   8  -1 1500.13   50.24
  16  14  -1   87.13    7.10
   8 -25   0  207.18   11.81
   3 -15   0  580.48   21.90
  -3   5   1 1717.40   56.57
   7  23   2    6.45    6.08
   8  26   3   93.76    9.76
  -7  21   5   26.68    6.10
 -10 -10   6   43.61    3.66
  -8  22   6   42.32    7.58
 -13  13   7   31.75    5.79
 -14  13   9  109.25    9.11
 -10  23   9   29.50    7.46
 -13  14  12   -0.01    6.59
  33 -26  -4   35.93    7.33
  29 -21  -4   83.62    8.53
  28 -19  -4   14.05    5.88
  28 -32  -3    7.31    7.30
  20 -22  -3   65.20    7.46
  18 -18  -3   79.52    7.03
  10 -12  -2  600.43   22.08
  11 -24  -1   82.87    7.15
  11  12  -1   62.93    5.51
  13 -32   0   24.35    7.13
   2  16   1  355.20   15.65
  17  22   1    4.86    6.09
  -6  15   3  267.06   12.76
   7 -36   4   17.70    7.51
   4 -34   5   21.17    6.98
  -2 -25   5   28.15    7.30
  -2  26   5   57.82    8.40
  -3  27   6    2.19    6.98
   0 -31   7   31.57    8.14
  -7  25   7   -2.43    7.14
  -6  26   7   17.33    6.90
 -14   2   8    1.80    3.34
 -14  11   8  254.71   12.94
 -13  17   9    7.75    6.28
 -12  19  11   -2.21    7.08
  27 -14  -4    2.91    3.96
  19 -20  -3   26.89    5.24
  16 -11  -3  229.10   10.35
  16 -31  -1   40.51    7.30
   7 -16  -1  475.92   18.72
   7 -23   0  236.11   12.31
   8 -29   1   27.42    6.51
   1  15   1  355.18   15.24
   4  18   1   60.12    6.74
  10  21   1    8.81    6.03
   7 -31   2  152.66   11.71
  -6   4   2   55.30    3.40
   0  19   2  221.26   11.88
  -5  21   4  377.49   17.34
  -4  22   4   11.28    5.74
  -3  23   4   12.71    6.13
  -9  21   6   49.92    7.11
 -12  17   7    0.79    5.49
  -5  27   7    0.14    6.69
 -12  19   8   34.64    7.91
 -12  20  10   10.19    7.36
  32 -24  -4   39.58    8.45
  17 -26  -2  595.59   24.49
  10 -22  -1   29.34    6.30
   8 -18  -1 1163.13   41.28
   6 -21   0  324.62   15.14
   4 -17   0  786.41   28.92
  14  22   1   45.63    8.71
  11 -36   2    5.05    7.11
  -1  18   2    8.63    6.13
   1  20   2   60.15    6.84
   5 -31   3   66.18    8.91
  12  27   3    0.59    6.59
   2 -29   4    1.29    6.95
  -2  24   4   22.30    6.23
  -7 -15   5   -0.51    3.70
  -8  20   5  138.43    9.49
  -1  27   5    3.36    6.71
  -2  28   6   34.64    7.93
  -9  23   7   21.58    7.73
  -2 -29   9   -6.24    6.58
 -11  22   9   43.38    7.76
 -14   7  12   10.70    6.05
  30 -33  -3    6.93    7.91
  24 -27  -3   17.69    6.23
  24 -34  -2   47.04    9.19
  13   6  -2   54.71    4.26
  19 -34  -1   15.40    8.50
   9 -20  -1    2.39    5.70
  16 -35   0   46.58    8.31
   5 -19   0   70.42    7.14
   1   7   0  511.40   18.10
  12  18   0   72.40    7.24
  12 -34   1   83.27   10.06
   0  14   1  139.21    8.26
   5  19   1   15.94    5.71
  -6   1   2  115.05    4.34
  -2  17   2  151.66    9.64
   2  21   2  126.88    9.31
  15  25   2    9.23    6.45
   9 -36   3    7.66    6.51
  -6  20   4   33.58    5.43
  -1  25   4   65.10    7.95
  -3 -23   5   36.97    7.35
   4 -35   6   17.72    7.91
  -1 -30   8    9.20    6.50
 -14  10  12   -0.98    5.41
  31 -22  -4    5.03    7.35
  28 -16  -4   11.41    4.85
  27 -30  -3   20.35    9.08
  16  -8  -3  462.38   17.03
  14   7  -2  177.99    8.09
  22 -37  -1    6.78    7.51
  12  13  -1   21.99    4.48
  12 -30   0  188.50   11.80
   1  -8   0 1654.20   54.95
  16  19   0   77.12    9.11
  -5  11   2   56.60    4.96
   8  24   2    3.05    7.24
  12  25   2    5.53    6.63
   9  27   3   17.90    6.81
 -10   1   4    0.96    1.99
  -9  14   4    1.94    5.08
   5  28   4   39.48    7.80
   0  28   5   -0.44    6.63
 -10  22   7  138.71   11.21
  -8  26   8   12.85    6.76
 -14  14  11    8.70    6.04
 -13  18  11   37.11    8.29
  32 -34  -3   23.85    7.28
  16 -24  -2  340.99   16.00
  11 -14  -2   37.32    5.45
  12   5  -2  150.12    6.68
  15 -29  -1  261.05   14.20
   6   7  -1  795.18   27.25
   5  14   0  216.42   10.75
   6  15   0  366.87   15.90
  15 -37   1   46.18    8.64
   7 -27   1   -1.48    5.54
   5  26   3  192.53   13.19
   0  26   4  114.19    9.94
   3 -32   5    2.94    6.33
  -4 -21   5    1.31    5.55
  -5 -19   5  146.33    8.96
  -6 -17   5  192.92    9.95
  -9  19   5    9.46    5.43
 -12  15   6  900.62   33.47
  -1 -29   7   15.56    6.93
  -9  25   8    3.13    7.25
 -12  21   9    5.41    6.64
 -13  19  10    6.10    6.88
  30 -20  -4   36.03    7.50
  29 -18  -4   22.83    6.09
  28 -13  -4   79.65    6.35
  23 -25  -3  227.12   12.50
   5  -9  -1    4.65    3.14
  -1 -11   1  949.20   32.79
   6  20   1  219.61   12.03
  11  22   1   29.38    8.23
   6 -29   2    1.01    6.00
  -3  16   2  161.24    9.73
   4 -29   3    3.16    7.70
   6 -34   4    7.11    6.91
   1 -27   4   61.10    8.63
 -10  10   4   -1.14    4.25
  -7  19   4  653.71   25.64
 -13   5   6  173.41    8.19
 -13   8   6   84.27    6.20
 -14  14   8   84.36    7.46
 -10  24   8   59.58    8.33
 -13  17  12   30.13    9.08
  17 -13  -3  161.32    8.81
  15 -22  -2   83.29    7.29
  17  15  -1  245.22   12.90
   7  16   0   97.19    7.39
  -8  10   3  213.97    9.74
   1  29   5   29.38    7.58
  -2 -26   6   88.01    8.76
 -11  -9   7    4.53    2.36
 -11  21   7   84.40    9.85
   3 -35   8    4.04    6.51
 -13  18   8   41.77    7.21
  -3 -27   9    3.01    5.73
 -14  16   9  107.00    9.43
 -10 -14  10    2.10    3.23
 -15   8  10   11.31    5.26
 -14  13  12   29.95    7.20
  29 -31  -3   62.26    8.89
  26 -28  -3  164.80   12.15
  22 -23  -3   10.15    5.19
  26 -35  -2   50.54    8.89
  23 -32  -2   13.88    8.38
  14 -20  -2  502.29   20.68
  13 -18  -2  193.58   10.75
  12 -16  -2    7.58    5.10
  15   8  -2   37.79    4.06
  20  10  -2  112.65    7.31
  18 -32  -1  235.88   13.99
  14 -27  -1   13.19    5.88
  13  14  -1   15.59    4.76
  15 -33   0   16.48    7.91
  11 -28   0   84.26    8.33
   3  12   0  932.17   32.70
  11 -32   1   37.32    8.04
   6 -25   1  143.93    9.64
  -1  13   1   82.97    6.19
   4  23   2   21.14    6.11
   9  25   2   31.25    8.03
   8 -34   3  126.01   10.74
  -7  14   3  513.86   20.17
  -3  21   3  261.26   13.51
  -2  22   3   82.97    8.01
  -1  23   3    9.95    5.90
   1  27   4    8.13    7.88
 -14   6   7  131.27    7.38
 -14   9   7  288.55   13.05
 -13  16   7    1.96    5.54
  -2 -28   8   14.31    6.40
 -15  11  10   -0.34    4.91
  29 -15  -4    5.51    4.68
  21 -35  -1  126.91   11.66
   8  17   0   97.19    7.71
  13  19   0    6.16    5.89
   7  21   1   63.08    6.95
  15  23   1   17.87    7.24
  -4  -9   2  123.88    5.99
  -6   7   2  116.99    5.85
   0  24   3    7.96    5.74
   6  27   3   45.83    8.30
 -13  11   6  282.09   12.98
 -11  19   6    9.75    5.79
   3 -34   7    9.79    7.31
  -2 -27   7   -2.70    6.10
 -11  23   8   35.46    7.50
 -15   6   9   36.73    5.39
 -13  20   9   17.10    6.79
 -15   5  10    3.91    4.29
  21 -21  -3    8.88    5.64
  18 -15  -3   24.12    5.06
  18 -36   0    3.31    7.74
  16  26   2   32.44    8.25
   3 -27   3   63.18    8.05
  10  28   3   -0.35    7.08
   9 -37   4   -4.24    6.56
   0 -25   4   83.69    8.33
  -7 -11   4  195.90    8.68
  -8  18   4  690.11   26.54
   2 -30   5   20.40    6.85
 -10  18   5  114.79    8.38
 -15   7  11   47.09    6.55
 -15  10  11   23.10    6.44
 -14  17  11   -0.98    7.25
  30 -17  -4   18.99    6.41
  31 -32  -3    2.18    6.33
  20 -19  -3    7.88    4.64
  28 -36  -2    1.24    6.60
  14 -35   1   12.13    8.08
   5 -23   1   10.01    5.60
  -4  15   2  449.14   18.04
   5  24   2   -1.66    6.05
  13  26   2   24.68    7.25
  -6  -9   3  649.68   22.73
  -5  19   3    4.63    5.25
   1  25   3   48.47    7.64
   5 -32   4    1.93    6.08
   2  28   4    3.25    7.11
 -12   7   5  168.09    8.30
  -3 -24   6    3.00    5.54
 -12  20   7    4.79    6.63
 -15  12   9  139.88    9.59
 -12  23  10   19.22    6.95
 -14  -1  11   -0.89    3.51
  28 -29  -3   66.41    9.15
  25 -26  -3  114.24    9.06
  19 -17  -3   59.65    5.66
  16   9  -2    1.15    3.64
  13 -25  -1   21.14    5.84
  10 -26   0  292.44   14.61
  17  20   0   59.08    8.35
   0 -13   1  832.66   29.45
  12  23   1   -2.09    7.89
  11 -37   3   11.14    6.75
   6 -35   5   -0.15    7.18
 -10  -6   5   31.52    2.41
  -9 -12   6   24.59    3.71
  -7  26   6   44.01    8.64
  -6  27   6   38.94    8.06
 -14  12   7  107.55    7.76
 -12  22   8   62.11    8.81
  -4 -25   9   37.49    6.99
  -8 -18  10    0.46    4.15
  -9 -16  10    3.53    3.81
  33 -33  -3   31.55    7.40
  25 -33  -2   -5.50    8.15
  22 -30  -2  105.45    9.45
  11   4  -2  428.70   14.89
  17 -30  -1   76.76    8.13
  14 -31   0   61.91    7.74
   2  11   0  782.75   27.64
   9  18   0  214.47   11.36
  10 -30   1   55.16    7.48
   4 -21   1  186.28   10.48
  -3   8   1  176.21    7.91
   8  22   1   20.03    6.46
  -1 -23   4    1.96    5.11
 -12  10   5  372.37   15.09
  -6  25   5   52.33    7.46
  -5  26   5   57.60    9.09
  -4  27   5   -4.83    7.79
  -8  25   6  250.56   14.95
  -5  28   6   64.98    8.83
  -3 -26   8    9.66    6.11
 -11  25   9   99.95   10.23
 -15  14  10    4.20    5.86
 -15  13  11   -1.04    5.71
 -14  16  12   25.60    7.51
  35 -34  -3    4.41    6.33
  23 -36  -1    5.06    7.38
   6 -11  -1  250.01   10.41
  14  15  -1  286.73   13.60
  18  16  -1   14.11    7.08
   2 -10   0  623.28   22.13
   0   3   0 8755.47  282.88
  10  26   2   -1.39    6.74
   7 -32   3    1.95    7.04
   2 -25   3   98.78    8.21
   7  28   3   17.90    7.71
  -7  24   5    5.28    5.88
  -4 -22   6  133.88    9.76
  -9  24   6   37.54    8.15
  -4  29   6   75.26    8.43
  -3 -25   7    8.63    6.16
  -8  27   7   26.95    7.34
  -7  28   7  114.18    9.80
   2 -33   8    5.90    7.33
 -14  17   8   -0.24    6.58
  24 -24  -3    5.41    5.75
  17 -10  -3  392.98   15.29
  20 -33  -1   79.15    9.86
  12 -23  -1   63.80    6.96
   9 -24   0  834.03   31.40
  14  20   0   23.12    7.44
   3 -19   1  666.87   25.48
   2 -17   1  320.60   14.06
   1 -15   1    9.19    4.28
  -2  12   1  615.77   22.54
   6  25   2   10.18    7.24
  -6  18   3   56.47    6.46
 -10  13   4   30.62    5.28
   1 -28   5   69.26    8.35
 -12   4   5  401.63   14.79
  -8  23   5    3.93    5.54
  -3  28   5   12.98    7.59
 -12  18   6  373.47   17.06
 -15  10   8  169.35   10.03
   1 -32   9    1.61    6.90
 -14  19   9   40.06    7.65
 -13  22  10   -2.59    7.10
 -15   4  11    3.33    4.45
  30 -30  -3   22.97    7.59
  17  -4  -3  505.07   17.40
  20 -37   0   63.77    9.20
  17 -34   0   43.07    9.08
  10  19   0  106.78    8.04
  16  24   1   39.99    7.96
  -2 -21   4  270.48   13.04
  -6 -13   4   50.03    4.55
  -9  17   4   16.79    5.23
  -2  29   5    0.36    6.98
  -5 -20   6   89.30    8.35
 -13  14   6  778.04   29.32
   2 -32   7    4.50    7.14
 -10  25   7   71.30    8.96
 -15   7   8  143.32    8.59
 -13  21   8  201.15   13.03
  -5 -23   9   23.09    6.29
 -15  15   9  286.65   15.16
 -12  24   9    2.54    6.14
  27 -27  -3   18.14    6.85
  27 -34  -2   62.93    9.45
  21 -28  -2    8.38    5.58
  16 -28  -1   74.47    7.83
  11 -21  -1  170.41   10.10
  13 -33   1  188.99   13.16
   9 -28   1   -4.29    5.54
   9  23   1    3.08    6.46
  14  27   2    2.36    6.38
  -8  13   3    8.13    4.44
   3  27   3   81.55    9.43
   8 -35   4   54.18    8.13
   4 -30   4    4.65    7.16
  -5  24   4    2.23    5.39
  -4  25   4   65.65    7.68
  -3  26   4   28.19    6.76
  -8 -14   6   26.08    4.61
 -14   3   7   41.77    3.86
 -14  15   7    1.41    4.81
 -13  19   7    8.29    6.86
  -4 -24   8    2.90    5.34
 -15   9  12   18.17    6.25
  32 -31  -3    5.11    7.40
  23 -22  -3    0.39    5.29
  24 -31  -2   66.36    9.03
  17  10  -2    3.55    3.79
  25 -37  -1    7.96    6.44
   7 -13  -1  781.64   27.88
  13 -29   0   18.14    5.31
   8 -22   0   14.78    5.10
  16 -36   1   66.17    9.34
  13  24   1  130.68   11.03
  -3 -11   2   22.22    3.63
  -6  10   2 2335.10   77.47
  -5  14   2   94.56    6.63
  10 -35   3   31.12    7.36
   1 -23   3    3.51    4.60
  -3 -19   4  480.31   19.40
  -6  23   4    4.55    5.48
  -2  27   4   -1.11    7.35
   5 -33   5    9.79    6.90
  -9  22   5    2.40    5.34
  -6 -18   6   35.78    6.26
  -7 -16   6   12.26    4.90
  -4 -23   7   -3.84    5.46
 -15  13   8  200.73   11.48
 -11 -11   9   12.84    2.85
 -15   3   9   97.64    6.60
 -15  17  10   66.97    8.55
 -15  16  11   14.58    6.31
 -14  20  11   18.85    7.35
 -15  12  12   28.48    7.39
  34 -32  -3   68.52    8.58
  17  -7  -3  482.35   17.44
  10 -19  -1  395.90   17.04
  15  16  -1   46.21    6.45
   1  18   1   16.73    5.78
   3  20   1  146.75    9.33
  -1  21   2   71.45    7.15
   0  22   2  590.37   24.04
   7  26   2   38.09    8.89
  11  27   2   10.84    6.50
   6 -30   3   60.20    8.79
   8  29   3   28.68    7.23
  -4 -17   4    1.59    4.38
  -5 -15   4  363.28   14.76
 -12  13   5   35.86    5.14
  -1  30   5   26.10    7.04
 -13   2   6  646.07   22.40
 -11  24   7    7.86    7.21
 -10  27   8   -3.15    7.08
 -14  -2   9   24.00    3.09
 -13  23   9   22.22    7.35
 -14  21  10    0.05    7.13
  36 -33  -3   17.34    6.80
  29 -28  -3   12.15    7.48
  18 -12  -3    0.03    3.95
  29 -35  -2   24.83    7.50
  22 -34  -1   45.71    9.28
  19 -31  -1   28.59    6.14
   9 -17  -1  300.66   13.53
   8 -15  -1 1530.62   52.33
   3 -12   0  589.76   21.45
  -2  20   2  172.91   10.21
   1  23   2  114.88    8.93
  -5 -11   3   90.46    5.79
  -7  17   3  290.37   13.76
   4  28   3    4.19    7.16
  -7  22   4  237.00   12.75
  -1  28   4   97.10   10.39
   0 -26   5   -0.16    6.05
   1 -29   6   21.19    6.71
   1 -31   8   25.27    7.83
  -6 -21   9   11.23    5.05
 -15   2  10   -0.91    3.66
  26 -25  -3   51.87    6.99
   9  13  -1    2.66    4.66
  16 -32   0   -1.11    6.53
   7 -20   0  230.85   12.04
  11  20   0   85.76    8.25
  15  21   0    7.66    7.30
   0  17   1   -1.09    5.39
   4  21   1  231.56   12.40
   0 -21   3   10.34    5.06
 -11  26   8   14.13    6.71
 -15  15  12   47.39    8.04
  21 -18  -3   40.09    5.68
  20 -26  -2  218.58   12.20
  15 -26  -1   97.48    8.40
   8  12  -1    6.84    4.94
  19 -35   0   59.68    9.71
   6 -18   0   89.60    7.25
   1  10   0 1265.55   42.87
  12 -31   1   46.33    7.66
   8 -26   1   23.95    6.00
  10  24   1   87.60   10.26
  11 -33   2   19.63    8.11
   1 -19   2    6.39    4.86
  -2 -13   2    9.16    3.89
  -3  19   2  210.72   11.68
   3 -28   4   22.07    8.19
   0  29   4   52.72    8.66
   8 -36   5   -2.09    6.73
 -10  21   5  199.60   11.46
   5 -34   6   15.00    6.85
   5 -35   7    2.11    6.86
   1 -30   7   -2.31    6.08
  -5 -21   7   18.27    5.64
 -10 -11   7   72.92    5.35
 -12  23   7    7.65    7.70
  -5 -22   8    0.56    4.29
 -14  20   8   30.70    7.41
   0 -30   9   -2.06    6.45
 -15  18   9  109.63    9.59
  31 -29  -3   17.32    8.06
  20 -16  -3   72.74    6.24
  19 -14  -3   49.23    5.66
  26 -32  -2   41.78    8.90
  23 -29  -2   22.58    6.60
  10  14  -1    0.39    3.93
  12 -27   0  407.72   18.43
   5 -16   0  228.58   10.91
   4 -14   0  638.14   23.40
   5  22   1   10.33    5.71
   0 -17   2    3.95    5.18
   8  27   2    4.53    6.49
  -1 -19   3   31.23    5.11
   7 -33   4   22.62    7.66
  -8  21   4  691.75   27.14
 -13  17   6  567.35   22.95
 -15  16   8   45.34    7.11
 -12  25   8   16.80    7.14
 -16  10  10    0.69    5.29
  25 -23  -3   95.73    7.83
  10  -6  -2   31.49    2.86
  18  11  -2   25.55    4.38
   5  -6  -1 4206.22  136.85
   7  11  -1  737.86   26.43
   0   6   0 2071.83   68.05
  -2  -6   1 3808.63  123.88
  -1  16   1  385.07   16.31
  14  25   1   40.22    7.99
  14 -36   2   -2.33    6.95
  -1 -15   2    1.63    4.19
   3  25   2   13.20    6.36
  -4 -13   3  397.46   15.81
  -4  23   3   48.91    6.64
  -3  24   3  176.89   11.04
  -2  25   3  106.69    8.39
   5  29   3   51.35    8.20
 -10  16   4   34.99    5.90
   4 -31   5   32.88    7.39
 -14  18   7   -1.36    6.18
  -7 -19   9   29.52    5.50
 -14  22   9   30.82    6.81
 -16  13  10   13.31    6.06
 -15  19  11   33.58    7.69
  33 -30  -3   36.38    7.98
  28 -26  -3   72.30    8.84
  24 -35  -1   45.32    9.35
  18 -29  -1  222.66   12.75
  11  15  -1  100.81    7.26
  16  17  -1  129.58    9.86
   5  17   0   51.12    5.83
  18 -37   1    4.48    7.09
  15 -34   1   60.65    9.34
  -3  11   1   97.28    5.99
  -4  18   2    1.21    5.45
  12  28   2   22.15    7.15
   9 -33   3   37.22    7.98
   5 -28   3  142.10   10.31
  -2 -17   3   22.95    4.63
  -3 -15   3  329.75   13.98
  -1  26   3  107.02    9.18
   1  30   4    0.49    6.64
  -1 -24   5   37.84    7.98
 -12  21   6   17.78    6.64
  -6 -20   8   11.33    4.93
 -15   4   8    1.98    3.45
 -16  12  11   75.45    8.13
  37 -32  -3   86.43    9.41
  35 -31  -3   26.42    7.61
  28 -33  -2    6.90    8.30
  19 -24  -2   96.39    7.70
  21 -32  -1  243.20   14.33
  14 -24  -1   -3.01    4.30
   4  16   0  872.87   31.82
   6  18   0  201.28   10.93
  12  21   0   30.60    7.54
   7 -24   1   85.56    7.66
   6  23   1    2.25    5.05
  -9   6   3   19.78    2.91
  -9   9   3  322.32   12.73
  -5  22   3  142.91    9.66
   0  27   3   48.44    8.54
  10 -36   4   86.40    9.26
   0 -27   6   14.25    6.09
  -8  28   6  155.79   11.70
  -7  29   6   76.54    9.16
 -13  22   7    2.93    6.95
 -13  24   8  263.93   15.01
  -8 -17   9   13.33    4.44
 -10 -13   9   12.94    3.54
 -16   9  11   30.43    6.19
 -15  18  12   55.46    9.63
  21 -36   0   -7.15    7.70
  15 -30   0   81.61    8.23
  11 -25   0   94.23    7.89
  11  25   1   88.90    9.28
  -6  13   2  871.44   30.97
   4  26   2   11.18    7.04
  12 -36   3   11.14    6.65
  -8  16   3   16.14    5.46
   2 -26   4    0.91    5.51
 -11  20   5  347.59   16.33
  -6  28   5    0.23    7.19
 -14  10   6  218.44   10.59
  -9  27   6  136.51   11.19
  -6  30   6   32.68    7.64
  -9 -13   7    5.83    4.10
 -15  11   7   64.75    5.88
   0 -29   8    5.44    6.59
  -9 -15   9    4.64    3.79
 -16  14   9  149.20   10.30
 -16   7  10    1.01    4.24
 -16  16  10   36.47    7.00
  30 -27  -3   26.84    7.56
  24 -21  -3  185.90   10.76
  25 -30  -2    5.78    6.95
  22 -27  -2   49.58    6.95
   6  10  -1  422.56   15.98
  18 -33   0    4.93    7.24
   7  19   0  200.60   10.91
  16  22   0   69.72    8.70
  11 -29   1   -0.51    5.39
  10 -31   2   26.07    7.35
   6 -26   2    5.06    5.73
   9  28   2    6.86    6.65
  -6  21   3  472.94   19.97
   6  30   3    7.09    6.58
 -11  12   4  137.56    8.23
  -7  27   5   10.94    7.53
  -5  29   5   13.56    7.50
   0 -28   7   15.86    6.75
  -8 -15   7    0.73    4.14
   4 -34   8    7.64    8.00
  -1 -28   9    3.98    6.06
 -16   8   9  100.26    7.94
 -14  24  10   12.40    7.00
 -16  15  11    4.23    5.74
  18  -9  -3   33.72    4.43
  30 -34  -2    7.75    7.09
  12  16  -1   84.74    7.16
  -2  15   1 1394.13   48.12
   7  24   1   42.07    8.15
 -11   6   4 1557.34   52.01
  -8  26   5    3.53    6.78
  -4  30   5   -1.08    6.64
   4 -32   6    2.68    6.04
 -14  13   6  184.14   10.08
 -10  26   6   28.37    8.08
 -15  14   7    1.50    4.44
  -7 -18   8   16.50    4.75
 -15  19   8    2.24    6.19
 -15  21   9   70.06    8.53
 -13  26   9   23.13    7.13
  27 -24  -3   54.05    6.98
  32 -35  -2    5.75    6.55
  13 -22  -1    6.33    4.89
   1  -5   0 2078.00   67.97
   8  20   0  133.93    9.16
   6 -22   1  165.16    9.83
  -5  17   2  154.37    9.33
   5  27   2    4.01    7.53
   4 -26   3   58.20    7.14
  -9  12   3  868.28   30.88
   6 -31   4    2.18    6.28
   7 -34   5   13.46    6.65
  -3  31   5    7.61    7.10
   4 -33   7   18.49    8.10
 -15   8   7   34.10    4.54
 -11  27   7   21.25    6.84
 -10 -12   8   25.60    3.78
   3 -33   9    7.39    7.65
  32 -28  -3   -1.03    6.51
  23 -19  -3   94.54    7.65
  19  12  -2    3.40    4.56
  23 -33  -1    0.54    7.96
  17 -27  -1   76.75    8.01
  13  22   0    7.20    7.44
  14 -32   1    6.79    6.59
  15  26   1   -1.16    6.74
  16 -37   2   10.31    7.11
  13 -34   2   -5.19    6.95
   8 -31   3  101.68   10.71
   2  29   3   51.43    8.55
  -5  27   4   10.16    6.80
   3 -29   5   -1.23    6.61
  -9  25   5    3.03    6.01
 -14   7   6   52.88    4.84
 -13  20   6  122.24    9.31
  -8 -16   8  201.34   10.40
 -14  23   8  100.00    9.30
 -16  17   9   66.08    7.96
 -15   1  11    2.71    3.73
 -16  11  12   33.00    6.90
  34 -29  -3  105.83   10.24
  20   2  -3   63.92    3.21
  27 -31  -2   19.00    8.23
  20 -30  -1   97.61    8.46
  23 -37   0    5.51    6.49
  14 -28   0   70.70    7.66
  10 -23   0  267.26   13.34
  17 -35   1    0.41    7.83
  -7  20   3   31.30    6.00
  -6  26   4   17.53    6.34
  -4  28   4   30.95    8.39
  -1 -25   6   56.35    7.78
 -14  21   7    4.96    7.44
  -9 -14   8   63.53    5.45
 -16  12   8   10.38    4.98
 -14  -3  10    7.06    2.48
 -16  19  10   -0.74    6.24
 -16   6  11   -3.00    4.50
 -16  18  11   19.94    6.99
 -16  14  12   24.13    6.85
  36 -30  -3   14.71    6.16
  29 -25  -3    8.64    6.36
  22 -17  -3    7.38    4.51
  21 -25  -2   22.99    5.90
  13  17  -1   91.55    7.65
   9  21   0   49.28    6.35
   8  25   1   21.43    8.20
  12  26   1   19.94    7.43
   5 -24   2   -1.13    5.55
   1 -24   4  193.04   11.33
 -10  19   4  218.17   11.53
  -7  25   4    7.64    5.69
  -3  29   4   46.78    8.93
  -3 -20   5  104.85    8.06
 -13  12   5    2.76    4.19
 -10  24   5   26.57    6.48
   7 -35   6    4.36    7.40
 -14  16   6   60.60    6.49
 -15  17   7   26.27    6.36
 -12  26   7   68.52    8.50
 -15  23  10    2.06    6.56
  26 -22  -3   62.80    7.06
  19 -11  -3  378.44   15.04
  21   3  -3  174.69    6.93
  24 -28  -2    7.01    5.69
  13   9  -2   22.23    3.86
  12 -20  -1   12.28    5.95
  20 -34   0   17.57    7.28
  17 -31   0   14.45    6.48
  10 -27   1   -1.21    5.34
   5 -20   1   10.44    5.69
   6  28   2   45.21    8.15
  10  29   2    5.21    6.38
  11 -34   3   16.85    7.70
   3  30   3   29.02    7.48
   9 -34   4    2.51    6.31
  -9  -4   4  246.67    8.58
 -11  15   4    3.66    4.91
  -2  30   4   15.29    6.48
 -13   9   5   89.08    6.23
  -1 -27   8   58.10    7.99
 -16  15   8    1.89    4.70
 -12  28   8   10.39    7.49
 -16  17  12    8.63    6.95
  21 -15  -3  238.07   11.26
  20 -13  -3   55.07    5.39
  29 -32  -2   47.28    8.63
  14  10  -2   95.49    6.15
   6  -8  -1 3539.38  115.72
   0   9   0   20.47    3.25
   9 -29   2    4.73    5.76
  -2  23   2  269.03   13.79
  -1  24   2   52.68    7.03
  14 -37   3    1.78    6.71
   3 -24   3  192.62   11.16
  12 -37   4    7.29    5.99
  -8  24   4   75.10    7.63
  -9  -8   5  223.05    8.78
   3 -30   6   33.37    7.20
  -1 -26   7   34.91    7.00
   3 -32   8    1.93    6.43
 -16   9   8   43.66    5.49
  -2 -26   9    5.23    6.24
  31 -26  -3   71.71    9.39
  10   3  -2  442.55   14.95
  12   8  -2    8.46    3.50
  16 -25  -1    8.56    5.41
   5   9  -1    5.11    2.91
   9 -21   0   75.66    6.99
  -1  -8   1 1158.64   38.87
  -4   7   1  445.28   16.01
  -3  14   1  284.64   12.39
   2  22   1   87.25    7.74
  -5  -4   2 6997.82  226.25
   0  25   2  181.41   11.25
   5 -29   4   16.73    8.13
  -1  31   4  124.71   10.09
 -13  25   7   20.35    7.23
 -15  22   8   31.60    7.51
 -13  27   8   26.70    7.28
 -16  20   9    6.76    6.15
  18  -6  -3    0.99    2.94
  31 -33  -2    2.73    6.99
  15  11  -2   33.34    4.44
  11 -18  -1  747.91   27.83
  14  18  -1  281.90   14.11
   1  13   0 2925.62   96.98
  10  22   0   72.66    8.35
  14  23   0   19.87    7.19
   4 -18   1   60.77    6.44
   0  20   1   37.39    5.81
   3  23   1    3.44    5.91
   9  26   1    7.90    7.08
  -7   9   2 3896.28  127.53
  -6  16   2   39.51    5.79
  -3  22   2  687.95   26.90
   7 -29   3   88.38    8.80
  -9  15   3  651.73   24.50
   6 -32   5    5.90    6.63
   2 -27   5   78.30    8.90
  -4 -18   5   -2.41    4.46
 -13  15   5   10.08    4.74
 -11  23   5  179.21   11.06
  -2 -23   6   35.44    7.01
   3 -31   7    2.38    6.50
 -15  24   9   19.64    7.38
 -16  21  11  133.48   11.75
  33 -27  -3   54.07    8.64
  28 -23  -3  141.10   10.01
  25 -20  -3  110.05    8.25
  26 -29  -2    2.31    6.50
  20 -23  -2   44.57    6.36
  22 -31  -1   28.39    7.41
  19 -28  -1    2.00    4.70
  13 -26   0   71.36    7.45
  19 -36   1    3.43    7.39
  13 -30   1   84.71    8.30
  15 -35   2   25.43    8.06
  12 -32   2   12.24    7.66
   4 -22   2   35.99    5.34
   7  29   2   38.58    7.65
  -8  19   3   70.25    6.91
   4  31   3    8.80    6.60
  -9  23   4   -3.36    5.50
 -16  18   8   29.04    6.89
   2 -31   9    6.93    7.24
 -16   5   9  191.23    9.86
  35 -28  -3   27.27    7.63
  18  -3  -3   11.48    2.10
  33 -34  -2   25.47    7.26
  10  -3  -2  221.82    8.01
  27 -35  -1    5.35    7.50
  10 -16  -1  413.87   16.86
  22 -35   0    4.59    6.79
  16 -33   1   90.65    9.90
   9 -25   1   25.50    5.95
  -1  19   1  122.34    8.69
   4  24   1    6.83    5.36
  13  27   1   82.47    8.98
  -7   6   2  228.28    8.95
  -4  21   2  133.71    8.66
   2  27   2    4.51    6.86
  -4  26   3   28.00    6.34
  -3  27   3    8.04    6.58
  -2  28   3   71.84    8.95
 -14  19   6    0.20    4.69
 -15  20   7   49.06    8.13
  -4 -23  10   -0.09    5.00
 -16   4  10    7.59    3.90
 -17  12  10    3.14    5.13
 -17  15  10    3.99    5.63
  22   4  -3   19.99    2.65
  23 -26  -2   11.68    5.56
  16  12  -2    0.29    3.85
   7 -10  -1 1384.69   46.63
   8 -19   0   14.34    5.64
   3 -16   1  284.72   12.64
  -4  10   1  733.98   25.78
  -7  12   2 1625.55   54.95
   2 -22   3    8.41    4.69
  -5  25   3  303.42   15.16
   9 -35   5   -3.36    6.29
  -5 -16   5  241.11   11.33
 -13  23   6   16.54    6.76
  -9  30   6  186.18   12.63
  -8  31   6   74.72    9.09
  -2 -25   8   -0.90    5.56
 -14  26   8   73.97    8.59
 -17  14  11   29.37    6.59
  24 -18  -3  270.15   13.04
  29 -36  -1   30.08    7.60
  15 -23  -1   21.17    5.61
   9 -14  -1    5.81    3.90
   8 -12  -1  219.84    9.81
   4   5  -1    4.53    2.10
  19 -32   0    4.28    5.76
  16 -29   0    6.66    5.71
   0 -10   1  224.06    9.38
   5  25   1   -5.89    6.86
   8 -27   2   27.25    6.26
   3  28   2   22.37    7.90
  10 -32   3    9.11    7.61
  -6  24   3  602.19   24.60
  -1  29   3   61.05    9.06
   8 -32   4   71.19    8.61
 -11  18   4  190.90   10.43
  -7  30   5   59.40    8.74
  -6  31   5   12.79    6.95
   6 -33   6   34.53    8.15
 -10  29   6   44.11    8.21
 -15   5   7   72.72    5.06
 -14  24   7   -1.35    6.48
 -17  18  10  110.65    9.65
 -17  11  11  133.68   10.06
 -17  17  11   -2.83    6.06
  30 -24  -3   81.82    8.58
  28 -30  -2   55.72    8.94
  11   7  -2   23.34    3.45
   8  15  -1   19.60    4.69
   9  16  -1   11.20    4.61
  15  19  -1    5.94    6.34
  11  23   0   65.18    8.30
   2 -14   1  706.08   25.50
   1 -12   1  286.33   11.68
  -4   4   1   24.54    3.08
  -2  18   1  511.19   20.62
  10  27   1  161.76   12.01
   3 -20   2  145.93    8.86
  -5  20   2   23.59    6.08
   8  30   2   19.40    7.26
  13 -35   3    2.05    7.23
  -1 -20   4   10.75    5.21
  -6 -14   5  330.57   13.74
  -8 -10   5  106.17    5.71
 -13  18   5  123.88    8.41
 -12  22   5   -2.95    5.30
  -8  29   5    8.26    7.75
   6 -34   7   -1.45    7.15
 -11  30   7   23.87    5.98
  -3 -24   9   18.67    6.16
 -17  16   9   32.57    6.54
  27 -21  -3  363.53   16.55
  19 -21  -2   16.76    5.68
   7  14  -1   -2.59    4.76
  24 -36   0   11.40    7.54
   7 -17   0  258.60   12.18
   2  -7   0  442.29   15.90
   4  19   0   86.33    7.30
   5  20   0  101.95    8.19
  15  24   0   13.10    6.76
  21 -37   1   18.27    7.86
  -9   3   3   54.58    3.19
  11 -35   4  142.22   11.24
   4 -27   4   43.38    7.36
 -10  22   4  236.02   12.58
   1 -25   5  119.29   10.10
  -7 -12   5    6.05    3.28
 -13   6   5   97.41    5.58
  -9  28   5   12.49    7.78
   2 -28   6   19.07    6.85
  -3 -21   6    9.11    6.86
 -11  28   6   96.36    9.89
   2 -30   8   99.28    9.99
 -16  21   8   83.36    8.79
 -16  23   9    8.93    6.24
 -17   9  10    0.28    4.53
  32 -25  -3   13.65    7.51
  23 -16  -3  173.08    9.73
  30 -31  -2    6.39    8.36
  25 -27  -2  110.20    9.03
  21 -29  -1  127.39    9.70
  18 -26  -1   35.46    6.54
  10  17  -1   94.41    7.40
  12 -24   0  229.16   12.19
   3  18   0  294.68   13.63
  12 -28   1  104.72    8.30
   6  26   1   26.83    8.45
   4  29   2   97.58    9.91
   6 -27   3  396.01   18.00
  -7  23   3   73.04    7.03
   5 -30   5   48.32    8.29
   2 -29   7    3.24    7.01
 -16  13   7   19.57    5.01
 -12  29   7    0.01    6.44
 -15  25   8   26.40    7.48
 -17  10   9   32.95    5.81
  34 -26  -3  101.49    9.76
  19  -8  -3  344.04   13.34
  22 -24  -2   36.03    6.26
  17  13  -2    1.73    4.30
   0  12   0  468.27   17.67
  18 -34   1    8.05    6.85
   8 -23   1   15.05    5.26
  17 -36   2    0.86    7.21
  11 -30   2   54.12    7.61
   1 -20   3   18.72    5.14
  -9  18   3  241.92   12.39
   1  31   3    9.21    5.89
  -6  29   4    1.10    7.48
  -5  30   4    4.23    7.38
 -10  27   5    1.19    7.26
 -15  12   6    5.41    4.19
 -15  15   6  319.48   14.50
 -16  16   7   11.46    5.09
 -16   6   8    9.75    3.88
 -17  19   9   16.33    6.25
 -17  20  11   24.17    7.25
 -17  13  12    4.26    5.54
 -17  16  12    3.53    5.65
  34 -33  -2   14.33    6.80
  32 -32  -2    1.20    6.84
  26 -33  -1   26.87    8.56
   6  13  -1   17.20    4.78
  11  18  -1  219.94   11.56
  21 -33   0   20.57    8.21
   6 -15   0  339.85   14.13
   2  17   0  154.50    9.35
   7  22   0  109.94    8.43
  12  24   0    6.11    7.06
  15 -31   1   54.31    7.76
  -4  13   1  462.61   17.78
  14 -33   2    0.45    7.76
  -7  28   4   13.80    6.58
  -4  31   4  120.33   10.91
 -12   1   5   48.46    3.01
 -14  22   6   27.08    6.53
 -15  23   7   -0.61    6.75
 -13  28   7   -3.26    6.45
   1 -29   9   -1.30    6.33
 -15  27   9   40.97    7.78
  -5 -21  10   22.24    5.96
 -17  21  10   28.80    7.48
  29 -22  -3  102.50    8.69
  22 -14  -3  193.50    9.81
  36 -34  -2   -2.55    6.48
  18 -19  -2   -0.61    4.75
  15 -27   0  158.69   10.33
  -3  17   1  105.13    7.83
   7  27   1   75.71    9.29
  11  28   1   47.71    8.40
   7 -25   2    4.48    5.78
   2 -18   2  278.77   12.98
  -7  15   2  202.07   10.16
  -6  19   2   49.68    6.84
   5  30   2   10.24    6.70
  -2 -18   4  705.27   26.42
 -12  14   4   27.67    5.78
  -8  27   4   -0.16    6.21
  -3  32   4   48.99    8.06
   8 -33   5   30.73    6.98
  -3 -23   8    3.70    5.56
 -17   8  11   51.24    6.71
 -17  19  12    8.51    6.48
  26 -19  -3  177.48   10.41
  21 -12  -3  563.73   21.12
  20 -10  -3   12.39    3.61
  27 -28  -2  104.00    9.45
  16  20  -1   51.96    7.98
  18 -30   0   69.86    7.93
   5 -13   0  151.21    7.74
   3  -9   0  163.10    7.45
   9 -30   3  217.69   13.35
 -10  11   3 1375.45   46.83
  -8  22   3  438.51   18.92
   2  32   3   24.63    7.26
   7 -30   4   31.48    8.79
  11 -36   5   -2.23    6.45
 -11  26   5   32.15    7.18
  -4 -19   6   26.80    6.13
 -14   4   6  675.19   23.65
 -15  18   6  267.56   13.36
 -16  10   7    2.86    3.90
 -16  19   7   66.82    8.41
   5 -33   8   56.62    9.06
 -17  14   8  265.33   13.51
  31 -23  -3  102.83    9.71
  28 -34  -1   16.35    7.84
  12  19  -1   32.88    6.25
  11 -22   0   96.60    8.26
   4 -11   0  209.63    8.99
   8  23   0  203.85   12.31
 -10  14   3 1047.47   37.03
   3 -25   4  159.06   10.41
 -11   3   4  340.00   12.26
 -11  21   4  211.49   11.59
   5 -31   6   44.22    7.29
 -17  17   8   15.89    6.13
 -14  29   8   38.07    7.64
  -4 -22   9   55.61    7.05
 -15   0   9  119.83    6.18
 -17  22   9   50.83    7.64
 -16   3  11   -0.11    3.71
  18  14  -2   32.19    5.24
  17 -24  -1  102.16    8.15
  20 -35   1   -0.99    7.90
   7 -21   1   50.72    6.60
  19 -37   2   29.74    7.95
  -3  25   2  344.83   16.50
  -2  26   2   86.90    8.01
  12 -33   3    8.83    7.53
   5 -25   3  121.72    8.84
   0 -18   3   88.80    6.81
  13 -36   4  148.78   11.51
  10 -33   4   45.88    7.93
 -12  17   4    3.54    4.61
  -9  26   4    5.79    5.36
   0 -23   5    6.48    5.99
   1 -26   6   -2.94    5.83
   5 -32   7    6.51    6.99
 -14  27   7   90.36    9.28
 -16  24   8  239.40   14.06
 -16  26   9   11.23    7.20
  35 -25  -3   23.59    7.14
  33 -24  -3   45.89    8.38
  29 -29  -2    5.24    8.31
  24 -25  -2  300.66   14.78
  21 -22  -2  124.27    8.70
  30 -35  -1   11.60    7.23
  20 -27  -1  163.47   10.71
  13 -19  -1   18.77    5.83
   5  12  -1  209.71    9.75
  23 -34   0   73.57    9.99
  11 -26   1   92.95    8.18
   1  24   1   42.02    6.65
   8  28   1   35.67    7.41
   1 -16   2   83.31    6.55
   0  28   2    0.94    6.86
   6  31   2    5.83    6.45
   4 -28   5  103.55    9.53
 -14  14   5   83.90    6.58
 -12  25   5    1.65    5.89
   8 -34   6   12.38    7.49
 -15   9   6   72.77    5.65
   1 -28   8   36.37    7.20
 -17  11   8  328.34   14.99
 -17  24  10    8.23    7.14
  28 -20  -3  141.38    9.33
  25 -17  -3   46.41    5.78
  17 -17  -2    2.36    5.16
   9  24   0   20.03    7.21
  13  25   0   14.39    6.35
   2  25   1   92.94    8.60
  12  29   1    2.49    6.18
  10 -28   2    1.46    5.38
  -4  24   2   33.14    6.35
 -10   8   3  782.06   27.19
  -3 -16   4  361.35   15.05
 -12   8   4 2398.05   79.44
 -17  20   8   39.03    7.33
   4 -32   9    0.88    6.31
 -18  17  10  167.82   11.59
  31 -30  -2   18.64    7.41
  25 -31  -1   -3.81    7.40
  13  20  -1  101.65    9.40
  17 -32   1    0.58    6.66
  14 -29   1   33.57    6.60
   3  26   1   24.72    6.80
  16 -34   2   57.80    9.39
  13 -31   2   15.38    6.86
   6 -23   2   38.12    5.88
  -4  -6   2 2431.06   79.42
   1  29   2   39.97    8.65
  -9  21   3  102.01    8.05
  -5  28   3   96.96    9.19
  -4  29   3   24.25    7.79
  -3  30   3   21.52    8.11
 -10  25   4   19.20    5.94
 -14  11   5  294.67   12.58
 -14  17   5   92.40    7.46
 -15  21   6   27.94    6.73
 -16  22   7    3.63    7.51
 -15  28   8    4.09    6.30
  -6 -19  10   12.18    5.35
 -18  14  10   17.19    6.01
 -18  16  11    1.56    5.69
  37 -33  -2   -1.04    6.14
  35 -32  -2    4.36    6.26
  33 -31  -2   30.15    8.36
  10   6  -2   49.01    3.66
  25 -35   0   24.23    8.30
  20 -31   0   82.01    8.80
  14 -25   0   23.42    5.86
  -1   8   0 1667.29   55.35
  -4  16   1  789.20   28.85
   0 -14   2   44.28    5.26
  -7  18   2   13.39    5.66
  -5  23   2   95.29    8.05
 -10  17   3  696.08   26.37
  -6  27   3  170.86   11.04
  -2  31   3   37.09    8.38
  -8  32   5    7.58    6.74
  -5 -17   6   61.55    6.33
 -14  25   6   29.82    7.83
 -11  31   6  106.67   10.04
  -4 -20   7    7.83    5.31
 -15  26   7   75.12    9.48
  -4 -21   8   -0.15    4.84
   0 -27   9    1.41    6.08
  -1 -26  10   -0.31    6.50
 -18  20  10  104.52   10.05
 -18  13  11   -2.58    5.76
 -18  19  11    4.28    6.05
  30 -21  -3  240.72   13.10
  26 -26  -2    6.59    5.93
  12 -17  -1  199.80   10.54
  17 -28   0   73.70    7.36
  10 -20   0    0.89    5.74
  22 -36   1   36.49    8.44
  -2  21   1    0.33    4.89
   4  27   1    2.98    7.06
   2  30   2   33.63    7.94
  17 -37   3   48.94    7.90
  -1 -16   3  387.37   15.95
  -4 -14   4  143.77    7.68
  -9  31   5   85.80    9.48
 -17   7   9   36.81    5.26
 -18  18   9   17.95    6.36
 -17  25   9   39.86    7.45
  24 -15  -3  438.00   17.84
  20 -20  -2   -0.34    4.61
  16 -15  -2   66.80    6.01
  13  12  -2   29.58    4.54
  27 -32  -1   29.85    8.89
  16 -22  -1  193.64   11.05
   0  15   0  477.82   18.73
  10  25   0   20.65    7.83
   6 -19   1    4.21    5.34
   9  29   1   13.04    6.80
   8 -28   3  146.05   10.21
  -7  26   3   32.70    6.53
   6 -28   4   22.82    7.21
   2 -23   4    2.88    5.06
 -12  20   4   37.61    6.31
   7 -31   5   43.91    7.48
  -1 -21   5    1.95    5.15
 -13  24   5  139.67    9.78
 -10  30   5   92.34    9.25
 -12  30   6  138.45   11.11
 -17  23   8   73.40    8.20
 -17   6  10   -1.59    3.88
  32 -22  -3   14.29    7.00
  27 -18  -3  405.60   17.43
  19  -5  -3  142.82    6.29
  23 -23  -2   87.16    7.99
  11  -5  -2   17.03    2.40
  12  11  -2  283.75   11.95
  14  13  -2   82.90    6.36
  19 -25  -1  172.46   10.68
   5  -3  -1  661.90   22.08
  27 -36   0   17.12    7.33
  -1  11   0  728.63   25.73
  10 -24   1  122.39    8.70
  -1 -12   2    1.29    3.54
   4 -23   3   97.56    8.21
  -8  -6   4   25.42    2.94
 -11  24   4   17.75    5.86
  10 -34   5    5.35    7.15
 -14  20   5  318.43   14.96
   4 -29   6   12.74    6.41
   0 -24   6   26.39    6.49
   4 -31   8   67.96    9.85
  -5 -20   9   45.69    6.55
 -18  11  10   14.76    5.06
 -18  22  11   40.72    8.56
 -18  18  12   10.05    5.34
  34 -23  -3   15.14    7.09
  28 -27  -2  202.85   12.80
  14  21  -1  139.96   10.73
  19 -33   1    3.28    7.45
  -3  20   1    5.68    5.65
   5  28   1    0.35    7.98
  -3  -8   2  497.47   17.59
  -8  11   2  485.50   18.09
   3  31   2   25.75    7.35
  -8  25   3  371.88   17.29
   0  33   3    8.88    6.88
 -11  29   5    1.98    6.60
 -14   0   7   -0.33    1.93
 -18  21   9   19.05    6.60
 -18  23  10   58.97    8.84
  23 -13  -3   96.96    6.79
  15 -13  -2  707.04   25.69
  15  14  -2   22.44    4.75
  29 -33  -1  149.21   11.99
  11 -15  -1  407.75   16.36
   4  11  -1  377.84   14.61
   7  17  -1   88.85    7.08
   8  18  -1   48.59    5.96
  22 -32   0   59.41    8.91
   3  21   0   10.26    4.96
   4  22   0  134.89    9.18
   5  23   0  273.68   13.85
  18 -35   2  130.46   11.30
   9 -26   2    0.55    5.21
  -2 -10   2  568.76   20.33
  -8  14   2    1.43    4.06
  -2 -14   3   76.50    6.06
  12 -34   4    9.80    6.85
   9 -31   4   -0.38    6.89
  -5 -12   4    0.45    3.36
  -8  30   4    2.29    7.74
  -7  31   4   40.14    8.61
  -6  32   4   76.21    9.19
  -5  33   4   -0.39    6.41
   3 -26   5   18.39    7.64
  -6 -15   6   38.08    5.16
 -15  24   6   15.01    7.18
 -17  15   7    5.58    4.85
 -17  18   7   -3.14    5.38
 -14  30   7   51.47    8.63
   0 -26   8   26.13    7.08
 -18  12   9   36.39    5.68
 -15  -1  10   17.60    2.75
  30 -28  -2   71.40    9.33
  11  10  -2  117.10    6.65
  31 -34  -1   40.67    8.23
   9  19  -1    1.46    4.75
  13 -23   0  138.37    9.13
   9 -18   0    6.46    5.20
  -1   5   0 1936.98   63.43
   2  20   0  141.40    9.18
  16 -30   1    7.38    5.78
  13 -27   1    5.60    5.45
  -5   9   1    3.89    3.14
  -5  12   1  706.47   25.23
  10  30   1   79.54    9.15
   5 -21   2  472.38   19.34
 -10  20   3  265.23   13.01
  10 -35   6    0.80    7.40
   7 -32   6   15.96    7.05
 -16  17   6  207.69   11.21
   0 -25   7    5.60    5.59
 -16   7   7   35.83    4.25
 -16  25   7    5.76    6.21
  29 -19  -3  156.11    9.78
  38 -32  -2    2.59    6.25
  33 -35  -1   10.51    6.51
   6  16  -1  182.51    9.79
  19 -29   0  101.11    8.83
   6  24   0   63.23    7.95
  11  26   0   12.88    6.35
   5 -17   1   80.82    6.71
   6  29   1    6.88    7.43
  15 -32   2  137.72   11.14
  12 -29   2  114.19    9.06
   4  32   2   55.03    8.25
  -6 -10   4   33.60    4.11
  -7  -8   4  270.51   10.56
  -9  29   4    5.01    7.38
 -12  28   5    7.51    7.75
 -16  14   6  335.82   14.80
  -5 -18   7   68.49    7.31
  -5 -19   8   60.43    6.66
   3 -30   9    9.39    6.69
  -7 -17  10   -0.50    4.56
 -18  10  11    8.81    5.46
  26 -16  -3  278.85   13.01
  22 -11  -3  322.48   13.31
  36 -31  -2    2.28    6.24
  34 -30  -2   34.51    7.96
  32 -29  -2   -2.14    7.11
  25 -24  -2  138.83    9.36
  19 -18  -2    6.29    5.21
  14 -11  -2  507.89   18.97
  12  -7  -2  249.87    9.79
  15 -20  -1   13.09    5.34
  10  20  -1  131.54    9.18
  24 -33   0   15.24    8.31
  16 -26   0  204.03   11.76
   1  19   0  244.62   12.21
  -9  24   3  646.26   25.92
 -16  20   6   21.64    5.56
 -14  28   6   -1.20    6.86
 -17  21   7    9.81    7.11
 -15  29   7  104.39    9.89
 -17   8   8  210.63   10.56
 -18  16   8   68.62    6.73
 -18  19   8   -3.48    5.66
 -17  26   8   43.36    7.49
 -18  24   9   11.74    7.15
   2 -29  10    0.05    6.83
  31 -20  -3   34.82    7.38
  21  -9  -3  212.89    9.40
  20  -7  -3   95.93    5.43
  22 -21  -2    3.38    4.68
  13  -9  -2   38.54    3.78
  16  15  -2    4.71    4.34
  10 -13  -1  522.10   19.58
   7  25   0   70.16    8.50
  21 -34   1   18.22    8.41
  -4  19   1  596.75   23.44
  -7   3   2   10.51    1.89
  -8  17   2    6.36    4.59
  -7  21   2  183.33   10.66
  -3 -12   3  265.90   11.43
   1 -21   4  544.09   21.95
 -13  16   4    0.18    4.38
 -12  23   4   35.74    6.25
 -10  28   4    1.84    6.43
  -2 -19   5  194.52   10.31
 -14   8   5   22.22    3.74
  -1 -25   9   55.21    8.03
  -2 -24  10   11.63    6.36
  33 -21  -3    8.24    7.26
  26 -30  -1   39.73    7.96
  18 -23  -1   88.05    7.56
   5  15  -1   13.44    5.41
  -1  14   0 1450.60   49.57
   9 -22   1   10.74    5.59
  -5  15   1 2062.44   69.46
  20 -36   2   -0.18    7.20
  -8   8   2 1372.54   45.96
  -4  27   2    3.19    5.53
  -3  28   2   17.60    6.63
  16 -35   3   16.73    7.55
   3 -21   3   52.37    6.46
   5 -26   4   11.25    5.73
   6 -29   5    6.00    7.16
  -7 -13   6  117.94    6.94
 -17  12   7   40.64    5.33
  -6 -18   9   13.55    4.81
 -17   5  11   -0.99    4.08
  27 -25  -2  179.39   10.99
  11  21  -1  277.35   14.45
  26 -34   0   64.53    9.95
  12  27   0   13.25    6.98
   0  26   1  103.22    8.68
   7  30   1   45.31    7.74
  -1  30   2   10.01    7.89
 -11  13   3  299.62   13.03
 -11  16   3  111.58    7.80
 -13  19   4   52.93    6.19
  12 -35   5    2.11    6.26
 -13  27   5   24.29    7.71
   3 -27   6   70.69    8.20
  -1 -22   6   63.98    8.26
 -18  22   8    6.45    6.11
 -19  19  10    9.45    6.06
 -19  18  11    1.24    5.74
   8 -16   0  165.21    8.96
   8  26   0   91.19    9.44
   4 -15   1  286.40   12.35
   1  27   1   17.95    6.75
  11  31   1   10.36    6.41
   4 -19   2   37.07    6.10
  -5  26   2  118.67    9.23
   0  31   2   14.09    7.74
  -4 -10   3 1120.80   38.02
  -6  30   3    2.48    7.61
  -5  31   3   55.35    8.90
  -4  32   3   21.33    7.56
  14 -35   4  190.29   13.41
 -11  27   4    7.91    5.78
   9 -32   5    3.65    6.16
 -15  16   5   69.61    6.44
 -17  24   7    2.64    5.88
   3 -29   8   13.33    7.35
 -18  13   8  161.66    9.98
 -19  16  10   35.69    6.40
 -19  21  11   23.20    7.26
  28 -17  -3    1.00    4.78
  25 -14  -3   13.18    4.80
  39 -31  -2    1.20    6.28
  18 -16  -2  287.30   13.13
  10   9  -2   18.09    3.79
  17  16  -2   41.36    5.64
  28 -31  -1    2.61    7.93
   9 -11  -1 2272.57   75.45
  21 -30   0   41.08    7.21
  12 -21   0  139.90    9.74
  23 -35   1   -2.91    6.80
  18 -31   1    0.56    6.23
  -2  24   1   16.68    5.90
   2  28   1   22.77    8.71
  17 -33   2   13.21    8.24
   8 -24   2   75.27    7.28
 -10  23   3   26.80    5.90
  -7  29   3   25.75    7.21
  -3  33   3   11.26    6.93
   8 -29   4  135.33   11.34
   2 -24   5   90.40    8.73
 -15  19   5    6.09    5.40
 -10  33   5  123.14   10.55
 -16  11   6  118.33    7.53
 -16  23   6   14.91    6.39
 -15  27   6   36.08    8.05
   3 -28   7    7.98    6.29
 -16  28   7    3.50    6.20
 -19  22  10   29.72    7.89
 -19  15  11   48.41    7.44
  29 -26  -2   16.14    7.25
  30 -32  -1   98.01   10.44
  14 -18  -1   -3.41    5.21
   6  -5  -1 1027.03   34.22
  12  22  -1   77.24    8.90
  15 -28   1  114.39    9.21
  12 -25   1   74.30    7.44
  -6  25   2   82.47    8.06
   1  32   2  100.06    9.99
  11 -32   4   83.00    9.45
 -15   6   6   50.23    4.30
 -13  32   6   30.64    7.21
  -6 -16   7   11.43    5.40
   6 -32   8    8.49    7.39
  -1 -24   8    8.19    6.46
 -18  27   9   41.14    7.70
  -8 -15  10    1.18    4.18
  37 -30  -2    9.00    6.96
  31 -27  -2  123.23   10.48
  24 -22  -2  161.54    9.95
  34 -34  -1   40.04    7.78
  32 -33  -1  182.44   12.90
   4  14  -1    2.34    4.80
  18 -27   0  214.76   12.36
  -3  23   1  259.36   13.28
   3  29   1   17.97    7.89
   8  31   1   27.75    7.50
  14 -30   2   52.48    7.55
  11 -27   2    5.91    5.55
  -8  20   2   14.38    5.84
  18 -36   3    4.65    7.08
 -11  19   3  157.74    9.75
  -8  28   3  216.54   12.33
 -15  13   5  155.70    8.63
 -11  32   5   -1.29    6.55
   9 -33   6   14.04    6.63
   6 -30   6   36.77    7.03
  -8 -11   6   12.25    3.33
  -1 -23   7   12.25    5.94
  -6 -17   8   67.87    6.50
 -18  25   8    9.79    6.78
 -17  29   8   27.50    7.35
 -16   2   9  243.17   10.24
  30 -18  -3  137.93    9.54
  35 -29  -2    4.14    7.08
  33 -28  -2   71.20    9.58
  21 -19  -2   87.59    7.39
   8  -9  -1 1147.59   38.82
   3   7  -1 1437.41   47.71
  15 -24   0  320.93   15.15
   9  27   0   26.10    7.68
  25 -36   1   58.65    9.16
  -5  18   1 1255.98   44.21
   2  33   2   13.88    6.65
   0 -19   4  757.21   28.37
 -13  10   4   22.17    4.63
 -13  22   4  141.42    9.46
  -3 -17   5  177.44    9.73
 -14  26   5   67.13    8.28
   9 -34   7   -1.25    7.23
   6 -31   7   24.43    7.65
   2 -28   9   11.03    6.89
 -18   9   9    1.80    4.11
 -19  23   9   29.02    7.23
 -18   8  10    5.05    4.43
 -19  25  10   29.82    7.61
  32 -19  -3    8.34    6.33
  21   6  -3  162.89    7.23
  17 -21  -1   94.44    7.68
   7  -7  -1    6.01    2.56
  23 -31   0  203.12   12.89
   7 -14   0  810.59   28.94
   8 -20   1   96.64    8.04
  -5   6   1 4146.87  134.92
   4  30   1   10.34    6.76
 -10   5   3  439.31   15.53
 -11  10   3  409.98   15.74
 -12  26   4   16.89    5.95
  -8  33   4   10.79    7.29
  -7  34   4   24.50    7.56
 -15  22   5   -2.76    5.04
 -12  31   5  133.14   10.99
 -19  13  10   11.71    5.31
  27 -15  -3  257.36   12.30
  24 -12  -3  219.99   10.39
  20   5  -3  289.45   10.79
  25 -28  -1    4.88    5.80
  13  23  -1    1.99    6.89
  -1  17   0 1030.69   36.78
  20 -32   1    0.89    7.01
   3 -13   1   40.73    4.31
  19 -34   2  132.39   11.81
  -7  24   2   83.57    7.79
  -9  27   3  316.10   15.76
  16 -36   4  113.97   10.38
   4 -24   4  141.50    9.65
  -9  32   4    5.74    6.39
 -16  26   6   19.37    7.40
 -18  20   7  173.26   11.68
 -17  27   7   49.17    8.29
  -2 -23   9    6.04    5.81
  -7 -16   9    2.93    4.34
 -19  14   9   74.27    7.56
   1 -27  10   -5.06    6.51
  -3 -22  10   27.85    6.94
  26 -23  -2   -2.51    5.48
  17 -14  -2  373.69   15.54
   2  23   0  237.86   12.89
   3  24   0   63.46    7.08
   4  25   0   65.60    7.53
  -4  22   1   13.28    5.23
   9  32   1    9.03    6.60
   3 -17   2  387.03   16.34
  15 -33   3    8.90    7.76
 -12   5   4 1764.80   58.37
 -10  31   4   26.94    8.05
   5 -27   5   70.49    8.64
 -13  30   5   58.32    9.05
  -2 -20   6   26.73    6.66
  -9  -9   6   73.74    4.63
 -18  17   7   90.01    7.71
   5 -31   9    1.86    7.53
  12  14  -2  406.08   16.55
  13  15  -2    1.26    4.41
   7  20  -1  179.48   10.39
  25 -32   0   63.43    9.40
  11 -19   0   19.98    5.83
   1  22   0  119.97    8.53
  10  28   0   13.23    7.18
   5  31   1    9.10    7.35
   7 -22   2   81.05    7.21
  -9  16   2   46.68    5.70
  11 -33   5   22.04    7.68
   2 -25   6   10.69    6.69
 -17  19   6   19.95    5.45
 -15  30   6   56.66    8.24
 -16  31   7    1.03    6.26
 -18  28   8    3.56    6.10
 -19  26   9   37.62    8.15
 -19  12  11   81.17    8.04
  11  13  -2  259.51   11.70
  27 -29  -1   59.88    8.21
  13 -16  -1  146.51    8.40
   6  19  -1  187.10   10.26
   8  21  -1  136.64    9.38
  20 -28   0  137.27    9.58
  -2  10   0  611.48   21.78
  -2  13   0 1224.40   42.06
   5  26   0  194.05   12.41
  17 -29   1   35.91    6.91
  -9  13   2  122.36    7.11
  12 -30   3  142.17   10.79
 -10  26   3    8.90    5.88
  13 -33   4   48.84    8.40
   8 -30   5   46.74    7.63
   1 -22   5    2.44    5.51
 -13   3   5  166.65    6.86
 -17  16   6   50.58    5.83
 -17  22   6   65.95    7.84
  -7 -14   7    5.40    4.86
 -18  23   7   57.20    7.89
   2 -27   8  121.33   10.23
 -19  18   8    6.13    5.31
 -19  21   8    7.24    5.93
  29 -16  -3  143.47    9.21
  23 -10  -3   54.22    4.95
  38 -29  -2    0.93    6.51
  28 -24  -2  261.65   13.70
  23 -20  -2   -0.79    5.24
  14  16  -2   60.33    6.15
   5  18  -1  107.54    7.63
   9  22  -1   34.21    6.65
  22 -33   1    9.35    7.35
  11 -23   1  452.05   19.17
  16 -31   2   60.90    8.38
  -8  23   2   42.33    6.46
   7 -27   4    0.74    5.53
 -13  25   4   55.66    7.08
 -11  30   4   35.43    8.26
 -10  -7   6  114.13    5.43
   2 -26   7    5.90    5.95
 -17   9   7    7.29    3.85
 -18  10   8   76.42    6.50
   4 -30  10   -1.71    7.26
  -9 -13  10    2.75    3.90
  36 -28  -2    3.84    6.85
  30 -25  -2   83.69    8.69
  20 -17  -2  126.19    8.09
   9   5  -2  113.03    5.01
  29 -30  -1   68.99    9.45
   3  13  -1  133.98    7.68
  17 -25   0   76.06    7.64
   6 -12   0  246.11   10.54
   0  21   0  139.12    9.00
   6  27   0    8.75    8.03
  14 -26   1  402.07   18.15
   2 -11   1    1.89    3.24
  -6  14   1  186.58    9.29
   6  32   1    5.65    6.53
  21 -35   2   98.58   10.39
  -9  19   2   14.29    5.79
  -5  29   2    9.01    6.58
  -4  30   2    6.19    7.44
  -2  32   2   42.69    8.18
  10 -30   4   54.05    8.70
 -14  18   4  159.09    9.36
  -4 -15   5   -0.19    4.09
 -14  29   5    2.16    7.34
  -2 -21   7  124.23    9.34
 -18  14   7   18.27    5.15
  -2 -22   8    4.49    5.63
  -7 -15   8   19.73    4.71
 -19  24   8   63.55    8.29
 -16   1  10    5.78    2.90
 -20  21  10   49.13    7.79
 -18   7  11    0.54    4.26
 -20  20  11    1.59    6.14
  33 -18  -3   -0.83    5.49
  31 -17  -3   11.70    6.15
  26 -13  -3  171.23    9.31
  34 -27  -2   73.20    9.45
  32 -26  -2    8.98    8.00
  16 -12  -2  135.69    7.76
   9   8  -2   17.10    3.45
  15  17  -2    2.60    5.05
  35 -33  -1   90.95    9.56
  33 -32  -1   29.13    7.86
  31 -31  -1   11.91    7.88
  29 -34   0   60.65    9.14
  14 -22   0   26.40    6.24
  11  29   0   22.42    6.81
  -6  11   1  239.07   10.18
  -5  21   1  107.92    8.66
  13 -28   2   31.25    6.48
  10 -25   2   14.01    5.69
  -1  33   2   45.04    8.05
  -6  33   3    4.91    7.31
  -1 -17   4    8.16    4.18
  11 -34   6   -1.69    6.39
   5 -28   6   29.35    7.38
   8 -33   8   10.64    7.31
   5 -30   8  176.54   12.96
 -20  18  10   57.02    7.89
 -20  24  10   13.73    7.15
 -20  23  11   -0.28    7.43
  22  -8  -3   80.62    5.18
  10  12  -2   50.63    4.76
  16 -19  -1  257.25   12.86
   4  17  -1   95.19    6.96
  10  23  -1   12.20    7.16
  31 -35   0   -0.26    6.81
  -2  16   0 1169.93   40.98
   7  28   0   48.71    7.98
  24 -34   1   69.21    9.86
   7 -18   1   90.55    7.50
  -6  17   1  327.14   14.24
  -1  28   1  288.02   15.30
   0  29   1   49.26    8.55
  -6  28   2   16.84    6.14
  17 -34   3   14.60    7.61
 -12  18   3  152.37    9.54
  -7  32   3   61.45    9.54
  -5  34   3   67.51    8.90
 -14  21   4  290.48   14.01
 -12  29   4   28.49    7.64
 -15  10   5  354.25   14.28
   8 -31   6   14.04    6.95
 -17  25   6   96.64   10.28
 -16  29   6   41.06    8.10
 -18  26   7    6.40    6.15
 -19  15   8   23.84    5.69
 -20  17  11   11.33    6.36
  19   4  -3   36.54    2.74
  22 -29   0   87.53    8.46
   1  30   1   -1.80    7.34
  23 -36   2   17.84    7.75
   2 -15   2  703.17   25.82
   0  34   2    4.98    6.68
 -12  15   3  252.16   12.15
 -11  25   3  602.29   24.57
  -8  31   3   43.56    8.79
   3 -22   4  438.29   18.87
 -16  18   5  145.86    9.00
 -16  21   5  264.84   13.54
   8 -32   7   48.34    8.58
   5 -29   7   17.73    6.76
   1 -26   9    7.19    6.86
  20  -4  -3  107.85    5.13
  25 -21  -2   75.51    7.04
  24 -26  -1    6.06    5.39
  12 -14  -1   60.36    5.44
  19 -30   1   19.13    6.33
   2  31   1    9.70    6.88
  -9  10   2  120.92    6.60
  -7  27   2    7.83    5.91
  13 -34   5   -2.13    6.46
 -12  34   5  152.01   11.93
  -3 -18   6   20.00    5.33
 -17  13   6  157.44    9.03
 -15   2   7    8.59    2.60
 -19  27   8   37.17    7.89
  -8 -14   9   31.02    4.98
 -20  19   9   10.91    6.11
  21  -6  -3   82.39    4.84
  11  24  -1   69.39    8.96
  10 -17   0  623.58   23.70
   5 -10   0  192.20    8.46
  26 -35   1    8.28    7.65
   1  -9   1 1250.48   42.04
  18 -32   2  252.87   14.75
  14 -31   3    5.48    7.28
 -12  21   3  119.12    8.49
  -9  30   3   25.84    7.73
  15 -34   4   27.87    7.44
   4 -25   5  157.31   11.14
 -15  28   5    2.51    7.40
  -3 -21   9   -0.75    5.73
   0 -25  10   14.54    7.01
  -4 -20  10    6.94    5.46
 -19  10  10   32.20    5.40
  28 -14  -3    3.50    4.05
  24 -30   0   59.37    8.03
  -2   7   0  415.24   15.14
   8  29   0   30.62    7.01
  -4  25   1  135.73    9.61
   6 -20   2  632.56   24.55
  -9  22   2   24.79    5.71
  19 -35   3    2.19    7.48
 -14  24   4    0.41    5.35
 -13  28   4   -1.96    5.56
 -16  15   5    5.30    4.78
 -16  24   5  248.79   13.74
 -13  33   5  181.55   12.65
   1 -23   6    2.79    6.39
 -16   8   6   69.30    5.31
  -8 -12   7    7.73    4.54
   4 -29   9    8.91    7.39
 -19  11   9    8.39    4.64
 -20  15  10   13.61    5.83
  25 -11  -3    7.86    3.78
  37 -27  -2    6.38    5.88
  27 -22  -2  157.70   10.19
  22 -18  -2   43.14    5.46
  19 -15  -2   39.41    5.49
  15 -10  -2 1254.90   42.73
  26 -27  -1   -1.05    5.68
   3  16  -1  248.35   11.85
  19 -26   0  195.05   11.74
  16 -27   1   10.66    4.88
  10 -21   1   13.18    6.09
  -6  20   1    2.90    5.19
   3  32   1    3.95    6.39
  11 -28   3   -0.28    6.11
   8 -25   3   33.72    5.89
 -10  29   3    9.26    6.49
 -10  34   4   -4.80    6.08
  10 -31   5    1.43    6.49
   7 -28   5  112.73   10.63
   0 -20   5    0.14    4.90
 -17  28   6   37.39    7.79
 -18  29   7   73.27    8.60
 -17   4   9   50.84    4.60
 -20  16   9   19.74    5.69
  30 -15  -3   66.25    6.99
   9  11  -2  282.59   11.99
  21 -31   1   -0.41    6.35
  13 -24   1  126.48    8.88
  15 -29   2  259.81   14.14
  -8  26   2    2.65    5.51
  12 -31   4    0.26    7.58
   6 -25   4   66.28    7.61
 -14  12   4    2.06    4.43
  -5 -13   5  104.39    6.51
 -14  32   5   -2.84    6.80
 -19  19   7  129.11    9.38
 -19  22   7   47.09    7.91
   1 -25   8    4.25    6.28
 -10 -11  10    2.60    3.65
 -20  14  11   48.13    7.50
  32 -16  -3   -3.36    5.26
  35 -26  -2    8.45    7.13
  29 -23  -2    4.49    5.65
  36 -32  -1    6.43    7.26
  28 -28  -1    2.08    6.21
   3   4  -1  432.06   14.79
  12  25  -1   11.31    6.81
  16 -23   0   83.79    7.70
  13 -20   0  510.26   20.93
  -2  19   0  131.76    8.98
   1  25   0   73.06    7.43
   2  26   0  114.37    9.20
   3  27   0   35.33    7.44
   9  30   0   29.38    7.08
  -5  24   1   56.01    6.85
   4  33   1   15.25    6.80
  20 -33   2   -2.18    8.25
 -12  12   3  711.65   25.83
   9 -28   4   16.65    7.25
  -2 -15   4  343.84   14.39
 -11  33   4    2.43    7.00
 -18  21   6   24.34    6.63
 -16  32   6   26.12    6.95
   1 -24   7   81.39    8.41
 -19  25   7   -0.36    6.00
  -8 -13   8  186.33    9.73
 -20  23   8   58.91    8.10
 -19  30   8   12.70    7.60
 -20  28   9   49.58    8.14
   3 -28  10    0.10    6.74
  33 -25  -2   23.34    8.29
  31 -24  -2  124.43   10.59
  34 -31  -1    6.40    7.76
  32 -30  -1   27.58    8.14
  30 -29  -1   27.55    9.36
  15 -17  -1   25.38    5.76
   6 -16   1  203.45   10.13
   0  -7   1    6.09    2.63
  12 -26   2   17.33    5.90
   9 -23   2   89.19    7.54
  -8   5   2   16.54    2.49
  21 -36   3   10.13    7.31
 -12  24   3  551.89   22.88
  15 -35   5   14.29    6.70
 -18  18   6  111.09    8.44
 -18  24   6   20.09    7.05
  -3 -19   7   61.61    7.46
  -3 -20   8   62.85    7.33
 -20  20   8    0.75    5.10
  11 -12  -1  872.98   30.72
   5  21  -1    8.00    5.09
   6  22  -1   -2.14    5.26
   7  23  -1   14.94    6.05
   4  -8   0   64.47    4.84
   0  24   0    8.59    5.49
   4  28   0   36.04    8.13
   1 -13   2    1.61    3.95
 -10  18   2   38.97    6.34
  16 -32   3    2.78    7.81
 -11  28   3  429.50   19.64
 -14  27   4    8.65    5.93
 -12  32   4    4.73    7.31
  10 -32   6   22.85    7.00
   4 -26   6   45.44    7.85
  10 -33   7   49.28    8.26
   7 -31   8   13.43    7.59
   4 -28   8   53.98    8.38
 -20  26   8   29.80    6.61
 -21  23  10  118.64   10.63
 -21  22  11    0.28    5.91
  27 -12  -3  136.64    8.23
  24 -19  -2   -1.96    4.86
  14  -8  -2  909.01   31.18
  11  16  -2  217.79   10.98
  12  17  -2  183.53   10.18
   2   9  -1 1957.89   64.86
  32 -34   0    7.24    7.30
  30 -33   0    7.89    7.73
  21 -27   0   54.76    7.29
   5  29   0   58.22    8.61
  23 -32   1    1.29    7.71
  -6   8   1 3537.99  115.67
 -10  15   2    0.04    4.28
  -9  25   2   -4.28    4.95
  -6  31   2   18.93    7.85
  -5  32   2    0.60    7.61
  -3  34   2    4.04    6.76
 -11   7   3  547.47   19.43
   2 -20   4   -0.33    4.24
 -15  20   4  376.94   16.53
 -15  31   5   43.82    8.39
   7 -29   6   73.80    9.00
 -18  11   7   -1.03    4.13
 -19  12   8   19.50    5.18
 -21  20  10  117.04   10.06
 -19   9  11   32.62    5.88
  24  -9  -3  187.95    9.06
  10  15  -2  122.03    7.64
  13  18  -2   11.28    5.45
  23 -24  -1   76.94    7.63
   4  20  -1  161.65    9.80
   8  24  -1   22.23    6.58
   9 -15   0  217.11   10.36
  -3  12   0  570.98   20.85
  -3  15   0  572.57   21.59
  18 -28   1   61.06    7.55
  -7  16   1  480.91   18.95
  -6  23   1  165.31    9.80
  22 -34   2    7.64    8.31
 -10  21   2  116.12    8.83
  -2  35   2   47.34    7.88
  -7  35   3   86.38    9.78
 -13   7   4  335.42   13.05
 -17  31   6   50.69    7.91
   7 -30   7   -0.01    7.03
   4 -27   7    8.36    6.86
 -19  16   7   32.73    5.89
 -19  28   7    4.15    6.78
 -18  32   7   77.66    9.25
   0 -24   9   17.62    6.49
  -9 -12   9    1.34    3.78
 -17   3  10    6.54    3.15
 -21  26  10   39.04    8.11
 -21  19  11    4.89    6.50
  18 -13  -2 1445.84   49.61
  25 -33   1   17.39    8.54
  -1  -5   1 3930.14  127.63
  -3  29   1   86.15    8.96
  -2  30   1   48.59    8.91
  -1  31   1   95.98   10.39
  17 -30   2   41.97    7.40
   5 -18   2 1443.92   50.18
  -7  30   2   18.93    6.26
  -8  34   3   50.57    8.56
 -15  23   4   12.10    5.41
 -13  31   4    8.60    7.96
  12 -32   5   13.53    6.84
   3 -23   5    2.71    5.58
 -14   5   5   11.20    2.75
  -4 -16   6   22.90    5.08
 -18  27   6   37.49    8.60
  -9 -10   7  166.26    8.41
 -20  17   8   65.53    6.94
  29 -13  -3   97.15    7.24
  20   8  -3  207.24    8.88
  26 -20  -2   12.83    4.81
  21 -16  -2  440.06   18.00
  14  19  -2    4.24    6.39
  39 -32  -1   -2.30    5.88
   2  15  -1   28.22    5.03
   9  25  -1   47.18    8.48
   6  30   0   20.89    7.79
  -7  19   1  503.70   20.48
   0  32   1   28.87    8.55
  13 -29   3  137.67   10.25
 -13  20   3   63.37    6.58
 -12  27   3  638.41   26.12
  -9  33   3    5.59    7.50
  14 -32   4   26.67    7.95
 -16  12   5   36.28    4.84
 -17  20   5  171.10   10.39
 -17  23   5  203.09   11.94
 -20  29   8   10.58    7.41
  -4 -19   9   24.68    6.03
 -21  21   9   -1.20    5.36
  -1 -23  10    4.61    6.38
  -5 -18  10   30.58    5.93
  25 -25  -1  111.82    8.83
   3  19  -1  614.18   23.90
  23 -28   0  288.08   14.88
  18 -24   0  168.41   10.14
   3  -6   0   23.63    3.18
  -3  18   0  180.81   10.14
  27 -34   1   42.66    8.84
  15 -25   1  342.81   16.18
   9 -19   1  555.64   21.98
  -7  13   1  796.64   28.38
  24 -35   2    8.91    7.38
  -8  29   2   15.18    6.36
  18 -33   3   12.66    7.99
   7 -23   3  148.51   10.03
 -13  17   3  441.33   18.25
 -10  32   3   23.14    8.33
 -16  30   5   -0.73    7.58
   0 -21   6   12.51    6.90
 -18  15   6   32.44    5.38
  31 -14  -3    2.94    4.60
  19   7  -3   29.64    3.26
  36 -25  -2   -1.78    6.98
   9  14  -2 1011.19   35.72
  37 -31  -1    3.20    7.04
  10  26  -1    1.23    5.91
  29 -35   1    2.00    6.94
  -2  -3   1 1814.87   59.06
   1  33   1    0.60    6.25
  10 -26   3  251.04   13.40
 -13  23   3   13.89    5.59
   9 -29   5   -2.71    6.89
   6 -26   5   32.75    8.08
  -1 -18   5   82.76    6.74
  -6 -11   5  179.95    8.54
   6 -30   9   19.45    8.39
   3 -27   9   30.43    7.18
 -20  13   9    8.75    4.74
 -20  12  10    8.19    4.80
 -21  17  10  141.27   10.64
  34 -24  -2    6.31    7.60
  28 -21  -2  162.84   10.30
  13  -6  -2   20.34    3.05
   8  10  -2   41.53    4.51
  27 -26  -1   12.44    5.98
  14 -15  -1 1054.79   37.31
  10 -10  -1  230.32    9.69
  12 -18   0  289.25   13.58
   7  31   0   16.01    7.63
  20 -29   1   62.47    7.14
  12 -22   1  453.15   19.37
   5 -14   1   27.25    4.46
  -5  27   1    4.89    5.74
  14 -27   2    6.56    5.81
 -10  12   2  595.29   21.88
 -10  24   2  106.49    8.30
  11 -29   4   20.54    7.33
   5 -23   4    6.33    4.95
  -3 -13   4    3.70    3.86
 -15  26   4   29.05    6.35
 -14  30   4   84.01    9.94
 -17  17   5   49.83    6.10
 -17  26   5   78.36    8.83
  12 -33   6   10.39    7.30
 -16   4   7   32.08    3.46
 -19  31   7    8.81    6.56
   0 -23   8    8.60    6.04
  23  -7  -3  130.57    6.65
  32 -23  -2    2.05    7.11
  30 -22  -2  133.92    9.90
  35 -30  -1   -2.68    6.61
  29 -27  -1    1.58    6.36
  -7  22   1    8.25    5.60
   2  34   1    3.45    6.43
  19 -31   2  150.46   11.19
   8 -21   2 1142.72   41.11
   0 -11   2  180.68    8.36
  -9  28   2    0.55    5.61
 -11  31   3   73.15    8.84
   8 -26   4   31.15    6.98
 -17  10   6  100.80    6.56
 -18  30   6   75.29    8.99
   0 -22   7   59.66    7.94
 -20  24   7    7.48    6.69
  -9 -11   8   41.12    4.73
 -18   6   9   27.38    4.19
 -21  18   9    7.03    5.48
 -11  -9  10    7.03    3.38
 -21  16  11   -0.81    5.08
  26 -10  -3   80.72    5.89
   8   7  -2  187.16    7.81
  33 -29  -1    0.70    7.23
  31 -28  -1   -1.85    8.34
  11 -24   2  140.26    9.51
  20 -34   3    3.58    7.56
 -15  14   4   51.36    5.66
 -12  35   4    2.64    5.83
 -15  34   5   64.35    8.71
  -4 -17   7   14.69    6.04
 -20  21   7   13.31    6.54
   9 -32   8    5.10    7.48
  -4 -18   8    4.31    4.93
   2 -26  10   -0.01    6.43
  23 -17  -2   29.09    4.85
   2  18  -1  102.41    7.46
  33 -33   0   12.31    7.38
  29 -31   0   36.96    8.80
  20 -25   0  116.29    9.00
   8 -13   0  453.43   17.45
   2  -4   0  148.55    5.79
  -3   9   0  157.46    7.40
  -3  21   0  159.61    9.76
   0  27   0   23.98    6.39
   1  28   0   16.23    7.81
   2  29   0   51.48    8.58
   8  32   0   27.43    7.25
  -6  26   1  136.39    9.41
  15 -30   3   70.90    8.65
 -13  14   3  787.77   28.72
 -13  26   3   49.53    6.99
  14 -33   5   -1.64    6.49
   9 -30   6   60.87    8.83
   3 -24   6   67.43    8.75
 -19  23   6   25.17    7.06
 -20  27   7    8.04    6.03
 -21  22   8   30.48    6.68
 -21  25   8   -3.74    6.64
   5 -29  10   -3.74    7.30
  17 -11  -2  818.26   29.03
  40 -31  -1    6.60    6.74
  22 -22  -1  553.14   22.79
  31 -32   0    0.10    7.34
   3  30   0   12.76    7.25
  22 -30   1   10.95    6.70
 -12  30   3  142.08   11.04
   1 -18   4  468.97   19.07
 -13  34   4    3.91    6.80
   6 -27   6  158.59   11.75
 -19  20   6   -0.15    5.56
 -19  26   6   43.12    8.63
   9 -31   7   -2.44    7.03
   6 -29   8   25.82    8.01
   3 -26   8   25.97    7.70
 -21  28   8   -0.71    6.15
 -22  25  10   39.31    8.06
 -20  11  11   83.36    7.86
 -22  24  11   13.96    7.78
  28 -11  -3    6.06    4.18
  20 -14  -2  654.81   24.58
  12  -4  -2   -0.04    1.86
   8  13  -2  396.36   15.80
   5  24  -1    0.74    5.81
  -1  26   0   75.16    7.76
  17 -26   1  446.77   19.54
  21 -32   2   30.77    7.63
 -11  20   2  268.60   13.09
  -6  34   2   18.40    7.65
 -15  29   4   62.72    8.76
 -16  33   5   31.43    7.56
   3 -25   7   22.12    6.73
 -19  13   7   40.64    5.61
 -20  14   8  217.54   11.94
 -18   5  10   11.16    3.65
 -22  22  10   50.36    7.64
  37 -24  -2   -3.44    6.73
   4  23  -1   19.48    5.38
   6  25  -1    0.24    6.30
   4  31   0    5.84    6.50
  24 -31   1   27.13    7.81
  16 -28   2  109.52    8.95
   4 -16   2  153.41    9.05
  -9   7   2   45.42    3.66
 -11  17   2  253.15   12.25
 -10  27   2    5.23    5.79
  -7  33   2   46.52    8.04
  22 -35   3    3.70    7.38
 -12   9   3  670.11   23.80
  14 -34   6   14.23    7.76
  -5 -14   6    1.04    3.75
   6 -28   7   24.00    7.19
 -20  18   7    2.83    5.54
 -20  30   7   91.30    9.41
  -1 -22   9   11.24    6.48
 -10 -10   9   -2.21    3.43
 -22  21  11    6.45    6.03
  30 -12  -3   60.11    6.03
  22  -5  -3    6.55    2.69
  18   6  -3  601.71   20.82
  25 -18  -2    0.80    4.86
  10  18  -2    3.74    4.64
  11  19  -2  142.32    9.53
  38 -30  -1    5.76    6.53
   3  22  -1  103.32    8.05
   7  26  -1   27.14    8.45
  22 -26   0  117.58    9.35
  -4  17   0  763.65   28.18
  -2  25   0  165.67   10.56
  -7  25   1   35.54    6.44
  -8  32   2    3.73    7.70
  12 -27   3  227.08   12.80
  -9  36   3   -2.41    6.79
  18 -34   4   54.41    8.84
 -14   9   4  311.00   12.80
 -16  25   4    2.94    5.44
 -14  33   4   48.04    7.83
  11 -30   5    2.25    7.08
   2 -21   5   20.45    5.40
 -19  29   6  145.66   11.60
 -18  33   6    9.24    6.79
 -10  -8   7  106.45    6.05
 -21  19   8    6.79    5.86
 -22  26   9   66.60    9.15
  35 -23  -2    2.51    7.13
   9  17  -2  643.94   24.73
  12  20  -2   14.03    6.55
  24 -23  -1   98.94    8.24
  17 -22   0   41.88    6.45
  -4  14   0  607.74   22.38
  26 -32   1   26.17    8.59
   8 -17   1  125.36    8.08
  -7  10   1 1392.94   46.93
  -8  18   1 1191.66   42.18
  -4  31   1  246.59   14.36
  -3  32   1   44.53    8.80
  -2  33   1    4.70    7.04
  23 -33   2    7.04    7.10
   6 -21   3  227.13   11.63
 -10  35   3   19.62    7.63
  16 -34   5   73.64    9.58
 -15   7   5   65.56    4.59
 -17  14   5  428.90   17.53
 -18  22   5    2.50    5.35
 -18  25   5    4.94    6.29
  -1 -19   6    3.39    5.36
 -21  31   8    1.38    7.35
  -5 -17   9   36.57    6.10
 -22  23   9   16.96    7.21
  -2 -21  10  109.89    9.84
  27 -19  -2   25.57    5.60
  36 -29  -1   10.86    7.64
  13 -13  -1  842.21   29.94
   9  -8  -1 1376.19   46.07
   2   6  -1 3629.31  118.14
   1  17  -1  481.30   19.50
   8  27  -1    2.81    7.06
  11 -16   0  485.53   19.13
   1  -2   0   -0.18    0.48
   5  32   0   26.09    7.11
  14 -23   1 1117.14   40.68
  -8  21   1  117.50    8.58
  -1  34   1    4.83    6.64
  17 -31   3    4.28    7.39
   9 -24   3  429.34   19.04
 -14  19   3   -3.38    4.86
 -14  22   3  164.89   10.06
 -13  29   3    9.48    6.33
   8 -27   5    3.05    7.11
  -2 -16   5  171.90    9.43
  -7  -9   5  264.44   10.66
 -19  17   6  115.47    8.34
 -22  29   9   22.10    8.01
  -6 -16  10    6.15    5.23
 -21  14  10   -2.01    5.13
 -22  19  10   37.17    7.06
  25  -8  -3   51.50    4.94
  33 -22  -2   17.74    7.61
  29 -20  -2   -0.36    4.96
  11  -2  -2  789.20   26.05
  13  21  -2   25.05    7.38
  41 -30  -1   -2.51    6.60
  26 -24  -1   16.65    6.14
   2  21  -1   44.26    6.40
  24 -27   0   69.87    7.49
  14 -19   0  232.00   12.18
  -4  20   0  450.20   18.94
  28 -33   1    5.78    8.21
  19 -27   1   29.84    6.59
  11 -20   1 1072.36   38.77
   4 -12   1  123.09    6.71
  -8  15   1 1528.05   52.26
   0  35   1    4.86    7.26
  25 -34   2   15.38    7.30
  13 -25   2  103.13    8.65
  -9  31   2   43.19    8.25
 -14  25   3  208.33   11.90
 -11  34   3   15.04    7.33
  20 -35   4   38.03    8.34
  10 -27   4   13.19    6.14
   5 -24   5    9.68    5.60
 -17   6   7   14.00    3.29
   2 -25   9   17.50    7.05
 -21  15   9    1.58    5.29
  31 -21  -2   28.57    6.73
   8  16  -2  350.70   15.13
  34 -28  -1    7.38    7.15
  28 -25  -1   -0.20    5.55
   9  28  -1    7.09    6.76
   6  33   0   45.61    8.19
  -6  29   1  154.06   10.73
  27 -35   2   -5.74    7.78
  -1  -9   2  133.72    6.44
 -11  26   2   29.70    6.34
  -4 -11   4    5.71    4.13
 -16  28   4   -4.85    6.50
 -15  32   4  100.43   10.40
 -18  19   5   71.24    6.99
 -18  28   5   23.09    7.80
  11 -31   6    1.64    5.91
 -18  12   6   78.80    6.26
  11 -32   7   76.70    9.21
   5 -28   9    8.83    7.55
 -19   8   9   33.83    4.58
 -22  20   9   17.72    6.05
 -22  18  11    5.70    6.13
  22 -15  -2   70.95    6.25
  32 -27  -1   10.74    7.89
  30 -26  -1    1.89    7.15
  18 -29   2  302.24   15.63
  10 -22   2  203.15   11.19
   7 -19   2  139.52    9.26
 -11  14   2   35.71    4.91
 -12  33   3   34.59    7.70
   7 -24   4    2.68    4.90
 -19  32   6   13.11    6.75
  -1 -20   7   20.63    6.65
 -21  23   7  142.68   10.71
 -21  26   7   22.77    6.56
  16  -9  -2  112.99    6.78
   7  12  -2   23.40    4.68
  34 -32   0   11.09    7.21
   7 -11   0  505.39   18.65
  -8  24   1   55.11    6.85
 -10  30   2  123.04   10.08
  19 -32   3   24.95    7.40
 -16  16   4  150.01    8.86
 -20  25   6   81.84    9.64
  -5 -15   7   61.43    6.94
 -21  29   7   23.13    6.80
 -22  24   8   -4.13    6.50
 -22  27   8   -0.49    6.63
   1 -24  10   60.41    8.83
  27  -9  -3  184.81    9.08
  21  -3  -3   11.73    2.35
  18   9  -3  313.50   12.46
  10   0  -2 1332.51   43.13
  39 -29  -1    0.10    6.84
  21 -20  -1  238.31   12.14
   1  20  -1  304.49   14.05
  32 -31   0    6.20    7.49
  30 -30   0   36.12    9.08
  28 -29   0   13.89    7.36
  19 -23   0   86.63    7.71
   0  30   0   43.61    8.60
  21 -28   1   39.13    7.00
  -7  28   1   44.46    7.15
  14 -28   3   -0.81    5.55
   2 -16   3  400.23   16.74
 -14  16   3   85.60    7.55
 -14  28   3  191.07   11.78
  13 -31   5   71.25    9.10
   8 -28   6    8.76    7.30
   2 -22   6   18.10    6.94
 -20  22   6   15.78    6.64
 -20  28   6  122.18   10.38
   4 -27  10    9.88    6.75
 -12  -7  10   76.39    5.13
 -19   7  10   40.79    4.96
 -23  27  10   -1.01    6.96
 -21  13  11   -3.96    5.50
  19 -12  -2  132.31    7.93
  -4  11   0  191.53    8.71
  -4  23   0   93.68    7.78
  -1  29   0   24.94    7.23
   1  31   0   10.20    7.34
 -13  32   3   21.58    8.18
   0 -16   4  137.81    8.28
 -16  31   4    2.39    7.63
 -14  36   4    0.24    5.05
   5 -25   6   22.18    7.81
   8 -29   7    8.50    6.81
 -20  15   7   -0.40    4.95
 -21  16   8   17.10    5.83
 -22  30   8   -3.38    7.09
 -23  24  10    4.60    6.25
  -8 -13  11   31.80    5.80
  29 -10  -3   54.03    5.63
  36 -22  -2    1.61    6.53
   7   9  -2   51.26    4.36
  -2  28   0   53.66    8.00
   2  32   0   16.00    7.09
  16 -24   1  117.24    8.80
  20 -30   2    6.04    6.41
 -12  22   2   55.62    6.15
  21 -33   3   19.18    8.49
 -17  35   5    3.23    5.71
   2 -23   7   12.94    7.05
 -21  20   7  178.98   11.21
 -23  23  11    7.80    6.66
  24 -16  -2   82.22    6.76
   7  15  -2   78.67    6.24
  37 -28  -1   13.68    7.36
   3  25  -1   10.61    6.00
   4  26  -1   37.31    7.01
   5  27  -1   42.16    8.74
  23 -29   1   -2.43    5.46
  15 -26   2   86.03    8.14
   3 -14   2  530.05   20.09
 -10   9   2  465.17   17.05
 -12  19   2   29.40    6.41
 -11  29   2   34.27    6.81
  -8  35   2   -3.60    6.46
 -13  11   3  926.31   32.47
 -15  11   4   -0.54    4.39
  13 -32   6   11.50    7.15
   5 -26   7    0.14    6.04
 -21  32   7   31.98    7.73
 -22  21   8   28.57    6.76
 -23  28   9   35.77    8.14
  24  -6  -3  239.46    9.99
  34 -21  -2   -1.06    7.05
   9  20  -2  126.66    8.89
  10  21  -2   62.90    7.93
  23 -21  -1   43.69    6.70
   0  16  -1 1566.17   53.82
   6  28  -1   33.64    8.24
  21 -24   0    5.61    4.93
  16 -20   0  820.67   30.88
  -5  19   0   68.69    7.10
  -3  27   0   49.48    6.99
   3  33   0   13.80    6.70
  -8  12   1  232.03   10.18
  -9  20   1    0.08    5.59
  -8  27   1   -2.05    5.76
 -12  25   2   18.82    5.51
  -9  34   2  127.14   11.33
  11 -25   3   21.77    6.11
  17 -32   4    4.98    7.61
 -17  27   4   80.46    8.33
 -15  35   4   34.98    7.91
  10 -28   5    2.04    7.96
   1 -19   5   29.73    5.50
 -16   9   5    1.23    3.16
 -18  16   5  262.90   12.74
 -19  24   5  144.87   10.26
  -6 -12   6  427.79   16.80
 -20  31   6   35.61    7.41
  -2 -20   9   25.65    6.56
 -23  25   9   18.12    7.05
 -22  16  10    6.53    5.75
  -4 -18  11   29.20    6.66
  26 -17  -2    1.28    4.60
  11  22  -2   -1.80    6.34
  35 -27  -1   11.59    6.93
   8  -6  -1  229.42    9.00
   2  24  -1   15.88    5.35
  37 -32   0   43.04    8.26
  -5  16   0  214.42   10.56
  25 -30   1    2.95    6.01
   7 -15   1  234.70   10.95
  -5  33   1    9.51    6.69
  -4  34   1   18.40    7.60
  -3  35   1    2.65    6.70
  22 -31   2   32.30    7.84
  23 -34   3   12.11    7.69
   5 -19   3   53.55    6.10
 -15  24   3  217.84   12.11
  15 -32   5  103.63   10.83
 -19  27   5   95.16    9.71
 -20  19   6    9.73    5.08
 -18   8   7   12.34    3.74
 -20  10   9    4.65    4.03
 -22  17   9   22.64    5.96
 -23  21  10    0.49    5.93
  32 -20  -2   18.78    6.68
   8  19  -2  232.96   11.79
  12 -11  -1  302.67   12.34
   1   8  -1 1138.85   38.28
   0  19  -1 1163.22   41.44
   7  29  -1   36.32    7.90
  10 -14   0 2090.76   70.21
   4  34   0   19.54    7.18
  27 -31   1    6.58    8.16
  -9  17   1  298.02   13.43
  -9  23   1   57.15    6.73
  -2  36   1    9.19    6.64
 -10  33   2  173.11   12.85
  16 -29   3   93.00    9.04
   8 -22   3  168.21   10.18
 -15  21   3  163.77    9.86
 -14  31   3    3.08    7.54
 -12  36   3    6.48    6.99
  -2 -17   6   28.53    5.69
   7 -29   9   33.38    8.06
  -6 -15   9   62.37    6.51
 -11  -8   9    2.94    3.18
  -3 -19  10    3.00    5.80
  17   8  -3  369.63   13.88
  30 -19  -2   44.09    6.63
  28 -18  -2    2.90    4.20
  40 -28  -1   -4.58    7.15
  33 -26  -1   98.45   10.78
  25 -22  -1  178.75   10.76
   1  23  -1   90.04    7.68
  23 -25   0  204.65   12.23
  13 -17   0 2071.60   70.25
  -5  22   0   32.88    5.99
  29 -32   1   14.95    7.65
  18 -25   1  158.40    9.91
  10 -18   1    0.44    5.48
   3 -10   1  480.45   17.63
  24 -32   2    7.19    8.23
  12 -23   2   -2.91    5.36
 -15  27   3  243.86   13.01
   9 -25   4    3.60    5.24
 -17  30   4  110.03   10.64
 -16  34   4    1.90    6.86
   7 -25   5   26.39    6.44
   4 -22   5   10.58    5.43
  -3 -14   5   83.20    6.15
 -19  30   5    0.14    7.08
 -19  14   6  130.63    8.29
 -11  -6   7   32.47    3.33
  10 -31   8    0.51    7.43
 -23  22   9    1.56    5.46
  -7 -14  10    0.26    4.50
 -23  20  11    1.76    6.04
  31 -25  -1    1.84    6.33
  27 -23  -1    1.18    5.80
   8  30  -1    4.34    6.00
  35 -31   0    0.83    6.63
  -7  31   1  302.49   16.26
  26 -33   2   24.52    8.83
 -12  16   2    9.46    5.09
 -12  28   2    0.09    5.51
  19 -33   4   10.29    7.64
   3 -19   4  318.60   14.63
  15 -33   6   10.23    6.88
  10 -29   6   97.84   10.09
 -20  34   6   15.34    7.11
 -22  25   7   21.27    6.84
 -22  28   7    4.30    6.58
   4 -26   9   17.52    6.99
   1 -23   9   -1.11    6.29
 -20   9  10   31.09    5.03
  20  -1  -3    9.84    1.78
  21 -13  -2 1143.75   40.14
   9   2  -2  367.52   12.15
   7  18  -2   63.48    6.19
  29 -24  -1   16.66    6.03
  33 -30   0   10.84    7.44
  -9  26   1   -1.45    5.78
  28 -34   2   22.63    7.04
  17 -27   2    9.03    5.95
   6 -17   2  892.03   32.35
  -2  -7   2 3745.80  122.09
 -11  32   2   64.31    9.40
 -13  35   3    7.79    7.28
   6 -22   4   32.57    6.30
  -5  -9   4    4.11    3.71
 -17  18   4    2.06    4.84
  -8  -7   5   26.95    3.08
 -21  27   6   21.17    6.89
  10 -30   7   17.30    7.24
 -23  26   8    8.06    6.64
 -23  29   8    0.39    6.66
 -17   2  11    3.15    2.56
 -22  15  11   49.69    7.19
  26  -7  -3   51.52    4.49
  15  -7  -2 1197.79   40.41
   6  14  -2  480.55   18.74
  38 -27  -1    7.24    6.43
  31 -29   0   36.31    8.78
  27 -27   0   22.88    6.43
   9 -20   2  609.23   24.03
  18 -30   3   66.22    8.56
 -15  18   3  325.95   14.95
  21 -34   4   53.73    8.79
  14 -29   4    6.94    6.60
  17 -33   5   -0.48    7.03
 -21  24   6    9.90    6.55
  -2 -18   7  189.08   11.41
 -21  17   7   62.61    6.86
 -22  31   7   -2.26    6.06
   6 -28  10    8.39    7.68
  20 -18  -1  102.04    8.30
   0  22  -1  606.83   24.27
  29 -28   0   26.89    7.98
  18 -21   0  282.62   13.98
   6  -9   0  272.84   11.03
  -2   4   0  155.80    5.94
  -5  13   0  167.82    8.34
  -1  32   0    4.71    7.25
  20 -26   1  238.90   13.28
  -8  30   1    2.23    6.09
  13 -26   3  197.59   11.75
 -15  30   3   57.93    8.24
  12 -29   5   25.83    8.84
 -19  33   5    0.84    6.58
   7 -26   6  200.47   12.84
 -21  30   6   74.14    9.04
   7 -28   8   14.05    7.34
   0 -22  10   43.26    7.75
 -24  26  10   26.09    7.35
  -1 -21  11    4.64    6.43
 -24  25  11    7.53    6.04
  28  -8  -3  378.83   15.26
  17   5  -3  154.39    6.18
  17  11  -3  404.55   15.84
  35 -20  -2   19.05    7.54
  18 -10  -2 1692.27   57.07
   6  11  -2  240.20   10.59
  -2  31   0   27.20    8.13
   0  33   0    0.96    6.63
 -11  11   2  187.74    8.85
 -13  24   2  217.69   11.98
   1 -14   3  241.67   11.30
 -14  13   3  233.06   11.03
 -14  34   3   -5.01    7.53
 -16  13   4   37.82    4.93
 -17  33   4  119.78   10.88
 -17  11   5  621.74   23.04
   1 -20   6    3.61    5.30
  -6 -13   7    3.18    5.00
 -22  22   7   57.53    7.81
 -23  23   8    5.28    5.80
   3 -25  10   26.38    7.26
   2 -24  11    7.43    7.08
 -18   4  11    6.68    3.26
   6  17  -2  650.16   24.63
   3  28  -1    0.14    6.90
  -3  30   0    9.05    7.28
   1  34   0    5.26    6.40
  15 -22   1  223.90   12.21
  -5   3   1  672.86   22.45
  19 -28   2  169.65   10.83
 -13  21   2  373.95   16.65
 -12  31   2    7.94    6.73
  19 -34   5   93.69    9.84
   4 -23   6   34.98    7.89
   7 -27   7   12.25    6.93
 -19  10   7   96.09    6.65
   4 -25   8   20.47    6.76
 -21  12   9    3.64    4.53
 -23  18  10   13.26    5.94
  23 -14  -2   87.36    6.79
   8   4  -2 2697.96   87.66
  36 -26  -1   63.31    8.49
  -1  18  -1  383.27   16.69
   2  27  -1   72.16    8.16
   4  29  -1  156.84   11.80
  38 -31   0    0.90    6.41
  -6  21   0  332.59   15.43
   2  35   0   13.06    6.83
  22 -27   1   14.11    5.99
  -9  14   1    5.78    4.05
 -10  22   1   23.04    6.19
 -13  27   2   54.75    6.64
  -9  37   2   36.98    8.28
  20 -31   3   54.77    9.03
  -1 -14   4   69.27    6.06
 -18  29   4   86.80    9.68
 -19  18   5   21.60    5.33
 -20  26   5   54.06    8.11
 -15   3   6    5.09    2.19
 -21  33   6    4.74    6.46
   9 -30   9   14.29    7.28
 -23  19   9  117.58    9.45
 -24  27   9   18.69    8.00
 -24  23  10   56.43    8.20
  33 -19  -2    2.29    6.53
   8  22  -2  104.92    8.63
   9  23  -2   29.32    7.15
  22 -19  -1  379.78   16.58
   0  10  -1  222.13    9.43
   1  26  -1   -0.88    5.98
   5  30  -1   21.20    7.58
  20 -22   0  138.45    9.25
  -6  18   0   90.50    7.49
  -4  29   0   26.89    6.85
  -9  29   1   -1.50    5.78
  -6  35   1   14.64    7.23
  -5  36   1    0.63    6.38
  14 -24   2   14.29    5.75
 -10  36   2  157.52   11.98
 -16  23   3   31.32    6.01
 -16  26   3   35.46    6.46
  16 -30   4   10.50    7.81
 -20  29   5   -0.73    7.03
  12 -30   6   67.98    8.51
 -21  21   6   11.20    6.10
  12 -31   7   -1.04    6.24
   4 -24   7   73.00    8.44
   1 -21   7  168.37   11.46
  -9 -11  11    9.54    4.48
  23  -4  -3   43.28    3.61
   7  21  -2    8.96    4.88
  10  24  -2   64.32    8.50
  34 -25  -1   12.96    8.18
  -1  21  -1  240.46   12.11
  36 -30   0   15.73    7.25
  15 -18   0  565.71   22.32
  -3   6   0   30.47    3.88
  24 -28   1   11.26    6.24
  -6   5   1  974.14   32.54
 -10  19   1  420.02   17.57
 -10  25   1   12.74    5.79
  21 -29   2   24.58    6.69
   2 -12   2  145.55    7.45
  22 -32   3    8.81    8.13
  10 -23   3  110.83    8.50
 -15  33   3   11.39    7.94
   9 -26   5    7.99    6.28
 -20  23   5  114.54    8.89
 -20  16   6  109.08    7.83
 -24  24   9   22.34    7.09
 -21  11  10    4.33    4.41
 -19   6  11    1.94    3.48
 -24  22  11    2.00    6.25
  16  10  -3   21.42    3.51
  31 -18  -2   19.19    5.68
  25 -15  -2    9.89    5.10
   0  25  -1  124.87    9.11
   6  31  -1   25.90    7.03
  -6  24   0  451.20   19.20
  -5  28   0  127.54    9.59
  32 -32   1   15.14    7.94
  12 -19   1  324.03   15.13
   6 -13   1   17.85    4.04
 -13  18   2  184.71   10.79
 -11  35   2   15.89    7.76
  15 -27   3  132.58    9.68
 -16  29   3    1.05    5.90
 -18  32   4  132.12   11.30
  14 -30   5   -0.16    7.46
   0 -17   5   41.21    5.91
 -20  32   5    0.40    6.68
 -14   1   6  480.71   16.15
 -16   5   6  354.33   13.26
  -3 -18   9   12.93    5.96
  -5 -16  11   76.70    8.34
 -23  17  11    6.10    5.53
  29 -17  -2  101.91    7.85
  27 -16  -2    6.84    4.66
  39 -26  -1   38.91    7.98
  32 -24  -1   62.26    9.03
  24 -20  -1  109.50    8.58
  11  -9  -1    0.48    3.09
  28 -30   1   15.61    8.20
  26 -29   1   13.61    6.89
  -8  33   1   34.58    8.50
  23 -30   2    6.46    6.65
 -13  30   2   -3.01    5.93
  24 -33   3   74.37   10.11
   7 -20   3   46.19    6.15
   4 -17   3  174.30   10.26
 -18  20   4  704.04   27.27
 -17  36   4   40.14    7.78
  -7 -10   6  344.36   13.74
 -23  27   7   -1.04    6.15
 -23  30   7   42.92    7.60
   6 -27   9   36.06    8.31
   7   6  -2  878.13   29.45
   6  20  -2  198.33   10.90
  30 -23  -1   65.08    7.55
  26 -21  -1   19.39    5.49
  34 -29   0   40.59    8.31
  22 -23   0  114.58    8.83
  12 -15   0  958.53   34.07
   9 -12   0  365.84   14.46
  17 -23   1  481.80   20.45
   9 -16   1  134.49    8.20
 -10  28   1   -1.03    5.94
  11 -21   2  589.86   23.42
 -12  34   2    1.06    7.96
  26 -34   3   85.64    9.94
 -16  20   3  161.17    9.61
 -14  37   3    0.53    6.46
  18 -31   4    9.63    8.06
   6 -23   5   69.60    7.65
  -3 -15   6  269.94   12.64
 -22  29   6  254.27   14.95
 -22  19   7   78.27    7.84
 -23  33   7   47.58    8.24
   9 -29   8   12.79    7.25
 -24  28   8   -2.44    6.63
 -24  31   8   19.69    7.85
  -4 -17  10    8.70    5.38
 -13  -5  10   17.35    3.01
  16   7  -3   74.92    4.40
   5  16  -2  262.71   12.09
  28 -22  -1   -6.70    5.66
   7  -4  -1   42.77    3.09
  -6  15   0  349.91   14.55
  29 -33   2   72.11    9.78
  27 -32   2   -0.68    8.30
  25 -31   2   11.75    7.89
  16 -25   2   25.60    6.30
 -12  13   2    0.55    4.21
 -15  15   3  290.67   13.34
   2 -17   4    1.90    4.45
 -17  15   4    2.85    3.98
 -18  13   5  358.14   14.98
  14 -31   6    2.85    7.19
   9 -27   6  128.81   11.06
 -22  26   6  115.88   10.34
 -22  32   6   46.98    7.93
  14 -32   7   16.50    7.14
 -20  12   7   47.27    5.36
   3 -24   9   19.75    7.39
   0 -21   9    2.63    5.90
  -7 -13   9   11.86    4.65
 -25  28  10   -5.20    7.25
  20 -11  -2  593.54   22.18
   5  13  -2  186.63    9.26
  -1  24  -1  102.31    8.69
  39 -30   0   28.55    7.48
  32 -28   0   17.97    8.10
  -2  34   0   21.04    7.29
   2  -8   1  235.53    9.45
  -7   7   1    5.09    2.76
  -9  32   1   53.93    9.04
 -16  32   3    6.46    7.71
  16 -31   5  189.05   13.01
  -4 -12   5   49.92    4.81
 -20  35   5   13.83    6.94
 -17   7   6  243.26   10.20
   9 -28   7    3.49    6.63
 -23  24   7    8.99    6.20
 -22  14   9   23.27    5.68
 -20   8  11   22.03    4.76
  25  -5  -3  283.23   11.34
  16  13  -3   11.56    4.00
  37 -25  -1   20.27    6.80
  30 -27   0   14.69    7.33
  28 -26   0   55.18    7.56
  26 -25   0   62.63    7.39
  -4   8   0   72.69    4.89
  -3  33   0   11.93    7.49
  -1  35   0    0.70    6.31
 -10  16   1  387.08   16.03
   8 -18   2 1643.32   56.71
   5 -15   2 1314.84   45.48
 -14  23   2  932.85   34.74
 -14  26   2  417.36   18.78
  17 -28   3    3.21    4.99
 -15  36   3    7.64    7.13
  20 -32   4    2.80    7.61
  13 -27   4    4.05    5.48
   5 -20   4   14.21    5.06
 -18  35   4  124.32   10.88
 -20  20   5    4.14    5.06
   5 -26  10   -0.56    7.19
  -8 -12  10    8.44    4.48
 -24  20  10   51.21    7.71
   5  19  -2  116.18    8.04
  19 -16  -1  699.18   26.52
  -1  12  -1  315.86   12.71
  -2  20  -1   99.85    7.76
   2  30  -1   92.95    9.85
  17 -19   0  144.72    9.68
  -4  32   0   20.85    8.18
   0  36   0    5.86    7.29
  19 -24   1   10.93    5.19
 -13  33   2   87.29    9.38
  11 -27   5    6.30    7.85
   6 -26   8   30.48    7.33
  -3 -17   8   29.44    5.63
 -24  21   9   36.74    6.88
 -25  29   9   69.20    9.45
 -22  13  10   14.94    4.96
 -25  25  10   17.20    6.84
  27  -6  -3  374.23   14.60
  34 -18  -2   41.67    8.14
  14  -5  -2   96.86    4.94
   6   8  -2    5.59    3.10
   1  29  -1  102.62   10.70
   3  31  -1   54.08    9.03
  -7  20   0  209.51   11.53
  -7  23   0  208.84   11.53
  -5  31   0   57.40    8.69
 -11  24   1   81.77    7.53
 -10  31   1   11.29    6.81
 -14  29   2   20.55    6.40
  12 -24   3  219.03   12.18
 -17  28   3  140.16   10.11
  22 -33   4   58.52    9.05
 -19  31   4    5.53    7.64
 -21  28   5   18.35    7.60
 -21  31   5    6.20    6.90
  16 -32   6    5.13    6.58
   6 -24   6   98.88    9.95
 -21  18   6    4.95    5.09
 -22  23   6   48.41    8.24
  -3 -16   7   82.10    8.06
 -12  -6   9   28.48    3.54
  -1 -20  10   41.67    7.45
   4 -25  11    3.71    7.40
  -2 -19  11   18.12    7.06
  17  -8  -2  645.23   23.05
   7  24  -2   50.84    7.85
   8  25  -2   -0.83    7.01
  35 -24  -1   23.90    8.13
   0  28  -1    3.83    7.10
   4  32  -1  111.68   10.63
  37 -29   0   41.08    7.71
  35 -32   1    1.16    6.58
  14 -20   1  942.33   34.82
 -11  21   1  179.81   10.83
 -11  27   1    2.80    5.81
  18 -26   2   80.90    8.01
 -17  25   3  226.17   12.49
 -16  35   3   15.00    7.68
 -21  25   5    1.13    6.33
   0 -18   6  114.54    8.08
 -18   9   6   23.68    3.85
   6 -25   7   41.44    7.89
  11 -30   8    7.91    7.74
 -25  26   9   81.54    9.85
   2 -23  10   11.03    6.78
   1 -22  11    7.44    7.08
  15  12  -3  643.71   23.54
  22 -12  -2  219.07   10.40
   6  23  -2   28.07    6.21
   9  26  -2   64.60    8.44
  -2  23  -1   43.54    6.21
   5  -7   0  147.85    6.83
  -7  26   0  214.22   12.19
  21 -25   1  217.26   12.43
  -8   9   1 1091.95   37.07
  -8  36   1    1.29    6.79
  -7  37   1    2.05    6.68
 -14  20   2  496.90   20.42
  19 -29   3   64.97    8.34
 -17  31   3    2.09    7.34
  -6  -7   4   79.46    4.81
   3 -21   6    2.84    5.90
   3 -23   8   21.32    6.54
   0 -20   8   -0.95    5.71
   8 -28   9   78.26    9.95
 -21  10  11    3.58    4.36
  15   9  -3  636.24   22.50
  32 -17  -2  130.97    9.79
  -1  27  -1   23.39    6.69
   5  33  -1   14.13    7.48
  -5  10   0  177.91    8.21
  -6  30   0   44.01    6.85
  33 -31   1   12.85    7.64
  13 -22   2   55.23    6.79
 -13  15   2    3.04    4.59
 -14  32   2    7.24    7.68
 -12  37   2   27.45    7.76
   0 -12   3  688.70   24.90
  15 -28   4   86.36    9.10
 -19  34   4    1.65    6.89
 -19  15   5    9.81    4.06
 -21  34   5   35.54    7.60
  11 -28   6   19.57    7.86
  11 -29   7    0.73    5.95
  -7 -11   7   44.19    5.16
 -21  14   7  101.71    7.55
 -23  21   7    6.94    5.74
 -24  29   7    9.36    6.88
 -24  32   7   23.75    7.90
   5  22  -2   44.68    6.24
  33 -23  -1  194.95   13.05
  21 -17  -1  158.69    9.41
  35 -28   0    6.83    7.79
  19 -20   0  230.02   11.91
  -7  17   0  238.52   11.64
  31 -30   1   84.91   10.33
  23 -26   1    3.68    5.69
  20 -27   2    3.96    5.73
  -3  -5   2 1124.86   37.23
  21 -30   3  230.30   13.66
 -16  17   3  391.13   16.75
 -17  22   3   91.58    7.79
 -18  17   4  444.18   18.34
   8 -24   5   31.87    6.74
  -9  -5   5    1.49    2.11
 -23  31   6   72.37    8.79
   3 -22   7   70.84    8.36
   0 -19   7  128.28   10.15
 -23  16   9   71.94    7.50
  30 -16  -2   42.98    5.95
  24 -13  -2  125.22    7.69
   4  15  -2    2.53    4.78
   4  18  -2   15.23    5.18
  38 -24  -1   13.84    6.93
  40 -29   0   26.75    7.38
  14 -16   0  930.75   33.49
  25 -27   1   73.44    7.93
 -11  30   1   27.62    6.96
 -13  36   2   53.00    8.80
   9 -21   3  555.28   22.37
  -2 -12   4   32.84    4.99
  13 -28   5   70.65   10.14
 -23  28   6  187.99   12.74
 -24  26   7   25.15    6.79
  15  15  -3   57.15    5.78
  28 -15  -2   33.93    5.70
  26 -14  -2   23.47    5.40
   5  10  -2    0.45    3.28
  31 -22  -1   10.16    6.40
  23 -18  -1    8.65    4.81
  -2  14  -1  722.34   26.09
  -2  26  -1   20.95    5.79
  33 -27   0    0.90    7.58
  27 -28   1    6.18    6.61
  11 -17   1  168.30    9.64
 -11  18   1  744.60   27.67
 -10  34   1   99.28   10.55
  22 -28   2    1.91    6.05
  23 -31   3  248.37   15.54
  14 -25   3    9.19    5.70
 -17  34   3    0.06    6.56
 -21  22   5    3.01    5.06
 -19  11   6   69.27    5.56
 -23  34   6    8.64    6.68
 -23  15  10    3.86    4.88
 -25  22  10   46.72    7.39
  22  -2  -3    7.05    2.25
  21 -21   0  142.73    9.30
  -3  36   0   13.99    6.86
  16 -21   1  169.92   10.63
  -9  11   1 1980.14   66.03
  30 -32   2   16.43    7.89
   1 -10   2  479.70   17.59
 -15  25   2  129.93    9.26
 -15  28   2    0.70    5.36
  27 -33   3   40.32    7.88
  25 -32   3   -3.68    8.16
  17 -29   4   61.16    8.90
  -1 -15   5   62.66    5.96
   8 -27   8   31.65    7.88
   5 -25   9   23.43    7.30
  -4 -16   9    1.56    5.11
 -25  23   9   27.38    6.76
   7 -27  10    0.38    6.86
  -6 -14  11   18.57    5.23
 -10  -9  11   -2.14    4.13
   4  21  -2   20.43    5.45
  29 -21  -1   26.74    5.61
  27 -20  -1   -0.45    5.38
  25 -19  -1  133.49    9.15
  -3  22  -1  386.66   16.88
  31 -26   0   60.21    8.75
  -8  22   0   14.63    5.66
  -8  25   0  190.80   11.26
  -5  34   0   44.06    8.43
  -4  35   0    7.80    6.90
  -2  37   0   34.00    7.46
   5 -11   1   39.88    4.14
 -12  26   1   57.90    7.16
  28 -31   2   11.54    8.19
  26 -30   2   14.31    7.81
  24 -29   2   -3.46    6.55
 -14  35   2   31.18    8.36
   6 -18   3   -1.51    5.33
   3 -15   3  614.10   23.27
 -20  27   4   19.54    6.68
   5 -21   5  180.29   10.76
 -22  30   5    3.38    6.70
  13 -29   6  134.68   10.90
 -22  20   6   15.05    6.05
 -23  25   6   29.50    7.46
 -26  27  10    0.10    6.51
  14  11  -3  605.45   21.94
  14  14  -3  190.28    9.59
  36 -23  -1  146.81   11.06
   0  31  -1    9.18    7.48
   1  32  -1  191.88   13.14
  38 -28   0    2.98    7.06
  11 -13   0  800.65   28.59
  -6  12   0  237.71   10.35
   8 -14   1  102.77    6.64
 -12  23   1   68.77    7.11
  15 -23   2    9.96    5.51
  10 -19   2   67.97    7.46
 -15  31   2   -7.23    6.91
 -18  27   3  101.23    8.54
 -18  30   3   69.96    8.89
 -20  33   4   93.50    9.90
   2 -18   5  253.67   12.49
 -22  33   5    6.39    6.39
   8 -25   6   80.90    9.84
  13 -30   7   12.29    6.65
 -22  16   7   37.82    5.65
  10 -29   9   66.95    9.61
   6  26  -2   61.00    8.68
   7  27  -2   58.22    8.65
  10  -7  -1  487.18   17.37
  -3  25  -1  175.94   10.71
  -1  30  -1   27.85    7.99
   2  33  -1   20.83    7.26
  29 -25   0   21.28    6.36
  25 -23   0  183.15   11.05
   8 -10   0  367.08   14.14
  -6  33   0    9.71    7.78
  36 -31   1   -5.40    6.95
 -12  29   1  102.25    8.86
 -11  33   1   -2.64    7.85
 -14  17   2   28.39    6.18
 -15  22   2   88.35    7.43
  19 -30   4    1.39    7.53
  15 -29   5  141.30   11.68
 -20  17   5  149.60    8.94
 -22  27   5   17.60    8.04
  -4 -13   6  580.30   22.09
   8 -26   7   13.53    6.36
   2 -22   9   11.16    6.85
  -1 -19   9    0.28    5.90
 -26  28   9   15.26    7.09
  -5 -15  10    2.50    4.94
  19  -9  -2   51.52    5.23
   4  12  -2    6.25    4.23
   5  25  -2    8.20    6.58
   3  34  -1   25.57    8.05
  27 -24   0   50.03    6.73
  -8  19   0    6.56    5.59
  -8  28   0   65.22    7.69
  16 -26   3   94.89    8.53
 -17  19   3   22.78    5.51
 -18  33   3   -1.05    7.65
 -17  37   3   -3.68    6.76
  12 -25   4  107.47    8.80
   4 -18   4  197.58   10.36
   1 -15   4   59.85    5.99
 -14   6   4   74.36    4.93
 -19  19   4  756.27   28.70
 -20  24   4   22.95    5.68
 -20  13   6  232.15   11.16
 -24  23   7   79.32    8.56
 -24  18   9   75.61    7.74
   4 -24  10   25.24    7.79
  33 -16  -2   15.94    6.43
   3  17  -2   19.55    4.93
  39 -23  -1   52.78    8.36
  -2  29  -1    6.78    6.45
  41 -28   0   -0.94    6.50
  16 -17   0 1775.23   60.90
  -7  32   0   31.53    8.34
  34 -30   1   30.29    8.23
  18 -22   1   47.69    6.01
 -10  13   1  509.67   19.19
   7 -16   2  136.88    8.41
 -15  34   2   23.07    8.44
 -18  24   3  277.14   13.98
 -15   8   4  618.75   22.08
 -20  36   4   88.96    9.68
  10 -25   5   22.07    7.04
  -8  -8   6   11.83    3.16
 -25  31   7   15.19    7.29
   5 -24   8   11.75    6.38
 -25  24   8    7.18    5.33
  -8 -11   9    6.70    4.15
 -24  17  10    4.53    5.19
   3  20  -2   44.01    6.05
   4  24  -2    8.30    5.51
  34 -22  -1   90.55    9.98
  18 -14  -1   62.12    6.54
  -3  16  -1  264.71   12.10
  36 -27   0   18.57    7.43
 -12  20   1   13.21    6.01
   4 -13   2   39.61    4.86
  11 -22   3  304.67   14.65
  21 -31   4    3.75    7.90
  15 -30   6   87.83    9.43
   5 -22   6   31.15    7.13
 -24  30   6   21.83    6.65
 -24  33   6    2.40    7.03
  15 -31   7    0.74    7.33
  -4 -15   8   10.00    5.28
   3 -23  11   -2.05    6.85
  14  17  -3    9.53    4.19
  -7  14   0  827.43   29.49
 -12  32   1   37.12    8.14
  17 -24   2   41.89    6.75
 -14  38   2    5.66    6.09
  18 -27   3  181.46   11.50
  25 -33   4   43.44    8.54
  23 -32   4    0.59    7.25
 -16  10   4    1.96    3.75
  -5 -10   5   48.94    4.51
 -22  24   5    5.25    6.90
 -25  28   7   14.21    6.75
  10 -28   8    8.06    7.23
   1 -21  10  116.79   10.65
  -2 -18  10   70.42    8.09
  -9 -10  10   66.17    6.24
 -26  24  10   -1.54    5.80
  -3 -17  11   -1.24    5.84
  24  -3  -3  205.34    8.48
  13  13  -3   37.94    4.51
  -3  28  -1    0.13    6.05
  32 -29   1   55.47    9.31
  20 -23   1  150.56    9.85
  13 -18   1  182.36   10.08
 -16  27   2  222.51   12.54
 -16  30   2   36.04    7.04
 -18  36   3   29.35    7.03
 -13   4   4  252.27    9.55
 -23  22   6    1.06    5.38
   5 -23   7    2.98    6.70
  -4 -14   7   -1.05    4.98
   2 -21   8   -2.15    6.39
 -24  19   8   10.74    5.86
 -26  29   8   19.65    7.20
   7 -26   9   52.81    8.79
 -26  25   9    3.75    6.05
   0 -20  11   -2.65    6.05
  26  -4  -3   27.28    3.45
  13  16  -3    4.95    4.19
  31 -15  -2   83.71    7.81
   3  23  -2   21.37    5.63
  32 -21  -1   23.60    7.06
  -4  24  -1  118.88    9.00
  34 -26   0   33.60    8.99
 -11  36   1    2.85    7.30
  14 -26   4  186.11   11.46
 -21  29   4    4.45    7.26
  19 -31   5   67.10    9.10
 -21  19   5   15.54    5.25
  17 -31   6    0.69    6.40
  10 -26   6  408.33   20.09
   2 -19   6  104.04    7.88
  -1 -16   6  250.15   12.23
 -24  27   6    2.68    6.51
  10 -27   7   -1.14    6.25
 -23  18   7    3.33    5.58
  -1 -18   8   -0.24    5.43
  21 -10  -2  606.63   22.43
   3  14  -2   32.09    5.08
  37 -22  -1   25.38    7.59
  20 -15  -1   10.48    5.10
  39 -27   0   35.82    7.54
  18 -18   0   70.59    7.36
  -9  27   0  685.15   27.39
  -5  37   0   75.77    9.21
  30 -28   1   36.74    8.90
  22 -24   1   77.51    7.85
   1  -6   1 1004.03   33.64
 -11  15   1  374.60   15.39
 -13  25   1   23.44    5.23
 -13  28   1   90.08    8.38
  19 -25   2    0.53    4.89
  12 -20   2  211.69   11.90
 -15  19   2    4.18    5.35
 -16  24   2  331.07   15.54
 -16  33   2   38.29    8.74
  20 -28   3  434.31   20.00
 -19  29   3   26.25    6.90
 -23  32   5    1.09    7.10
 -21  15   6   73.99    6.40
  29 -14  -2  250.95   12.46
  16  -6  -2   81.52    5.18
   0   7  -1    8.13    2.88
  -1  33  -1   37.22    7.88
   0  34  -1   43.32    7.79
  42 -27   0    6.46    7.26
  -9  21   0   72.10    7.71
  -6  36   0   35.14    7.83
  37 -30   1   -4.40    6.74
  26 -26   1   88.15    8.50
  24 -25   1   33.25    6.68
  31 -31   2    8.13    7.48
 -15  37   2   11.54    7.06
  22 -29   3   39.47    8.00
 -18  21   3  160.89   10.11
 -19  32   3    7.70    7.86
   9 -22   4   11.33    5.21
 -17  12   4   17.88    4.28
 -20  21   4    9.20    5.44
 -21  35   4   83.10    9.55
  21 -32   5   77.56    9.53
  12 -26   5   12.13    7.19
   7 -22   5    2.29    5.36
 -23  29   5   -2.06    7.30
 -23  35   5   47.11    8.11
   2 -20   7   -3.13    6.53
 -25  20   9   16.34    5.99
 -27  30   9    5.49    7.00
  14   8  -3  445.32   15.96
   2  19  -2   14.69    4.88
   5  28  -2    3.04    7.18
   6  29  -2   41.23    8.00
  30 -20  -1   49.99    6.81
  -1   9  -1 1337.51   44.84
  -4  18  -1   79.32    7.56
  -4  27  -1    4.30    5.38
  -2  32  -1   36.44    8.38
   1  35  -1  103.47   10.55
  32 -25   0   28.47    7.94
  -7  35   0   15.23    7.51
 -13  31   1    8.50    6.39
 -12  35   1   12.80    7.98
  21 -26   2   25.18    6.29
  28 -32   3    0.06    7.51
  26 -31   3  182.14   13.59
  24 -30   3  220.53   14.48
  13 -23   3   57.21    7.05
   8 -19   3  409.17   17.52
 -19  26   3   72.96    7.63
 -21  26   4   16.73    6.28
  19 -32   6   12.75    6.76
  -1 -17   7    5.66    5.94
 -25  25   7    4.03    5.71
  12 -29   8    8.36    7.45
 -26  26   8   37.41    7.84
 -25  19  10    3.03    5.26
  13  10  -3   33.37    3.79
  27 -13  -2    8.18    4.38
  23 -11  -2    2.09    3.86
   2  22  -2   47.44    6.53
   4  27  -2   25.65    8.04
  22 -16  -1  164.14    9.53
   2  36  -1    7.73    6.91
  13 -14   0 3018.19  100.23
  -8  16   0  166.91    9.13
  -9  30   0  136.64   10.18
 -13  22   1   -0.16    5.43
  29 -30   2   35.07    8.88
 -11   8   2  556.22   19.72
  -1 -10   3 1458.64   49.14
 -19  35   3   31.69    7.96
  16 -27   4    7.53    6.00
 -26  33   7   -0.74    6.24
  -8 -10   8   91.93    6.91
   4 -23   9  102.70    9.89
   6 -25  10   -4.99    6.81
  15   6  -3  469.16   16.23
  12  15  -3  251.00   11.53
  34 -15  -2  121.07    9.25
  25 -12  -2   93.51    6.89
  13  -3  -2   68.51    3.70
   3  26  -2    9.00    6.76
  28 -19  -1    5.01    4.78
  -2  11  -1    1.94    3.53
  -3  31  -1    0.78    7.91
  37 -26   0    6.14    7.45
  30 -24   0   38.47    6.98
  20 -19   0  126.56    8.95
  -8  34   0   37.72    8.78
  15 -19   1   61.70    7.31
  10 -15   1   11.08    4.70
  27 -29   2    1.21    7.33
  25 -28   2   11.16    5.64
  23 -27   2   25.75    6.34
 -12  10   2  124.54    6.61
 -16  36   2   43.21    8.46
  12 -27   6  175.80   12.26
   7 -25   8    7.30    6.28
   2  16  -2    1.54    4.94
  35 -21  -1   12.63    7.74
  26 -18  -1   12.98    5.04
  24 -17  -1   87.09    7.08
   1   5  -1 3924.82  127.47
  35 -29   1    5.15    6.95
 -13  34   1    3.99    7.65
 -10   6   2   42.52    3.25
 -18  14   4  195.62    9.75
   4 -19   5    5.89    5.14
 -23  26   5   29.45    7.91
   7 -23   6  315.13   15.83
 -22  17   6   27.32    5.68
 -24  24   6   30.02    7.15
 -25  32   6   65.40    8.53
  12 -28   7   17.33    6.70
  -8  -9   7  118.45    7.01
 -24  20   7   62.08    6.94
 -26  30   7    3.46    6.64
 -25  21   8   23.57    5.99
  -5 -14   9   31.78    5.84
 -27  26  10    1.64    5.73
   5 -24  11   -0.08    6.55
  12  18  -3   70.59    6.71
  -4  30  -1   18.55    7.06
  28 -23   0  124.44    9.28
 -12  17   1  217.89   11.10
  14 -21   2    2.11    5.59
 -13  12   2    0.10    3.79
 -16  21   2  309.95   14.38
 -17  29   2  158.31   10.73
 -17  32   2    4.53    7.48
   5 -16   3  229.80   11.70
  18 -28   4   56.40    8.25
  -3 -10   4   30.38    4.70
  -2 -13   5   10.14    4.03
 -22  21   5    3.10    5.19
   7 -24   7  107.65   10.00
 -27  31   8    0.41    6.73
 -27  27   9    8.71    6.13
 -14  -3  10    5.11    1.75
  -7 -12  11    2.26    4.79
  12  12  -3  575.12   21.12
   2  25  -2  127.71    9.54
  -3  13  -1   35.04    4.43
  -5  26  -1   14.16    5.95
  40 -26   0    5.14    6.71
  26 -22   0   31.43    6.20
  24 -21   0   12.00    5.49
   4  -5   0  832.15   27.93
 -10  26   0  304.19   15.01
   9 -17   2  660.35   25.07
  15 -24   3  192.20   11.48
   2 -13   3  881.18   31.22
 -22  31   4   28.19    8.01
 -25  29   6  235.47   14.21
   1 -20   9    2.31    5.81
  38 -21  -1   13.84    6.74
   6  -2  -1 1237.09   40.42
  -5  20  -1    9.03    5.76
  35 -25   0    2.98    7.28
  -9  18   0    6.66    5.23
 -10  23   0  269.04   13.41
 -10  29   0  159.26   10.61
  33 -28   1   12.24    8.31
 -14  27   1   12.89    5.96
 -14  30   1   76.34    7.99
 -12  38   1    2.41    6.46
 -17  26   2  615.44   25.04
 -19  23   3   12.70    5.36
 -20  31   3   89.99    9.88
  20 -29   4   19.80    7.93
  11 -23   4  203.83   11.58
 -21  23   4  238.56   12.55
   1 -16   5   -0.53    4.10
 -24  34   5   56.10    8.16
  -2 -17   9   15.95    5.76
 -26  22   9   18.43    6.73
   3 -22  10   31.68    7.28
 -26  21  10    5.91    5.71
  32 -14  -2  276.45   13.91
   1  21  -2  125.69    8.68
  33 -20  -1  184.21   12.16
  10 -11   0 1389.69   47.11
  17 -20   1  381.52   16.80
   7 -12   1  154.94    7.66
  34 -31   2    1.04    6.04
 -17  35   2    1.96    6.84
 -20  34   3    0.75    7.23
 -19  16   4  329.90   14.36
 -22  28   4    1.99    7.70
   9 -23   5   30.47    5.96
 -18  10   5  507.65   19.04
 -24  31   5   -4.54    7.10
  14 -28   6    8.09    6.79
  14 -29   7    5.36    7.05
 -26  27   7   15.01    6.45
   4 -22   8   76.81    8.50
 -13  -4   9    0.70    2.63
  -6 -13  10    4.73    5.14
   2 -21  11   -3.06    6.51
  11  17  -3  150.02    8.65
   1  24  -2  271.06   13.36
  -5  29  -1   18.22    6.30
  -2  35  -1   94.63    9.50
  -1  36  -1   17.89    6.91
  15 -15   0  489.31   19.29
  -7  38   0   12.89    6.41
  38 -29   1    2.76    6.59
  31 -27   1  268.43   15.59
   4  -9   1  602.44   21.34
 -14  24   1    2.99    5.24
 -14  33   1   48.58    7.85
 -13  37   1    7.18    7.10
   0  -8   2 1369.61   45.76
 -14  14   2   36.58    5.15
  -5  -5   3  114.02    4.89
 -20  28   3  193.28   11.89
  26 -32   4    1.41    6.20
  24 -31   4   -2.49    7.55
  22 -30   4    6.05    8.23
 -17   8   5  297.87   11.86
 -23  19   6   31.15    6.10
   9 -26   8   -1.86    6.48
 -21  10   8   18.10    4.28
 -27  28   8   87.79    9.58
  11 -28   9   24.29    8.21
   8 -26  10    7.00    7.18
 -11  -7  11    1.28    4.00
  11  14  -3  201.48    9.86
   1  18  -2   -1.41    4.80
   3  29  -2   60.45    9.11
   4  30  -2   19.93    6.45
   5  31  -2   21.87    7.04
  -4  15  -1  299.08   13.03
  -3  34  -1    7.36    7.56
   0  37  -1   18.05    7.85
 -10  32   0   45.99    8.15
  -8  37   0   51.28    8.35
 -13  19   1    8.38    4.98
  16 -22   2   42.16    6.39
  17 -25   3   80.49    8.13
   0 -13   4   98.61    6.86
  -7  -5   4  250.04    9.45
 -19  12   5    2.84    3.94
   4 -20   6  124.81    9.00
  -5 -11   6   24.19    4.38
 -20   8   8   26.55    3.94
 -26  23   8   26.24    6.54
 -21   9   9   10.83    3.64
 -22  11   9    0.41    3.69
   0 -19  10    0.38    5.66
  18  -7  -2  529.78   19.27
   2  28  -2   68.87    9.19
  17 -12  -1   74.45    6.23
  -4  33  -1    2.56    7.05
  38 -25   0    8.45    6.99
  33 -24   0   18.59    8.16
   7  -8   0  539.45   19.20
  19 -21   1  131.09    8.95
   6 -14   2  949.18   33.52
 -17  23   2  681.61   26.57
 -20  37   3    5.15    6.70
  18 -29   5  112.87   10.78
 -23  23   5   14.68    6.54
 -24  28   5    7.74    7.40
  16 -29   6   51.67    8.38
 -25  26   6   57.31    8.03
  16 -30   7   -7.84    6.93
   4 -21   7   69.16    8.56
 -25  22   7   17.42    6.21
 -22  12   8   -0.84    4.16
  -3 -16  10   -1.86    5.23
  -1 -18  11    3.23    6.13
  -4 -15  11   18.89    6.05
  11  20  -3   99.98    7.90
  30 -13  -2   46.88    5.90
   4   9  -2  127.34    6.21
   3  11  -2   28.57    4.16
  36 -20  -1   74.02    9.28
  31 -19  -1   55.48    7.23
  -6  25  -1  128.63    8.61
  -9  36   0   26.20    7.65
  29 -26   1   89.39    9.13
  -9   4   2   31.34    2.41
 -15  16   2    3.00    4.70
 -18  31   2   12.63    7.10
 -17  38   2   -2.76    6.75
  29 -31   3   36.11    8.43
  19 -26   3   61.71    7.45
  13 -24   4   23.00    6.19
   9 -24   6   82.17    9.04
 -26  34   6   30.02    7.28
   9 -25   7    8.51    7.19
 -27  32   7   -1.69    6.98
   1 -19   8    5.49    6.23
  -5 -13   8   37.22    5.84
 -20   7   9   16.61    3.41
 -28  28  10    3.99    6.66
   1  27  -2  142.72   10.23
  -6  22  -1  147.72    9.25
  -6  28  -1   -0.20    5.30
  -5  32  -1    5.23    7.55
  41 -25   0   29.33    7.24
 -10  20   0    3.06    5.74
 -11  28   0   77.75    7.49
  36 -28   1   -2.83    6.85
  21 -22   1   18.38    5.81
  12 -16   1   31.05    5.40
 -14  36   1    5.50    7.30
  30 -29   2   10.21    6.70
  18 -23   2   17.06    5.08
   3 -11   2  563.98   20.55
 -18  34   2    7.10    7.69
 -20  25   3  332.15   15.89
 -20  18   4   10.15    4.86
 -22  25   4  109.59    8.79
  20 -30   5    6.70    7.66
 -16   6   5  103.44    5.38
 -20  14   5  388.84   16.10
 -23  14   8   79.51    6.76
  -9  -9   9   10.30    4.09
 -23  13   9   64.33    6.25
 -28  29   9   13.75    7.55
  10  16  -3   45.19    5.25
  10  19  -3   23.33    5.29
   2  13  -2    7.26    4.11
   0  23  -2   89.88    7.58
  -5  17  -1   67.73    6.40
  31 -23   0   71.36    8.50
 -11  25   0   92.36    7.49
 -11  31   0   26.28    7.00
 -10  35   0    6.04    7.54
  25 -24   1  469.04   20.48
  23 -23   1  200.48   11.74
 -15  29   1  277.05   14.20
 -15  32   1  232.38   14.04
  11 -18   2  519.65   20.94
 -18  28   2    0.70    5.44
  27 -30   3   94.58   10.51
  25 -29   3   21.60    8.31
  23 -28   3  439.64   20.63
  21 -27   3  384.54   18.30
 -12   2   4   98.26    4.14
 -23  33   4   12.24    6.86
  22 -31   5   14.26    7.61
  11 -24   5   29.95    6.75
  18 -30   6   17.09    7.18
   1 -17   6   42.34    6.05
 -26  31   6   95.69    9.25
  -2 -16   8   19.39    6.43
 -19   6   8    0.36    2.76
 -27  24   9   37.26    7.03
 -27  23  10    5.38    6.11
  28 -12  -2  106.09    7.43
   0  20  -2   -0.46    4.24
  29 -18  -1   -0.06    4.95
  19 -13  -1   11.64    4.58
  17 -16   0  989.87   35.57
 -14  21   1   -1.50    5.61
  28 -28   2   -3.56    7.11
  20 -24   2   22.84    5.30
 -21  33   3   20.62    8.09
   8 -20   4   63.43    6.49
 -23  30   4    3.33    7.25
   6 -20   5  359.98   16.45
 -25  36   5    2.31    6.44
  20 -31   6    3.75    6.64
  -2 -14   6   60.85    5.80
 -24  21   6   80.00    7.48
   1 -18   7   81.49    8.14
  -5 -12   7   -2.03    4.60
  11 -27   8   -1.33    5.96
 -10  -8  10   47.18    5.29
  20  -8  -2  198.92    9.43
   5   7  -2 1608.77   53.15
   9  -5  -1  526.03   18.22
  -6  31  -1    9.53    7.26
  36 -24   0    6.51    7.60
  39 -28   1   16.01    6.94
 -15  26   1  103.24    8.58
  26 -27   2    6.13    6.54
  24 -26   2   51.46    7.40
  22 -25   2  307.38   15.34
 -18  37   2    4.95    6.79
  12 -21   3  179.56   10.48
 -21  30   3   15.31    7.36
 -21  36   3   21.90    7.53
  15 -25   4  123.92    9.51
 -21  16   5  179.71    9.69
 -25  33   5    1.90    6.23
 -21  11   7    8.26    3.98
 -27  29   7   -0.91    6.59
 -28  30   8    7.71    7.23
 -24  15   9   44.33    5.83
   5 -23  10   13.41    6.88
  33 -13  -2    0.94    5.36
   1  15  -2    4.06    4.74
   0  26  -2   -0.96    4.89
  34 -19  -1   64.56    8.76
  27 -17  -1   -4.99    5.13
  29 -22   0   41.06    6.28
  34 -27   1   50.99    8.74
 -15  35   1   32.15    7.59
  35 -30   2    3.59    7.06
 -16  18   2   -3.50    5.35
   7 -17   3  415.92   17.52
 -24  25   5   50.51    7.80
  11 -25   6   68.69    8.85
  11 -26   7   25.82    6.85
  -2 -15   7   21.20    6.03
 -20   9   7  112.97    6.60
 -26  24   7   -0.85    5.34
   6 -23   8   72.30    8.49
 -24  16   8   37.62    5.89
 -27  25   8  130.92   10.41
  21   0  -3    4.45    1.78
  11  11  -3  655.20   23.35
  10  22  -3   41.11    7.53
  26 -11  -2   78.74    6.21
   2  31  -2   15.21    7.45
   3  32  -2    9.20    6.81
  25 -16  -1   23.02    4.86
  21 -14  -1   47.34    6.44
  -4  36  -1    5.83    6.45
  -3  37  -1   14.38    6.90
  19 -17   0  144.32    9.80
  -7  11   0  484.45   17.90
  -8  13   0  459.84   17.57
 -11  22   0  101.46    8.46
 -18  25   2   66.37    7.18
 -21  20   4  481.27   20.03
  -6  -8   5   82.97    5.14
 -25  30   5   58.93    8.06
 -26  28   6   89.10    9.30
 -22  13   7   55.45    5.74
   8 -25   9   -2.95    6.48
   4 -22  11    6.75    6.89
  10  13  -3   22.99    4.14
   9  18  -3  104.83    7.41
  24 -10  -2   10.75    4.24
  22  -9  -2   52.75    5.04
   1  30  -2   19.27    8.15
  23 -15  -1    7.55    4.53
  -6  19  -1    9.85    5.49
  -7  27  -1    3.30    5.48
  -5  35  -1    4.43    6.80
  39 -24   0   35.67    7.05
  27 -21   0  170.95   10.56
  12 -12   0  456.85   17.48
  -6   9   0  291.56   11.50
  14 -17   1  179.44   10.24
  17 -26   4  177.46   11.39
   6 -21   6   73.77    7.93
  -9  -6   6  289.90   11.21
  13 -28   8   25.64    7.90
 -25  17   9    2.34    4.60
 -23  12  10   16.08    4.54
  25  -2  -3  240.07    9.56
  12   9  -3  101.28    5.45
   9  21  -3   34.52    6.56
  37 -19  -1   11.46    6.50
  -7  30  -1   90.48    8.78
  34 -23   0   31.42    7.65
  25 -20   0   79.52    7.78
  23 -19   0  105.38    7.86
 -12  27   0  388.26   17.80
 -12  30   0  189.37   11.73
 -10  38   0    6.34    6.55
  32 -26   1   57.23    9.88
 -19  33   2    5.31    7.79
 -21  27   3   63.42    6.96
 -23  27   4   -1.25    6.45
 -22  18   5    1.43    4.21
   6 -22   7   26.17    7.81
 -23  15   7  145.28    8.96
 -28  26   9   18.37    6.69
 -29  31   9    5.54    6.94
 -22  10  10  107.88    7.09
 -28  25  10    1.29    5.70
   0  17  -2    2.39    4.74
  -1  22  -2    0.61    5.09
  -1  25  -2  123.31    9.14
   0  29  -2    0.65    6.94
  -6  34  -1   10.16    7.40
  -9  15   0  234.85   10.85
  37 -27   1    3.28    6.64
   9 -13   1    9.91    4.08
 -10  10   1  201.97    8.74
 -11  12   1  881.63   30.94
 -15  23   1   24.52    5.59
 -16  31   1   54.36    6.85
 -15  38   1   -4.68    6.94
  33 -29   2    8.40    7.21
  13 -19   2   44.36    6.94
 -17  20   2   10.59    5.78
 -19  30   2  116.43    9.73
 -19  36   2   18.44    7.40
  14 -22   3   84.41    7.65
  27 -31   4    6.61    7.31
  19 -27   4    0.19    6.43
 -24  35   4   16.33    6.86
   3 -17   5  463.14   19.10
 -25  23   6   20.63    6.73
 -27  33   6    0.41    6.69
 -25  18   8    9.21    5.15
   0 -18   9   19.98    6.79
 -24  14  10   27.37    5.21
  23  -1  -3    5.58    2.25
   9  15  -3  205.12   10.05
  32 -18  -1    5.13    5.79
 -12  33   0   59.45    8.69
 -11  37   0   24.83    7.74
 -12  14   1   42.28    4.88
 -16  28   1   70.90    7.69
 -16  34   1   11.99    6.83
  -4  -3   2 1811.90   58.98
  25 -30   4    4.38    7.85
  21 -28   4   35.91    8.05
  10 -21   4   87.61    7.69
  15 -26   5   41.36    7.04
  13 -26   6  282.08   15.76
  13 -27   7    2.21    6.19
 -19   7   7  134.17    6.95
  15 -29   8   12.56    7.11
  -6 -12   9   87.80    7.29
   2 -20  10   73.07    8.75
  31 -12  -2  152.06    9.34
  -1  28  -2  211.91   12.66
   2   3  -1 1832.62   59.65
  -5   7   0  137.31    6.70
  30 -25   1   96.88    9.16
   8 -15   2 1206.36   42.08
   4 -14   3  518.45   20.05
 -22  32   3   36.41    8.43
 -22  35   3   -0.25    6.91
  23 -29   4    2.53    7.78
 -22  22   4  365.09   16.65
 -24  32   4   20.92    7.23
   8 -21   5  253.57   13.21
 -26  35   5   46.72    8.11
 -24  17   7  106.93    8.05
 -27  26   7   16.61    6.23
 -28  31   7   44.92    8.20
   8 -24   8   12.58    6.00
   3 -20   8  122.74    9.76
 -28  27   8   51.87    7.94
  10 -26   9   14.64    7.58
  -3 -15   9   93.85    8.06
 -19   5   9   83.87    4.65
   7 -24  10    2.00    6.79
 -21   8  10   14.14    3.50
   1 -19  11   -3.19    6.48
  -8 -10  11    3.26    4.70
   8  20  -3  210.74   11.28
  -7  21  -1   59.01    7.13
  -7  33  -1  103.53   11.18
  37 -23   0   -0.59    7.14
 -10  17   0  610.00   23.35
 -12  24   0  157.75    9.49
  40 -27   1    5.80    6.34
  16 -18   1  310.83   14.60
 -13  16   1  110.85    7.44
 -19  27   2  209.94   12.18
  30 -30   3   45.14    8.68
  16 -23   3  127.87    9.29
 -10  -3   5  111.04    4.64
 -23  20   5    6.70    4.79
 -25  27   5   25.29    7.64
  -9  -8   8    7.21    4.40
 -29  32   8    5.38    6.99
 -26  19   9   75.82    7.88
 -25  16  10    1.90    4.80
   8  17  -3  234.32   11.45
  15  -4  -2  273.94   10.35
  -1  19  -2    4.91    4.66
  -8  29  -1   23.07    6.14
  32 -22   0   42.98    7.14
  28 -24   1  476.89   20.95
  -9   8   1 1205.25   40.53
 -16  37   1   37.68    8.03
  15 -20   2   28.65    6.20
  17 -27   5    7.93    7.63
   0 -14   5   80.22    6.53
  -3 -11   5    6.96    3.68
 -26  32   5    7.05    6.08
  15 -27   6   73.80   10.10
 -27  30   6    5.95    6.63
  15 -28   7   47.56    7.85
 -26  20   8   30.22    6.03
   6 -23  11   13.78    7.58
   8  23  -3  112.82    9.35
   0  32  -2    4.88    6.41
   1  33  -2   24.10    6.79
   2  34  -2   -6.26    6.20
  35 -18  -1    4.81    6.94
  30 -17  -1   79.22    7.36
  -5  38  -1   18.10    7.16
  40 -23   0   13.94    6.20
  35 -26   1   23.44    7.69
 -16  25   1    6.90    5.39
  36 -29   2    6.81    7.08
  29 -27   2    3.20    7.29
 -18  22   2   13.83    5.19
  28 -29   3   13.25    8.51
   9 -18   3   41.29    6.49
  -2  -8   3  231.21    9.41
 -24  29   4    3.23    7.74
 -15   4   5    4.80    2.06
 -26  25   6    0.19    6.20
  -1 -17  10   73.24    8.44
  -7 -11  10   23.53    5.18
  -2 -16  11    6.40    6.26
  -2  24  -2  152.15    9.71
  -2  27  -2  172.23   10.83
  -6  37  -1    6.76    6.35
  14 -13   0 1316.29   45.29
 -11  19   0   17.79    5.10
 -13  29   0   30.75    5.75
 -13  32   0    9.90    6.58
 -14  18   1    0.66    5.04
 -20  32   2    4.56    7.44
 -20  35   2   18.29    8.08
  26 -28   3  187.16   12.76
  18 -24   3  247.76   13.34
   1 -11   3  351.30   13.94
  12 -22   4   98.73    8.20
  25 -31   5   -1.36    6.36
  23 -30   5    1.04    6.90
  21 -29   5   20.27    8.16
  19 -28   5   -1.64    7.60
  17 -28   6    7.90    7.14
   8 -22   6   61.03    7.29
  17 -29   7   12.80    7.36
   8 -23   7  122.79   10.43
   3 -19   7   37.57    7.99
  -9  -7   7  575.71   20.98
 -25  19   7   52.93    6.64
  12 -27   9   -1.46    7.29
 -29  28   9   -0.38    6.34
 -26  18  10   -3.84    5.05
 -29  27  10   -4.33    5.63
  -5 -13  11   32.49    6.38
  13   7  -3   23.60    2.65
  29 -11  -2  267.79   12.68
   6   5  -2   57.55    3.19
  -1  31  -2   34.12    8.68
  -8  23  -1    9.58    5.29
  -8  32  -1   76.69    9.51
  30 -21   0  130.91    9.40
  24 -22   1   16.13    5.83
  20 -20   1   32.30    6.10
 -17  33   1  110.23   10.01
  17 -21   2  146.13    9.53
  24 -27   3  137.22   10.70
  22 -26   3   28.65    6.60
  20 -25   3  277.57   14.15
  -4  -8   4   16.81    3.78
 -23  24   4    5.19    5.74
 -28  35   6   35.94    7.46
   0 -17   8    8.98    6.11
 -27  21   9   57.92    7.26
   9 -25  10   -5.91    7.19
  -4 -14  10   23.23    6.06
   7  19  -3   82.97    6.78
   7  22  -3   87.89    7.79
  -2  21  -2   78.80    7.19
  -4  12  -1  116.92    6.50
  -5  14  -1   32.42    4.45
  -7  36  -1   16.28    7.73
   9  -9   0   22.84    3.45
 -13  26   0   46.18    7.00
 -13  35   0    4.04    7.95
  38 -26   1    5.86    6.33
  22 -21   1   77.66    7.36
   6 -10   1  145.10    7.20
 -17  30   1   83.47    8.54
 -17  36   1   10.43    7.68
  27 -26   2    4.64    6.38
 -20  38   2    6.98    6.31
 -25  37   4    0.58    6.39
  10 -22   5    1.66    5.04
 -24  22   5   78.37    7.90
 -21  12   6   70.51    5.71
 -22  14   6   58.50    5.90
 -28  28   7   16.99    6.84
  10 -25   8   -3.03    6.58
  -2  30  -2   91.18    9.70
  16 -10  -1  201.80    9.35
  -6  16  -1  210.34   10.31
  35 -22   0    0.69    6.98
  33 -25   1   20.39    7.98
  25 -25   2  161.20   10.30
  19 -22   2  125.06    8.61
   5 -12   2  256.74   10.98
 -20  29   2   97.04    8.56
 -23  34   3   22.07    7.58
 -23  37   3    5.20    6.49
 -25  34   4    7.93    6.81
 -26  29   5   17.60    7.11
 -27  22   8  162.31   10.93
 -29  29   8    7.35    7.28
   4 -21  10  112.02   10.50
  -3  10  -1  460.07   16.84
  -8  35  -1   23.73    7.51
  28 -20   0   64.01    6.95
 -12  21   0  135.63    9.41
  41 -26   1   -1.55    6.69
  11 -14   1   85.27    6.19
 -15  20   1    6.65    5.90
  34 -28   2   23.55    7.66
  23 -24   2  103.29    8.84
  21 -23   2  140.53    9.86
  10 -16   2   84.15    7.16
 -19  24   2  106.95    8.33
  14 -23   4  232.67   12.68
   7 -18   4   57.43    6.16
  -1 -11   4  142.76    7.95
   5 -18   5  416.25   17.89
   0 -15   6  336.35   14.93
 -23  16   6  351.68   15.65
 -28  32   6   78.54    8.93
 -26  21   7    3.24    5.20
  -6 -11   8    4.64    5.28
 -27  20  10    1.75    4.98
   8  14  -3  155.39    8.16
   7  25  -3   77.77    8.68
  27 -10  -2    2.95    4.00
  -3  26  -2    1.91    5.53
  33 -17  -1   95.68    8.80
  -9  31  -1   -2.88    6.35
  38 -22   0   51.90    8.60
  16 -14   0 1042.88   36.86
 -17  27   1   75.22    7.24
  11 -19   3  316.78   14.95
 -17  13   3  170.76    9.08
 -18  15   3   22.63    4.93
 -25  31   4   22.42    7.15
 -27  34   5   58.61    8.95
  10 -23   6  153.86   10.70
 -20  10   6   -0.56    3.21
 -27  27   6   19.29    6.43
  10 -24   7    9.66    7.33
   0 -16   7   15.00    5.81
   5 -21   8   31.39    7.03
  -3 -14   8    2.74    5.99
 -18   4   8   21.18    2.45
   7 -23   9   56.77    8.63
   3 -20  11    7.01    6.91
 -12  -5  11    5.19    3.81
   9  12  -3  121.72    6.60
   7  16  -3   32.29    4.74
   6  21  -3   58.83    6.29
  32 -11  -2   33.38    5.76
   0  14  -2   48.88    5.38
   0  35  -2    7.81    7.13
  26 -15  -1  107.02    7.85
  -7  18  -1   84.36    7.20
  -9  25  -1   23.85    6.06
 -14  31   0   48.21    7.35
 -16  11   3  235.32   10.61
  28 -30   4    6.16    6.54
 -24  26   4  103.83    9.89
 -25  24   5   86.88    9.11
  -6  -9   6  637.34   23.13
 -24  18   6  100.78    7.85
  12 -26   8    0.11    6.61
 -28  23   9   27.59    6.66
 -30  30   9   -1.00    6.64
   6  24  -3   -0.75    6.31
   1  12  -2   -1.33    3.54
  -1  16  -2   70.51    6.54
  -3  23  -2    0.68    4.65
  -3  29  -2   20.77    6.61
  -1  34  -2   14.39    6.60
  36 -17  -1    6.26    7.63
  18 -11  -1   70.24    6.04
  -9  34  -1   24.10    8.05
  26 -19   0  196.77   11.45
 -14  34   0   32.28    7.41
  31 -24   1  282.37   15.80
   0  -4   1   24.64    3.03
  -8   6   1  248.41    9.51
  32 -27   2    1.26    7.80
 -21  34   2   29.28    8.25
 -21  37   2    4.71    6.69
  31 -29   3   38.16    8.40
 -19  17   3   60.52    6.14
  16 -24   4   -0.63    5.46
  -3 -12   6  954.56   34.08
  17  -5  -2  199.94    8.59
  -2  33  -2   56.88    8.83
  24 -14  -1  121.11    7.93
  33 -21   0   42.87    7.56
  18 -15   0  188.97   10.23
 -13  23   0  141.31    8.99
 -14  28   0   57.38    7.40
  36 -25   1   -2.13    6.89
   3  -7   1   46.97    3.95
 -16  22   1  209.94   11.45
 -18  32   1  242.66   13.80
 -18  35   1  114.07   10.14
  37 -28   2   19.34    6.99
   6 -15   3  433.56   17.73
  26 -29   4   21.52    8.30
 -19  13   4   17.97    4.41
 -20  15   4   11.21    4.24
   5 -20   7    4.84    7.03
 -27  23   7    7.06    4.54
 -28  24   8   62.66    7.54
 -28  22  10   14.85    5.86
   6  18  -3  257.11   12.24
  25  -9  -2   16.26    4.29
  -2  18  -2  277.45   13.28
  22 -13  -1   12.00    4.79
  20 -12  -1  103.94    7.34
  -8  20  -1   96.51    8.19
  -8  38  -1   -1.19    6.50
  24 -18   0  500.56   20.53
  -4   5   0  828.87   27.83
 -14  37   0   -1.11    7.14
 -15  13   2  709.97   25.72
 -16  15   2   60.65    6.49
 -20  26   2  210.26   11.99
 -21  31   2   54.73    7.71
 -20  19   3   13.36    5.23
  24 -28   4    1.84    6.88
  18 -25   4  299.96   15.20
 -21  17   4  243.19   11.81
 -26  36   4    3.89    6.33
 -27  31   5   12.33    6.91
   5 -19   6  127.86    9.05
 -25  20   6   44.57    6.41
  12 -25   7   64.92    9.00
  -3 -13   7    0.03    4.64
  -6 -10   7  333.87   14.11
 -18   5   7    2.74    2.59
  14 -27   8    4.60    6.95
 -30  31   8    9.03    6.73
 -10  -7   9    7.40    3.85
  10  10  -3  280.59   11.18
   2  10  -2  624.90   22.12
  -3  32  -2   -2.01    8.00
  31 -16  -1   59.77    6.91
  -2   8  -1  245.71    9.74
  22 -17   0   22.03    5.39
  39 -25   1   26.17    7.70
  29 -23   1  168.44   10.91
  13 -15   1  205.52   10.09
 -18  38   1   13.98    7.34
   2  -9   2   55.16    3.98
 -17  17   2    3.04    5.18
  29 -28   3   43.61    8.95
  13 -20   3  101.33    7.95
 -15   9   3  416.36   15.71
 -24  36   3   19.59    7.28
  22 -27   4    2.70    6.66
  20 -26   4   96.38    9.03
 -18  11   4   43.39    4.48
  14 -24   5    1.53    5.45
  12 -24   6   75.95    8.86
   9 -24   9   33.85    7.88
   6 -22  10    8.99    7.40
   1 -18  10  138.25   10.84
 -20   6  10    5.71    2.40
   5  23  -3  153.41   10.14
   6  27  -3    1.78    6.59
  -4  25  -2   81.64    7.55
  -4  28  -2  243.45   13.30
 -10  33  -1  192.84   13.15
  36 -21   0   -3.85    7.81
 -18  29   1  229.05   12.85
  12 -17   2  177.84   10.23
   9 -19   4   -1.70    4.53
 -22  19   4  444.65   18.63
 -25  28   4    6.74    6.93
 -26  26   5    0.45    7.04
 -19   8   6  238.32    9.99
 -28  29   6   33.60    7.01
 -29  34   6   26.09    7.88
  16 -28   8   74.02    9.53
 -29  25   9    5.98    5.86
   0 -17  11    1.03    5.89
   5  20  -3  332.80   14.94
   5  26  -3  113.44   10.50
  23  -8  -2   10.44    3.64
  19  -6  -2   32.07    4.38
  -3  20  -2  145.43    8.93
  -9  22  -1    8.45    5.56
 -10  27  -1   -2.39    5.51
  -9  37  -1   -1.59    6.80
  39 -21   0   35.48    7.76
  31 -20   0   27.98    6.04
   6  -6   0 2042.21   67.17
 -14  25   0   30.93    6.15
 -17  24   1   92.65    7.95
  -1  -6   2  120.56    5.45
 -14  11   2  522.98   19.37
 -18  19   2   -2.18    4.66
 -21  21   3    3.01    5.20
 -26  33   4    0.20    6.18
  26 -30   5    3.28    7.20
   2 -15   5  152.41    8.80
 -28  36   5    1.99    7.04
  14 -26   7   21.98    7.61
   7 -22   8   10.31    6.61
 -11  -6  10   18.88    4.20
   4 -20  12   11.80    7.70
  30 -10  -2    4.96    4.59
  21  -7  -2    0.85    3.44
  -4  31  -2  122.17   10.66
 -15  33   0   33.25    8.15
  34 -24   1   73.54    9.43
  27 -22   1   -0.73    5.19
  35 -27   2    6.25    7.04
  27 -27   3   22.35    7.93
  15 -21   3   78.45    7.39
  16 -25   5    3.79    6.15
   7 -19   5    9.81    4.89
  14 -25   6   27.68    7.94
 -26  22   6   53.05    7.18
   2 -18   8   86.90    8.99
 -29  26   8    7.68    6.19
 -29  24  10    4.34    5.38
   5 -21  11    0.24    6.45
  -2  36  -2    5.39    7.10
  -1  37  -2    4.86    6.69
  34 -16  -1    7.53    6.71
 -10  36  -1   63.72    8.78
  11 -10   0  703.49   24.92
 -15  30   0   71.86    7.93
 -15  36   0    2.65    7.33
  15 -16   1  423.64   17.64
 -19  34   1   13.86    8.06
  28 -25   2   14.56    6.49
 -21  28   2    3.55    5.39
 -22  36   2    3.65    6.86
 -23  21   4   10.93    5.04
  24 -29   5   -2.53    7.21
  22 -28   5    3.13    7.69
  18 -26   5   13.46    6.98
  16 -27   7   21.54    6.98
 -30  32   7   11.00    6.51
  11 -25   9    1.39    6.90
   4 -20   9   15.05    6.89
  -4 -13   9   12.94    5.09
   4  22  -3   72.65    6.89
   4  25  -3   88.84    8.78
  -4  22  -2   36.64    6.18
  -3  35  -2   -3.39    6.36
 -19  37   1   11.65    7.15
  14 -18   2    1.93    5.94
  -8   2   2  535.67   17.79
 -19  21   2   15.16    5.69
 -22  33   2    2.41    7.38
  25 -26   3   49.63    7.80
  17 -22   3   11.68    5.80
 -17   9   4   21.13    3.74
  20 -27   5   25.27    8.36
 -28  33   5    0.89    6.03
  16 -26   6  169.31   12.45
  18 -28   7   61.61    8.46
   7 -21   7  100.96    9.86
  -7 -10   9    5.66    4.39
  -5  27  -2  176.51   10.81
  -4  34  -2   47.21    8.13
 -10  24  -1  115.18    8.06
 -10  14   0 1870.46   63.02
 -11  16   0  459.83   18.13
 -15  39   0   36.39    7.79
  37 -24   1    0.06    6.53
   8 -11   1  151.53    7.66
 -18  26   1   49.29    6.14
 -19  31   1   21.35    6.78
  26 -24   2   73.34    8.05
   7 -13   2   28.33    4.38
  23 -25   3  214.17   12.58
  21 -24   3  188.28   11.59
  19 -23   3   47.39    7.01
 -22  23   3   25.50    5.59
 -24  30   3    4.74    7.64
 -27  28   5   12.15    6.94
  22 -29   6   22.92    7.38
   7 -20   6  232.83   12.71
 -29  31   6   53.68    8.16
 -30  27   9   17.24    6.71
   8 -23  10   -3.51    7.18
  -2 -15  10   76.05    8.03
  -3 -14  11   -1.14    5.65
  -9  -8  11   -0.88    4.44
  -5  30  -2   96.81    9.44
 -11  29  -1   -3.04    5.68
  34 -20   0   28.85    8.05
  29 -19   0  154.27    9.90
 -12  18   0  293.93   13.65
 -15  27   0  154.69    9.88
  40 -24   1    6.23    6.43
  23 -20   1  238.40   12.53
  17 -17   1   -3.80    4.86
 -13   9   2   27.93    3.53
   8 -16   3  464.58   18.87
   3 -12   3  667.49   24.30
  11 -20   4  124.97    8.65
 -26  30   4   34.38    7.43
  20 -28   6   44.62    8.35
   2 -16   6  331.66   14.94
 -27  24   6   40.29    7.23
   2 -17   7    1.54    5.53
   9 -23   8   71.77    8.79
  13 -26   9    9.64    6.70
   6  15  -3  154.47    8.23
   5  17  -3   99.83    7.05
   4  28  -3   10.80    7.06
   3   8  -2  476.79   16.99
 -11  35  -1   30.24    8.34
  -9  12   0  395.35   15.34
  32 -23   1   89.24    9.45
  21 -19   1    1.83    4.99
  19 -18   1  116.63    8.95
  33 -26   2   34.52    8.76
  24 -23   2   49.32    7.10
  16 -19   2  346.39   15.74
 -20  23   2   41.47    5.84
  32 -28   3   15.75    7.64
  29 -29   4   45.14    8.58
 -24  23   4  203.14   11.43
 -27  35   4    5.25    7.29
 -22  15   5    3.15    4.34
 -23  17   5   63.36    6.30
 -30  28   8  108.72   10.34
 -15  -1  10   28.58    3.23
  -6 -11  11   10.95    5.81
   7  13  -3   66.08    5.18
   4  19  -3   12.69    4.74
   3  24  -3   29.58    6.23
  28  -9  -2  159.10    8.73
  -5  24  -2    5.74    5.04
  -5  33  -2   64.48    9.51
 -10  39  -1    6.18    6.03
  37 -20   0   28.03    7.56
 -13  20   0  495.80   20.42
 -16  32   0    1.00    6.08
 -16  35   0   42.92    9.14
  22 -22   2  600.80   24.47
  18 -20   2   17.70    5.66
 -22  30   2   82.85    8.88
 -23  25   3  243.42   12.93
  -1 -12   5   39.66    4.91
  -1 -15   8   33.67    6.39
 -14  -2   9   36.71    3.55
   3 -19  10   29.79    7.11
  -5 -12  10   24.70    5.55
  -8  -9  10    1.96    4.21
   7 -22  11   36.06    8.78
   1 -17  12   -1.50    7.30
  11   8  -3   64.55    4.20
   3  27  -3   25.98    7.70
  27 -14  -1    2.14    4.65
 -11  26  -1   87.55    8.06
  27 -18   0  645.41   25.47
 -16  38   0   70.37    8.99
 -14  15   1 1018.01   35.94
 -15  17   1   17.38    5.33
  20 -21   2   75.59    7.46
 -23  38   2   22.29    7.33
 -14   7   3 1350.48   45.17
  27 -28   4   11.84    6.98
 -21  13   5  208.37   10.13
 -24  19   5    3.58    4.90
   6 -21   9    6.58    6.36
  10 -24  10   17.95    7.95
  -6  29  -2    3.96    5.75
  -3  38  -2    9.46    7.50
  32 -15  -1    5.89    5.38
 -11  38  -1    6.35    6.84
 -14  22   0   20.39    5.95
 -16  19   1  252.51   12.64
 -19  28   1    1.04    5.61
 -20  36   1   51.82    8.89
 -23  35   2   30.12    7.85
  30 -27   3   16.38    8.26
 -25  32   3   66.40    8.94
  13 -21   4    3.69    5.25
 -25  25   4   80.54    8.84
  -7  -6   5  342.28   12.83
 -28  30   5   66.03    8.05
 -29  35   5   28.89    7.34
 -28  26   6   22.55    6.36
   9 -22   7   54.37    8.28
 -31  34   7   23.48    7.80
  11 -24   8   27.87    6.86
   4 -19   8   18.90    6.64
 -31  29   9   12.06    6.71
   2 -18  11    0.56    6.49
   3  21  -3  170.21   10.15
  12  -1  -2    1.60    1.49
  -6  32  -2    6.44    7.41
  -4  37  -2    0.44    6.26
  -7  15  -1  211.98   10.21
  -8  17  -1  132.71    8.33
 -12  31  -1   41.68    7.50
 -12  34  -1  101.40   10.50
  13 -11   0 1060.22   36.68
   3  -3   0 8977.53  290.09
 -16  29   0   12.41    5.90
  35 -23   1    5.39    8.24
  30 -22   1   -0.40    5.39
 -13  13   1  876.15   31.02
 -20  33   1   92.68   10.01
  36 -26   2  144.06   11.35
  31 -25   2   23.08    8.15
 -21  25   2   13.19    5.54
  25 -27   4   17.28    8.01
 -27  32   4    2.41    6.63
 -25  21   5  170.10   10.60
   9 -21   6   79.74    7.69
 -30  33   6   -2.01    6.71
 -30  29   7   -1.03    6.41
   3  30  -3   13.93    6.36
  -2  15  -2  728.61   26.63
  -3  17  -2  367.24   15.50
  -4  19  -2   43.97    6.21
  -6  26  -2    3.65    5.10
  -5  36  -2   17.08    7.71
  35 -15  -1   -6.83    6.71
  -1   6  -1  940.10   31.57
  -9  19  -1  580.71   22.70
  32 -19   0    3.99    6.33
  -8  10   0  375.97   14.31
 -17  21   1   92.41    7.70
  10 -17   3  508.34   20.60
 -24  27   3   20.37    6.51
  15 -22   4  513.19   21.67
   6 -16   4    2.35    5.53
   4 -16   5   48.63    5.94
  -4  -9   5  326.99   13.09
  13 -25   8   22.47    6.76
 -10  -6   8   20.53    4.60
 -26  17   8   -0.68    4.43
 -31  30   8   29.07    7.38
   8  11  -3  150.70    7.60
   2  26  -3  213.06   12.48
  31  -9  -2   30.72    5.35
  25 -13  -1   83.05    6.73
  -6  13  -1   10.68    3.68
 -10  21  -1   12.11    6.09
 -12  28  -1   99.31    8.73
 -12  37  -1   19.83    7.48
  25 -17   0  203.74   11.01
 -15  24   0  331.61   15.51
  38 -23   1   -0.04    7.23
  41 -23   1    7.21    7.31
 -23  32   2   17.06    7.85
  23 -26   4    2.31    6.50
  17 -23   4  491.35   21.20
 -28  37   4   -5.63    6.81
  27 -29   5    4.03    7.36
 -20  11   5  394.73   15.56
 -26  23   5   10.10    6.01
  -1 -14   7   -2.78    5.16
  -4 -12   8    1.54    6.20
 -25  15   8    2.59    4.09
 -27  19   8   39.02    6.03
  24   0  -3    6.80    2.34
   2  23  -3  239.91   12.49
   2  29  -3   91.88    9.65
  -1  13  -2    0.76    3.23
  -5  21  -2  467.08   19.28
  -6  35  -2    0.48    6.75
 -17  34   0   37.82    8.81
 -17  37   0   34.97    8.31
  10 -12   1   98.59    6.03
 -20  30   1   97.53    8.86
   9 -14   2  107.43    7.18
  28 -26   3   67.82    9.09
   0  -9   3  359.02   13.83
  21 -25   4   16.96    6.46
  19 -24   4   -3.29    4.86
 -26  27   4   14.35    7.55
  -1 -13   6  788.62   29.04
 -29  28   6   25.83    6.84
  11 -23   7   94.09    9.60
  15 -26   8   20.90    6.80
   8 -22   9   21.04    7.06
  -2 -14  12    4.98    6.58
  26  -8  -2   60.80    5.58
  -7  31  -2  119.12   10.35
  35 -19   0   58.33    8.80
  23 -16   0  235.03   11.73
  15 -12   0  634.11   23.43
  28 -21   1   52.91    7.00
 -12  11   1  304.19   12.26
 -18  23   1   90.83    7.61
 -22  27   2   50.61    6.81
 -16   7   4  249.07   10.06
  13 -22   5    7.00    5.41
  11 -22   6    6.89    5.85
 -18   6   6   29.38    3.03
   4 -18   7   21.29    6.60
  17 -27   8    7.01    6.43
 -28  21   8   12.86    5.73
 -26  16   9   21.37    5.19
 -27  18   9   27.30    5.68
   5 -20  10   10.56    6.79
  -7  28  -2  168.00   10.70
  30 -14  -1    0.55    4.20
  23 -12  -1  464.06   18.45
  15  -8  -1  214.26    9.39
 -11  23  -1  441.96   18.92
  38 -19   0  164.60   12.06
 -17  31   0   19.64    6.36
 -21  35   1  141.23   11.69
 -21  38   1   10.65    6.19
  34 -25   2  102.80   10.53
 -24  37   2   50.48    8.30
  26 -25   3   92.41    9.14
 -26  34   3   52.66    8.05
  25 -28   5    8.18    7.59
 -29  32   5    5.28    5.95
  13 -24   7   21.88    7.53
  -7  -9   8   -0.14    5.03
 -24  13   8   30.18    4.81
 -28  20   9   79.20    7.79
 -32  31   9   -2.01    7.21
   0 -16  10   34.03    7.03
   3 -18  12    1.43    6.83
   1  25  -3  138.41    9.73
   1  28  -3   78.51    9.30
  -6  23  -2   35.61    5.76
  -7  34  -2   87.48   10.35
 -13  36  -1  163.37   12.26
  30 -18   0  193.52   11.25
  21 -15   0  348.88   15.69
  17 -13   0  745.50   27.29
 -16  26   0  213.79   12.05
  33 -22   1    6.88    7.48
  -7   4   1   45.03    3.10
   4 -10   2   39.23    4.29
 -12   7   2  271.16   10.53
  12 -18   3   -2.78    5.86
 -25  29   3   71.19    8.80
 -28  34   4   19.23    6.95
  23 -27   5    8.80    8.03
  15 -23   5   16.34    5.85
 -27  25   5   68.74    8.54
  13 -23   6   62.52    8.08
 -31  35   6   20.92    7.83
 -31  31   7   35.47    8.13
   6 -20   8  206.16   12.96
 -29  23   8   29.43    6.13
 -32  32   8    2.86    7.44
 -25  14   9    2.39    3.99
   4 -19  11   30.08    7.56
  -1 -15  11    4.38    6.50
  14   5  -3   -0.56    1.59
   4  16  -3  148.47    8.35
   3  18  -3  159.22    8.93
   8  -3  -1  385.36   13.35
  -5  11  -1   39.19    4.01
 -13  30  -1   64.16    7.13
  26 -20   1  132.98    9.43
   5  -8   1  408.26   15.06
 -19  25   1  166.24   10.46
  27 -23   2    0.31    4.90
 -24  34   2   55.78    8.91
   5 -13   3  342.41   14.24
  30 -28   4   10.65    7.53
  -2  -9   4  100.61    6.24
 -27  29   4   20.72    6.85
  21 -26   5   13.66    8.00
 -10  -4   6  355.41   13.00
  15 -25   7  185.03   13.01
 -24  14   7    3.40    4.54
 -28  22   7   28.64    5.76
  10 -23   9   61.41    8.81
 -29  22   9   43.14    7.01
   2  20  -3   74.41    7.23
   1  31  -3   -1.28    6.04
  -6  38  -2   -4.64    6.60
  21 -11  -1   17.87    5.40
  17  -9  -1  125.79    7.15
 -12  25  -1   73.71    7.51
  42 -22   1   26.30    7.90
 -21  32   1  252.69   14.75
  37 -25   2   27.90    7.46
 -23  29   2   43.24    7.33
  24 -24   3   10.75    5.81
   8 -17   4   24.42    5.91
  -8  -3   4    6.69    2.15
  19 -25   5   27.28    7.28
  17 -24   5   13.55    6.56
  23 -28   6   82.82    9.53
  15 -24   6   20.72    7.04
 -30  30   6   13.11    6.74
  19 -27   7    3.88    6.38
  17 -26   7   58.18    9.05
  -4 -11   7   31.20    4.80
   1 -16   8   -0.70    6.26
   3 -18   9   42.74    7.13
   1  22  -3   31.58    5.85
  24  -7  -2   27.94    4.41
  -7  25  -2    3.48    5.11
  -7  37  -2    3.85    6.49
  33 -14  -1    2.05    6.68
  19 -10  -1  573.87   21.45
 -13  39  -1   44.13    8.16
   8  -7   0 1546.44   51.45
 -17  28   0   78.89    7.81
 -18  36   0   11.84    7.80
 -18  39   0   35.73    8.03
  36 -22   1    2.51    6.86
  39 -22   1   13.48    6.66
  12 -13   1  431.24   16.89
  11 -15   2  305.39   13.76
  14 -19   3  132.93    9.14
 -21  18   3   42.04    5.61
   6 -17   5  651.27   25.28
 -28  27   5   53.77    7.95
  21 -27   6  138.78   11.40
  19 -26   6   56.05    9.45
  -4 -10   6  809.23   29.09
   7 -21  10   -0.69    6.66
   5  14  -3   -1.05    3.95
   0  27  -3    7.13    6.86
  -8  30  -2  145.85   10.54
  -8  33  -2   34.19    8.33
 -18  33   0   17.35    7.60
 -20  27   1  154.31    9.91
  32 -24   2    5.51    7.85
  25 -22   2  272.98   13.94
  31 -26   3   41.53    9.04
  22 -23   3    4.51    5.84
  16 -20   3  116.84    8.68
  -3  -6   3   23.89    2.84
  -6  -3   3   16.14    1.85
 -20  16   3   69.29    6.11
 -22  20   3    7.78    5.24
 -26  31   3   67.63    9.11
  28 -27   4   68.81    9.91
 -19   9   5    9.30    3.18
 -30  34   5    7.79    7.06
   6 -19   7   32.44    7.41
 -10  -5   7  268.36   10.93
 -29  24   7   13.95    5.53
 -30  25   8  192.59   12.51
  12 -24   9   37.38    8.15
 -30  24   9   39.93    7.23
 -13  -3  11    2.63    3.80
   0  30  -3   13.70    7.51
  29  -8  -2   21.12    4.95
  28 -13  -1  117.62    8.33
 -13  27  -1   -3.94    5.59
  33 -18   0   31.09    7.45
  28 -17   0  102.10    7.99
  -7   8   0  538.93   19.17
  31 -21   1    9.90    5.98
 -22  37   1    6.00    7.11
 -19  18   2    9.61    4.78
  20 -22   3   11.38    6.00
  18 -21   3   18.47    5.10
 -23  22   3   -2.26    5.15
 -27  36   3   -3.33    6.74
 -29  36   4   12.38    6.80
   1 -13   5   -4.44    4.11
 -32  33   7   19.17    7.54
   8 -21   8   86.00    9.26
 -23  11   8    6.51    3.61
 -24  12   9   26.18    4.45
 -28  19  10    2.60    5.49
   0  24  -3    7.31    5.29
  -8  27  -2   26.05    6.19
  -8  36  -2    5.66    6.56
 -14  32  -1   23.14    7.33
 -14  38  -1    6.04    6.88
  39 -18   0   14.68    6.88
 -11   9   1   -0.23    2.60
  23 -21   2  303.91   14.99
  13 -16   2   49.88    6.60
 -18  16   2  308.81   13.86
 -20  20   2    6.01    4.70
 -24  31   2   52.06    8.64
  -5  -6   4   12.85    3.14
 -28  31   4   37.92    8.01
   6 -18   6   97.79    8.00
  -7  -7   6  152.42    7.51
 -25  17   6   81.70    7.23
 -26  19   6  219.94   12.13
  -7  -8   7   90.21    6.13
 -23  12   7   89.10    6.35
  14 -25   9   -0.08    6.95
  -3 -13  10   29.03    6.45
 -27  17  10    4.08    4.84
   6 -20  11   63.67    9.71
  -4 -12  11   17.45    6.04
   9   9  -3  236.83    9.64
  36 -18   0    9.01    6.81
 -14  19   0  236.12   12.18
 -18  30   0   73.36    8.00
  22 -18   1   14.31    5.16
  14 -14   1  148.95    8.69
 -22  34   1   58.68    9.28
 -21  22   2  104.87    8.00
 -25  36   2   -2.95    6.80
 -19  14   3   39.79    5.31
 -24  24   3    1.19    5.09
  26 -26   4  113.64   11.06
   3 -13   4   25.38    5.61
 -23  18   4    7.95    4.50
 -24  20   4  128.99    8.63
 -29  29   5   13.21    6.76
 -27  21   6  161.82   10.60
 -31  32   6    0.26    6.61
 -30  26   7   -1.24    5.21
 -31  27   8   84.21    9.05
  -5 -11   9  100.96    7.99
 -31  26   9    5.34    6.16
   2 -17  10    4.44    6.30
   0 -15  12   18.47    7.81
  -1  29  -3   25.83    8.23
   0  33  -3   60.30    8.74
   4   6  -2 2372.45   77.55
  -9  32  -2   -1.13    7.39
 -13  17   0 2208.04   74.60
 -15  21   0  367.27   16.30
 -19  38   0  143.55   11.83
  20 -17   1    8.31    5.84
 -21  29   1  136.42    9.93
  35 -24   2    3.68    7.23
  21 -20   2   65.60    7.08
  29 -25   3   38.79    8.49
 -25  22   4  148.16    9.55
  28 -28   5    2.29    6.48
 -24  15   6   99.13    7.39
 -28  23   6   34.62    6.83
   1 -15   7    6.34    5.43
  10 -22   8   -3.08    6.03
 -11  -5   9   37.73    4.56
 -26  15  10    1.23    4.21
   6  12  -3  163.60    8.34
  -1  26  -3   58.07    7.40
  22  -6  -2   38.14    4.26
  -9  35  -2   23.83    7.63
 -14  29  -1   36.97    6.08
 -16  23   0  100.89    8.04
 -19  35   0   63.17    8.80
  34 -21   1    0.30    8.20
  18 -16   1  538.68   21.62
  16 -15   1  453.84   18.48
  30 -23   2   15.38    6.73
  19 -19   2  225.38   11.98
  17 -18   2   86.26    7.71
  15 -17   2  209.36   11.65
 -17  14   2  346.45   14.68
 -22  24   2   40.21    6.14
  34 -26   3   27.59    8.08
 -27  33   3   -2.05    7.28
  24 -25   4    4.79    6.76
 -22  16   4   33.54    5.29
 -31  36   5   -0.08    6.25
   1 -14   6  182.40    9.89
   8 -20   7   47.46    7.66
   5 -19   9   66.22    8.65
   1 -16  11    1.21    6.61
  22   1  -3   11.14    2.10
  -1  32  -3   13.14    6.65
  -9  29  -2    0.41    5.48
  31 -13  -1    0.88    5.36
  -4   9  -1  559.63   19.95
  26 -16   0  288.95   14.04
 -12  15   0  998.13   35.19
  40 -21   1    8.09    7.04
  29 -20   1   -0.09    5.26
  38 -24   2   -0.85    6.73
   7 -14   3 1318.68   45.83
 -25  26   3  134.97   10.40
  12 -19   4  387.23   17.08
 -26  24   4    0.36    6.38
  -8  -8   9   55.68    5.84
  11 -23  10   15.31    7.71
   8 -21  11   -1.15    6.66
  -7  -9  11   -0.01    4.33
   1  19  -3   24.34    5.19
  14  -2  -2  143.78    5.95
  26 -12  -1  410.35   17.12
 -10  18  -1   -0.59    4.59
 -11  20  -1 1060.18   38.31
 -15  34  -1   52.98    9.28
  31 -17   0   47.01    6.46
  37 -21   1   25.23    7.25
 -23  26   2   27.64    6.03
 -25  33   2    3.74    7.60
  31 -27   4  107.98   10.59
  22 -24   4   -1.11    5.78
 -29  33   4    9.51    6.51
  26 -27   5    6.93    7.53
 -30  31   5   16.51    7.14
   8 -19   6   78.21    7.83
 -29  25   6   -0.69    5.31
 -31  28   7   -0.09    6.35
  12 -23   8   -0.06    6.71
   3 -17   8  246.10   13.76
  -2 -13   8    2.43    6.53
 -32  29   8    2.64    5.60
 -32  28   9    2.10    5.94
  -6 -10  10    2.80    5.20
 -12  -4  10  117.34    7.35
 -10  -6  11    6.68    4.56
   2  17  -3   20.37    4.63
   0  21  -3    6.21    4.49
  -2  28  -3   89.10    9.28
  -2  31  -3   24.47    7.38
  -8  24  -2   59.47    6.76
  -9  38  -2    1.63    6.64
  34 -13  -1   18.05    7.38
 -12  22  -1  482.90   20.15
 -17  25   0   93.29    8.14
 -19  32   0    2.18    6.95
 -22  31   1   46.76    7.80
 -23  36   1    4.03    6.90
   6 -11   2   26.98    4.04
 -26  38   2   30.30    7.56
  27 -24   3    9.91    5.69
 -13   5   3 1180.14   39.23
 -18  12   3    2.15    4.41
  14 -20   4  395.58   17.60
 -21  14   4   17.79    4.50
 -32  34   6   -2.15    6.11
  14 -24   8   -0.03    6.14
   0 -15   9  297.87   15.29
  -1  23  -3    0.16    5.20
  -1  35  -3   14.13    7.26
  27  -7  -2    2.10    3.65
  20  -5  -2   25.32    3.81
 -10  34  -2    8.40    7.55
  -9  16  -1  102.93    7.16
 -13  24  -1  109.82    8.11
 -15  31  -1   53.88    7.01
 -17  18   1  472.17   19.38
 -18  20   1   87.18    7.54
 -19  22   1  591.41   23.49
 -26  28   3  197.62   13.20
  20 -23   4   68.45    7.55
  18 -22   4  334.66   16.23
  16 -21   4   -2.56    5.59
 -27  26   4   55.13    8.63
  24 -26   5    5.26    7.96
 -23  13   6  148.25    8.45
  10 -21   7   16.31    7.94
  18 -26   8   22.45    7.30
  16 -25   8   19.54    7.01
   7 -20   9   18.04    6.89
  -9  26  -2    7.81    5.55
 -10  31  -2   32.73    7.43
  34 -17   0   35.58    8.03
  37 -17   0   38.47    7.85
  24 -15   0  865.59   32.00
  10  -8   0  696.49   24.35
  -3   3   0 9886.73  319.38
 -11  13   0  779.38   27.84
 -18  27   0  203.20   11.85
 -20  37   0   52.77    8.79
  33 -23   2  119.20   11.10
   1  -7   2  222.36    8.91
 -16  12   2  133.74    7.70
 -24  28   2    2.99    6.09
 -28  35   3   33.04    7.41
 -30  27   6   30.98    7.36
   4 -18  10   11.81    6.65
  -9  -7  10   97.28    7.48
  -3 -12  12  111.14   10.25
   3  15  -3  322.50   13.76
  -2  25  -3  116.05    8.90
  -2  34  -3  105.83    9.91
 -10  37  -2   -2.30    6.61
 -14  26  -1  373.34   17.32
  32 -20   1   29.32    6.99
  27 -19   1   -2.91    5.30
   7  -9   1 1468.15   49.29
 -16  16   1 1601.05   55.06
 -20  24   1  173.30   10.65
  25 -23   3  103.07    8.83
   2 -10   3  743.23   26.34
  29 -26   4   65.55    9.79
 -30  35   4    4.60    6.60
  22 -25   5   47.36    8.79
  24 -27   6   89.55    9.74
  10 -20   6    1.79    5.24
  12 -22   7  269.43   15.34
 -22  10   7  288.24   12.11
 -32  30   7    9.80    7.35
 -33  31   8    7.58    7.33
 -33  30   9   10.33    6.41
 -25  13  10   77.65    6.43
   2 -16  12   20.35    7.53
  -3  30  -3   24.69    8.40
  18  -4  -2    6.41    3.46
  16  -3  -2   53.86    3.81
  -8  14  -1   86.40    6.23
 -16  36  -1   58.18    9.20
 -20  34   0   20.90    8.26
  41 -20   1   -2.95    6.91
 -23  33   1    5.29    6.65
 -26  35   2   51.72    8.55
   9 -15   3  138.22    9.21
 -27  30   3   17.95    7.51
   5 -14   4  355.81   15.30
 -28  28   4    0.53    6.98
  12 -20   5  261.63   13.50
   3 -14   5  300.42   13.50
  -2 -10   5   53.88    5.10
 -31  33   5   -0.83    6.04
   3 -16   7   23.40    6.36
   3 -17  11   20.24    6.94
  -3  27  -3   61.36    7.36
  -3  33  -3   50.69    8.55
  30  -7  -2    1.94    4.65
 -10  28  -2    3.71    5.59
  24 -11  -1  117.94    7.69
 -16  33  -1   98.03   10.06
 -19  29   0  106.74    8.95
 -21  26   1    2.24    5.51
  36 -23   2   58.23    8.71
  39 -23   2    0.43    6.23
  26 -21   2   92.06    8.28
  20 -24   5  134.67    9.96
  14 -21   5    1.38    5.21
 -26  20   5   33.10    6.04
 -27  22   5   55.26    6.83
  22 -26   6   21.88    7.95
  12 -21   6   68.81    7.45
 -31  29   6    5.99    6.50
  20 -26   7    8.85    7.00
  18 -25   7   69.04    8.99
  16 -24   7    3.10    7.03
  14 -23   7  155.37   11.79
   5 -18   8  170.47   11.74
   9 -21   9    9.68    6.89
 -23  10   9   26.62    3.71
  -1 -14  10   -2.33    5.85
  -2 -13  11   -1.34    5.65
 -17   2  11   -0.05    2.64
 -11  33  -2   17.40    8.10
 -11  36  -2    6.04    7.18
  29 -12  -1   53.90    6.03
 -15  28  -1  135.42    9.40
  29 -16   0   18.24    5.21
  22 -14   0   18.82    5.75
  35 -20   1   39.18    9.21
  38 -20   1    9.34    6.63
 -24  38   1    3.20    7.06
 -25  30   2    4.09    6.98
  35 -25   3   14.39    7.53
  23 -22   3    7.61    5.81
 -20  12   4   84.56    6.04
  18 -23   5    1.69    5.81
  16 -22   5  110.22    9.00
 -25  18   5   27.29    5.34
 -28  24   5  105.94    9.08
  20 -25   6   68.30    9.71
  -2 -12   7    6.49    4.84
  12   6  -3   48.86    3.21
  25 -18   1   25.59    5.76
 -15  14   1    7.54    4.43
 -22  28   1    2.20    5.40
  30 -24   3   -0.56    7.80
 -29  37   3   13.06    7.03
  27 -25   4   -0.06    6.46
 -29  30   4   48.02    8.26
  29 -27   5    0.93    6.10
  18 -24   6   98.71   10.23
   3 -15   6    5.36    5.26
 -33  32   7   -2.48    6.85
  -5 -10   8    6.33    5.51
 -22   9   8    2.23    3.00
  11 -22   9   -0.08    6.14
   7  10  -3  716.49   25.10
  -4  32  -3    8.41    7.79
  -3  36  -3   22.27    7.88
 -11  30  -2   37.87    7.09
 -11  39  -2    8.05    6.89
  12  -9   0  563.49   20.40
 -21  39   0   15.45    7.34
   2  -5   1  665.25   22.67
 -24  35   1   55.10    8.81
  31 -22   2   29.42    7.58
   8 -12   2    1.86    3.78
 -27  37   2   98.13    9.93
  21 -21   3   11.06    5.76
  11 -16   3  600.09   23.43
 -28  32   3    3.91    6.85
 -24  16   5   34.10    5.34
 -29  26   5    3.14    6.15
 -32  35   5    2.95    6.21
  -2 -11   6   70.16    6.14
 -34  33   8    9.56    7.15
   2 -16   9  167.66   11.14
   4 -17  12    1.66    7.13
  -6  -9  12   29.03    6.86
   4  13  -3  438.25   17.03
  -1  20  -3   16.64    4.80
  -2  22  -3    9.78    5.01
  -4  29  -3    0.11    6.44
  32 -12  -1    0.24    5.61
  22 -10  -1  505.30   19.68
 -16  30  -1    6.09    5.89
 -17  38  -1   -1.04    6.83
  38 -16   0   53.68    8.23
  20 -13   0  218.58   11.08
 -20  31   0   62.02    8.18
 -21  36   0   -1.85    7.38
  30 -19   1   28.65    6.25
  24 -20   2   31.84    5.86
 -17  10   3  383.01   14.98
  32 -26   4   50.04    8.64
  13 -23   9   26.63    7.90
   5 -18  11   -2.74    6.74
  -3  24  -3  191.77   11.19
  -4  35  -3   47.33    7.96
  25  -6  -2    2.10    3.53
 -17  35  -1   14.38    8.18
  32 -16   0   -3.79    5.71
 -10  11   0 1317.04   44.74
 -10   7   1  498.71   17.69
 -23  30   1   15.13    6.70
  19 -20   3   17.34    5.89
  13 -17   3  561.39   22.57
  25 -24   4   51.55    8.16
 -18   7   5   37.56    3.49
 -22  11   6    6.46    3.50
   7 -19   8   14.49    6.95
   0 -14   8  102.65    9.31
  15 -24   9   25.23    7.54
   0  18  -3   85.98    6.83
  -7  19  -2  141.01    9.38
 -12  35  -2    1.05    7.31
 -12  38  -2    5.39    6.84
  -7  12  -1  146.86    7.65
  35 -16   0   75.29    9.18
  14 -10   0  618.43   22.54
   9 -10   1   63.20    4.81
  34 -22   2    9.93    7.94
 -11   5   2   24.89    2.65
  17 -19   3  105.84    7.84
  15 -18   3    8.60    5.68
   7 -15   4  638.34   24.63
 -15   5   4  154.40    6.71
 -30  32   4    8.74    6.18
  27 -26   5   -3.46    7.79
 -30  28   5   18.25    6.88
   5 -17   7   40.52    6.84
 -34  34   7   36.54    8.45
  -4  26  -3   59.63    7.25
  -5  31  -3   77.19   10.21
  -5  34  -3  117.38   10.31
 -12  32  -2   20.58    7.29
  27 -15   0  400.33   17.59
  16 -11   0  234.00   10.71
  -6   6   0 2153.88   70.76
 -17  22   0   45.46    6.41
 -21  33   0   30.79    8.30
  40 -22   2   11.16    6.70
  22 -19   2  669.65   26.40
 -15  10   2 1345.17   45.63
  33 -24   3    6.75    7.95
  28 -23   3   79.72    8.21
 -29  34   3   29.90    7.34
   5 -15   5  371.72   15.95
  -1 -13  12   14.04    6.75
  -4  38  -3    0.70    7.63
  -6  17  -2  844.55   30.77
 -17  32  -1    2.11    6.81
 -16  20   0  853.60   31.82
 -18  24   0  181.66   10.46
  33 -19   1   39.97    8.58
  39 -19   1    1.91    6.73
 -14  12   1  741.40   26.52
 -25  37   1    2.01    6.10
  37 -22   2   11.94    7.09
  29 -21   2    6.99    5.93
  10 -13   2   64.07    5.83
 -24  21   3  170.22   10.30
 -25  23   3  114.74    8.76
  23 -23   4    9.98    6.13
 -23  14   5   35.06    4.64
   5 -16   6   95.28    7.40
   9 -20   8  132.06   10.93
 -30  22   8   54.47    7.23
  10 -21  10    5.91    7.29
   1 -15  10    0.39    5.41
  -4 -11  10    1.19    5.35
   7 -19  11   88.91   10.21
  -5 -10  11   19.59    6.08
  20   2  -3   71.29    3.41
   1  16  -3  401.07   16.45
  -5  28  -3  152.65   11.05
  27 -11  -1    4.41    4.86
  20  -9  -1 1110.21   38.68
 -13  21  -1  208.29   11.84
 -14  23  -1 1166.11   42.18
 -18  37  -1    3.63    7.24
 -15  18   0  541.74   21.52
 -19  26   0  188.97   11.34
 -22  38   0   64.32    8.83
  36 -19   1    3.85    7.13
  21 -16   1  106.75    8.21
 -24  32   1   26.37    8.39
 -23  19   3   76.70    6.94
 -26  25   3   63.87    7.98
  30 -25   4    4.53    6.95
  25 -25   5   35.97    8.58
  -5  -7   5  341.93   13.35
 -31  30   5   49.68    7.66
 -29  21   7    4.76    5.19
 -30  23   7    2.09    5.13
  -8  -7   8   28.10    5.39
 -29  20   8   14.69    5.63
 -31  24   8   16.06    6.15
   4 -17   9   32.35    6.93
   0 -14  11   13.28    6.79
  -5  37  -3  107.69   10.31
 -13  37  -2    5.00    6.73
   0   4  -1   28.12    2.94
  -3   7  -1   49.06    4.23
 -12  19  -1  378.17   16.73
 -15  25  -1  369.08   17.03
  28 -18   1    8.86    5.34
  20 -18   2  164.70   10.15
  36 -24   3    4.59    7.24
   4 -11   3  560.11   20.87
   9 -16   4  218.51   11.59
 -31  34   4   88.41    9.39
  25 -26   6   -2.70    6.26
   7 -18   7    0.49    5.58
 -31  25   7   24.35    6.43
  11 -21   8   12.96    7.43
 -32  26   8    3.03    5.56
  -6  33  -3   54.91    8.70
  28  -6  -2    8.34    3.86
 -13  34  -2    1.25    7.69
 -16  27  -1   14.14    5.79
 -18  34  -1    5.05    8.04
 -20  28   0  134.79    9.80
 -22  35   0    6.61    7.80
  19 -15   1  574.92   22.59
  11 -11   1  699.61   25.23
  12 -14   2  138.41    8.56
  26 -22   3   13.26    6.11
 -27  27   3   13.16    7.03
  21 -22   4    6.38    5.01
 -19  10   4    0.40    3.23
  -5  -9   7  132.21    7.88
 -28  19   7   -1.19    4.50
  19 -25   8   -3.84    5.96
  17 -24   8    2.26    6.40
  13 -22   8    3.19    6.53
 -28  18   8    3.61    4.79
  -6  30  -3   82.36    9.75
  -6  36  -3    1.75    6.96
  -5  15  -2 1304.39   45.08
  18  -8  -1    3.46    3.85
 -11  17  -1  154.82    9.25
  30 -15   0   76.74    7.41
 -25  34   1   36.28    8.36
 -22  17   3   10.35    4.66
 -30  36   3    0.53    6.56
  23 -24   5   67.38    9.06
 -32  32   5    9.05    6.98
 -34  35   6   -1.63    7.26
   0 -13   7   25.98    5.15
 -32  27   7   11.83    5.68
  15 -23   8    7.89    6.53
 -11  -4   8  127.52    7.44
 -33  28   8   85.09    9.38
 -30  21   9   14.53    5.24
 -31  23   9   14.78    5.91
 -32  25   9    5.99    5.91
 -24  11  10  101.01    5.43
  30 -11  -1   14.85    4.89
  33 -11  -1   17.57    6.38
 -17  29  -1   48.57    7.25
  25 -14   0   94.16    7.29
   5  -4   0 1883.86   61.67
 -14  16   0  919.15   33.05
  17 -14   1   96.39    7.66
  32 -21   2   63.51    8.86
  16 -16   2  235.75   12.18
  14 -15   2   22.48    5.94
 -28  29   3   59.35    9.33
  19 -21   4    0.26    5.59
 -26  21   4    8.73    5.04
 -27  23   4   30.57    6.98
 -28  25   4   17.97    7.35
   0 -11   5  183.54    9.50
  23 -25   6   43.99    8.78
   7 -17   6   93.19    8.08
   2 -15   8  186.23   11.88
   6 -18   9   30.89    7.64
   8  21  -4   13.31    5.43
  10   7  -3  290.09   10.70
  -3  21  -3   48.77    5.85
  -4  23  -3  104.25    8.46
  23  -5  -2    6.33    3.48
  16  -7  -1  129.88    6.91
 -19  39  -1    9.59    6.31
  33 -15   0    5.14    6.46
[truncated: 701,007 more chars]
