# Supplementary material for: In situ single-crystal synchrotron X-ray diffraction studies of biologically active gases in metal-organic frameworks
Source: Commun Chem. 2023 Mar 1;6:44. doi: 10.1038/s42004-023-00845-1 (PMC9977776; doi:10.1038/s42004-023-00845-1)
Supplement: Supplementary file 11 — Supplementary Data 8 [file 42004_2023_845_MOESM11_ESM.cif]

data_shelxt
_audit_creation_date               2022-06-08
_audit_creation_method
# start Validation Reply Form
_vrf_RINTA01_shelxt
;
PROBLEM: The value of Rint is greater than 0.25
RESPONSE: Experiment performed on needle crystal in a gas cell. Diffraction from gas cell produces ring in pattern affecting the intensities of some peaks. Difficulty was also found centring this crystal due to its morphology
;
_vrf_PLAT026_shelxt
;
PROBLEM: Ratio Observed / Unique Reflections (too) Low ..        28% Check 
RESPONSE: Experiment performed on needle like crystal in a gas cell. Leads to large background noise affecting 2sigma/I ratio. Actuall number of peaks is still high
;
_vrf_PLAT601_shelxt
;
PROBLEM: Unit Cell Contains Solvent Accessible VOIDS of .        464 Ang**3
RESPONSE: Expected in a metal organic framework
;
# end Validation Reply Form

;
Olex2 1.5
(compiled 2022.04.07 svn.rca3783a0 for OlexSys, GUI svn.r6498)
;
_shelx_SHELXL_version_number       '2018/3'
_audit_contact_author_address      ?
_audit_contact_author_email        ?
_audit_contact_author_name         ''
_audit_contact_author_phone        ?
_publ_contact_author_id_orcid      ?
_publ_section_references
;
Dolomanov, O.V., Bourhis, L.J., Gildea, R.J, Howard, J.A.K. & Puschmann, H.
 (2009), J. Appl. Cryst. 42, 339-341.

Sheldrick, G.M. (2015). Acta Cryst. C71, 3-8.
;
_chemical_name_common              ?
_chemical_name_systematic          'Co-4,6-dhip NO loaded'
_chemical_formula_moiety           'C2 H0.5 Co0.5 N0.422 O1.92'
_chemical_formula_sum              'C2 H0.50 Co0.50 N0.39 O1.94'
_chemical_formula_weight           90.60
_chemical_absolute_configuration   ?
_chemical_melting_point            ?
loop_
  _atom_type_symbol
  _atom_type_description
  _atom_type_scat_dispersion_real
  _atom_type_scat_dispersion_imag
  _atom_type_scat_source
 'C' 'C' 0.0007 0.0007 'International Tables Vol C Tables 4.2.6.8 and 6.1.1.4'
 'H' 'H' 0.0000 0.0000 'International Tables Vol C Tables 4.2.6.8 and 6.1.1.4'
 'Co' 'Co' 0.2663 0.4748 'International Tables Vol C Tables 4.2.6.8 and 6.1.1.4'
 'N' 'N' 0.0018 0.0014 'International Tables Vol C Tables 4.2.6.8 and 6.1.1.4'
 'O' 'O' 0.0040 0.0026 'International Tables Vol C Tables 4.2.6.8 and 6.1.1.4'

_shelx_space_group_comment
;
The symmetry employed for this shelxl refinement is uniquely defined
by the following loop, which should always be used as a source of
symmetry information in preference to the above space-group names.
They are only intended as comments.
;
_space_group_crystal_system        'trigonal'
_space_group_IT_number             160
_space_group_name_H-M_alt          'R 3 m'
_space_group_name_Hall             'R 3 -2"'
loop_
  _space_group_symop_operation_xyz
 'x, y, z'
 '-y, x-y, z'
 '-x+y, -x, z'
 '-y, -x, z'
 '-x+y, y, z'
 'x, x-y, z'
 'x+2/3, y+1/3, z+1/3'
 '-y+2/3, x-y+1/3, z+1/3'
 '-x+y+2/3, -x+1/3, z+1/3'
 '-y+2/3, -x+1/3, z+1/3'
 '-x+y+2/3, y+1/3, z+1/3'
 'x+2/3, x-y+1/3, z+1/3'
 'x+1/3, y+2/3, z+2/3'
 '-y+1/3, x-y+2/3, z+2/3'
 '-x+y+1/3, -x+2/3, z+2/3'
 '-y+1/3, -x+2/3, z+2/3'
 '-x+y+1/3, y+2/3, z+2/3'
 'x+1/3, x-y+2/3, z+2/3'

_cell_length_a                     25.8170(4)
_cell_length_b                     25.8170(4)
_cell_length_c                     6.79220(10)
_cell_angle_alpha                  90
_cell_angle_beta                   90
_cell_angle_gamma                  120
_cell_volume                       3920.60(13)
_cell_formula_units_Z              36
_cell_measurement_reflns_used      3012
_cell_measurement_temperature      450
_cell_measurement_theta_max        17.072641126265722
_cell_measurement_theta_min        1.8560823716829724
_shelx_estimated_absorpt_T_max     ?
_shelx_estimated_absorpt_T_min     ?
_exptl_absorpt_coefficient_mu      0.663
_exptl_absorpt_correction_T_max    1.0
_exptl_absorpt_correction_T_min    0.9545829091182351
_exptl_absorpt_correction_type     empirical
_exptl_absorpt_process_details
;
DIALS 3.6.2-g16e93f55b-release
Scaling & analysis of unmerged intensities, absorption correction using spherical harmonics
;
_exptl_absorpt_special_details     ?
_exptl_crystal_colour              ?
_exptl_crystal_density_diffrn      1.381
_exptl_crystal_density_meas        ?
_exptl_crystal_density_method      ?
_exptl_crystal_description         needle
_exptl_crystal_F_000               1595
_exptl_crystal_size_max            0.15
_exptl_crystal_size_mid            0.01
_exptl_crystal_size_min            0.005
_exptl_transmission_factor_max     ?
_exptl_transmission_factor_min     ?
_diffrn_reflns_av_R_equivalents    0.2869
_diffrn_reflns_av_unetI/netI       0.3456
_diffrn_reflns_Laue_measured_fraction_full  0.999
_diffrn_reflns_Laue_measured_fraction_max  0.861
_diffrn_reflns_limit_h_max         40
_diffrn_reflns_limit_h_min         -40
_diffrn_reflns_limit_k_max         48
_diffrn_reflns_limit_k_min         -43
_diffrn_reflns_limit_l_max         10
_diffrn_reflns_limit_l_min         -13
_diffrn_reflns_number              36975
_diffrn_reflns_point_group_measured_fraction_full  0.999
_diffrn_reflns_point_group_measured_fraction_max  0.713
_diffrn_reflns_theta_full          16.950
_diffrn_reflns_theta_max           28.660
_diffrn_reflns_theta_min           1.868
_diffrn_ambient_temperature        450.00
_diffrn_detector_area_resol_mean   ?
_diffrn_measured_fraction_theta_full  0.999
_diffrn_measured_fraction_theta_max  0.861

_diffrn_measurement_specimen_support  'MiTeGen loop'
_diffrn_measurement_device_type    'Eiger 4M CdTe'
_diffrn_measurement_device         'Newport IS4CCD (4 circle)'
_diffrn_measurement_method         'phi scan'
_diffrn_radiation_source           'Diamond Light Source Beamline I19'
_diffrn_radiation_monochromator    'double crystal Silicon 111'
_diffrn_radiation_type             'Synchrotron'
_diffrn_radiation_wavelength       0.4859
_diffrn_source                     ?
_reflns_Friedel_coverage           0.650
_reflns_Friedel_fraction_full      0.999
_reflns_Friedel_fraction_max       0.564
_reflns_number_gt                  1466
_reflns_number_total               5227
_reflns_special_details
;
 Reflections were merged by SHELXL according to the crystal
 class for the calculation of statistics and refinement.
 
 _reflns_Friedel_fraction is defined as the number of unique
 Friedel pairs measured divided by the number that would be
 possible theoretically, ignoring centric projections and
 systematic absences.
;
_reflns_threshold_expression       'I > 2\s(I)'
_computing_cell_refinement         
;
DIALS 3.10.2-1-g02720afcd-release (Winter, G. et al., 2018)
XIA2 3.10.1 (Winter, G., 2010)
;
_computing_data_collection         'GDA 9.20; generic data acquisition software' 
_computing_data_reduction          
;
DIALS 3.10.2-1-g02720afcd-release (Winter, G. et al., 2018)
dials.scale (Beilsten-Edmands, J. et al., 2020)
XIA2 3.10.1 (Winter, G., 2010)
;
_computing_molecular_graphics      'Olex2 1.5 (Dolomanov et al., 2009)'
_computing_publication_material    'Olex2 1.5 (Dolomanov et al., 2009)'
_computing_structure_refinement    'SHELXL 2018/3 (Sheldrick, 2015)'
_computing_structure_solution      'SHELXT 2014/4 (Sheldrick, 2014)'
_refine_diff_density_max           0.298
_refine_diff_density_min           -0.399
_refine_diff_density_rms           0.073
_refine_ls_abs_structure_details
;
 Classical Flack method preferred over Parsons because s.u. lower.
;
_refine_ls_abs_structure_Flack     -0.05(5)
_refine_ls_extinction_coef         .
_refine_ls_extinction_method       none
_refine_ls_goodness_of_fit_ref     0.655
_refine_ls_hydrogen_treatment      constr
_refine_ls_matrix_type             full
_refine_ls_number_parameters       136
_refine_ls_number_reflns           5227
_refine_ls_number_restraints       97
_refine_ls_R_factor_all            0.2222
_refine_ls_R_factor_gt             0.0411
_refine_ls_restrained_S_all        0.650
_refine_ls_shift/su_max            0.001
_refine_ls_shift/su_mean           0.000
_refine_ls_structure_factor_coef   Fsqd
_refine_ls_weighting_details      
 'w=1/[\s^2^(Fo^2^)+(0.0046P)^2^] where P=(Fo^2^+2Fc^2^)/3'
_refine_ls_weighting_scheme        calc
_refine_ls_wR_factor_gt            0.0619
_refine_ls_wR_factor_ref           0.0808
_refine_special_details            ?
_olex2_refinement_description
;
1. Fixed Uiso
 At 1.2 times of:
  All C(H) groups
2. Restrained distances
 O4B-N1 = O4C-N1 = O4D-N1 = O4E-N1 = O4A-N1
 1.15 with sigma of 0.02
3. Uiso/Uaniso restraints and constraints
O4C \\sim O4B \\sim O4A \\sim O4E \\sim O4D \\sim N1: within 2.7A with sigma of
0.02 and sigma for terminal atoms of 0.04 within 2.7A
4. Others
 1*[Sof(O4D)]+1*[Sof(O4C)]+1*[Sof(O4B)]+1*[Sof(O4A)]+1*[Sof(O4E)]=0.84 with
 esd of 0.001
5.a Aromatic/amide H refined with riding coordinates:
 C4(H4), C5(H5)
;
_atom_sites_solution_hydrogens     geom
_atom_sites_solution_primary       ?
_atom_sites_solution_secondary     ?
loop_
  _atom_site_label
  _atom_site_type_symbol
  _atom_site_fract_x
  _atom_site_fract_y
  _atom_site_fract_z
  _atom_site_U_iso_or_equiv
  _atom_site_adp_type
  _atom_site_occupancy
  _atom_site_site_symmetry_order
  _atom_site_calc_flag
  _atom_site_refinement_flags_posn
  _atom_site_refinement_flags_adp
  _atom_site_refinement_flags_occupancy
  _atom_site_disorder_assembly
  _atom_site_disorder_group
 Co1 Co 0.32510(3) 0.37473(3) 0.53561(7) 0.03322(15) Uani 1 1 d . . . . .
 O1 O 0.28238(14) 0.38679(15) 0.3132(4) 0.0407(9) Uani 1 1 d . . . . .
 O2 O 0.31226(13) 0.34964(13) 0.0761(3) 0.0338(8) Uani 1 1 d . . . . .
 O3 O 0.25504(12) 0.32706(16) -0.2772(5) 0.0345(8) Uani 1 1 d . . . . .
 N1 N 0.3422(4) 0.4516(3) 0.6479(10) 0.071(3) Uani 0.845(15) 1 d D U . . .
 C1 C 0.2769(2) 0.3663(2) 0.1411(6) 0.0334(11) Uani 1 1 d . . . . .
 C2 C 0.22717(19) 0.3592(2) 0.0209(5) 0.0336(11) Uani 1 1 d . . . . .
 C3 C 0.21790(19) 0.34094(19) -0.1815(5) 0.0304(10) Uani 1 1 d . . . . .
 C4 C 0.18430(15) 0.3686(3) 0.1084(8) 0.0364(16) Uani 1 2 d S T P . .
 H4 H 0.191230 0.382459 0.237491 0.044 Uiso 1 2 calc R U P . .
 C5 C 0.16694(17) 0.3339(3) -0.2797(11) 0.0404(15) Uani 1 2 d S T P . .
 H5 H 0.162141 0.324281 -0.412933 0.049 Uiso 1 2 calc R U P . .
 O4B O 0.3764(18) 0.4873(16) 0.753(6) 0.082(8) Uani 0.135(13) 1 d D U P . .
 O4E O 0.328(3) 0.485(2) 0.614(7) 0.087(8) Uani 0.18(2) 1 d D U P . .
 O4D O 0.3069(16) 0.4638(19) 0.675(7) 0.077(7) Uani 0.18(2) 1 d D U P . .
 O4A O 0.363(2) 0.4982(10) 0.583(4) 0.082(7) Uani 0.198(18) 1 d D U P . .
 O4C O 0.340(2) 0.4704(17) 0.796(4) 0.097(9) Uani 0.149(13) 1 d D U P . .

loop_
  _atom_site_aniso_label
  _atom_site_aniso_U_11
  _atom_site_aniso_U_22
  _atom_site_aniso_U_33
  _atom_site_aniso_U_23
  _atom_site_aniso_U_13
  _atom_site_aniso_U_12
 Co1 0.0368(4) 0.0388(4) 0.0250(2) 0.0001(3) -0.0017(3) 0.0196(4)
 O1 0.047(2) 0.062(2) 0.0221(13) -0.0124(15) -0.0110(14) 0.0335(19)
 O2 0.036(2) 0.0416(19) 0.0287(18) -0.0058(12) -0.0043(14) 0.0231(18)
 O3 0.035(2) 0.047(2) 0.0287(16) -0.0019(14) 0.0019(15) 0.0265(18)
 N1 0.090(6) 0.067(6) 0.069(4) -0.006(4) 0.001(4) 0.049(5)
 C1 0.034(3) 0.038(3) 0.027(2) 0.0040(19) 0.0043(19) 0.017(2)
 C2 0.035(3) 0.046(3) 0.0234(18) 0.000(2) 0.000(2) 0.023(3)
 C3 0.030(3) 0.034(3) 0.0242(19) 0.0026(18) 0.0036(18) 0.014(2)
 C4 0.036(3) 0.054(5) 0.026(3) -0.007(3) -0.0036(14) 0.027(2)
 C5 0.041(3) 0.048(4) 0.034(3) -0.010(3) -0.0052(14) 0.024(2)
 O4B 0.093(14) 0.074(12) 0.086(13) -0.023(11) 0.013(12) 0.048(12)
 O4E 0.094(14) 0.080(12) 0.083(13) -0.011(10) 0.011(12) 0.039(12)
 O4D 0.102(13) 0.063(12) 0.079(13) -0.004(10) 0.005(11) 0.051(11)
 O4A 0.101(14) 0.071(11) 0.076(11) -0.019(9) 0.022(11) 0.044(11)
 O4C 0.102(14) 0.088(12) 0.080(12) -0.012(11) 0.019(12) 0.031(12)

_geom_special_details
;
 All esds (except the esd in the dihedral angle between two l.s. planes)
 are estimated using the full covariance matrix.  The cell esds are taken
 into account individually in the estimation of esds in distances, angles
 and torsion angles; correlations between esds in cell parameters are only
 used when they are defined by crystal symmetry.  An approximate (isotropic)
 treatment of cell esds is used for estimating esds involving l.s. planes.
;
loop_
  _geom_bond_atom_site_label_1
  _geom_bond_atom_site_label_2
  _geom_bond_distance
  _geom_bond_site_symmetry_2
  _geom_bond_publ_flag
 Co1 O1 1.985(3) . ?
 Co1 O2 2.064(3) 15 ?
 Co1 O2 2.119(3) 8 ?
 Co1 O3 2.052(3) 15 ?
 Co1 O3 2.044(3) 1_556 ?
 Co1 N1 1.960(7) . ?
 O1 C1 1.261(5) . ?
 O2 C1 1.268(5) . ?
 O3 C3 1.347(5) . ?
 N1 O4B 1.15(2) . ?
 N1 O4E 1.11(2) . ?
 N1 O4D 1.12(2) . ?
 N1 O4A 1.13(2) . ?
 N1 O4C 1.13(2) . ?
 C1 C2 1.454(6) . ?
 C2 C3 1.434(5) . ?
 C2 C4 1.380(5) . ?
 C3 C5 1.403(5) . ?
 C4 H4 0.9300 . ?
 C5 H5 0.9300 . ?
 O4B O4E 1.54(5) . ?
 O4B O4D 1.67(5) . ?
 O4B O4A 1.27(4) . ?
 O4B O4C 0.88(4) . ?
 O4E O4D 0.68(6) . ?
 O4E O4A 0.83(5) . ?
 O4E O4C 1.36(6) . ?
 O4D O4A 1.42(5) . ?
 O4D O4C 1.13(5) . ?
 O4A O4C 1.59(4) . ?

loop_
  _geom_angle_atom_site_label_1
  _geom_angle_atom_site_label_2
  _geom_angle_atom_site_label_3
  _geom_angle
  _geom_angle_site_symmetry_1
  _geom_angle_site_symmetry_3
  _geom_angle_publ_flag
 O1 Co1 O2 172.42(11) . 15 ?
 O1 Co1 O2 92.69(11) . 8 ?
 O1 Co1 O3 100.03(12) . 1_556 ?
 O1 Co1 O3 94.02(14) . 15 ?
 O2 Co1 O2 80.01(3) 15 8 ?
 O3 Co1 O2 92.34(14) 1_556 8 ?
 O3 Co1 O2 82.87(12) 15 15 ?
 O3 Co1 O2 82.44(12) 1_556 15 ?
 O3 Co1 O2 80.90(12) 15 8 ?
 O3 Co1 O3 164.70(13) 1_556 15 ?
 N1 Co1 O1 90.0(3) . . ?
 N1 Co1 O2 173.6(3) . 8 ?
 N1 Co1 O2 97.1(3) . 15 ?
 N1 Co1 O3 92.9(3) . 1_556 ?
 N1 Co1 O3 93.1(3) . 15 ?
 C1 O1 Co1 126.5(3) . . ?
 Co1 O2 Co1 94.07(12) 8_554 15_554 ?
 C1 O2 Co1 126.0(3) . 8_554 ?
 C1 O2 Co1 134.0(3) . 15_554 ?
 Co1 O3 Co1 96.72(12) 1_554 8_554 ?
 C3 O3 Co1 119.9(3) . 8_554 ?
 C3 O3 Co1 132.3(3) . 1_554 ?
 O4B N1 Co1 138(2) . . ?
 O4E N1 Co1 135(2) . . ?
 O4E N1 O4B 86(3) . . ?
 O4E N1 O4D 35(3) . . ?
 O4E N1 O4A 43(3) . . ?
 O4E N1 O4C 75(3) . . ?
 O4D N1 Co1 123(2) . . ?
 O4D N1 O4B 95(3) . . ?
 O4D N1 O4A 78(3) . . ?
 O4D N1 O4C 60(3) . . ?
 O4A N1 Co1 132.1(16) . . ?
 O4A N1 O4B 68(2) . . ?
 O4A N1 O4C 89(3) . . ?
 O4C N1 Co1 138(2) . . ?
 O4C N1 O4B 45(2) . . ?
 O1 C1 O2 121.1(4) . . ?
 O1 C1 C2 118.7(4) . . ?
 O2 C1 C2 120.1(4) . . ?
 C3 C2 C1 124.9(4) . . ?
 C4 C2 C1 118.1(4) . . ?
 C4 C2 C3 117.0(4) . . ?
 O3 C3 C2 121.7(4) . . ?
 O3 C3 C5 118.8(4) . . ?
 C5 C3 C2 119.3(4) . . ?
 C2 C4 C2 125.6(5) 5 . ?
 C2 C4 H4 117.2 5 . ?
 C2 C4 H4 117.2 . . ?
 C3 C5 C3 121.5(6) . 5 ?
 C3 C5 H5 119.2 5 . ?
 C3 C5 H5 119.2 . . ?
 N1 O4B O4E 46.0(18) . . ?
 N1 O4B O4D 42.0(16) . . ?
 N1 O4B O4A 55.6(17) . . ?
 O4E O4B O4D 24(2) . . ?
 O4A O4B O4E 33(2) . . ?
 O4A O4B O4D 56(2) . . ?
 O4C O4B N1 67(2) . . ?
 O4C O4B O4E 62(5) . . ?
 O4C O4B O4D 39(3) . . ?
 O4C O4B O4A 94(5) . . ?
 N1 O4E O4B 47.9(18) . . ?
 N1 O4E O4C 53(2) . . ?
 O4D O4E N1 73(3) . . ?
 O4D O4E O4B 88(5) . . ?
 O4D O4E O4A 140(5) . . ?
 O4D O4E O4C 55(4) . . ?
 O4A O4E N1 70(3) . . ?
 O4A O4E O4B 55(3) . . ?
 O4A O4E O4C 90(4) . . ?
 O4C O4E O4B 34(2) . . ?
 N1 O4D O4B 43.4(16) . . ?
 N1 O4D O4A 51.5(18) . . ?
 N1 O4D O4C 61(2) . . ?
 O4E O4D N1 72(3) . . ?
 O4E O4D O4B 68(5) . . ?
 O4E O4D O4A 22(3) . . ?
 O4E O4D O4C 95(6) . . ?
 O4A O4D O4B 48(2) . . ?
 O4C O4D O4B 29(2) . . ?
 O4C O4D O4A 77(3) . . ?
 N1 O4A O4B 56.7(16) . . ?
 N1 O4A O4D 50.6(17) . . ?
 N1 O4A O4C 45.3(15) . . ?
 O4B O4A O4D 76(3) . . ?
 O4B O4A O4C 33(2) . . ?
 O4E O4A N1 67(2) . . ?
 O4E O4A O4B 92(4) . . ?
 O4E O4A O4D 18(3) . . ?
 O4E O4A O4C 59(4) . . ?
 O4D O4A O4C 43(2) . . ?
 N1 O4C O4E 52.0(19) . . ?
 N1 O4C O4A 45.3(15) . . ?
 O4B O4C N1 68(2) . . ?
 O4B O4C O4E 84(5) . . ?
 O4B O4C O4D 112(5) . . ?
 O4B O4C O4A 53(3) . . ?
 O4E O4C O4A 31(3) . . ?
 O4D O4C N1 59.3(18) . . ?
 O4D O4C O4E 30(3) . . ?
 O4D O4C O4A 60(3) . . ?

loop_
  _geom_torsion_atom_site_label_1
  _geom_torsion_atom_site_label_2
  _geom_torsion_atom_site_label_3
  _geom_torsion_atom_site_label_4
  _geom_torsion
  _geom_torsion_site_symmetry_1
  _geom_torsion_site_symmetry_2
  _geom_torsion_site_symmetry_3
  _geom_torsion_site_symmetry_4
  _geom_torsion_publ_flag
 Co1 O1 C1 O2 -20.2(6) . . . . ?
 Co1 O1 C1 C2 156.6(3) . . . . ?
 Co1 O2 C1 O1 4.9(6) 15_554 . . . ?
 Co1 O2 C1 O1 150.5(3) 8_554 . . . ?
 Co1 O2 C1 C2 -171.9(3) 15_554 . . . ?
 Co1 O2 C1 C2 -26.3(5) 8_554 . . . ?
 Co1 O3 C3 C2 -98.4(5) 1_554 . . . ?
 Co1 O3 C3 C2 36.5(5) 8_554 . . . ?
 Co1 O3 C3 C5 85.4(6) 1_554 . . . ?
 Co1 O3 C3 C5 -139.7(5) 8_554 . . . ?
 Co1 N1 O4B O4E 170(5) . . . . ?
 Co1 N1 O4B O4D -156(4) . . . . ?
 Co1 N1 O4B O4A 129(3) . . . . ?
 Co1 N1 O4B O4C -118(4) . . . . ?
 Co1 N1 O4E O4B -170(5) . . . . ?
 Co1 N1 O4E O4D 86(6) . . . . ?
 Co1 N1 O4E O4A -109(5) . . . . ?
 Co1 N1 O4E O4C 145(4) . . . . ?
 Co1 N1 O4D O4B 161(3) . . . . ?
 Co1 N1 O4D O4E -122(5) . . . . ?
 Co1 N1 O4D O4A -133(2) . . . . ?
 Co1 N1 O4D O4C 131(3) . . . . ?
 Co1 N1 O4A O4B -136(3) . . . . ?
 Co1 N1 O4A O4E 115(4) . . . . ?
 Co1 N1 O4A O4D 124(3) . . . . ?
 Co1 N1 O4A O4C -177(4) . . . . ?
 Co1 N1 O4C O4B 118(4) . . . . ?
 Co1 N1 O4C O4E -142(5) . . . . ?
 Co1 N1 O4C O4D -107(4) . . . . ?
 Co1 N1 O4C O4A 176(4) . . . . ?
 O1 C1 C2 C3 175.0(4) . . . . ?
 O1 C1 C2 C4 -7.4(7) . . . . ?
 O2 C1 C2 C3 -8.2(7) . . . . ?
 O2 C1 C2 C4 169.4(5) . . . . ?
 O3 C3 C5 C3 172.6(4) . . . 5 ?
 N1 O4B O4E O4D 68(4) . . . . ?
 N1 O4B O4E O4A -93(4) . . . . ?
 N1 O4B O4E O4C 84(5) . . . . ?
 N1 O4B O4D O4E -87(5) . . . . ?
 N1 O4B O4D O4A -75(3) . . . . ?
 N1 O4B O4D O4C 116(6) . . . . ?
 N1 O4B O4A O4E 61(3) . . . . ?
 N1 O4B O4A O4D 51.5(18) . . . . ?
 N1 O4B O4A O4C 58(3) . . . . ?
 N1 O4B O4C O4E -51.3(18) . . . . ?
 N1 O4B O4C O4D -41(4) . . . . ?
 N1 O4B O4C O4A -50(2) . . . . ?
 N1 O4E O4D O4B 46.2(17) . . . . ?
 N1 O4E O4D O4A 22(10) . . . . ?
 N1 O4E O4D O4C 57(2) . . . . ?
 N1 O4E O4A O4B -52(2) . . . . ?
 N1 O4E O4A O4D -22(11) . . . . ?
 N1 O4E O4A O4C -50.5(19) . . . . ?
 N1 O4E O4C O4B 67(4) . . . . ?
 N1 O4E O4C O4D -94(5) . . . . ?
 N1 O4E O4C O4A 64(3) . . . . ?
 N1 O4D O4A O4B -58(2) . . . . ?
 N1 O4D O4A O4E 153(13) . . . . ?
 N1 O4D O4A O4C -63(2) . . . . ?
 N1 O4D O4C O4B 45(4) . . . . ?
 N1 O4D O4C O4E 66(4) . . . . ?
 N1 O4D O4C O4A 53.1(17) . . . . ?
 N1 O4A O4C O4B 96(5) . . . . ?
 N1 O4A O4C O4E -87(4) . . . . ?
 N1 O4A O4C O4D -75(3) . . . . ?
 C1 C2 C3 O3 1.8(7) . . . . ?
 C1 C2 C3 C5 178.0(5) . . . . ?
 C1 C2 C4 C2 -174.5(4) . . . 5 ?
 C2 C3 C5 C3 -3.7(10) . . . 5 ?
 C3 C2 C4 C2 3.3(10) . . . 5 ?
 C4 C2 C3 O3 -175.9(5) . . . . ?
 C4 C2 C3 C5 0.3(8) . . . . ?
 O4B N1 O4E O4D -104(6) . . . . ?
 O4B N1 O4E O4A 61(4) . . . . ?
 O4B N1 O4E O4C -44(2) . . . . ?
 O4B N1 O4D O4E 76(6) . . . . ?
 O4B N1 O4D O4A 66(2) . . . . ?
 O4B N1 O4D O4C -30(4) . . . . ?
 O4B N1 O4A O4E -109(5) . . . . ?
 O4B N1 O4A O4D -100(3) . . . . ?
 O4B N1 O4A O4C -41(3) . . . . ?
 O4B N1 O4C O4E 100(6) . . . . ?
 O4B N1 O4C O4D 135(6) . . . . ?
 O4B N1 O4C O4A 58(5) . . . . ?
 O4B O4E O4D N1 -46.2(17) . . . . ?
 O4B O4E O4D O4A -24(10) . . . . ?
 O4B O4E O4D O4C 11(3) . . . . ?
 O4B O4E O4A N1 52(2) . . . . ?
 O4B O4E O4A O4D 30(12) . . . . ?
 O4B O4E O4A O4C 2(3) . . . . ?
 O4B O4E O4C N1 -67(4) . . . . ?
 O4B O4E O4C O4D -161(6) . . . . ?
 O4B O4E O4C O4A -3(5) . . . . ?
 O4B O4D O4A N1 58(2) . . . . ?
 O4B O4D O4A O4E -149(12) . . . . ?
 O4B O4D O4A O4C -5(3) . . . . ?
 O4B O4D O4C N1 -45(4) . . . . ?
 O4B O4D O4C O4E 21(7) . . . . ?
 O4B O4D O4C O4A 8(5) . . . . ?
 O4B O4A O4C N1 -96(5) . . . . ?
 O4B O4A O4C O4E 177(6) . . . . ?
 O4B O4A O4C O4D -171(5) . . . . ?
 O4E N1 O4B O4D 34(3) . . . . ?
 O4E N1 O4B O4A -41(3) . . . . ?
 O4E N1 O4B O4C 72(6) . . . . ?
 O4E N1 O4D O4B -76(6) . . . . ?
 O4E N1 O4D O4A -10(5) . . . . ?
 O4E N1 O4D O4C -107(6) . . . . ?
 O4E N1 O4A O4B 109(5) . . . . ?
 O4E N1 O4A O4D 9(4) . . . . ?
 O4E N1 O4A O4C 68(5) . . . . ?
 O4E N1 O4C O4B -100(6) . . . . ?
 O4E N1 O4C O4D 35(3) . . . . ?
 O4E N1 O4C O4A -41(3) . . . . ?
 O4E O4B O4D N1 87(5) . . . . ?
 O4E O4B O4D O4A 12(4) . . . . ?
 O4E O4B O4D O4C -158(8) . . . . ?
 O4E O4B O4A N1 -61(3) . . . . ?
 O4E O4B O4A O4D -9(3) . . . . ?
 O4E O4B O4A O4C -3(5) . . . . ?
 O4E O4B O4C N1 51.3(18) . . . . ?
 O4E O4B O4C O4D 10(3) . . . . ?
 O4E O4B O4C O4A 2(3) . . . . ?
 O4E O4D O4A N1 -153(13) . . . . ?
 O4E O4D O4A O4B 149(12) . . . . ?
 O4E O4D O4A O4C 144(13) . . . . ?
 O4E O4D O4C N1 -66(4) . . . . ?
 O4E O4D O4C O4B -21(7) . . . . ?
 O4E O4D O4C O4A -13(4) . . . . ?
 O4E O4A O4C N1 87(4) . . . . ?
 O4E O4A O4C O4B -177(6) . . . . ?
 O4E O4A O4C O4D 12(4) . . . . ?
 O4D N1 O4B O4E -34(3) . . . . ?
 O4D N1 O4B O4A -75(3) . . . . ?
 O4D N1 O4B O4C 38(5) . . . . ?
 O4D N1 O4E O4B 104(6) . . . . ?
 O4D N1 O4E O4A 165(8) . . . . ?
 O4D N1 O4E O4C 59(5) . . . . ?
 O4D N1 O4A O4B 100(3) . . . . ?
 O4D N1 O4A O4E -9(4) . . . . ?
 O4D N1 O4A O4C 59(3) . . . . ?
 O4D N1 O4C O4B -135(6) . . . . ?
 O4D N1 O4C O4E -35(4) . . . . ?
 O4D N1 O4C O4A -76(4) . . . . ?
 O4D O4B O4E N1 -68(4) . . . . ?
 O4D O4B O4E O4A -161(6) . . . . ?
 O4D O4B O4E O4C 16(5) . . . . ?
 O4D O4B O4A N1 -51.5(18) . . . . ?
 O4D O4B O4A O4E 9(3) . . . . ?
 O4D O4B O4A O4C 6(4) . . . . ?
 O4D O4B O4C N1 41(4) . . . . ?
 O4D O4B O4C O4E -10(3) . . . . ?
 O4D O4B O4C O4A -8(5) . . . . ?
 O4D O4E O4A N1 22(11) . . . . ?
 O4D O4E O4A O4B -30(12) . . . . ?
 O4D O4E O4A O4C -28(10) . . . . ?
 O4D O4E O4C N1 94(5) . . . . ?
 O4D O4E O4C O4B 161(6) . . . . ?
 O4D O4E O4C O4A 158(6) . . . . ?
 O4D O4A O4C N1 75(3) . . . . ?
 O4D O4A O4C O4B 171(5) . . . . ?
 O4D O4A O4C O4E -12(4) . . . . ?
 O4A N1 O4B O4E 41(3) . . . . ?
 O4A N1 O4B O4D 75(3) . . . . ?
 O4A N1 O4B O4C 113(5) . . . . ?
 O4A N1 O4E O4B -61(4) . . . . ?
 O4A N1 O4E O4D -165(8) . . . . ?
 O4A N1 O4E O4C -106(5) . . . . ?
 O4A N1 O4D O4B -66(2) . . . . ?
 O4A N1 O4D O4E 10(5) . . . . ?
 O4A N1 O4D O4C -96(3) . . . . ?
 O4A N1 O4C O4B -58(5) . . . . ?
 O4A N1 O4C O4E 41(3) . . . . ?
 O4A N1 O4C O4D 76(4) . . . . ?
 O4A O4B O4E N1 93(4) . . . . ?
 O4A O4B O4E O4D 161(6) . . . . ?
 O4A O4B O4E O4C 177(6) . . . . ?
 O4A O4B O4D N1 75(3) . . . . ?
 O4A O4B O4D O4E -12(4) . . . . ?
 O4A O4B O4D O4C -170(6) . . . . ?
 O4A O4B O4C N1 50(2) . . . . ?
 O4A O4B O4C O4E -2(3) . . . . ?
 O4A O4B O4C O4D 8(5) . . . . ?
 O4A O4E O4D N1 -22(10) . . . . ?
 O4A O4E O4D O4B 24(10) . . . . ?
 O4A O4E O4D O4C 35(12) . . . . ?
 O4A O4E O4C N1 -64(3) . . . . ?
 O4A O4E O4C O4B 3(5) . . . . ?
 O4A O4E O4C O4D -158(6) . . . . ?
 O4A O4D O4C N1 -53.1(17) . . . . ?
 O4A O4D O4C O4B -8(5) . . . . ?
 O4A O4D O4C O4E 13(4) . . . . ?
 O4C N1 O4B O4E -72(6) . . . . ?
 O4C N1 O4B O4D -38(5) . . . . ?
 O4C N1 O4B O4A -113(5) . . . . ?
 O4C N1 O4E O4B 44(2) . . . . ?
 O4C N1 O4E O4D -59(5) . . . . ?
 O4C N1 O4E O4A 106(5) . . . . ?
 O4C N1 O4D O4B 30(4) . . . . ?
 O4C N1 O4D O4E 107(6) . . . . ?
 O4C N1 O4D O4A 96(3) . . . . ?
 O4C N1 O4A O4B 41(3) . . . . ?
 O4C N1 O4A O4E -68(5) . . . . ?
 O4C N1 O4A O4D -59(3) . . . . ?
 O4C O4B O4E N1 -84(5) . . . . ?
 O4C O4B O4E O4D -16(5) . . . . ?
 O4C O4B O4E O4A -177(6) . . . . ?
 O4C O4B O4D N1 -116(6) . . . . ?
 O4C O4B O4D O4E 158(8) . . . . ?
 O4C O4B O4D O4A 170(6) . . . . ?
 O4C O4B O4A N1 -58(3) . . . . ?
 O4C O4B O4A O4E 3(5) . . . . ?
 O4C O4B O4A O4D -6(4) . . . . ?
 O4C O4E O4D N1 -57(2) . . . . ?
 O4C O4E O4D O4B -11(3) . . . . ?
 O4C O4E O4D O4A -35(12) . . . . ?
 O4C O4E O4A N1 50.5(19) . . . . ?
 O4C O4E O4A O4B -2(3) . . . . ?
 O4C O4E O4A O4D 28(10) . . . . ?
 O4C O4D O4A N1 63(2) . . . . ?
 O4C O4D O4A O4B 5(3) . . . . ?
 O4C O4D O4A O4E -144(13) . . . . ?

_mask_special_details
;
unused in refinement
_smtbx_masks_special_details       unused in refinement
loop_
  _smtbx_masks_void_nr
  _smtbx_masks_void_average_x
  _smtbx_masks_void_average_y
  _smtbx_masks_void_average_z
  _smtbx_masks_void_volume
  _smtbx_masks_void_count_electrons
  _smtbx_masks_void_content
 1 0.000 0.000 -0.419 478.0 375.0 ?
 2 0.333 0.667 -0.112 478.0 375.0 ?
 3 0.667 0.333 -0.445 478.0 375.0 ?

_smtbx_masks_void_probe_radius     1.2
_smtbx_masks_void_truncation_radius  1.2
;

_shelx_res_file
;
TITL shelxt_a.res in R3m
    shelxt.res
    created by SHELXL-2018/3 at 14:22:10 on 08-Jun-2022
REM Old TITL shelxt in R -3 m :H
REM SHELXT solution in R3m
REM R1 0.109, Rweak 0.050, Alpha 0.002, Orientation as input
REM Flack x = 0.143 ( 0.038 ) from Parsons' quotients
REM Formula found by SHELXT: C37 O18 Co6
CELL 0.4859 25.817 25.817 6.7922 90 90 120
ZERR 36 0.0004 0.0004 0.0001 0 0 0
LATT -3
SYMM -Y,+X-Y,+Z
SYMM +Y-X,-X,+Z
SYMM -Y,-X,+Z
SYMM +Y-X,+Y,+Z
SYMM +X,+X-Y,+Z
SFAC C H Co N O
DISP C 0.0007 0.0007 6.0677
DISP Co 0.2663 0.4748 1359.6524
DISP H -0 0 0.6065
DISP N 0.0018 0.0014 8.9832
DISP O 0.004 0.0026 13.3363
UNIT 72 18 18 14.19 69.94
DFIX 1.15 O4B N1 O4C N1 O4D N1 O4E N1 O4A N1
SIMU 0.02 0.04 2.7 O4C O4B O4A O4E O4D N1
SUMP 0.84 0.001 1 2 1 3 1 4 1 5 1 6

L.S. 10
PLAN  4
TEMP 176.85
CONF
BOND $H
list 4
MORE -1
fmap 2 53
acta
OMIT -1 2 0
REM <olex2.extras>
REM <HklSrc "%.\\shelxt.hkl">
REM </olex2.extras>

WGHT    0.004600
FVAR       0.18777   0.17548   0.14901   0.13488   0.19821   0.18226
CO1   3    0.325098    0.374726    0.535610    11.00000    0.03676    0.03884 =
         0.02497    0.00014   -0.00171    0.01957
O1    5    0.282379    0.386785    0.313166    11.00000    0.04688    0.06154 =
         0.02210   -0.01243   -0.01097    0.03348
O2    5    0.312260    0.349639    0.076132    11.00000    0.03585    0.04163 =
         0.02871   -0.00579   -0.00435    0.02307
O3    5    0.255037    0.327056   -0.277237    11.00000    0.03510    0.04746 =
         0.02868   -0.00193    0.00187    0.02651
N1    4    0.342224    0.451611    0.647935     0.84481    0.09034    0.06737 =
         0.06921   -0.00620    0.00141    0.04946
C1    1    0.276899    0.366335    0.141099    11.00000    0.03395    0.03814 =
         0.02715    0.00396    0.00431    0.01728
C2    1    0.227171    0.359217    0.020866    11.00000    0.03509    0.04551 =
         0.02336    0.00047    0.00009    0.02256
C3    1    0.217896    0.340944   -0.181540    11.00000    0.02995    0.03415 =
         0.02423    0.00263    0.00357    0.01396
C4    1    0.184304    0.368607    0.108384    10.50000    0.03558    0.05374 =
         0.02586   -0.00712   -0.00356    0.02687
AFIX  43
H4    2    0.191230    0.382459    0.237491    10.50000   -1.20000
AFIX   0
C5    1    0.166938    0.333876   -0.279704    10.50000    0.04141    0.04794 =
         0.03410   -0.01043   -0.00522    0.02397
AFIX  43
H5    2    0.162141    0.324281   -0.412933    10.50000   -1.20000
AFIX   0
O4B   5    0.376397    0.487290    0.752661    41.00000    0.09323    0.07391 =
         0.08624   -0.02298    0.01346    0.04798
O4E   5    0.327631    0.484604    0.614437    61.00000    0.09363    0.08012 =
         0.08316   -0.01093    0.01104    0.03933
O4D   5    0.306883    0.463778    0.674987    21.00000    0.10225    0.06313 =
         0.07917   -0.00421    0.00534    0.05141
O4A   5    0.363245    0.498248    0.583095    51.00000    0.10056    0.07130 =
         0.07644   -0.01914    0.02166    0.04431
O4C   5    0.339536    0.470430    0.795954    31.00000    0.10203    0.08769 =
         0.08033   -0.01214    0.01895    0.03099
HKLF 4


REM  shelxt_a.res in R3m
REM wR2 = 0.0808, GooF = S = 0.655, Restrained GooF = 0.650 for all data
REM R1 = 0.0411 for 1466 Fo > 4sig(Fo) and 0.2222 for all 5227 data
REM 136 parameters refined using 97 restraints

END

WGHT      0.0046      0.0000

REM Highest difference peak  0.298,  deepest hole -0.399,  1-sigma level  0.073
Q1    1   0.3333  0.6667  0.2738  10.16667  0.05    0.30
Q2    1   0.2940  0.5879  0.8807  10.50000  0.05    0.29
Q3    1   0.2195  0.4390  0.0178  10.50000  0.05    0.28
Q4    1   0.2095  0.2573 -0.4809  11.00000  0.05    0.27
;
_shelx_res_checksum                99418
_shelx_hkl_file
;
   0  -9   3  518.84   50.32
   5 -21   5  -38.60   79.41
 -32  -8   0 -137.84  166.22
  21  -4  -5  433.97  124.00
  19  -2  -9 -108.58  128.59
   0   7 -10    1.59  104.00
  -6   8 -11  107.35  124.53
 -20   9 -11  -23.80  210.02
 -24  10  -7  312.52  190.72
  31 -36   4   41.95   79.58
  23 -18   2   31.29   55.44
  25 -14   0   32.87   52.26
  34 -14  -9  -24.85   68.04
  26 -11  -2  286.43   62.75
  -8  -8   3  339.49   40.63
 -11  -4   2   79.32   34.81
  -8  -4   2  123.21   30.76
 -10   2   0   47.33   35.96
   1   7  -6   21.24   18.51
 -19   8 -12    9.52   73.68
 -28   9  -7  -15.86   80.91
 -23  10  -9  -22.39   63.63
 -15  10 -10   88.05   65.39
 -11  10  -6  -30.32   41.95
  -9  10  -7   69.10   47.42
  27 -31   4  -35.08   95.80
  13 -25   5   11.63   51.47
  21 -25   4   76.59   63.19
  16 -21   4   70.42   59.31
  37 -20  -3   15.07   98.71
  31 -14  -3   11.90   85.75
  19 -12   1  489.40   83.02
  31 -12  -5  -25.73   75.09
 -29  -9   1  -41.33   90.25
  15  -5  -1  242.37   60.72
 -24  -4   1   76.32   60.64
  22  -4  -7   41.69   74.38
 -30   2  -2 -159.61  103.38
 -16   2   0   89.81   57.20
 -33   4  -4    0.00   80.20
 -24   5  -2   60.28   70.33
 -32   6  -5  -51.12   87.08
   1   6 -11   66.19   37.02
 -23   7  -3  127.88   72.27
 -16   9  -4  115.81   68.39
 -11   9 -11  -58.87   66.01
  -8   9  -5  139.52   50.85
  -7   9 -10   60.55   53.76
 -25  10  -8  -29.00   79.94
 -23  10  -6  -31.46   81.08
  24 -28   4   -5.90  107.17
  29 -28   3   25.91  118.89
  32 -27   2   55.00  117.92
  23 -22   3   49.44   75.53
   0 -20   5   12.25   18.07
  18 -18   3  410.26   76.94
  37 -18  -5  -24.85  100.03
  34 -17  -3  -44.95  101.88
  16 -13   2   92.10   80.11
  31 -13  -4   39.48  112.99
  33 -13  -8    8.37   85.93
  30 -11 -10    0.00   87.78
 -24   0   0   83.11   85.67
 -26   2  -1   11.72   78.44
  -1   4  -2  105.23   18.24
 -20   6  -2   68.04   84.08
 -19   9  -4  201.56   72.97
  33 -33   3   49.35  108.05
  18 -29   5  -89.37   98.00
  26 -25   3    3.44   86.99
  11 -24   5   65.75   59.58
  34 -23   0   20.36  122.42
   7 -22   5   28.64   45.04
  37 -19  -4   17.98  103.12
  24 -16   1   45.56   79.32
  34 -15  -5  -24.24   98.89
 -30 -10   1   20.80  109.02
 -15  -9   3  -22.39   57.20
  18  -9   0  139.43   82.67
  19  -6  -2  121.18   80.29
  21  -5  -4   25.73   69.54
 -23  -3   1   77.82   78.53
  -6  -1   1  227.91   39.66
  17  -1  -6    0.71   52.53
 -29   3  -2   62.13  111.40
 -32   5  -4  159.08  116.60
 -27   6  -3   84.52   87.25
 -13   9  -4  141.54   78.79
 -12  10 -10   48.83   76.76
 -18  11  -8  160.84   99.50
 -17  11  -7  -45.65   88.49
   9 -23   5   83.90   53.06
  28 -17   0    9.08   87.69
  34 -16  -4   12.25  103.38
  27 -14  -1  101.62   82.58
  29 -14  -2   75.88   87.25
  -6 -13   4  137.75   27.85
  26 -10  -3  246.60   84.61
  29 -10  -6   92.19  106.91
 -11  -8   3   25.65   51.03
  26  -8  -5  -14.63   99.94
  27  -8  -7   66.89   91.04
  25  -7 -10   46.45   83.37
 -18  -5   2  -29.08   70.68
 -14  -4   2   89.46   72.27
  17  -2 -11   -9.08   58.43
 -31   7  -5   46.45  114.40
  -5   7 -12   22.21   77.82
 -26   8  -4   -3.35   89.90
 -16   8  -3  283.35   88.40
 -10   8 -12  -38.95   85.31
 -26   9  -5  -48.47   99.33
 -21  11  -8    0.00  103.03
 -20  11  -7   25.38  107.96
 -15  11  -8   -1.59   84.34
  28 -33   4  -65.57  108.14
  33 -25   1  -25.03  132.73
  36 -23  -1    0.00  106.38
  14 -20   4   57.82   64.16
  31 -20   0   -2.82   99.15
  35 -20  -2    9.34  120.92
  24  -6  -6   84.96  100.91
  18  -2 -10 -110.87   69.63
 -18  -1   1   53.32   89.72
 -33   3  -3  -50.41  117.39
 -21   4  -1  229.41   90.07
 -31   6  -4  -64.34  112.63
  -3   6  -3  677.31   55.88
   2   7  -8    4.76   26.44
 -31   8  -6   35.87   99.50
 -19   8  -3  -34.81   81.35
  -4   9  -7   71.65   47.42
 -27  10  -7   28.20  109.29
 -26  10  -9   38.60  105.76
 -19  11  -9  -17.63  105.23
  30 -22   1   60.99  101.09
  27 -19   1   54.91   81.96
  21 -17   2  189.31   85.84
  32 -17  -2   61.43  105.76
  17 -11   1  721.02   93.16
  26  -9  -4  113.87   84.34
  13  -4  -1  297.71   58.87
 -19   2   0   71.65   94.21
 -25   3  -1   38.16   89.10
 -28   4  -2    0.00   96.68
 -13   8  -3  443.93   79.67
 -22   9  -4  162.43   93.25
 -26  10  -6  -65.39  116.34
 -22  10  -5  102.15   87.25
 -13  10  -5   92.36   69.01
 -16  11  -9  195.83   96.15
 -14  11  -7  185.70   77.20
  30 -30   3   49.35  121.01
  33 -29   2   12.43  119.69
  19 -24   4   17.89   75.44
  33 -20  -1   -5.73  111.49
  16 -17   3   48.21   80.20
  30 -17  -1  117.66   95.01
  23 -13   0   88.49   82.14
 -21 -12   3    6.79  101.62
  14 -12   2  110.17   67.07
 -26 -10   2  -27.50  106.55
  24 -10  -2  223.59   82.93
  29 -10  -9   71.39   97.48
 -25  -9   2   46.71  113.60
  28  -9  -8  -10.05   94.57
 -24  -8   2   17.80  106.29
  -5  -8   3  270.66   35.69
  23  -5  -8  -16.75   84.26
  19  -3  -5  192.04   73.33
 -22  -2   1  128.94   78.79
 -23   1   0   70.86   75.35
 -32   4  -3  -26.79  122.59
 -30   8  -5  -35.78  107.08
 -28  10  -8   13.31  111.75
 -23  11  -7  -42.22  120.13
 -22  11  -9   57.11  108.49
  29 -35   4    3.53   97.48
  25 -30   4   38.34  120.13
  21 -21   3  591.38   97.56
  12 -19   4  168.86   63.63
  35 -16  -6   -7.14  107.26
  32 -13  -6   37.28  101.18
 -20 -11   3   70.59  100.47
  16  -8   0  551.80   75.97
 -23  -7   2   39.22   92.54
  24  -6  -9  -80.55   87.96
  17  -1  -9  -31.99   67.60
 -23   6  -2   19.04   89.01
 -30   7  -4    6.26  117.22
 -26   7  -3   26.53   86.64
 -30   9  -6   63.98  120.13
 -19  10 -11  -33.31  112.55
  -8  10  -9   68.13   76.50
 -24  11  -8  -52.97  100.91
 -19  11  -6   50.50   80.91
  22 -27   4   69.63   96.07
  35 -25   0   65.04  115.90
   4 -15   4   25.65   48.91
  22 -15   1   76.85   90.34
 -13 -14   4   -6.61   59.93
  -9 -13   4  104.70   48.30
  29 -13  -3   25.03   90.78
 -32  -5   0   -1.50  108.76
  17  -5  -2    7.23   83.81
 -31  -4   0   40.89  111.40
 -30  -3   0   68.74  115.28
  11  -3  -1  293.31   51.21
 -33  -2  -1  -18.42  112.02
 -29  -2   0   47.24  119.42
 -32  -1  -1  -64.69  119.60
 -31   0  -1  -81.26  112.11
 -31   5  -3    0.00  119.16
 -27   5  -2   -2.91   98.36
 -22   8  -3    0.00   85.23
 -18   9 -12  -83.46  123.92
 -16  10 -11  -14.98  105.85
  -7  10  -8  100.12   65.57
 -16  11  -6   68.74   82.58
 -12  11  -8   33.84   77.12
  30 -37   4  -34.99  111.75
  31 -32   3   -8.20  110.61
  34 -31   2   19.04  116.86
  27 -27   3    0.00  108.05
  34 -27   1  -31.20  113.43
  30 -26   2   43.80  124.62
  24 -24   3  138.55   85.84
  32 -13  -9  -16.04  112.81
  12 -11   2  392.02   65.66
  29 -11  -5  -17.63  110.70
  30 -11  -7   46.62  103.91
 -19 -10   3   68.13   78.97
  20  -3  -7   47.15   92.10
  15   0  -6   25.56   57.55
 -30   1  -1   22.30  127.97
  14   1  -8  -11.10   65.75
 -15   9 -12    3.79  107.70
 -25  10  -5    0.18  102.41
 -22  10 -11  -11.72  129.47
 -22  11  -6  -28.03   92.63
 -13  11  -9  -37.02   89.98
  10 -18   4  124.18   60.20
  26 -16   0  115.98   88.22
  29 -12  -4   10.84  115.19
 -14  -8   3   50.32   61.87
 -33  -6   0   -1.94  108.58
 -22  -6   2  -32.26   81.52
 -17  -4   2   89.98   77.56
  19  -4  -4   57.90   67.42
 -28  -1   0  -19.04  105.06
   5   0  -1  505.27   53.67
 -34   1  -2   56.93  116.86
 -17   5  -1  622.84   97.83
 -14   5  -1   25.47   57.90
  -8   6  -2 1464.07  108.67
 -29   9  -5    5.29  116.07
 -25   9  -4   11.10   91.75
  -8   9 -11  -88.66   86.28
 -26  11  -7   15.42  111.67
 -25  11  -9   90.78  120.04
 -20  11 -10   59.49  110.52
 -17  11 -10   -2.38   96.86
  26 -32   4   25.03  118.01
  14 -27   5  -24.94   84.43
  32 -22   0  -23.36  106.02
  36 -22  -2  -31.02  110.87
  35 -18  -4   97.39  113.34
  35 -17  -5  -47.06  110.52
  14 -16   3  178.03   84.34
  32 -14  -5   25.29  113.52
  33 -14  -7   91.39  111.67
  25 -13  -1   38.87   74.91
  31 -12  -8  -18.16  102.23
  15 -10   1  436.08   80.20
  28 -10 -10  -43.80  106.20
  20  -9  -1  288.64   87.96
  24  -7  -5  122.15   80.47
 -29  -6   1    6.08  111.58
 -28  -5   1  -14.28  113.78
   9  -2  -1 1129.96   88.66
 -24   4  -1  -38.69   91.84
 -30   6  -3  -10.31  120.39
 -19   7  -2  251.18  103.12
 -16   7  -2  547.22   96.77
 -29   8  -4  -30.05  118.10
  -3   8  -5  207.99   54.20
  -2   8 -10   40.54   63.72
 -10   9  -4   42.48   69.71
 -30  10  -7  -16.66  117.31
 -13  10 -11  -29.17   95.89
  32 -34   3  -16.48  112.72
  31 -24   1   23.09  103.29
  17 -23   4   26.26   77.65
  29 -19   0   77.56   88.75
  25 -18   1   26.62   93.25
   8 -17   4   62.13   57.20
   6 -16   4  136.25   55.61
  19 -16   2  170.45   98.89
  32 -15  -4    1.59  120.13
  34 -15  -8   43.36  123.65
  27 -13  -2    2.38   87.25
 -30  -7   1   69.80  116.25
 -27  -4   1    0.00  113.25
 -21  -1   1   81.17   84.34
 -27   0   0    0.00   93.16
  -7   2   0   -6.08   52.97
 -32   3  -2  127.79  135.37
  -1   7 -11   31.73   64.07
  -9  10 -10  -27.15   80.11
  -8  10  -6   30.05   58.34
 -27  11  -8   -0.09  107.52
 -25  11  -6  -61.43  126.03
  35 -29   1    2.47  112.99
  36 -27   0   63.90  111.75
  34 -22  -1   43.71  139.78
  28 -21   1  112.81   96.68
  33 -19  -2   82.05  133.79
  21 -12   0  132.38   99.59
  10 -10   2 5159.95  344.07
 -18  -9   3   52.88   76.85
  27  -9  -6   24.41  111.31
 -31  -8   1  112.99  109.81
  24  -8  -4   -5.64   79.67
  14  -7   0 1479.67  121.80
  25  -7  -7  107.96   98.09
 -21  -5   2    2.03   81.79
  22  -5  -6   67.86   92.36
  17  -2  -5   28.20   68.66
   7  -1  -1  225.53   43.98
 -11   0   1 1174.29   98.45
 -20   5  -1  204.56  104.79
 -26   6  -2   74.21   98.27
 -25   8  -3  125.33   89.28
 -12   9 -12   72.80  105.06
 -13  11  -6   87.43   71.56
 -11  11  -7  177.50   71.21
  27 -34   4  -14.19  115.98
  23 -29   4   35.87  120.04
  28 -29   3   -2.38  127.09
  31 -28   2    4.58  136.17
  20 -26   4   25.82   94.92
  19 -20   3  131.58   75.44
  31 -19  -1   96.33  104.17
  28 -16  -1    7.32   84.43
  30 -16  -2   25.03   96.68
  22  -9  -2    0.00   73.50
  23  -6 -10   36.40   91.22
 -26  -3   1   99.41  108.49
  15  -1 -11  -22.83   69.89
  16  -1 -10   23.44   70.51
 -17   0   1  414.23  100.56
 -15   3   0  436.61   79.58
 -31   4  -2   61.87  138.72
 -13   7  -2   89.54   65.04
 -10   8  -3  384.26   63.02
  -7   8 -12    6.52   91.48
 -21  10  -4   78.09   89.28
 -18  10  -4   37.81   81.17
 -14  11 -10   31.90   96.15
 -20  12  -8  -25.03  111.67
  12 -26   5   98.53   79.14
  20 -14   1  188.96  103.29
  31 -13 -10   36.93  117.92
   8  -9   2 1916.02  137.49
  15  -4  -2  101.44   66.45
 -26   1   0  -46.53   94.13
 -29   7  -3  -11.10  119.07
 -22   7  -2   66.36   84.52
 -33   8  -5    0.09  120.92
 -28  10  -5   32.61  133.96
 -10  10  -5   74.74   75.71
 -23  12  -8   55.96  118.36
 -22  12  -7   12.34  123.92
 -19  12  -7    2.73  109.20
 -17  12  -8   60.11   91.84
  25 -26   3   -4.76   97.48
  22 -23   3   59.23   86.02
  36 -18  -6   26.97  128.67
  12 -15   3  103.64   82.32
  13  -9   1  327.06   64.95
  27  -9  -9  -76.94  104.35
   6  -8   2 1311.51   98.62
  26  -8  -8  -51.12  104.44
  15   0  -9   25.82   67.86
 -18   3   0  208.44   89.37
 -11   5  -1   68.83   46.45
   2   5 -12    7.23   62.75
 -33   7  -4  143.92  117.04
 -28   9  -4    0.00  102.85
 -29  11  -7    0.00  121.62
 -21  12  -9   -2.12  106.73
 -18  12  -9    0.00  100.21
  28 -36   4  -30.23  109.46
  32 -26   1  -82.14  141.37
  28 -25   2   89.28  108.49
  33 -24   0    0.00  120.39
  15 -22   4  152.12   80.55
  33 -15  -6   24.50  106.11
 -12 -13   4   12.25   57.99
  30 -12  -6   29.00  112.19
  22  -5  -9  -38.43   74.30
  -5  -4   2 1166.09   82.76
  17  -3  -4  316.40   73.24
 -25  -2   1   93.77   89.90
  13   1  -6   41.78   57.46
  12   2  -8  -38.69   66.36
  -6   4  -1  748.61   75.27
 -30   5  -2  152.74  130.97
 -18   9  -3  -29.61  101.62
 -24  10  -4  108.58   99.24
 -15  10  -4   68.30   87.87
 -28  11  -6  -21.33  125.59
 -24  11  -5   -0.53   97.48
 -16  12  -7  123.39   90.25
  29 -31   3  -66.28  128.67
  32 -30   2   -7.23  130.79
  17 -15   2   66.72   90.51
  24 -15   0   33.67   87.52
  27 -10  -5  -45.39  114.04
  18  -8  -1   14.01   87.08
  12  -6   0  335.70   57.73
 -13  -3   2   82.14   75.00
  18  -2  -7   35.17   89.81
 -12   3   0  500.95   69.63
 -34   5  -3  -38.51  111.58
 -23   5  -1   63.19   91.48
 -32   9  -5    0.00  114.04
 -21   9  -3   27.76   89.81
 -20  10 -12   87.60  132.02
  -6  10  -7   32.61   59.05
 -21  11 -11  -34.55  130.08
 -15  11  -5  151.15   80.99
 -26  12  -8    3.00  117.48
 -25  12  -7   50.06  118.80
 -24  12  -9  -23.62  119.95
  24 -31   4   35.96  122.59
  10 -25   5   29.08   69.98
  35 -24  -1  -37.90  137.05
  36 -20  -4   29.26  119.60
  36 -19  -5    2.56  115.28
  23 -12  -1  255.32   92.45
  27 -11  -4  -94.30   93.33
  28 -10  -7   65.22  109.20
 -17  -8   3   70.15   72.00
 -20  -4   2   21.42   84.08
 -20   0   1  114.31   82.23
 -27   4  -1    7.76  100.12
 -32   8  -4   70.33  118.19
 -28   8  -3  -15.16  106.91
 -32  10  -6   60.28  109.55
 -17  10 -12    0.18  117.04
 -18  11 -11   18.95  110.61
 -10  11  -9   95.89   86.72
 -21  12  -6   -8.20  101.44
  29 -23   1    0.00  105.94
  30 -21   0   42.22  103.73
  17 -19   3  169.22   83.99
  27 -18   0   48.74   92.80
  23 -17   1  -14.37   90.95
  33 -15  -9  -64.16  136.17
  10 -14   3  397.48   76.94
  25 -12  -2   11.99   90.78
  30 -12  -9   41.86  111.49
  19 -11   0  177.50   88.13
 -28  -9   2  -30.67  112.63
 -27  -8   2  -51.21  114.57
 -26  -7   2  123.39  129.12
  22  -6  -5   14.72   84.61
 -34   0  -1  -46.71  126.74
 -25   2   0   62.49   96.51
 -21   3   0  102.76   90.51
 -33   6  -3   -2.73  120.92
 -25   7  -2   96.59   93.33
  -1   8  -6   12.87   38.07
   0   8  -8    9.43   46.80
 -15   9  -3  229.94   85.67
 -10  10 -11    6.87   93.33
  -9  11  -8   19.12   78.00
 -18  12  -6  -31.02   86.37
 -15  12  -9   46.18  101.97
 -14  12  -8   83.11   90.51
  30 -33   3   14.81  123.92
  33 -32   2   -9.52  118.10
  21 -28   4   23.80  101.00
  18 -25   4   65.39   84.34
   2 -21   5    0.00   40.81
  34 -21  -2   36.31  137.93
  33 -17  -4   82.05  123.83
  33 -16  -5   -4.41  109.64
  34 -16  -7   -2.12  125.59
  30 -14  -4  -15.86  122.51
  30 -13  -5  -54.64  119.42
  31 -13  -7   77.47  112.72
  29 -11  -8  -77.91  124.89
  11  -8   1  384.44   63.46
 -34  -4   0   17.45  121.36
 -33  -3   0   53.23  117.04
 -16  -3   2  194.16   92.19
  13  -3  -2  301.24   63.81
 -32  -2   0    8.28  118.01
 -31  -1   0  -56.14  130.88
 -24  -1   1   79.41   93.77
 -33   1  -1  108.14  127.62
 -29   6  -2   32.43  103.12
 -24   9  -3   23.00   94.30
 -27  12  -9   37.63  133.26
 -24  12  -6   24.94  118.28
 -22  12 -10   11.37  120.39
 -19  12 -10   91.92  119.60
  25 -33   4   -6.52  119.86
  26 -28   3   10.14  115.72
  33 -28   1    5.99  128.15
  29 -27   2    5.29  130.61
  34 -26   0   77.73  133.35
   8 -24   5   46.36   65.66
  32 -21  -1   36.84  114.84
  26 -20   1   74.91  101.09
  32 -14  -8  -39.84  128.76
 -22 -10   3    0.00  113.08
  20  -8  -2  154.32   99.15
  25  -8  -6   21.24  113.43
  22  -7  -4  139.25   85.75
 -25  -6   2   54.29  120.48
 -10  -3   2  301.68   57.73
  15  -1  -5    8.90   61.69
 -32   2  -1  -29.44  121.89
  -3   8 -11    0.09   75.35
  -4   9 -10   -7.14   71.21
 -31  10  -5  113.25  119.07
 -27  10  -4  -64.87  101.62
 -27  11  -5  -10.14  130.61
 -15  11 -11    1.15  105.58
 -11  11 -10   61.34   92.19
 -28  12  -7    0.00  119.42
  31 -35   3  -43.19  119.42
  36 -26  -1   83.37  134.23
  13 -21   4  137.40   80.38
  29 -18  -1    6.96  103.38
  31 -18  -2  -29.79  111.58
  26 -15  -1  106.29   90.25
  28 -15  -2    0.00   89.54
  18 -13   1   39.31   88.31
  26  -9 -10  -28.38  109.81
 -13  -7   3   65.13   59.67
 -10  -7   3  265.37   64.07
  23  -6  -7    0.00  105.58
  20  -4  -6   33.31   76.24
 -30   0   0  101.00  132.91
 -32   7  -3  -23.44  131.85
 -31   9  -4  -11.90  126.12
  -9   9 -12   13.84  101.44
 -14  10 -12  -16.22  114.22
 -29  12  -8   -4.76  124.80
 -25  12 -10  -80.99  132.38
  23 -25   3   42.74  102.94
   6 -23   5   -8.20   57.29
  20 -22   3  140.48   96.24
   8 -13   3  402.24   71.12
   2 -10   3  106.47   33.49
 -31  -5   1   62.40  114.49
 -24  -5   2  -26.18   93.33
  10  -5   0    0.00   53.76
 -31   3  -1   28.47  137.40
 -26   5  -1   13.22   93.07
 -19   6  -1   82.67   94.39
   0   6 -12    0.00   74.38
  -5   7  -3  341.25   49.44
 -27  12  -6   68.66  124.62
  26 -35   4   -1.32  112.72
  26 -24   2    0.00   99.86
   4 -22   5   22.56   51.56
 -21  -9   3   31.38   95.62
 -32  -6   1   -3.26  131.32
  21  -5 -10   47.94   93.69
 -30  -4   1   -0.18  116.25
 -29  -3   1  -37.19  128.06
  -8   0   1  106.82   45.12
 -29   1   0  -20.27  108.14
 -16   6  -1   23.88   80.82
 -21   8  -2   67.51   95.80
 -18   8  -2   49.80  101.35
 -27   9  -3   59.58  103.03
 -12  10  -4   49.80   81.61
 -10  11  -6   44.68   66.98
 -16  12 -10  -59.84  103.56
 -15  12  -6  139.16   79.76
 -13  12  -7    5.55   76.41
 -22  13  -8  -36.66  116.34
  22 -30   4   70.42  130.00
  27 -30   3    0.00  149.03
  35 -28   0   80.99  140.57
  30 -25   1   25.91  124.44
  31 -23   0   24.85  108.67
  35 -23  -2  -90.42  137.22
  34 -17  -6   -2.29  115.28
  32 -15 -10   91.13  136.78
   6 -12   3  431.06   60.55
  29 -12 -10  -88.13  123.47
 -33  -7   1   83.46  123.92
   9  -7   1 1149.44   96.68
  16  -7  -1  454.33   83.37
 -19  -3   2  122.59   78.88
  15  -2  -4   93.07   72.09
 -23   0   1  173.53  103.20
  13   0 -11   28.56   68.04
  14   0 -10    0.00   69.18
  11   2  -6   88.31   53.41
 -22   6  -1  109.29   86.37
 -28   7  -2   71.48   96.24
 -10   7  -2 3694.99  251.71
  -5   9  -5  371.57   69.45
 -20  11  -4  203.06   91.31
 -25  13  -8    5.90  119.95
 -21  13  -7   58.61  125.24
 -19  13  -8   45.92  113.34
  30 -29   2  -26.62  147.62
  15 -18   3  121.80   82.49
  22 -14   0  428.06  104.97
 -15 -13   4  -11.19   70.33
   4 -11   3 1362.90  101.53
  28 -11  -6  185.96  117.57
  25  -8  -9  -45.56  107.70
 -16  -7   3  153.88   78.00
 -28  -2   1  157.14  127.88
  13   1  -9   -3.70   65.13
  10   3  -8    0.00   62.57
 -33   5  -2    8.73  141.54
 -31   8  -3   86.11  139.52
 -30  11  -5   10.14  125.41
 -23  11  -4   24.59   99.77
 -31  12  -7  -82.93  128.59
 -24  13  -7  -62.22  123.65
 -23  13  -9  183.85  128.76
 -20  13  -9    0.00  114.84
  16 -24   4   24.06   84.08
  33 -23  -1  114.31  133.17
  31 -14  -6   61.16  119.60
  21 -11  -1  440.31  106.73
  17 -10   0 1028.08  111.58
  25  -9  -5   36.40  100.21
  20  -5 -11    0.00   97.74
 -23  -4   2    0.00   91.57
  16  -1  -7   12.60   75.97
 -28   2   0   47.68  108.67
 -24   8  -2   50.15   98.00
 -15   8  -2  165.34   84.61
 -12   9  -3  405.41   79.58
 -30  10  -4   15.60  130.61
 -12  11  -5   33.05   75.44
  28 -32   3  -62.57  130.70
  19 -27   4  -16.04  102.76
  27 -22   1   26.88  106.47
  11 -20   4  170.54   69.63
  28 -20   0   22.91  102.50
  34 -19  -4  -39.66  128.67
  34 -18  -5  -35.17  132.91
  35 -18  -7    0.00  133.70
  25 -17   0   88.05   92.28
  21 -16   1    9.25   98.62
  25 -10  -4   25.38   99.41
  26  -9  -7   79.67  111.31
 -20  -8   3    9.17   84.17
   8  -4   0  309.00   56.85
  20  -4  -9   -0.71   87.34
  11  -2  -2 1007.28   92.10
 -19   1   1   41.69   94.21
 -17   4   0  271.72   84.96
 -20  10  -3  -23.88   97.56
 -26  11  -4   15.42  105.58
 -19  11 -12  126.91  141.63
 -17  11  -4  125.77   94.57
 -30  12  -6   50.50  132.02
 -26  12  -5   96.77  114.66
 -23  12 -11   50.41  151.33
 -20  12 -11    0.00  126.56
 -12  12  -9  -33.49   96.24
 -28  13  -8 -135.28  128.15
 -27  13  -7    0.00  135.99
 -26  13  -9  -16.13  123.21
 -18  13  -7  -29.17  105.76
  23 -32   4   40.19  130.61
  31 -31   2  -31.64  125.85
  24 -27   3  112.02  115.01
  32 -20  -2  -28.03  122.77
  24 -19   1   61.78   99.06
 -11 -12   4    0.09   57.20
  23 -11  -2  249.59   93.33
  20  -5  -5   39.57   83.37
 -27  -1   1  -77.20  118.19
 -13   1   1  233.02   59.05
 -20   4   0  -40.54  106.73
  -3   5  -2  372.28   42.66
 -32   6  -2   15.25  151.15
 -25   6  -1    0.00  102.15
 -23  10  -3    0.00   89.72
 -12  11 -11  -15.07  106.20
  -8  11  -7  135.90   67.16
 -17  12  -5  231.00   86.64
 -23  13  -6    0.00  115.54
  31 -27   1  -22.91  129.82
  27 -26   2  -63.54  101.53
  36 -25  -2  104.09  138.72
  30 -20  -1  -59.84  112.02
  31 -16  -4  -31.20  135.55
  31 -15  -5   39.66  133.52
  32 -15  -7   98.36  128.06
  31 -14  -9  -44.24  127.00
  28 -13  -4  -45.74  105.06
  16 -12   1  698.81  105.58
  28 -12  -5   68.74  127.53
  28 -11  -9    7.84  115.45
  18  -7  -2  251.89   92.63
   7  -6   1  307.94   54.64
  13   0  -5   71.30   57.99
  -9   3   0  354.83   63.10
 -29   5  -1    0.00  100.30
 -13   6  -1   49.88   67.16
  -2   7 -12    1.15   81.61
 -34   9  -4   62.22  124.97
 -30   9  -3  134.76  138.19
  -5   9 -11   32.34   81.88
  -2   9  -8   41.16   54.55
  -6  10 -10  -46.36   82.05
 -11  12  -8  -57.82   86.64
 -24  13 -10    0.00  149.74
 -20  13  -6  -27.41   92.01
 -17  13  -9  -47.59  110.25
 -16  13  -8    0.00   88.22
  29 -34   3   65.04  122.59
  32 -33   2  -56.41  135.46
  32 -25   0  -48.47  148.59
  21 -24   3  175.03  102.59
  35 -22  -3   71.30  126.12
  18 -21   3  316.13   90.87
  29 -17  -2  114.13  108.67
  33 -16  -8  -38.51  134.93
  24 -14  -1  531.89   99.77
  26 -14  -2  252.41  104.17
  -8 -12   4   -6.96   44.15
  29 -12  -7   48.91  112.02
  27 -10  -8  100.38  119.33
  20  -6  -4   20.45   78.62
  13  -2  -3   26.97   69.27
 -35   7  -3   77.47  123.65
 -27   8  -2    0.00   97.12
 -17  10  -3  354.74  109.11
 -17  12 -11   79.50  118.80
 -13  12 -10    2.03   88.31
 -26  13  -6    0.00  138.90
 -21  13 -10   37.63  128.23
  30 -36   3   25.38  125.50
  24 -34   4   -1.23  129.47
  34 -25  -1  137.49  138.90
  27 -17  -1   95.10  100.38
  30 -13  -8  -56.41  130.17
 -29  -7   2   -4.67  118.01
  23  -7  -6  -10.58  115.10
  21  -5  -7   79.67  109.90
 -22  -3   2   37.54   89.37
  18  -3  -6    0.00   73.15
 -35  -2   0  -61.87  132.38
 -34  -1   0  -88.49  130.00
 -22   1   1   30.14   92.63
 -35   2  -1  138.99  121.62
 -27   3   0  -66.72  106.64
 -23   4   0  315.87   90.95
 -14   4   0 1130.40  106.91
 -31   7  -2   34.02  131.85
  -3   9  -6   36.66   47.59
 -26  10  -3   21.50  106.82
 -11  10 -12   74.12  112.90
 -33  11  -5   -8.20  137.75
 -16  11 -12    3.79  125.06
 -29  12  -5    0.00  131.50
 -30  13  -7   -8.55  119.60
  20 -29   4   24.15  116.25
  24 -23   2   22.91   91.84
   9 -19   4  222.62   68.13
  35 -19  -6    3.17  138.72
  13 -17   3  191.78   89.37
  24  -8 -10  156.44  112.46
 -19  -7   3  242.90   91.75
 -28  -6   2   24.94  118.72
   6  -3   0   13.48   58.08
 -15  -2   2   28.38   82.32
 -33   0   0  112.99  133.96
 -26   0   1  150.80  102.41
 -34   3  -1   82.93  133.52
  -8   5  -1   76.85   49.44
 -33  10  -4   -7.32  139.96
 -29  11  -4    3.35  138.19
  25 -36   4   14.72  122.95
  25 -29   3  -37.28  121.27
  14 -23   4  183.93   83.46
  35 -21  -4    0.00  129.12
 -14 -12   4   36.05   68.04
  14  -6  -1  332.70   72.89
 -27  -5   2  -10.84  135.99
 -18  -2   2    8.02   79.41
 -32   1   0  115.72  130.53
 -34   8  -3   -7.93  145.86
 -29  13  -6   23.80  125.68
 -18  13 -10    1.76  108.67
 -15  13  -7   20.54   85.58
  28 -28   2  -45.92  135.02
  33 -27   0   -0.09  142.86
  17 -26   4  152.38   97.56
  28 -24   1   77.82  111.05
  29 -22   0   69.10  111.22
  35 -20  -5  -93.86  128.41
  32 -19  -3  -83.02  134.84
  20 -13   0  175.65  101.18
 -24  -9   3  -88.31  123.56
  -7  -7   3 1321.03  101.88
   5  -5   1  569.61   68.92
  13  -1  -4   82.93   75.44
   9   3  -6  187.90   49.97
 -33   4  -1   -0.79  143.92
 -28   6  -1   61.69   98.80
 -21   7  -1  479.01  120.57
 -12  12  -6  375.98   88.57
 -17  13  -6   12.51   87.08
 -24  14  -8  -27.23  120.21
  35 -27  -1   43.45  143.13
  36 -24  -3   60.02  136.87
  33 -22  -2   26.53  153.44
  32 -16  -6  -23.97  127.18
  19 -15   1  257.00  115.54
  19 -10  -1  498.48  105.06
  15  -9   0  443.84   77.03
 -34  -5   1   34.99  133.43
 -33  -4   1   44.24  137.84
 -26  -4   2  137.05  127.44
  19  -4 -10   44.07   95.80
 -32  -3   1  -11.02  134.32
   9  -1  -2 1795.63  130.53
 -31   2   0    7.32  140.66
 -18   7  -1  881.51  123.03
 -23   9  -2  114.66   90.25
 -20   9  -2   73.15  100.38
 -29  10  -3   17.54  105.76
 -14  11  -4  422.25  102.41
 -27  14  -8    0.00  118.45
 -26  14  -7   22.03  124.44
 -25  14  -9  -75.79  137.14
 -23  14  -7    7.05  136.69
 -21  14  -8    0.00  121.45
  26 -31   3    0.09  141.01
  33 -31   1   35.08  128.85
  31 -22  -1  104.00  115.90
  26 -19   0  257.44   99.94
  30 -14 -10  -29.44  131.94
  27 -11 -10 -106.47  125.50
  26 -10  -6   97.03  139.25
  23  -8  -5   39.22   98.09
  23  -8 -11   46.09  119.24
 -31  -2   1  -56.41  142.42
 -12  -2   2   36.84   67.42
  17  -2  -8    0.00   91.84
 -35   6  -2   10.49  140.04
 -24   7  -1  254.53  105.50
 -30   8  -2   31.02  111.05
  -7   8  -3  144.10   50.59
  -4   8 -12   14.54   90.78
 -33   9  -3  -37.63  139.87
  -7  10  -5  421.01   78.70
 -32  12  -5  -15.16  128.32
 -25  12  -4  -17.54   93.51
 -22  12  -4  313.14  108.40
 -22  14  -9  -54.73  133.17
  21 -31   4   -6.79  149.03
  29 -30   2  -46.89  147.89
  34 -29   0   63.72  146.65
  22 -26   3   48.39   92.36
  25 -21   1  316.93  110.52
  32 -18  -4   22.65  139.25
  23 -16   0  366.99  105.32
  29 -16  -3   21.15  113.78
  26 -13  -3   89.90   98.45
  29 -13  -6  -69.80  126.38
  14 -11   1 1895.31  149.39
  21 -10  -2  118.36  101.53
  23  -9  -4  265.02   96.15
 -23  -8   3    0.00  107.70
  23  -7  -9   28.91  105.23
 -15  -6   3   29.17   66.81
  18  -6  -3    6.70   89.90
 -21  -2   2   68.92   89.28
 -25   1   1   51.12  101.09
 -12   8  -2  226.33   68.83
 -26   9  -2   48.83  111.22
  -7  10 -11   60.37   92.36
  -4  10  -8   78.88   65.22
 -32  11  -4   29.44  133.08
 -21  12 -12  -76.41  147.89
 -14  12  -5  178.56   77.73
 -14  12 -11  166.66  117.22
 -22  13 -11    0.00  140.66
 -14  13  -9   34.90  101.88
 -28  14  -9   81.17  146.74
 -20  14  -7  -33.93  131.23
  25 -25   2  -19.83  106.20
  16 -20   3    9.25   83.37
  30 -19  -2   30.14  115.81
   7 -18   4  135.55   62.22
  22 -18   1    4.67   96.15
  32 -17  -5    0.00  123.65
  33 -17  -7  206.41  137.49
 -12  -6   3   85.23   71.65
   3  -4   1  699.96   62.57
  -7  -3   2 3367.23  225.45
   4  -2   0  267.22   30.49
 -30  -1   1   -8.46  137.66
  14   0  -7  222.18   70.68
  12   1 -10   95.98   66.45
 -30   3   0   42.48  129.47
 -17   9  -2   41.86   99.86
 -14  10  -3  482.88   95.45
  -8  11 -10    0.00   87.43
 -19  12  -4  330.32   96.77
 -10  12  -7  110.96   73.59
 -32  13  -6   38.16  138.55
 -28  13  -5    0.00  143.66
 -30  14  -8   48.91  138.28
 -29  14  -7  126.56  130.79
  27 -33   3   16.04  133.08
  29 -26   1  223.68  122.86
  30 -24   0   -0.53  123.65
  19 -23   3  230.56   93.33
  28 -19  -1   70.51  108.76
  32 -16  -9 -157.94  137.31
  24  -8  -7  118.72  115.10
  16  -6  -2  207.03   92.54
  18  -4  -5  295.86   88.22
  18  -4 -11   33.14   96.77
 -25  -3   2   -7.49  104.88
   1  -3   1  442.34   35.34
  18  -3  -9    3.97   87.60
 -10   1   1   35.08   45.12
  11   2  -9    7.23   62.84
   8   4  -8    8.46   45.65
 -34   7  -2   68.30  131.58
 -25  11  -3  126.74  108.05
 -13  11 -12  -23.97  117.66
 -28  12  -4 -122.33  128.32
 -19  13  -5   43.71   91.13
 -19  13 -11  -51.82  126.30
 -13  13  -8   -2.12   94.57
 -26  14 -10   30.76  145.07
 -25  14  -6   31.90  133.87
 -23  14 -10    0.00  143.04
 -19  14  -9  -32.17  117.13
 -18  14  -8    1.76  104.09
  28 -35   3  -44.86  128.06
  22 -33   4    0.00  139.16
  30 -32   2  -84.26  129.82
  34 -24  -2    0.00  138.11
  11 -16   3   76.59   84.34
  29 -15  -4  106.20  124.27
  29 -14  -5    0.00  141.72
  22 -13  -1   39.40   96.07
 -17 -12   4  -43.98   81.26
  26 -12  -4   -7.76  105.32
  26 -11  -5   33.58  113.25
 -22  -7   3  106.38  100.74
 -18  -6   3  121.98   87.69
  11  -1  -3  171.07   61.08
 -29   0   1  -67.07  135.28
  11   1  -5    7.40   56.49
  11   1 -11  -32.52   66.72
 -21   2   1   20.36   89.72
 -22   5   0  136.78   92.19
 -19   5   0  309.97  110.08
 -27   7  -1   -7.23   99.94
 -18  12 -12  -29.61  135.55
 -15  13 -10   14.81  105.32
 -22  14  -6  -19.48  120.04
  29 -37   3  -47.24  125.77
  23 -35   4  -36.84  128.32
  18 -28   4   94.04  109.37
  32 -24  -1   -1.59  134.14
  12 -22   4  332.09   83.64
  22 -22   2  279.56  108.58
  33 -21  -3    0.18  150.53
  25 -16  -1   -3.08   94.66
  27 -16  -2    0.00  107.88
  31 -15  -8   73.42  145.24
  30 -14  -7  -72.09  126.91
  24 -13  -2   36.84   96.77
  29 -13  -9   90.95  134.84
  27 -11  -7  105.76  117.57
  26 -10  -9   66.81  116.16
  18  -5  -4  147.36   77.73
 -31   6  -1 -118.80  131.50
 -15   7  -1    0.00   67.07
 -32  10  -3   45.83  155.29
  -5  10  -6  106.29   57.02
 -28  14  -6   33.49  137.22
  31 -34   2   74.30  136.61
  23 -28   3  -43.80  104.97
  19 -19   2  283.00   95.80
  21  -6  -6   47.50   94.39
  12  -5  -1  797.52   82.67
 -29   4   0  -32.96  113.96
 -11   4   0 1007.36   88.40
  -5   6  -2 1486.63  108.58
 -29   9  -2   94.30  114.04
 -28  11  -3    0.00  104.97
 -19  11  -3   55.44  105.94
 -31  13  -5  171.51  136.69
 -20  14 -10  -96.95  122.24
  26 -27   2   15.51  112.99
  15 -25   4  121.36   84.61
  26 -23   1   96.51  109.90
  33 -18  -6  -15.25  131.41
 -31  -6   2   -8.99  121.01
  19  -4  -7   62.93  107.43
 -24  -2   2    2.64   84.70
  16  -2  -6   -7.93   72.45
   2  -1   0   -2.73    6.35
 -36   0   0  -16.22  127.09
 -35   1   0   58.17  135.28
 -16   5   0  556.83   88.75
 -33   8  -2    0.00  156.00
  -6   9 -12    0.00  102.32
 -35  11  -4   74.56  141.81
 -31  12  -4   24.77  151.33
 -17  14  -7   20.71  102.23
  31 -26   0  -73.86  133.43
  35 -26  -2  -57.55  132.02
  27 -21   0   77.47  112.02
  33 -20  -4    0.00  133.17
   5 -17   4   31.82   54.29
  18 -12   0  483.76  109.02
  13  -8   0  527.04   78.35
 -30  -5   2    0.00  132.29
 -28   1   1    0.97  110.87
 -36   4  -1   33.67  134.84
 -10   6  -1 1587.02  123.03
 -14  13  -6  155.20   88.66
 -31  14  -6   77.20  133.87
 -26  15  -8   82.49  121.71
  19 -30   4  -78.35  133.79
  31 -21  -2   63.54  125.85
  33 -19  -5   -3.44  127.62
  34 -19  -7   54.91  130.35
  30 -18  -3  -29.70  129.20
  17 -14   1  961.80  117.04
 -13 -11   4    3.97   66.89
  17  -9  -1   23.00   89.01
  21  -9  -3   -7.32   89.01
  22  -7 -10  -47.68  111.31
 -29  -4   2   18.60  133.87
 -17  -1   2    0.00   95.27
   7   0  -2 6452.07  421.19
  11   0  -4  389.73   73.68
 -34   2   0   -0.18  132.91
  -9  11 -11    0.00   97.03
  -6  11  -8  -10.75   69.27
 -29  15  -8   10.05  145.86
 -27  15  -9  -41.95  143.57
 -25  15  -7  -39.92  135.64
 -24  15  -9    0.79  135.02
 -23  15  -8    0.00  121.45
  24 -30   3  -24.32  134.49
  31 -30   1 -104.88  146.74
  33 -26  -1   97.12  165.51
  20 -25   3   65.66   97.74
  34 -23  -3   37.10  132.29
  29 -21  -1    5.29  102.94
  23 -20   1  232.23  106.11
  24 -18   0   29.00  104.97
  31 -16 -10  -25.29  142.16
  30 -15  -6   88.13  121.10
  12 -10   1  865.56   90.34
 -21  -6   3   54.91   90.87
 -20  -1   2   -3.79   83.02
 -35   5  -1  121.98  140.57
 -30   7  -1  119.33  127.35
 -23   8  -1   95.10   92.54
  -9   9  -3  156.08   66.63
 -25  10  -2   12.16   98.00
 -22  10  -2  134.14   92.10
 -31  11  -3 -109.81  133.61
  -9  11  -5   25.12   73.77
 -16  12  -4  219.63   92.54
 -10  12 -10   61.43   93.77
 -24  13  -4   27.85  110.25
 -16  13 -11    0.00  124.36
 -24  14 -11  -85.75  150.36
 -16  14  -9   -1.67  110.43
 -28  15  -7   10.66  124.97
  27 -29   2   80.91  130.00
  14 -19   3  174.06   92.19
  21 -15   0  153.18  120.83
  27 -15  -3   19.65  103.56
  24  -9  -6    0.00  121.01
 -35  -3   1   49.00  135.20
 -28  -3   2  163.66  134.84
 -34  -2   1   20.45  142.86
 -33   3   0  -97.92  148.59
 -20   8  -1  182.44  106.64
 -32   9  -2   79.32  135.28
 -35  10  -3   19.30  127.97
 -34  13  -5  -43.36  143.13
 -27  13  -4    0.00  115.54
 -16  13  -5   29.79   86.02
 -12  13  -7   29.88   78.35
 -22  15  -7   52.00  137.31
  25 -32   3  -20.18  140.57
  32 -32   1  -44.33  133.43
  32 -28   0   31.90  143.22
  23 -24   2   63.28   95.36
  17 -22   3  209.67   97.39
  30 -17  -4  -11.72  141.54
   9 -15   3  191.07   79.32
  28 -13 -10  -38.78  139.52
  24 -12  -3   83.37  102.50
  27 -12  -6    0.00  132.11
 -16 -11   4  -18.07   76.15
  25 -10 -10   23.62  121.54
  19  -9  -2  213.55  107.26
  21  -7  -5  195.30   89.37
 -33  -1   1  -39.22  131.67
 -28   5   0  -79.76  112.55
 -34   6  -1  -97.74  149.12
 -26   8  -1  -42.83  111.84
 -14   9  -2   -4.94   77.20
 -28  10  -2   70.24  115.81
 -34  12  -4    0.00  127.09
 -15  12 -12  -93.86  129.91
 -15  14  -8  -48.12   97.92
 -31  15  -7   39.92  131.94
 -21  15  -9   25.91  126.82
  20 -32   4   53.59  145.95
  34 -28  -1  -58.26  132.99
  16 -27   4    0.53   92.72
  27 -25   1  131.50  106.91
  10 -21   4  266.16   81.26
  28 -18  -2  111.05   99.41
  30 -16  -5   72.97  148.33
 -10 -11   4  187.02   57.37
  21  -8  -4   66.28   92.28
 -25  -7   3  -49.27  138.28
  21  -7 -11    0.09  114.31
  21  -6  -9   26.09  101.62
  16  -5  -3   14.01   94.13
  20  -5  -8   -9.17  100.56
  17  -3 -10   24.68   90.69
 -14  -1   2   90.07   83.11
 -32   0   1   21.33  133.96
 -27   2   1    6.87  102.85
   7   4  -6  157.05   42.74
 -19  10  -2  227.21  118.36
  -8  10 -12   59.67  110.08
 -16  11  -3   47.06  102.15
  -7  11  -6  255.32   64.78
 -30  13  -4   -9.69  137.49
 -21  13  -4   85.31   99.59
 -20  13 -12    0.09  141.72
 -30  14  -5   59.40  153.70
 -21  14  -5  146.57   98.89
 -21  14 -11  -33.40  135.20
 -17  14 -10  113.96  112.11
 -27  15  -6   55.44  143.83
 -25  15 -10   20.98  134.23
 -20  15  -8    5.11  128.06
  26 -34   3    0.00  146.65
  28 -31   2 -117.83  151.85
  35 -25  -3   73.94  142.86
  28 -23   0   96.24  103.38
  34 -22  -4   11.81  136.61
  34 -20  -6  146.65  133.96
  26 -18  -1    5.20   98.97
  32 -17  -8    0.00  143.92
   3 -16   4  162.87   53.50
  31 -16  -7  -17.54  132.11
  -9  -6   3  146.83   58.78
 -17  -5   3   45.56   77.03
  14  -5  -2   30.76   76.76
 -23  -1   2    7.40   97.48
  15  -1  -8  -26.88   97.30
 -20   3   1   79.76  102.41
 -32   4   0  -68.13  145.77
 -36   8  -2   21.77  129.73
 -27  12  -3   36.05  103.20
 -24  12  -3   56.41  109.11
 -24  15  -6   62.66  146.13
  28 -38   3    0.00  140.93
  27 -36   3    0.00  140.31
  21 -34   4  -51.91  138.81
  33 -30   0   84.78  153.26
  21 -27   3   95.89   98.09
  13 -24   4   56.76   90.60
  32 -23  -2   44.86  154.67
  20 -21   2   68.13   97.12
  34 -21  -5   22.83  134.14
  30 -15  -9   44.68  141.81
  27 -14  -4  -33.23  113.69
  27 -13  -5   32.43  130.44
  20 -12  -1  417.40  120.92
  24 -11  -4   99.77   95.54
  24 -10  -5   78.26  102.15
  22  -7  -7   84.70  118.36
  16  -3  -5    3.17   75.00
 -27  -2   2 -112.28  131.50
 -23   3   1   67.86   95.89
 -24   6   0   51.03   94.39
 -21   6   0   82.05  104.35
 -29   8  -1  -23.53  111.40
 -34  11  -3 -106.99  153.00
 -30  15  -6 -102.59  139.34
 -22  15 -10  -85.84  136.34
  29 -33   2  185.70  144.72
  30 -23  -1   95.10  113.96
  31 -20  -3    0.00  148.59
  17 -18   2  163.22  106.91
  23 -15  -1  128.76  100.47
  25 -15  -2   -5.99  109.02
  22 -12  -2  130.70   95.71
 -14  -5   3  138.63   73.42
  -9  -2   2  899.31   81.08
   9   0  -3  154.67   50.59
 -31   1   1   -4.49  144.01
  12   1  -7   16.75   62.84
 -12   2   1  913.33   88.49
  -7   7  -2 7600.01  496.98
 -17   8  -1  -23.80   87.78
 -31  10  -2  121.36  142.78
 -21  12  -3  -79.41   89.63
 -11  12 -11  -47.50  106.11
  -8  12  -8   87.34   79.67
 -33  14  -5    4.23  128.50
  30 -35   2    4.41  137.05
  24 -26   2  -26.79  102.41
  28 -13  -7   45.12  129.64
  24 -10 -11   10.31  129.03
  25 -10  -7   73.59  125.06
  24  -9  -9   50.85  123.30
 -24  -6   3   32.08  131.14
 -20  -5   3    0.00   82.58
  16  -4  -4  243.87   88.57
  16  -3 -11   44.60   95.62
  16  -2  -9  -74.30   89.54
 -13   5   0  690.00   85.75
 -35   9  -2   25.03  148.95
 -30  12  -3   51.38  132.38
 -33  13  -4  109.73  137.66
 -16  14  -6    2.82   86.90
 -19  15  -7   66.54  122.24
 -28  16  -8   64.34  129.03
  35 -24  -4   84.87  139.52
  24 -22   1  119.77  111.14
  25 -20   0   57.29  107.88
  27 -12  -9  174.59  132.99
  16 -11   0  545.72   94.39
  23  -8  -8  -13.57  110.34
  10  -4  -1 1352.67  107.96
   9   2  -5   28.11   56.67
 -31   5   0  -35.87  139.69
 -18   6   0  532.85  103.29
 -11  12  -5   12.07   77.29
 -12  13 -10   -6.70   98.97
 -33  15  -6   67.33  136.87
 -21  15  -6  -42.92  114.49
 -25  16  -8  -11.37  128.06
  17 -29   4   40.63  110.61
  22 -29   3  -25.65  111.49
  29 -25   0   28.64  126.47
  33 -25  -2   54.47  143.83
  31 -19  -4   46.18  147.80
  31 -17  -6   13.22  124.62
  15 -13   1  406.65   95.36
  11  -7   0  846.70   81.79
  19  -5  -6   18.42   85.67
 -26  -1   2  -44.07  108.84
 -30   2   1  -42.66  141.19
 -26   3   1   62.57  106.55
 -12   7  -1  717.67   86.64
 -11  10  -3  161.28   69.54
 -18  13  -4  112.02   98.18
 -18  14 -11  -76.50  130.26
 -14  14  -7  145.24   88.05
 -18  15  -9   95.71  107.17
 -30  16  -7   87.96  130.97
 -29  16  -9   29.79  131.23
 -27  16  -7  -23.97  139.78
 -26  16  -9  -92.19  144.27
  29 -29   1   27.32  151.15
  18 -24   3   75.62   91.92
  29 -20  -2   45.74  103.56
  12 -18   3  125.50   91.39
  28 -17  -3  103.12   99.33
   1 -15   4   17.01   41.33
 -32  -4   2 -101.44  133.43
  14  -1  -6   80.64   70.24
  10   2 -10    2.38   64.51
 -36   3   0    9.96  124.62
 -32   8  -1   23.00  148.59
 -24  11  -2   50.24  102.59
 -10  11 -12   29.44  114.22
  -9  12  -6  183.58   72.62
 -17  13 -12   33.76  131.58
 -26  14  -4  -29.52  113.43
 -18  14  -5  234.79  101.27
  25 -28   2   15.69  116.60
  31 -25  -1   60.64  146.39
  32 -22  -3  150.18  158.64
  27 -20  -1    0.97  101.18
  21 -19   1   22.47   92.80
  31 -18  -5  110.52  134.14
  32 -18  -7  -14.89  139.07
  22 -17   0  250.56   99.50
   7 -14   3 1494.57  125.33
  10  -9   1    0.00   51.21
  15  -8  -1   83.11   74.91
  19  -8  -3    6.52  101.53
 -31  -3   2   35.78  135.73
  17  -3  -7  168.51   95.71
 -19   0   2  288.37   92.01
   9   3  -9  -17.27   56.85
 -37   6  -1  -57.82  139.43
 -25   9  -1   85.05  108.14
 -22   9  -1   56.49  110.70
 -16  10  -2  204.73   99.86
 -27  11  -2  -12.34  111.75
 -33  12  -3   19.92  155.73
 -29  14  -4  -40.98  124.62
 -23  15 -11   84.70  148.15
 -19  15 -10  -23.09  114.66
 -17  15  -8  -21.33   97.21
 -24  16  -7  -13.13  124.27
 -23  16  -9   21.24  124.71
  18 -31   4   -3.35  124.89
  23 -31   3   52.88  131.41
  30 -27   0   28.73  142.51
  34 -27  -2   63.46  149.12
  21 -23   2   96.42   99.77
  15 -21   3  124.44   85.40
   8 -20   4  -32.61   68.22
  18 -16   1   89.72   97.12
  29 -15 -10  -86.46  136.43
  19 -14   0  114.40  116.86
  28 -14  -6  -44.95  125.41
 -15 -10   4   -0.35   70.68
 -23  -5   3   36.40   99.15
 -36  -1   1   -2.29  137.05
 -22   0   2  200.15   96.51
 -35   4   0   -0.09  124.71
 -28   9  -1  120.83  103.38
 -34  10  -2   60.99  158.73
 -18  12  -3  127.18  113.78
 -23  14  -4   76.85  106.55
 -27  16 -10   64.51  144.63
 -22  16  -8    0.00  135.20
  30 -31   1  -33.05  155.20
  14 -26   4   90.60   98.27
  25 -24   1   58.96  112.55
  31 -17  -9  -96.86  150.00
  25 -14  -3   23.97   94.92
  20  -6 -10   -2.82  103.73
 -30  -2   2   -0.62  143.39
 -35   0   1  110.52  129.12
   5   1  -2 1172.00   85.40
   9   1  -4   28.47   57.90
 -30   6   0   48.56  122.59
 -36   7  -1    0.00  129.91
 -30  11  -2   23.71  111.22
 -21  11  -2  157.41  103.56
 -13  13 -11   -8.55  109.37
 -10  13  -8   69.27   89.28
 -32  14  -4   11.81  153.53
 -32  15  -5  -40.89  145.77
 -23  15  -5   28.64  106.20
 -29  16  -6  -81.88  140.48
  19 -33   4  108.40  141.54
  24 -33   3  110.96  152.56
  31 -33   1    0.00  132.99
  26 -30   2    4.76  144.01
  32 -27  -1   36.05  146.13
  28 -16  -4  -37.90  119.24
  22 -11  -3   75.79   92.10
  25 -11  -6 -115.72  144.10
 -18 -10   4   18.42   85.58
  17  -8  -2   96.86   89.46
  22  -8  -6   68.30  107.26
 -16   0   2  339.67  103.38
  -4   2   0  281.94   34.72
 -29   3   1   97.03  118.80
  -9   8  -2 2144.64  154.41
 -29  13  -3   56.85  107.43
 -26  13  -3    0.62  110.17
 -26  16  -6   86.46  139.60
 -24  16 -10  -16.92  134.67
  27 -39   3   59.49  131.50
  26 -37   3    9.34  138.81
  25 -35   3    9.34  149.65
  31 -29   0   -3.44  161.28
  11 -23   4   -4.94   81.17
  26 -22   0   82.05  106.38
  32 -21  -4   31.73  142.34
  32 -19  -6   -7.84  128.67
  24 -17  -1  187.81   98.00
  26 -17  -2   60.46  110.08
  28 -15  -5  -62.22  148.95
  26 -12 -10  -88.22  122.77
  19  -7  -4  197.68   87.25
 -27  -6   3  -37.90  128.23
  19  -6  -5   53.50   90.87
 -25   0   2  -32.08   98.36
 -34   1   1   78.09  134.93
   9   2 -11    6.35   62.05
 -22   4   1    0.00   90.78
 -34   5   0   24.24  145.68
 -23   7   0  266.78  105.85
 -14  14 -10  -19.65  104.26
 -32  16  -6   84.87  143.66
 -21  16  -7   64.43  138.02
  27 -32   2   -1.32  150.00
  19 -26   3  177.77   96.42
  33 -24  -3  -89.81  152.91
  30 -22  -2   41.07  115.37
  18 -20   2   19.12   90.95
  15 -17   2   45.92   97.12
  29 -15  -7  -55.08  120.83
  18 -11  -1  633.77  116.78
 -12 -10   4  282.56   67.69
  23  -9 -10    0.00  117.83
 -11  -5   3  121.36   71.74
 -19  -4   3  141.28   86.99
  14  -4  -3  425.16   94.74
 -29  -1   2  102.23  147.80
 -14   3   1 1629.15  133.87
 -25   4   1  106.91  105.06
 -26   7   0  184.46  103.91
 -31   9  -1   88.31  119.51
 -19   9  -1  607.59  110.08
 -36  12  -3   18.51  131.32
 -12  12 -12   26.53  116.16
 -23  13  -3   99.15  105.32
 -13  13  -5   93.69   80.64
 -18  15  -6   43.71  102.15
  28 -34   2   37.28  143.04
  32 -31   0    0.26  149.12
  33 -29  -1 -121.27  139.69
  28 -22  -1    0.00  107.52
  32 -20  -5   14.63  132.82
  33 -20  -7  -54.29  136.34
  29 -19  -3   25.21  120.65
  -1 -14   4    0.97   30.85
  23 -14  -2  121.62  101.62
  25 -13  -4    3.44  108.32
 -16  -4   3   30.41   77.73
  12  -4  -2  172.04   64.43
  18  -4  -8    0.00  100.91
 -11  -1   2  305.73   62.05
 -33   2   1  -26.18  138.63
   6   5  -8   51.03   39.31
 -15   6   0  459.09   81.88
 -33  11  -2  -22.83  156.79
 -32  13  -3   -6.87  152.38
 -11  13  -6  108.14   79.32
 -35  14  -4  103.64  130.70
 -20  15 -11   26.26  138.11
 -16  15  -7  -36.84   94.30
 -23  16  -6  -34.72  121.27
 -30  17  -8   77.73  132.99
 -27  17  -8    0.00  134.32
  29 -36   2   49.44  134.05
  22 -25   2  117.66  108.40
  28 -14  -9   85.40  133.61
  25 -12  -5    0.00  101.97
  20 -11  -2  105.76  108.93
  22 -10  -4  286.52  104.70
  22  -9  -5   47.77   94.13
  19  -6 -11  -24.24  110.25
  20  -6  -7    0.00  114.22
 -26  -5   3   60.72  140.75
  19  -5  -9    7.84   97.12
 -22  -4   3    0.00   88.75
 -33   6   0  -46.18  151.50
 -20   7   0  160.05  102.41
 -14   8  -1  319.84   77.47
 -37  10  -2    0.00  125.41
 -13  11  -3   24.77   83.20
 -20  14  -4  118.28  106.91
 -29  17  -7   11.63  128.67
 -28  17  -9  115.98  147.18
  15 -28   4  -14.19   86.37
  34 -26  -3   -4.58  143.92
  22 -21   1  113.52  103.20
  26 -12  -7   46.45  127.97
  14  -2  -5  120.30   69.54
  15  -2 -10  -20.27   87.52
  -3  -1   1  492.49   46.01
  -6   3   0   48.03   55.70
 -28   4   1   63.37  107.43
  -3  10  -7  140.40   53.32
 -12  14  -8   -4.23   95.10
 -20  15  -5   86.11  107.61
 -21  16 -10   52.44  120.92
 -19  16  -8  -28.91  118.19
 -32  17  -7   31.29  138.81
  20 -28   3   51.47  105.23
  27 -24   0    0.00  102.06
  31 -24  -2    0.00  152.56
  16 -23   3  308.38  100.82
  23 -19   0  336.05  109.29
  27 -13  -8   27.94  127.18
  25 -12 -11   29.97  136.61
  14 -10   0 1279.70  118.45
  23  -9  -7  -18.95  121.10
 -28   0   2   71.83  130.70
  13   0  -8   56.85   89.10
 -32   3   1  227.65  149.56
 -27  10  -1    9.43  115.90
 -18  11  -2  216.98  112.46
  -5  11  -7  105.06   58.78
 -29  12  -2  160.49  114.66
 -26  12  -2  113.34  104.61
 -15  14 -11   63.37  117.83
 -28  15  -4   -6.96  116.51
 -25  16 -11    0.00  161.28
 -26  17  -7   56.41  123.12
 -24  17  -8   90.51  119.60
  27 -28   1  -29.88  127.71
  33 -21  -6   25.73  138.63
  29 -18  -4   47.50  137.84
  10 -17   3  302.39   96.77
  29 -16  -6   20.09  135.37
  -5 -12   4    0.00   25.73
  13 -12   1  395.01   77.29
  25 -11  -9  -18.77  125.41
  22  -9 -11    0.00  118.28
  22  -8  -9   71.39  110.08
 -34  -3   2  -29.26  137.66
  14  -3  -4  293.84   93.33
  -5   0   1  400.57   56.49
 -21   1   2   99.94   83.46
 -34   9  -1  136.08  160.40
 -11   9  -2 1037.68  100.38
  -1   9  -7   35.78   41.42
 -24  10  -1  334.47   97.74
 -35  13  -3  -44.15  151.50
 -20  13  -3  -32.96   98.89
 -31  15  -4  -32.96  149.74
  16 -30   4  117.13  120.48
  23 -27   2   23.80  101.44
  29 -24  -1   84.52  112.55
  33 -22  -5   19.04  133.70
   6 -19   4  180.14   65.22
  27 -19  -2   -4.94  100.47
  26 -16  -3  122.59  111.58
  21  -7  -8   60.02  108.23
   9  -6   0  482.62   69.01
   8  -3  -1   80.11   49.44
 -33  -2   2  -70.68  141.63
 -24   1   2    6.70  100.38
 -30  10  -1   14.98  107.88
 -36  11  -2   83.46  130.17
 -25  15  -4   34.99  109.81
 -16  15 -10   -6.17  102.59
 -34  16  -5   22.39  137.93
 -25  16  -5    0.00  119.16
 -31  17  -6   38.87  131.14
  21 -30   3  125.41  121.27
  12 -25   4  -33.93   88.75
  19 -22   2  127.26   92.28
  30 -21  -3   21.77  126.38
  13 -20   3  148.15   89.01
  25 -19  -1    0.00   98.97
  19 -18   1   57.02  115.10
  31 -18  -8   77.20  142.95
  29 -17  -5  -13.04  137.84
  20 -16   0    0.00  105.50
   5 -13   3  408.94   65.22
  24 -10  -8   -4.58  113.43
 -25  -4   3  -55.96  126.91
  17  -4  -6  -11.63   80.03
  14  -1  -9   27.41   80.99
   7   1  -3  144.45   42.74
 -37   5   0   77.03  137.58
 -32   7   0   16.30  127.00
 -32  12  -2   -1.15  150.53
  -7  12  -7   97.65   65.39
 -28  14  -3   70.59  101.97
 -15  14  -5  140.93   86.37
 -13  14  -6   66.01   81.44
 -34  15  -4   41.42  133.79
 -28  17  -6   51.82  136.52
 -26  17 -10   44.77  146.04
  26 -40   3   -3.53  131.85
  28 -30   1   86.90  151.33
  28 -26   0   63.90  110.87
  32 -26  -2   -6.79  145.77
  30 -17  -7   19.83  126.74
  16 -15   1  325.21   94.30
  17 -13   0  409.64   97.56
 -17  -9   4   45.30   75.88
   8  -8   1  162.34   53.67
  13  -7  -1   85.40   64.16
  17  -7  -3  424.89  100.12
  14  -2 -11  -23.62   90.25
 -32  -1   2  -18.33  134.58
 -37   1   1    0.00  136.87
 -18   1   2   42.22   99.94
  10   2  -7  105.41   57.11
 -31   4   1   39.66  141.10
 -31  14  -3    0.00  145.86
 -20  16  -6    0.00  103.73
 -34  17  -6   49.44  124.80
 -23  17  -7  -48.12  133.17
  25 -38   3   38.78  133.17
  17 -32   4   37.28  130.35
  22 -32   3  -47.68  147.09
  29 -32   1  127.35  141.54
  24 -29   2   -4.76  119.86
  23 -23   1  278.41  104.53
   9 -22   4  183.85   77.47
  26 -13  -6   83.29  141.01
 -13   0   2  455.91   81.35
 -27   1   2    5.46  104.53
 -36   2   1   13.75  132.99
 -16   4   1  842.56  109.11
  -8   4   0  262.46   64.60
 -24   5   1  -17.80  100.47
 -36   6   0  -23.62  124.62
 -25   8   0   28.56   99.41
 -21  10  -1  422.86  118.28
 -15  12  -3  175.30  103.73
 -25  14  -3   82.58  110.17
 -22  16 -11  -70.68  129.03
 -18  16  -7   43.19  107.96
 -25  17  -6    0.00  131.32
  24 -36   3   83.64  126.74
  23 -34   3   13.93  134.93
  30 -34   1  -32.61  135.37
  30 -26  -1   33.76  141.10
  34 -24  -5   80.64  135.20
  24 -21   0  115.98  111.67
  29 -16  -9    5.90  139.52
  27 -14 -10 -108.14  133.70
  23 -13  -3   56.41  100.91
 -20  -9   4   46.27   95.18
 -13  -4   3  239.90   86.02
 -21  -3   3  255.68   98.71
  15  -2  -7   99.24   78.97
  12   0  -6  408.76   75.97
  -7   1   1  244.39   55.61
 -27   5   1  190.46  107.79
 -17   7   0 1042.53  124.53
 -28   8   0   17.10  109.46
 -16   9  -1  357.38   89.63
 -33  10  -1   52.35  152.74
 -34  14  -3   15.51  139.43
 -22  15  -4   21.95  101.97
 -14  15  -8  -24.41   98.09
 -29  18  -8   41.69  141.89
  25 -31   2  -39.57  144.45
  29 -28   0  -37.46  142.34
  33 -28  -2 -130.26  152.38
  17 -25   3    0.00   86.99
  16 -19   2  301.06  106.82
  22 -16  -1  121.98  104.26
  24 -16  -2   31.90   97.21
  26 -15  -4  128.06  103.29
  20 -10  -3   -5.46   91.84
 -14  -9   4   62.05   68.30
 -18  -3   3  318.25   83.90
 -31   0   2   59.31  128.59
 -35   3   1   75.09  132.02
 -22   8   0  150.44  113.25
 -35  12  -2    0.00  152.82
  -9  13  -7   12.78   68.74
 -17  15 -11   28.91  115.98
 -22  16  -5    3.08  107.79
 -23  17 -10  -14.37  133.61
 -21  17  -8  -22.65  120.74
 -31  18  -7   -5.55  130.35
  28 -37   2  -56.67  129.82
  26 -33   2   95.10  153.26
  31 -28  -1    3.44  145.07
  31 -23  -3  -12.07  154.76
  28 -21  -2   79.06  104.53
  30 -18  -6    4.14  136.17
  13 -16   2  206.06   91.75
  26 -14  -5  -65.13  116.25
  23 -10  -6   -7.49  106.82
  15  -7  -2  184.73   81.61
  20  -7  -6   19.57   89.63
  18  -5 -10    8.81   97.30
 -24  -3   3   90.16  107.17
 -35   7   0   13.40  142.69
 -13  10  -2  400.04   85.49
 -28  18  -7    7.58  135.46
 -26  18  -8  -66.36  122.77
  27 -35   2   -8.11  137.31
  30 -30   0  111.93  160.40
  13 -27   4   42.83   96.42
  20 -24   2   64.34   95.18
  26 -21  -1   -4.94  102.68
  30 -19  -5   -3.61  138.37
  28 -15  -8  -42.92  125.33
  27 -14  -7  -15.69  120.30
  -7 -11   4   79.94   39.84
  24 -11 -10   48.12  116.60
  17  -6  -4   51.03   91.57
  17  -5  -5  147.71   89.90
 -28  -4   3  -73.15  127.62
   7   3  -5  303.62   58.34
 -30   5   1   27.76  122.06
 -20  12  -2   92.45  118.28
 -28  13  -2  -96.33  106.29
 -22  14  -3   35.25  103.29
 -30  16  -4    1.50  132.38
 -18  16 -10  -27.76  111.05
  32 -30  -1   57.37  140.31
  31 -19  -7  -57.55  138.19
  27 -18  -3   -6.08  110.61
  26 -14 -11   88.75  130.44
  19 -13  -1   22.74  103.03
  23 -12  -4  -35.61  106.11
  16 -10  -1   44.33   89.28
  21  -8 -10  -14.98  107.08
 -30   1   2   -7.23  132.99
 -34   4   1  -59.31  132.82
 -10   5   0   24.15   56.85
 -29  11  -1   61.34  101.18
 -26  11  -1  139.60  103.47
 -31  13  -2  -23.88  119.33
 -37  14  -3    2.29  133.08
 -17  15  -5   40.19   87.69
 -15  15  -6   87.52   89.01
 -33  16  -4   54.11  131.32
 -27  16  -4  -22.91  118.89
 -27  17  -5   30.76  139.87
  18 -27   3  105.50   93.69
  32 -25  -3   94.04  153.26
  20 -20   1   39.31   97.03
  26 -13  -9  -16.22  122.33
  23 -11  -5   62.57   96.86
  18 -10  -2   86.19   94.57
  12  -3  -3  367.69   74.38
 -23   2   2   95.18  104.44
  -9   2   1 1102.11   92.28
   5   5  -6   42.66   32.26
 -36  10  -1    0.00  126.47
  -5  11 -10    0.00   71.56
 -25  13  -2   78.44   98.45
 -22  17  -6  -24.50  113.96
 -33  18  -6   32.34  133.70
 -30  18  -6   21.24  132.73
  25 -23   0    0.00  102.59
  29 -23  -2   13.84  121.45
  14 -22   3  118.10   83.73
  21 -18   0  238.67   94.83
  20  -9  -4  136.52   88.49
  20  -8  -5   65.75   89.37
 -35  -1   2   39.48  124.71
 -26   2   2   12.34  107.35
 -32  11  -1  -26.26  129.56
  -7  12 -10   -1.59   79.85
 -34  13  -2  -49.80  140.31
 -17  13  -3  159.96  112.72
 -11  14  -7  152.21   80.29
 -30  15  -3   66.28  118.63
 -36  16  -4    0.00  134.67
 -16  16  -8  120.92  105.32
 -24  17 -11   35.34  136.78
 -20  17  -7  -40.54  114.66
 -25  18  -7   53.59  127.09
  14 -29   4   -6.70   88.13
  25 -27   1  111.84  100.56
  30 -18  -9   80.29  132.73
  24 -11  -7   17.27  119.16
  18  -5  -7  -18.07  100.56
  17  -4  -9  -28.56   92.28
 -27  -3   3  -90.07  127.71
  10  -3  -2 3377.54  231.17
  16  -3  -8    0.00  106.55
 -15   1   2    1.06   86.81
 -20   2   2   66.10   85.31
 -18   5   1    0.00   99.41
 -34   8   0  111.31  148.95
 -18  10  -1   94.48  106.82
  -3  10 -10   15.95   61.25
 -23  11  -1  144.19  105.06
  -6  11 -11  -14.72   80.55
 -33  15  -3  -54.91  141.54
 -27  15  -3  -11.19  110.52
  24 -39   3   -9.87  115.72
  19 -29   3   61.08  108.67
  33 -27  -3 -129.03  131.58
  21 -26   2  181.91  103.03
  27 -23  -1   34.55  101.27
  31 -21  -5  -34.90  136.52
  31 -20  -6   -0.18  119.33
   4 -18   4  237.96   59.75
   8 -16   3  342.57   82.32
  28 -16 -10  -93.07  139.25
  27 -15  -6  -39.48  137.14
  25 -12  -8   39.31  112.81
  23 -11 -11   93.51  121.18
 -19  -8   4   20.62   83.64
  17  -5 -11   31.38   94.48
 -15  -3   3   50.76   82.67
 -34   0   2  -26.79  136.87
   7   2  -4   40.37   51.56
   8   3 -10    7.40   57.11
 -33   5   1  -49.09  143.75
 -26   6   1   59.14  104.97
 -19   8   0  402.33  118.54
 -27   9   0   89.28  101.00
  -4  10 -11  -14.81   69.71
 -15  11  -2  123.21   84.87
  -9  13 -10   -1.06   83.02
 -24  16  -4  -25.82  101.09
 -19  16 -11   21.15  117.13
 -27  18  -6   12.07  130.79
 -23  18  -8   77.20  116.69
 -31  19  -8 -112.11  130.08
  26 -29   1  142.69  126.47
  10 -24   4  251.80   83.99
  32 -21  -7   17.89  141.37
  11 -19   3   10.93   87.69
  25 -18  -2   -3.97  107.79
  17 -17   1  556.03  117.66
  24 -15  -3   72.53  108.93
  11 -11   1 1376.91  118.72
  -9 -10   4  125.94   48.56
  23 -10  -9   11.55  113.16
  12  -9   0  504.65   81.79
  21  -8  -7   62.84  115.45
 -29   2   2  -64.07  123.12
  -5   5  -1  605.83   71.12
 -12   6   0  264.22   65.48
  -7   6  -1  332.00   61.25
 -38   7   0   76.68  120.57
 -35  11  -1  -33.67  149.12
  -8  12 -11   14.28   86.99
 -24  17  -5   46.27  120.13
 -25  18 -10  -29.97  137.66
  23 -37   3   -6.87  126.12
  15 -31   4  -10.58  123.47
  20 -31   3   71.21  124.89
  26 -25   0  -12.25   95.18
  30 -25  -2  -14.89  128.67
  32 -24  -4   61.08  126.47
  17 -21   2  270.83   91.66
  28 -20  -3   61.08  119.07
  23 -18  -1   15.16  102.41
  27 -16  -5  -11.10  129.91
  18 -15   0  139.07  101.62
 -16  -8   4   -0.88   72.09
  20  -8 -11    0.00  108.76
  20  -7  -9    0.00  100.91
 -23  -2   3  -18.42   87.78
 -20  -2   3  127.26   87.87
  12  -1  -5   21.95   64.16
 -11   3   1  316.75   59.58
 -29   6   1  -85.75  112.19
 -24   9   0   11.99   93.51
 -37  13  -2    9.87  130.00
 -22  13  -2   89.01  103.29
 -36  15  -3  -14.28  141.10
 -13  15  -7   27.15   86.19
 -17  16  -6  -12.07   84.52
 -20  17 -10  -39.22  113.25
 -30  19  -7  -15.51  125.77
  22 -35   3   36.58  135.02
  29 -35   1    0.18  138.81
  21 -33   3  -78.09  142.78
  28 -33   1   42.92  153.97
  27 -31   1  100.74  150.71
  22 -28   2    9.87   97.39
  21 -22   1    0.00   85.05
  29 -17  -8   39.84  142.25
  28 -16  -7  -46.62  116.86
  14 -14   1 1840.49  156.35
  15 -12   0  657.30  101.97
  22  -9  -8  -46.89  109.29
  19  -6  -8  -10.40  106.29
  13  -1 -10    0.00   79.06
 -33   1   2   -0.88  123.21
 -37   4   1   69.45  128.59
  -9   7  -1 1367.65  111.14
 -10  13 -11   13.57   89.63
 -11  14 -10   66.28   90.07
 -24  15  -3    8.20  109.29
 -19  16  -5  194.16   97.48
 -32  18  -5    0.00  138.02
 -28  19  -8    0.00  121.45
  27 -38   2   65.84  125.94
  28 -25  -1   42.48  109.46
  32 -23  -5  130.70  131.58
  32 -22  -6   -1.23  120.48
   7 -21   4  339.40   74.30
   3 -12   3  585.56   62.31
 -26  -2   3   62.66  114.40
  12  -2  -4    9.52   75.62
   7   4  -9   -9.34   49.35
 -37   8   0    0.00  129.03
 -33   9   0  -71.56  132.91
  -6  10  -4  155.38   62.93
  -6  12  -9    7.40   75.44
  -8  13  -9  -96.51   83.99
 -30  14  -2   75.53  109.81
 -32  17  -4    0.00  147.98
 -18  17  -8   14.28  112.11
  26 -36   2   -8.02  121.62
  23 -30   2  136.78  120.21
  27 -27   0   -7.93  119.95
  31 -27  -2  -49.27  155.29
  33 -26  -4  137.75  127.18
  15 -24   3   18.51   96.42
  22 -20   0  196.27   94.21
  27 -16 -11   73.15  135.90
  21 -12  -3   33.93   88.84
  24 -12  -6   50.15  116.86
 -30  -3   3   70.24  121.89
  15  -3  -6  164.72   79.23
  11   1  -8  -24.77   79.50
 -32   6   1  -11.90  140.66
  -8  11  -4   35.08   72.27
 -31  12  -1  -52.35  111.93
 -28  12  -1  117.83  102.94
 -33  14  -2    1.23  139.69
 -27  14  -2   15.07  111.22
 -19  14  -3  210.73  101.62
 -35  17  -4    0.00  135.46
 -29  17  -4   67.51  138.90
 -29  18  -5    0.62  138.46
 -24  18  -6  -52.17  135.99
 -22  18  -7  -28.91  121.45
  25 -34   2   -0.09  155.47
  24 -32   2   73.24  144.19
  32 -29  -2   34.72  144.10
  29 -27  -1   65.48  136.78
  29 -22  -3   -2.82  122.68
  14 -18   2  152.65   98.45
  22 -15  -2  203.06  100.82
  27 -15  -9    0.00  118.54
  25 -13 -10    0.00  123.30
  11  -6  -1   56.58   55.26
  15  -6  -3  148.42   90.25
   7  -5   0   -5.99   57.90
 -32   2   2  118.10  145.07
 -25   3   2   12.96   98.00
  -3   4  -1  676.42   62.84
 -36   5   1  -24.06  127.00
  -4  11  -9  -27.94   60.28
 -17  12  -2   75.44  103.82
 -10  14  -9  -35.08   87.69
 -21  17 -11   91.75  121.10
 -26  18 -11  -18.68  146.30
 -32  19  -6   27.85  124.80
 -27  19  -7    0.00  119.77
 -26  19  -9  -40.72  144.63
  28 -29   0   18.86  136.17
  11 -26   4  -14.19   82.67
  26 -20  -2   88.84  109.99
  28 -17  -6   44.24  124.27
  20 -15  -1  224.74  111.05
  24 -13  -5   18.60   97.12
 -11  -9   4   89.10   54.47
  18  -9  -3   25.03   99.15
   6  -7   1  226.94   52.53
 -17   2   2   52.26   98.36
 -28   3   2   27.76  106.99
 -13   4   1  212.23   67.60
 -20   6   1  350.33  112.02
 -14   7   0 2065.85  158.99
 -11   8  -1  267.75   67.69
 -21   9   0   96.59  112.19
  -4   9  -4  399.77   60.46
  -2   9 -11   33.05   47.86
 -20  11  -1  386.11  117.13
 -34  12  -1  -82.40  137.84
 -25  12  -1   73.06  109.46
 -10  12  -4   27.59   80.38
 -36  14  -2  -11.72  143.66
 -12  14 -11   26.09   96.77
 -13  15 -10  -29.61   92.19
 -32  16  -3   78.17  143.13
 -15  16  -7   45.21   87.34
 -21  18  -9   18.60  110.96
 -25  19  -8    5.02  129.56
  31 -35   0    0.00  122.42
  30 -29  -1   23.44  143.30
  33 -25  -5   49.27  128.50
  18 -23   2  109.81   98.97
  24 -20  -1   17.27   96.77
  30 -19  -8   41.95  129.47
  28 -18  -5  -23.62  136.78
  11 -15   2  203.06   76.76
  21  -9  -6   -6.96   97.48
 -17  -2   3  141.28   83.73
   6  -2  -1  598.60   71.30
  12   0  -9   54.29   75.09
 -22   3   2  156.35   87.34
 -36   9   0   75.62  126.12
  -6  11  -5   34.02   65.04
  -8  12  -5  221.74   69.98
 -35  16  -3  -19.21  125.06
 -29  16  -3   61.87  118.63
 -26  17  -4   37.46  106.02
 -19  17  -6  -36.40   90.51
 -22  18 -10   13.22  112.81
 -29  19  -6  -23.71  122.68
 -27  19 -10    5.73  140.31
  31 -31  -1    0.88  133.43
  16 -26   3  163.49   93.16
  29 -18  -7  -32.96  122.15
  25 -17  -3   31.73   98.45
  26 -14  -8   30.67  111.40
  25 -13  -7   71.83  118.01
 -21  -7   4    8.64   94.92
  18  -6  -6  -22.03   83.29
 -29  -2   3  -10.84  130.97
 -37   0   2   75.71  116.51
 -28   7   1   53.41   95.36
  -1   9 -10  -17.01   25.47
 -29  10   0   71.48   98.71
 -12  15  -9   31.20   93.60
 -26  18  -5   19.92  118.63
  30 -24  -3  198.65  133.35
  18 -19   1   33.58  104.44
  17 -12  -1  353.86  108.05
  19 -12  -2  346.54  117.83
  22 -10 -10  -21.33  109.29
 -18  -7   4   14.89   76.24
  13  -6  -2  141.10   75.97
  -1  -2   1  414.14   28.91
  12  -1 -11   69.98   75.35
  13  -1  -7   71.39   70.95
 -36   1   2   10.05  137.05
   7   3 -11   23.62   41.25
 -35   6   1  160.31  134.58
 -25   7   1    4.32  101.44
 -26  10   0   60.72  101.27
  -8  10  -3  326.97   68.48
 -37  12  -1    8.11  136.17
 -10  13  -5   85.31   69.36
 -24  14  -2   20.89   93.95
 -21  17  -5  115.54   95.62
 -20  18  -8    3.44  107.08
 -30  20  -8  -26.00  121.54
  12 -28   4   30.76   89.98
  23 -26   1   74.12  108.05
  23 -22   0  159.70  109.55
  27 -22  -2   -3.70  106.29
  12 -21   3   -3.70   76.06
  29 -21  -4   15.78  139.34
  24 -13 -11   39.66  121.54
  14  -9  -1   24.32   67.42
  16  -4 -10   26.79   88.22
 -22  -1   3   55.96   87.34
 -31   3   2  -43.54  133.52
 -31   7   1   66.45  129.29
 -13   9  -1  276.92   76.68
  -6   9  -3  197.33   51.12
 -10  11  -3   91.66   73.50
 -14  15 -11   13.40  101.62
 -26  16  -3  131.85   98.80
 -32  20  -7   30.93  125.15
  22 -38   3   47.06  121.27
  17 -28   3   68.39   96.33
  19 -25   2   -8.11   93.60
  19 -17   0   95.98  117.75
  24 -12  -9    6.52  119.77
  21 -10  -5  135.90   95.62
  16  -9  -2  524.57  103.03
 -13  -8   4   31.55   64.95
  19  -7 -10   23.18   98.80
  15  -5  -4  126.74   94.39
  15  -4  -5    0.00   73.94
 -35   2   2  -40.45  120.30
   3   2  -2  276.74   30.76
 -15   5   1  324.95   81.35
 -16   8   0  571.99   95.45
  -4  10  -5  167.89   59.67
 -19  13  -2  166.66  118.98
 -12  14  -5  132.99   79.94
 -32  15  -2  -36.84  138.99
 -21  15  -3   80.82   94.21
 -15  16 -10   33.84   97.39
 -17  17  -7  121.01   97.03
 -34  18  -4   -0.18  125.41
 -34  19  -5   18.42  130.26
 -26  19  -6   19.48  136.87
 -24  19  -7   -3.00  115.01
  21 -36   3  -52.53  115.19
  31 -26  -3  -76.59  151.24
  25 -22  -1   -5.90   98.45
  29 -19  -6    6.87  135.55
  28 -17  -9  -76.76  123.03
  18  -8  -4   11.28   86.37
 -28  -1   3  -27.50  132.02
  10   1  -6   54.55   59.40
 -35  10   0    0.00  130.44
 -22  12  -1  180.32  115.01
 -33  13  -1  -20.18  147.62
 -30  13  -1  -11.19  103.12
 -35  15  -2   10.31  145.95
 -29  15  -2   46.27  112.81
 -14  16  -9    2.56   96.24
 -31  18  -4  -14.63  144.27
 -23  18 -11    8.37  124.53
 -31  19  -5  -45.83  133.79
 -29  20  -7   60.99  123.39
  26 -39   2   -6.43  127.88
  28 -36   1   23.62  128.23
  13 -30   4  -62.40  109.37
  18 -30   3  273.83  107.79
  24 -28   1  172.30  110.17
  32 -28  -3    1.06  136.87
   8 -23   4  -18.68   73.94
  29 -20  -5   72.18  136.87
  30 -20  -7  -91.57  117.83
  23 -17  -2    0.00   90.16
  26 -15 -10  -49.97  131.85
  25 -14  -6    0.00  129.82
  22 -10  -7  -57.55  129.12
  18  -7  -5  215.22   91.48
  -8  -5   3  332.00   57.37
 -19   3   2  200.94   98.36
   8   3  -7   70.77   50.50
 -27   4   2    4.85   95.27
 -34   7   1   28.82  127.53
 -23  10   0  119.77  105.76
 -12  12  -3  217.69   84.34
 -21  18  -6  -23.27  111.75
 -23  19  -9   -5.02  119.95
 -34  20  -6   11.99  125.50
 -28  20  -9   11.72  126.21
  20 -34   3    0.00  125.41
  27 -34   1    0.00  138.55
  19 -32   3   -7.32  130.08
  26 -32   1    0.09  146.30
  25 -30   1   87.60  112.63
  20 -27   2   15.60   89.37
  24 -24   0  168.16  110.34
  28 -24  -2   43.01  110.43
  30 -23  -4   94.57  131.32
  15 -20   2   21.33   94.39
  26 -19  -3  165.07   96.95
   9 -18   3   -8.02   88.66
  21 -17  -1  248.89  111.49
  15 -16   1  172.74   99.06
  22 -14  -3   -4.94   94.92
  23 -11  -8   48.39  107.88
 -10  -4   3  431.41   70.86
 -19  -1   3   86.81   86.11
 -34   3   2  -70.95  121.80
 -15  10  -1  308.29   79.50
  -2  10  -9  -64.51   34.90
 -27  13  -1  -31.02  101.88
 -16  16 -11   54.64  102.85
 -34  17  -3   26.18  125.94
 -31  17  -3   -6.70  138.28
 -24  19 -10   79.76  131.41
 -31  20  -6   -8.73  125.41
 -27  20  -8    0.88  123.03
  25 -37   2    0.00  132.11
  27 -16  -8   49.35  125.33
   6 -15   3  126.91   68.83
  25 -15  -5   -0.26  104.35
  21 -10 -11   -2.47  108.14
  21  -9  -9    3.88  100.74
  16  -4  -7    2.29   80.03
  10  -2  -3  253.91   58.52
 -30   4   2  -17.54  137.84
 -24   4   2   62.84   95.80
 -38   6   1   34.37  125.59
  -4   8  -3  290.22   44.77
 -36  13  -1  -50.15  143.39
 -38  15  -2   30.05  120.04
 -14  15  -5   42.48   79.32
 -37  17  -3  121.27  131.67
 -17  17 -10  -33.58  101.18
 -28  18  -4  165.69  125.77
 -23  18  -5   83.99  107.17
 -28  19  -5   66.72  138.72
 -22  19  -8    0.09  110.52
  24 -35   2  -10.14  124.97
  21 -29   2   18.60   98.45
  29 -26  -2   54.29  130.44
  26 -24  -1   54.38  106.82
  30 -21  -6   50.76  120.83
   2 -17   4   49.88   47.42
  26 -15  -7    9.08  117.66
  16 -14   0  117.39   95.36
  19  -7  -7    0.00  103.29
  15  -3  -9   73.86   85.23
  14  -2  -8    5.82   94.57
 -10   0   2 4654.77  311.46
   5   2  -3  193.10   37.10
 -30   8   1  112.72  106.20
 -38  10   0   -6.96  128.06
 -31  11   0   -6.96  105.58
 -14  13  -3   61.87   89.54
  -9  14  -8   48.12   76.24
 -26  15  -2  233.82  102.94
 -16  17  -9  122.59   97.56
 -19  18  -7    6.61   95.36
  23 -33   2  146.83  139.69
  22 -31   2   -0.71  114.57
  25 -26   0   51.03  109.46
  31 -25  -4    0.00  123.74
  13 -23   3   76.85   81.61
  30 -22  -5  112.11  131.14
  31 -22  -7    0.00  122.33
  29 -19  -9    2.29  125.77
   9 -10   1   16.75   54.55
  10  -8   0    0.00   55.00
 -15  -7   4  127.53   69.27
  18  -7 -11    0.00   95.45
 -23  -6   4   16.75  111.49
 -20  -6   4  -38.87   83.29
  -6  -6   3  356.24   46.36
  15  -4 -11  -12.96   88.75
 -12  -3   3   35.34   72.00
 -31  -1   3   44.33  121.10
 -17   6   1  500.95  102.94
 -27   8   1   86.55  103.03
  -2   8  -4  291.99   45.21
 -18   9   0  194.33   94.74
 -28  11   0   66.19  100.03
 -21  14  -2  368.57  110.96
 -11  15  -8  -13.66   81.26
 -23  16  -3  154.50   95.27
 -28  17  -3   78.35  109.11
  26 -28   0   25.12  116.16
  30 -28  -2  -66.19  130.79
  27 -26  -1    9.78  112.72
   5 -20   4   59.40   59.31
  20 -19   0   34.99   90.16
  25 -15 -11   10.31  118.89
  12 -13   1  413.08   78.17
  13 -11   0  174.15   75.00
  20  -8  -8   45.65  107.17
 -27   0   3   28.47  117.22
 -24   0   3  105.14   89.90
 -12   1   2  267.04   69.45
 -33   4   2   17.01  127.00
 -37   7   1    6.79  121.89
 -33   8   1  -41.51  138.02
  -8  13  -6    9.17   65.57
  -7  13  -8  -31.82   68.57
 -10  14  -6  290.40   76.76
 -25  19 -11  -44.95  120.48
 -28  20  -6    0.00  119.69
 -26  20  -7   -0.09  122.95
  29 -34   0  -56.67  124.00
  31 -30  -2   74.47  128.15
  32 -27  -4  116.34  124.62
  27 -21  -3    3.00  109.20
  24 -19  -2   -1.59  106.99
  26 -18  -4   70.51   93.07
  22 -11  -6    0.53   97.12
  17  -5  -8 -120.92  102.50
 -38   2   2   -7.67  116.60
 -21   4   2   69.63   84.96
 -17  11  -1  746.05  108.05
 -24  13  -1  138.63   96.95
 -16  16  -5  251.44   94.48
 -13  16  -8   25.12   88.66
 -18  17 -11   -6.52  102.41
 -36  19  -4   -0.53  127.26
 -23  19  -6  -27.94  125.33
 -33  20  -5   -5.11  123.83
 -25  20  -9  -22.56  119.77
  28 -28  -1   47.77  113.08
   9 -25   4   17.80   74.47
  31 -24  -5   -6.61  125.15
  31 -23  -6   -4.58  120.21
  12 -17   2   49.09   90.34
  27 -17 -10   46.53  119.24
  26 -16  -6   17.89  126.74
  20 -14  -2  209.67  105.76
  25 -14  -9 -191.87  118.80
  23 -12 -10  110.78  115.01
  19 -11  -3   32.87   96.42
   8  -2  -2 1343.07  101.97
 -25  11   0   56.32  103.38
 -32  14  -1   15.69  115.63
 -16  14  -3   56.41  110.78
 -12  15  -6  103.64   77.03
 -34  16  -2  -83.55  150.53
 -31  16  -2   -1.94  112.02
 -19  18 -10   42.13  100.91
 -33  19  -4  110.17  136.34
 -31  21  -7   11.90  116.07
 -30  21  -9   17.01  125.15
  30 -32  -1   86.19  130.35
  29 -30  -1   16.48  131.14
  16 -22   2   58.52   84.52
  22 -19  -1  105.06   89.28
  28 -18  -8    6.87  119.16
  26 -17  -5   44.68  113.69
  18 -14  -1  796.29  117.39
  22 -12  -5  184.11   90.34
 -14  -2   3   92.45   87.78
 -30   0   3   17.10  122.95
 -21   0   3  259.20   89.01
 -37   3   2    0.00  112.28
 -37  11   0  -38.78  130.70
 -35  14  -1  -43.19  134.05
 -37  16  -2  -24.15  124.53
 -18  18  -9  -17.63   96.07
 -25  19  -5   29.26  112.63
 -26  20 -10   46.53  118.89
 -24  20  -8   75.18  114.22
 -29  21  -8  -67.42  122.95
  25 -40   2  -26.35  115.19
  32 -26  -5   -5.99  123.56
  14 -25   3  133.43   91.31
  28 -23  -3  -57.64  123.39
  27 -17  -7    9.61  108.05
  23 -16  -3  198.65  102.59
 -14   2   2  168.51   77.03
 -29   5   2    8.37  102.59
 -26   5   2  211.96   96.68
 -19   7   1  544.49  113.78
 -36   8   1  -75.79  125.15
 -20  10   0  400.04  120.04
  -6  12  -6  149.39   57.29
  -5  12  -8   -5.29   60.28
 -29  14  -1    1.59  108.93
 -14  16  -6   66.54   77.82
 -15  17  -8  -76.50   91.92
 -36  18  -3   28.56  120.30
 -33  18  -3   23.97  133.52
 -30  19  -4    6.52  126.91
 -21  19  -7  -33.31  114.49
 -30  20  -5   -6.26  127.26
 -33  21  -6   51.65  119.51
  20 -37   3  -16.22  118.19
  21 -21   0  318.43  105.85
  24 -13  -8   39.04  106.20
  23 -12  -7   84.78  121.80
   6 -11   2  591.82   67.77
  16  -8  -3  288.99  104.88
 -17  -6   4   -0.44   72.80
  13  -5  -3  307.32   78.44
  10   0  -5   85.49   66.01
  11   0 -10    9.69   71.21
 -36   4   2  144.54  116.95
 -32   5   2 -127.71  133.52
 -10  10  -2 5280.43  354.38
 -38  14  -1    6.87  118.45
 -28  16  -2  100.56  102.59
 -25  17  -3  100.38  106.29
 -18  17  -5  103.73   87.69
  27 -37   1  -47.06  114.84
  10 -27   4   18.16   84.08
  21 -25   1  136.34  106.91
  25 -21  -2  166.66   97.39
  27 -20  -4   15.34  112.63
  16 -18   1   50.94  103.38
   9 -14   2  116.16   65.92
  19  -8  -6   27.23   87.25
  13  -2  -6  131.14   68.30
  10  -1  -4   46.27   68.39
 -32   9   1    0.00  124.53
 -29   9   1  -31.29  104.88
  -8   9  -2 2132.39  154.50
 -12  11  -2  343.02   71.92
 -33  12   0   10.14  122.15
 -30  12   0   20.80  106.11
 -19  12  -1  669.99  127.88
 -18  15  -3   65.13   99.41
 -30  18  -3   62.84  119.60
 -20  18 -11    1.59  101.88
 -28  21  -7  -29.08  108.93
  24 -38   2    4.58  126.56
  19 -35   3   -2.12  121.45
  15 -27   3   80.73   92.54
  29 -25  -3  -72.53  127.09
  17 -24   2  115.81   96.59
  10 -20   3   -3.61   76.85
  22 -12 -11  -29.35  107.35
  17 -11  -2  270.31  105.41
  20  -9 -10   -0.18   97.65
 -22  -5   4  -60.11   95.54
   9  -5  -1  747.20   78.79
 -16  -1   3   39.22   84.70
 -16   3   2  171.68   87.60
  -2   9  -5   64.16   45.83
 -16  17  -6   14.72   90.95
 -21  19 -10   90.16  100.65
 -20  19  -9   51.82   99.50
 -27  20 -11   73.15  120.39
 -25  20  -6   58.34  119.16
 -30  21  -6  -40.89  118.72
  26 -35   1   -5.73  129.03
  18 -33   3    3.00  124.00
  12 -31   4   28.11  108.49
  11 -29   4   40.45   98.97
  16 -29   3   41.95   91.48
  22 -27   1  116.16  104.09
  30 -27  -3   54.73  142.95
  23 -21  -1  100.82   95.62
  29 -20  -8   -1.50  121.10
  27 -18  -6  -33.76  130.00
  17 -16   0   24.94  104.61
  26 -16  -9   57.29  116.07
  15 -11  -1  134.49   78.35
  22 -11  -9   36.13  106.82
  16  -5  -6  110.87   79.67
 -33   0   3    5.20  118.45
 -29   1   3   80.55  125.15
 -26   1   3    3.26  101.53
 -23   5   2  -27.41   93.42
 -36  12   0  -68.13  117.48
 -14  12  -2   88.66   82.05
 -26  14  -1  193.72   98.89
 -17  18  -8   25.73   94.48
 -27  21  -9   64.07  124.44
  23 -36   2   80.38  119.16
  25 -33   1  -26.97  138.02
  17 -31   3   68.83  113.16
  24 -31   1   49.97  122.95
  23 -29   1   72.71   96.24
  31 -29  -3   -0.09  135.46
  22 -23   0   99.86  106.11
  27 -19  -5   63.46  132.02
  28 -19  -7    6.26  108.23
  19  -9  -5  136.52   89.72
 -35   5   2    5.90  116.95
 -35   9   1  -24.32  134.84
 -27  12   0   32.79  109.73
 -36  17  -2    0.53  133.87
 -20  18  -5  -35.43   96.86
 -35  20  -4  -57.11  116.25
 -23  20  -7   66.19  111.49
 -35  21  -5  -13.57  115.90
 -28  21 -10    1.50  120.21
 -26  21  -8   -6.08  120.65
 -33  22  -7  -44.95  125.94
  18 -26   2   -5.55   97.92
  26 -23  -2  304.85  111.58
  28 -22  -4    6.61  130.08
  24 -18  -3   14.37  104.79
  21 -16  -2  144.36   92.36
  24 -14 -10   13.84  115.28
  23 -13  -6  133.35  112.81
  12  -8  -1  381.44   69.27
 -23   1   3   90.42   89.98
 -21   8   1   12.43  111.22
 -22  11   0   47.33  101.09
 -34  15  -1   31.20  126.65
 -33  17  -2    1.76  144.19
 -27  20  -5   59.40  126.65
 -31  22  -8   76.41  116.86
  22 -34   2  -27.41  141.89
   6 -22   4  108.67   67.51
   1 -11   3  528.62   51.47
  20  -9  -7   68.22  121.36
  14  -8  -2  111.40   77.73
  17  -6 -10  -16.75   87.34
 -19  -5   4  -37.99   81.96
  11  -5  -2  399.07   67.51
  14  -3 -10    4.05   80.91
 -32   1   3   35.52  106.73
   9   2  -8   85.67   67.42
 -31   6   2  -28.29  120.21
 -28   6   2   25.82   92.10
  -6   8  -2 1288.25   98.62
 -39  12   0  -49.18  111.93
 -21  13  -1   60.11  108.14
 -16  13  -2  168.16  102.85
 -37  15  -1   84.34  117.04
 -31  15  -1  -66.28  105.67
 -25  16  -2  126.91  103.91
 -20  16  -3    1.06   91.75
 -18  18  -6    0.00   87.52
 -22  19 -11  110.43  107.79
 -32  20  -4  -61.61  121.18
 -32  21  -5    0.00  121.71
  21 -32   2  -43.98  129.82
  20 -30   2   12.43   99.41
  19 -28   2   32.26   93.42
  23 -25   0   57.37   97.83
  27 -25  -2   16.13  101.97
  29 -24  -4  -31.55  142.51
  24 -23  -1   -6.70  107.26
  28 -20  -6    9.08  113.87
  13 -19   2  220.95   98.09
  19 -16  -1  351.12  121.98
  25 -15  -8   -1.67  105.23
  23 -14  -5   31.99  102.68
  20 -13  -3  131.94   75.09
  21 -10  -8   17.01  102.68
  16  -6  -5   37.19   76.76
  13  -4  -4   91.75   87.16
 -18   0   3  241.75   79.85
 -18   4   2  106.55   93.42
   5   4  -5  159.70   45.83
 -38   9   1   -4.49  116.07
  -4  11  -6  301.24   52.97
 -30  17  -2   -7.14  104.00
 -27  18  -3  133.26  106.29
 -35  19  -3  -42.92  120.83
 -19  19  -8    0.00  100.91
 -23  20 -10  -32.08  104.17
 -22  20  -9   64.95   97.30
  24 -41   2   65.66  122.77
  28 -35   0    0.00  127.62
  28 -21  -5    0.00  130.00
  29 -21  -7   89.46  117.13
  13 -15   1  721.46  102.50
  24 -14  -7    0.00  111.84
  19  -9 -11   33.05   96.86
   5  -4   0  914.30   77.20
  13  -3  -5  163.66   73.42
  11   0  -7  205.26   64.78
  10   1  -9    0.00   68.04
 -27  21  -6  -56.41  116.34
 -30  22  -7  -34.64  121.71
  27 -33   0  -45.92  132.29
  30 -31  -2  -48.21  124.62
  29 -29  -2   92.45  126.91
  24 -27   0   -1.23   97.03
  28 -27  -2   93.33  126.56
  30 -26  -4   -2.64  135.02
  25 -25  -1  -91.48   98.62
  11 -22   3   69.27   78.53
  27 -18  -9   29.52  126.65
   7 -17   3  404.71   80.64
  14 -13   0  238.40   83.99
  19  -8  -9   59.49   95.36
 -24  -4   4   79.06  109.37
  10   0 -11    9.87   69.98
 -38   5   2   60.28  120.57
 -34   6   2   57.46  119.95
 -34  10   1  -30.05  135.20
 -31  10   1   87.69  112.63
 -32  13   0  137.58  113.60
 -18  14  -2  213.90  102.50
 -28  15  -1    1.41  100.47
 -32  19  -3   25.29  141.37
 -22  19  -5   92.72  102.85
 -32  22  -6   39.75  124.27
 -29  22  -9   32.96  114.75
  29 -33  -1   57.46  139.25
  31 -28  -4  -26.09  118.54
  29 -23  -5  -36.93  128.23
  25 -20  -3   40.19   93.77
  18 -18   0  539.99  115.19
  23 -14 -11    3.79  104.17
   4  -6   1  756.10   71.74
  17  -6  -7   71.39   92.01
 -28   2   3  -23.18  111.93
   6   4 -10   -8.81   49.80
  -2   7  -3  470.98   45.65
 -23   9   1   23.80   86.37
 -22  17  -3  135.55  101.18
 -25  21  -7   46.53  110.87
 -28  22  -8   43.27  124.18
  26 -38   1   -8.20  116.25
  28 -31  -1  -26.35  128.32
  27 -29  -1  -34.11  111.14
  26 -27  -1   -0.09  109.37
  30 -23  -7    1.94  115.72
  29 -22  -6  -30.14  117.13
  22 -18  -2   47.33   97.12
  24 -17  -4   62.13  100.82
  25 -16 -10    6.61  112.55
 -20   1   3   77.29   89.10
 -31   2   3   57.90  124.09
 -25   2   3    1.32   91.84
 -20   5   2   96.77   97.30
   4   6  -8    0.00   33.93
 -11   7   0  878.69   89.63
 -13   8   0  722.61   87.25
 -24  12   0   25.91   94.04
 -38  13   0  -25.21  111.22
 -29  13   0   53.59   96.07
 -23  14  -1   72.27   86.37
 -12  16  -7    8.20   70.42
 -24  20 -11   23.36  109.90
 -21  20  -8  -33.49  107.88
 -29  21  -5    3.00  127.18
  23 -39   2   32.70  109.46
  18 -36   3  -10.40  115.10
  30 -25  -5  -24.32  108.49
   7 -24   4  131.67   71.92
  16  -6 -11   26.53   88.75
 -21  -4   4    7.23   78.97
  14  -3  -7  110.25   72.27
   5   3  -4   79.23   39.57
 -37   6   2   43.01  107.52
 -37  10   1    0.00  117.75
  -3  11  -8  -21.77   51.38
 -10  15  -7   28.56   67.60
 -36  16  -1  147.62  137.14
 -27  17  -2   22.21  107.61
 -14  17  -7   43.36   81.26
 -38  18  -2  112.11  112.99
 -35  18  -2  -37.10  128.06
 -24  21  -9  -47.59  102.76
  30 -24  -6  -10.22  116.42
  14 -21   2  448.07  101.53
  20 -18  -1  137.93  101.00
  26 -17  -8  -19.12  105.76
  24 -15  -6   45.83  111.84
   4 -14   3  791.00   82.67
  18 -13  -2  191.69  109.55
  21 -11 -10  -40.89  104.44
  20 -10  -6   74.47   91.75
  13  -3 -11   12.25   79.94
 -12   5   1  662.23   80.20
 -15   9   0  433.18   82.93
 -20  15  -2    0.00  103.47
 -33  16  -1   43.27  123.03
 -16  18  -7    3.88   86.90
 -29  19  -3    3.79  111.14
 -34  21  -4   71.56  117.31
 -25  21 -10    0.00  103.56
 -34  22  -5    0.00  118.10
  25 -36   1  -40.54  122.06
  12 -24   3  113.52   84.17
  26 -22  -3    3.44  106.20
   3 -19   4  248.54   57.73
  24 -16  -5  119.33   95.62
  25 -16  -7   48.56  117.92
  10 -12   1 1007.63   98.18
  17 -10  -3  483.15  109.20
  13  -2  -9    0.00   74.12
 -14   6   1  245.19   76.15
  -9   6   0  446.31   63.72
 -33   7   2   85.31  130.70
 -30   7   2   32.43  109.11
 -32  18  -2  -75.97  119.69
 -37  20  -3   -4.85  110.25
 -24  20  -5   15.07  114.31
 -22  20  -6   49.62  116.42
 -29  22  -6    0.00  109.81
 -32  23  -7   21.86  108.23
  22 -37   2   44.51  108.84
  17 -34   3   10.84  116.60
  19 -24   1  179.26   99.15
  10 -16   2  250.65   79.67
  21 -15  -3  144.01   88.31
  16 -13  -1  328.65   94.92
  20 -11  -5   26.09   89.63
  11 -10   0  493.28   75.18
 -12  -7   4  166.92   59.05
 -14  -6   4   39.31   62.49
  15  -4  -8    0.00   97.83
  12  -1  -8  -16.75   82.32
 -34   2   3  -72.27  109.73
 -10   4   1 1314.07  106.02
 -17  10   0 1161.07  120.13
 -24  18  -3   52.09   99.33
 -34  20  -3   26.70  135.02
 -23  21  -8  100.12   97.21
 -27  22  -7    0.00  106.99
  23 -42   2   -5.73  109.20
  24 -34   1   23.27  135.99
   8 -26   4   14.28   74.30
  13 -26   3  -10.22   84.96
  27 -24  -3   37.81  106.64
  19 -20   0   70.86  101.62
  23 -20  -2   27.06   92.10
  25 -19  -4    0.00   94.92
  26 -18 -10  154.41  110.61
  24 -16 -11    0.00  105.41
  22 -12  -8   92.72  108.23
  21 -11  -7  157.14  118.10
   7  -9   1 1214.13   98.27
   8  -7   0  854.19   86.99
 -26  -3   4   41.60  113.43
 -22   2   3  132.99   89.72
 -22   6   2   91.75   95.62
 -27   7   2   62.13   94.39
 -16   7   1  364.78   92.89
 -25  10   1  156.08  101.53
 -33  11   1   60.37  122.06
 -26  13   0  160.05   95.27
 -34  14   0    6.43  120.92
  -8  14  -7    8.81   59.75
 -25  15  -1   13.48   93.95
 -30  16  -1   53.67  108.40
 -18  19  -7    0.00   97.30
 -26  21 -11  -30.14  106.47
 -34  23  -6   29.88  117.04
  21 -35   2  -28.11  120.65
  16 -32   3  -31.90  124.27
  23 -32   1   57.11  124.97
  10 -30   4  -57.82  102.41
   9 -28   4  -17.19   85.05
  20 -26   1   82.40   96.33
  28 -26  -3    0.00  131.67
  15 -23   2   79.67   80.64
  27 -19  -8   53.41  113.60
  14 -17   1  965.77  119.60
 -16  -5   4   31.46   71.56
 -23  -3   4   94.30   94.04
 -30   3   3   19.65  124.71
 -36   7   2  -79.14  109.29
 -36  11   1   27.76  113.16
 -30  11   1  -35.34  106.20
 -22  16  -2  -37.10   83.20
 -12  16 -10   -8.55   77.73
 -14  17 -10   42.48   80.99
 -31  22  -5   73.59  118.10
 -26  22  -9  -14.01  107.35
 -30  23  -8   77.91  111.14
  15 -30   3  -58.96  103.38
  22 -30   1   49.88   97.03
  30 -30  -3   32.43  119.24
  14 -28   3    9.52   88.49
  21 -28   1   86.90   88.75
  29 -28  -3   15.51  126.91
  21 -20  -1   97.21   91.22
  25 -17  -6    0.00  133.70
  20 -11 -11   76.76  104.79
 -10  -8   4   77.29   47.59
   8   2  -6   24.94   50.41
 -27   3   3    0.00  100.56
 -18   8   1    1.15   86.28
 -19  11   0  278.85   99.77
 -14  11  -1 1583.05  135.99
 -31  14   0    0.00  110.34
 -13  16 -11  -31.11   81.61
 -29  18  -2   89.72   92.54
 -16  18 -10   15.42   86.64
 -24  21  -6  112.55  123.83
 -27  22 -10  -19.83  117.83
  27 -36   0  -37.81  125.24
  20 -33   2   21.42  116.34
  20 -22   0  145.86  100.30
  24 -22  -2   62.22   96.95
  26 -21  -4  121.62  105.58
  25 -18  -5   53.41  109.46
  26 -18  -7  -18.07  112.99
   0 -16   4   89.98   39.84
  18  -8 -10    1.32   90.78
  14  -7  -3 1441.16  131.32
  17  -7  -6  262.90   86.37
   8  -1  -3  181.20   49.62
 -33   3   3   32.17  116.95
 -12  10  -1 1021.03  101.18
 -16  12  -1  549.07  106.11
 -10  15 -10    0.00   70.07
 -15  17 -11    0.00   83.90
 -37  19  -2  -21.42  114.49
 -31  20  -3   31.73  121.10
 -20  20  -7  -12.16   99.94
 -26  21  -5   82.32  132.11
  16 -25   2   50.06   97.39
  28 -21  -8   -1.50  109.29
   8 -19   3   58.78   76.50
  15 -15   0  352.45   89.72
 -18  -4   4  -11.37   71.92
   4  -1  -1  446.04   54.29
  -4   7  -2 2214.44  151.41
 -32   8   2  113.16  121.98
 -39  11   1    0.00  114.22
 -13  15  -4  101.97   82.32
 -11  15 -11  -58.87   78.09
 -38  17  -1   -2.47  114.84
 -35  17  -1   51.47  125.06
 -17  18 -11   -3.44   88.13
 -34  19  -2    0.00  135.02
 -26  19  -3  316.22  106.11
 -18  19 -10   33.67   90.07
 -36  22  -4   42.48  108.23
 -25  22  -8  -32.61  101.62
 -31  23  -6    0.26  107.61
  22 -40   2   47.68  101.79
  25 -39   1  -10.93  109.64
  26 -34   0   34.28  121.54
  19 -31   2   10.05   97.56
  18 -29   2  -59.84   88.40
  17 -27   2   70.95   93.60
  25 -24  -2   29.61  101.79
  22 -17  -3   84.70   88.75
  21 -14  -4  478.65  105.58
  22 -13 -10    6.08   99.77
  15 -10  -2  541.49   90.60
  -8   3   1  101.27   49.53
  -7   5   0   20.27   62.75
   5   5  -9  -29.52   46.62
 -39   7   2   -0.44  115.54
 -24   7   2   37.81  100.47
 -35   8   2  -84.61  117.66
 -20   9   1  276.74  110.96
 -10   9  -1   52.00   57.55
 -21  12   0  173.45  120.30
 -18  13  -1  -19.65  108.32
 -27  16  -1    6.26  105.67
 -15  16  -4  105.06   80.91
 -24  17  -2  140.40  100.82
 -13  17  -9   15.51   79.06
 -15  18  -9  -10.05   81.61
 -29  23  -7   29.97  101.27
  28 -34  -1  -11.99  128.06
  25 -32   0  -50.85  137.14
  29 -32  -2   63.02  119.07
  21 -24   0  114.66   91.66
  27 -23  -4    9.25  113.60
  22 -22  -1  182.70  105.67
  26 -20  -5   59.23  127.18
  26 -19  -6   47.77  120.21
  19 -15  -2  260.79  117.66
   7 -13   2  122.33   57.02
  21 -12  -6  -11.19   90.87
  13 -10  -1  163.31   67.69
  17  -8  -5  -66.28   77.38
  11  -4  -3 1221.26  108.32
 -24   3   3  165.25   91.57
 -29   8   2   40.98   99.59
 -28  14   0   53.41  104.97
 -11  14  -4  255.85   94.30
 -32  17  -1   20.18  106.91
 -17  17  -4  394.13   93.95
 -17  19  -9    2.38   86.11
 -36  21  -3   33.31  123.30
 -22  21  -7   22.39  103.82
  28 -30  -2  -31.64  123.92
  27 -28  -2  101.18  111.14
  22 -26   0   68.13  102.15
  26 -26  -2  227.21  102.32
  28 -25  -4  -51.29  137.31
  27 -20  -7  -15.51  100.65
  23 -14  -8  -29.26   98.36
  21 -13  -5   89.28   83.81
  14  -4  -6  241.57   76.94
 -25  -2   4    0.00  110.34
 -36   3   3   39.66  104.17
 -35  12   1    0.00  118.80
 -36  15   0  178.73  122.77
 -13  16  -5    0.62   75.62
 -11  16  -9  -78.00   75.53
 -15  17  -5   94.04   82.93
 -19  19 -11  123.21   93.95
 -20  20 -10  100.38   92.54
 -26  22  -6   -1.67  111.93
 -33  23  -5  -39.66  111.40
 -28  23  -9   33.84  112.63
 -32  24  -8   50.76  109.02
  21 -38   2  -37.10  106.47
  24 -37   1  -33.40  116.78
  27 -32  -1    1.15  124.53
  30 -29  -4  -13.04  112.19
  29 -27  -4   23.27  121.80
  23 -24  -1  -28.82   96.24
  11 -18   2  285.02   97.03
  17 -15  -1  263.34  107.79
  22 -13  -7  -44.07  120.39
  18 -12  -3   20.80  103.82
  19  -9  -8    6.61  101.18
  18  -8  -7  -21.42   99.41
 -20  -3   4  -12.16   75.71
 -13  -1   3  -26.53   75.35
 -15   0   3   95.98   82.58
 -32   4   3   25.47  122.24
 -29   4   3   70.07  120.30
   5   4 -11   -0.53   49.18
 -38   8   2   -8.28  107.88
 -38  12   1   50.76  115.54
 -32  12   1   12.96  116.16
  -6  13  -7   12.96   54.55
 -20  14  -1  298.33  111.49
 -13  14  -3   83.73   84.61
  -9  14 -11    7.93   68.92
 -33  15   0    4.67  118.28
 -15  15  -3  119.51   96.33
 -19  18  -4  -19.57   92.98
 -17  18  -5  163.84   86.72
 -31  19  -2  -24.68  110.78
 -19  20  -9    0.00   87.96
 -28  22  -5 -119.60  133.70
 -29  23 -10   58.52  120.21
  26 -30  -1   96.95  115.37
  25 -28  -1   22.12  108.40
  24 -26  -1   35.61   91.04
  27 -22  -5   58.78  102.59
  28 -22  -7   47.24  103.38
   4 -21   4  114.57   60.90
  27 -21  -6  -15.25  116.51
  15  -5 -10  -88.84   86.28
  11  -1  -6   45.21   63.54
 -17   1   3    2.91   81.96
 -22  10   1  116.34   94.21
 -23  13   0  133.43   94.04
  -8  14 -10  -22.91   62.75
 -11  15  -5   77.65   66.28
 -17  16  -3  -11.72   91.48
 -28  20  -3   83.37  108.40
 -33  21  -3    2.20  121.36
 -27  23  -8   30.32  105.14
  16 -35   3   -3.70  110.34
  23 -19  -3   16.04  102.23
  21 -13 -11    5.90   95.80
  17  -8 -11  -54.64   91.22
   9   1 -10   29.08   62.93
 -35   4   3   -4.14  102.41
 -15   4   2  147.98   72.71
 -26   8   2  -10.22   96.07
 -11  13  -3  118.10   76.85
  -9  13  -4   98.27   77.47
 -26  18  -2    0.97   94.83
 -19  19  -5  182.96   89.10
 -21  20 -11   38.69   96.33
 -22  21 -10    0.00   94.04
 -24  22  -7 -116.95  100.47
 -33  24  -6  130.97  109.81
 -31  24  -7   -3.79  105.85
  23 -35   1   29.88  130.53
  29 -24  -7   82.32  111.05
  28 -23  -6   25.29  114.22
   9 -21   3   35.43   69.18
  16 -17   0   30.41  104.26
  22 -16  -4   80.20   99.33
  23 -15 -10    0.00  105.41
  11 -14   1 1812.55  144.27
   4 -10   2 1175.52   90.95
  12  -7  -2  360.64   71.04
 -11  -2   3   13.48   63.54
 -19   2   3   67.42   77.82
 -26   4   3  121.89   91.22
   6   4  -7   52.00   43.89
 -17   5   2  103.73   92.10
  -8   8  -1  198.04   57.55
 -34   9   2   29.08  124.18
 -30  15   0   21.68  102.94
 -22  15  -1   66.10   98.71
  -9  15  -9   35.43   67.42
 -29  17  -1   24.59  103.91
 -19  17  -3   69.63   86.19
 -37  18  -1  -21.33  115.01
 -21  19  -4    4.76   87.43
 -36  20  -2  -22.21  114.04
 -21  21  -9   29.61   89.90
  20 -36   2  -58.08  125.24
  30 -28  -5   33.31  105.50
  20 -17  -2   81.08  100.21
  10  -7  -1 1374.97  111.05
  14  -5  -5   13.31   69.71
 -22  -2   4   -4.05   81.26
  12  -2 -10    3.88   72.45
 -31   9   2   20.80  116.07
 -34  18  -1  -30.23  120.83
 -21  20  -5    5.11   90.16
 -28  23  -6   -5.11  116.60
 -30  24  -9   45.04  109.02
  21 -41   2    0.88  111.40
  26 -37   0   51.21  117.48
  15 -33   3    5.64  116.86
  22 -33   1   72.09  124.80
  29 -25  -6   67.16  108.76
  24 -21  -3  119.60   97.56
  24 -16  -8   18.16  114.40
  22 -14  -6  -11.02  103.12
  12 -12   0  829.60   97.12
  -8  -9   4   45.56   40.45
 -27  -1   4  -48.39  109.46
   6  -1  -2 1025.43   81.44
 -19   6   2  101.62   98.09
 -37   9   2    4.14  109.99
 -24  11   1   69.80   83.11
 -25  14   0   22.56  101.97
  -9  14  -5   35.87   61.61
 -21  18  -3  643.55  108.14
 -23  21 -11  -73.94  105.58
 -30  23  -5   80.03  118.28
 -35  24  -5   27.06  113.25
  24 -40   1   -1.23  107.96
  12 -20   2   70.24   89.98
  18 -17  -1  407.62  112.37
  22 -15  -5    8.46   96.77
  23 -15  -7  -48.30  118.89
  19 -10 -10    0.00   90.60
   7  -4  -1 2411.86  170.80
   8   1  -5  196.71   64.16
 -21   3   3  197.77   86.55
 -31   5   3  132.55  115.98
 -37  13   1  -34.90  110.61
 -34  13   1  135.81  123.03
 -35  16   0   37.90  135.73
 -15  18  -6   10.66   73.15
 -14  18  -8   27.85   81.79
 -17  19  -6   -4.76   77.91
 -16  19  -8  -15.60   85.31
 -33  20  -2  138.11  121.45
 -23  20  -4  -78.00  101.09
 -24  22 -10   83.20   98.09
 -26  23  -7   64.07  110.70
  19 -34   2  -17.10  129.91
  14 -31   3   65.92  101.09
  21 -31   1   63.02  102.15
  29 -31  -3  101.18  118.54
   5 -23   4   63.10   63.98
  10 -23   3  -19.04   74.91
  17 -23   1   18.33   86.72
  25 -23  -3   17.89   92.98
  24 -17 -10   11.46  102.23
   5 -16   3  143.92   68.74
  18 -11  -4   53.50   85.84
  18  -9  -6   71.65   83.55
  16  -6  -8  -43.19  100.74
  15  -5  -7   95.71   76.68
   8   0  -4   35.61   58.52
 -34   5   3  -32.79  117.66
 -21   7   2  133.52   93.51
 -28   9   2  -49.53   93.86
  -9  12  -3  394.84   82.05
 -24  16  -1    1.06   88.05
 -13  17  -6  -16.83   71.04
 -28  19  -2  103.91  103.64
 -18  20  -8  -29.88   94.21
 -30  21  -3   29.08  121.62
 -23  21  -5   -9.43   96.51
 -35  22  -3  -56.76  113.25
 -23  22  -9   22.21   92.19
  25 -35   0  -27.85  129.82
  28 -29  -3   -3.79  122.51
  27 -27  -3  119.77  130.70
  26 -25  -3   50.15  106.02
  17 -19   0  143.39  115.28
  21 -19  -2   65.66   88.13
  23 -18  -4  164.28  101.27
  22 -15 -11   -6.52  103.20
  19 -14  -3  240.87  103.38
  16 -12  -2  462.08   99.50
  14  -5 -11   37.28   82.40
   9  -4  -2 1173.85   97.92
  11  -2  -5   -6.26   68.04
 -24  -1   4    8.11   89.90
 -28   5   3   -0.09  103.47
  -2  10  -6   31.11   35.69
 -15  14  -2  105.67   92.54
 -17  15  -2   63.63  102.23
 -12  17  -8   42.48   76.32
 -31  18  -1    4.32   98.45
 -23  19  -3  265.55   99.15
 -19  20  -6   29.88   91.31
 -20  21  -8  -10.14   95.80
 -33  25  -7  -10.84  115.63
   8 -29   4  -11.10   89.81
  13 -29   3   78.09   89.46
  20 -29   1   45.74   93.33
  12 -27   3  110.78   81.79
  19 -27   1  -49.09   95.80
   6 -25   4   25.65   70.68
  11 -25   3   39.40   85.14
  18 -25   1  123.47   97.03
  25 -18  -8  113.25  101.53
  20 -11  -8    6.87  105.76
  18 -10  -5  159.08   93.69
  13  -5 -12  -14.37   84.70
 -26  12   1  127.97   93.86
  -7  13 -11    5.99   57.82
 -32  16   0   22.39  105.67
 -19  16  -2  206.32  105.32
 -25  22 -11   -7.40   89.28
 -30  24  -6  -27.59  117.83
  20 -39   2   50.50  109.99
  23 -38   1  -95.10  114.40
  28 -33  -2  -24.41  119.69
  18 -32   2   57.82  103.82
   7 -27   4   29.00   75.88
  13 -22   2   63.54   83.46
  23 -16  -6  123.12  105.85
  14 -12  -1  791.97  100.91
  19 -10  -7   80.03  102.68
  15  -9  -3  186.23   94.48
  -6   2   1  478.21   67.51
 -23   4   3  136.25   92.19
 -37   5   3   11.37  102.85
 -23   8   2  126.30   89.98
 -36  10   2  -13.75  114.57
 -33  10   2   54.82  128.50
 -13  13  -2  695.55   93.77
 -27  15   0  102.50   94.21
 -11  16  -6   74.47   69.63
 -36  19  -1  -62.05  133.08
 -38  21  -2   84.52  116.07
 -25  21  -4  -27.67   91.31
 -21  21  -6   90.42  103.47
 -32  23  -4   16.30  119.77
 -26  23 -10 -101.62  102.59
 -25  23  -9  -27.50   94.74
  24 -33   0  -12.69  132.46
  22 -21  -2   -0.44   90.16
  24 -20  -4    9.08   88.49
  26 -20  -8  -12.07   99.94
  19 -19  -1  467.20  110.34
  25 -19 -10  -58.87  104.97
  23 -17  -5   81.08   97.21
  24 -17  -7    0.79  113.08
  22 -14  -9   53.23  107.88
  -9  -3   3  259.29   56.58
  12  -2  -7   37.46   64.78
 -29   0   4   -1.32  106.55
  -7  12  -4  136.87   63.98
 -26  17  -1  122.59   97.03
 -21  17  -2  145.95   92.98
 -25  22  -5  -27.67  118.98
 -22  22  -8   30.14   95.01
 -32  24  -5  -24.32  110.78
 -28  24  -7    0.00  104.17
  26 -33  -1   50.59  125.15
  27 -31  -2   38.07  123.39
  17 -30   2   18.77   88.75
  14 -24   2  210.64   85.75
  18 -21   0  157.67   94.13
  23 -17 -11   45.48  105.85
  18 -10 -11   71.30   92.89
  11  -2 -11   33.14   73.68
   7   1 -12    0.53   65.75
   8   1 -11  -24.32   64.07
 -39  10   2  -34.99   99.68
 -30  20  -2  -29.00  112.37
 -25  20  -3   70.86  100.56
 -35  21  -2   -5.82  115.90
 -32  22  -3   98.80  120.21
 -23  22  -6   38.78  127.35
  23 -31   0   14.81  111.14
  26 -29  -2  211.52  114.66
  16 -28   2   49.71   89.81
  15 -26   2   86.55   87.52
  23 -23  -2  105.67   91.13
  25 -22  -4   55.44  104.26
  27 -22  -8  -48.91  103.47
  12 -16   1  675.19   96.24
   8 -15   2  176.09   68.74
  20 -12 -10  -17.01   95.01
  17 -10 -12    6.52   95.01
  10  -2 -12  -61.52   77.29
   9   1  -7    1.94   55.44
  -5   4   0  854.10   73.77
 -33   6   3    0.00  111.31
 -30  10   2  -34.11  102.15
 -11  12  -2  327.77   75.18
  -6  13 -10   -8.55   52.53
 -39  14   1    8.37  102.15
 -36  14   1    0.00  127.88
  -7  14  -9   81.17   60.20
 -10  16  -8   19.30   68.66
 -37  17   0  -20.09  109.55
 -27  22  -4   18.95  109.20
 -37  23  -3   -1.85  117.57
  19 -37   2   21.15  116.78
  22 -36   1    0.00  124.00
  25 -31  -1   64.69  115.28
  29 -30  -4  -62.22  125.24
  28 -28  -4   -1.41  134.23
  25 -27  -2   93.77   97.39
  24 -25  -2  102.15   94.83
  26 -24  -4   78.26  123.56
  19 -23   0  362.05   95.62
  20 -21  -1   54.73   87.96
  24 -19  -5  -19.74   99.68
  25 -19  -7  -12.60  105.32
  24 -18  -6   48.83  120.30
  20 -16  -3  171.24   92.45
   8 -11   1  231.79   54.91
  16  -7 -10   34.90   85.75
 -15  -4   4   85.23   66.01
 -17  -3   4   59.40   71.65
  13  -3  -8   38.78   86.64
 -19  -2   4    3.08   79.41
 -25   5   3   94.13   85.84
 -36   6   3  -76.68  117.48
 -30   6   3   66.63  121.01
 -28  13   1  117.66  102.68
 -33  14   1   76.94  110.25
 -29  16   0    9.78  100.82
 -23  18  -2   64.34   89.72
 -33  19  -1   14.10  127.79
 -28  24 -10   42.83  104.88
 -27  24  -9  -14.10  106.55
 -32  25  -6  -61.34  117.83
  23 -41   1  -29.70  107.61
  25 -38   0  -24.85  115.81
  27 -26  -4   48.65  129.73
  20 -25   0   75.79   92.10
  19 -13  -4  242.54   89.54
   9  -9   0 1408.72  112.46
   7   3  -8   24.77   56.32
 -16  11   0  607.59   92.89
 -18  12   0  343.90   95.62
  -7  13  -5  161.20   60.72
 -34  17   0    0.00  127.18
 -28  18  -1   58.87   94.21
 -27  21  -3   53.76  100.12
 -27  23  -5   25.47  119.42
 -34  24  -4  -31.46  117.31
 -30  25  -7   18.42  101.62
  14 -34   3    0.00  121.62
  24 -29  -1   53.14  108.49
  23 -27  -1   24.85  100.03
  22 -25  -1   -5.55  104.00
  21 -23  -1   66.01  104.17
  26 -21  -7    5.90  102.50
   1 -18   4   19.30   47.24
  23 -16  -9    2.47  115.28
  13 -14   0  259.02   81.61
  17 -14  -2  672.99  111.14
  21 -13  -8   73.68  100.56
  19 -11  -6   16.04   81.88
  15  -6  -6  125.85   79.23
 -21  -1   4    0.00   78.97
  -6   7  -1  357.73   60.46
 -17   9   1    3.00   90.69
 -19  10   1  539.64  104.26
 -14  10   0 1171.56  116.51
 -35  11   2  -48.56  122.51
 -20  13   0  287.14  104.79
 -25  23  -6  -15.51  112.63
 -34  25  -5  -13.22  101.53
  21 -34   1    4.58  125.41
  25 -20  -6    4.32  121.10
   6 -18   3   17.54   72.62
  10   0  -8  147.98   76.68
 -15   8   1   60.64   78.09
 -38  11   2   37.90  109.20
  -7  11  -3 1516.34  118.98
  -9  15  -6  213.81   67.42
 -25  19  -2  -17.10   92.54
 -38  20  -1    1.94  112.46
 -32  21  -2   41.78  130.88
 -34  23  -3    0.00  110.61
  19 -40   2   -0.09  106.29
  18 -35   2  -20.71  121.01
  28 -27  -5  -17.27  120.30
  27 -25  -5   25.38  130.44
  28 -25  -7  -17.01  106.82
  27 -23  -7   18.24  105.06
  21 -18  -3  201.03  101.09
  19 -12  -5  206.32   90.42
  20 -12  -7   17.89  110.25
 -13  -5   4   16.13   57.11
 -28   1   4    1.32  111.58
 -27   6   3   17.45   92.54
 -27  10   2  147.27   98.36
 -32  11   2  127.18  112.28
 -21  11   1  483.76  120.39
 -30  14   1  -43.36   88.57
 -22  14   0  262.55   98.00
 -17  20  -7    8.46   85.40
 -19  21  -7   27.32   87.78
 -37  22  -2  -15.60  108.40
 -29  23  -4   -1.50  126.74
 -29  25  -9    0.00  107.43
  22 -39   1  -64.43  102.94
  24 -36   0   17.63  124.18
  27 -24  -6  -31.99  116.78
  26 -22  -6  -39.22  117.13
  24 -18  -9   61.43  105.14
  15 -14  -1  340.90   92.36
  21 -14 -10   12.69   96.77
  19 -12 -11  -38.60   94.13
  13  -9  -2   42.48   72.00
  17  -8  -8   22.91  102.50
  15  -7  -5   15.60   78.79
  12  -6  -3  419.69   79.94
 -23   0   4   26.18   83.02
 -35   7   3   56.58  118.63
 -32   7   3  -18.51  115.37
 -13   7   1   21.33   69.80
  -4  12  -7   68.48   43.36
 -38  15   1  -46.18  106.38
 -31  17   0   14.98   97.65
 -39  18   0  -42.48  105.58
 -30  19  -1  150.27  113.34
 -15  19  -7   44.60   78.09
 -35  20  -1 -111.67  126.21
 -29  22  -3  -18.86  116.34
 -21  22  -7  -16.13   94.57
 -29  24  -5   42.74  112.81
 -27  24  -6  -46.18  110.17
 -34  26  -6  -10.22  106.11
  13 -32   3   16.48  109.37
  20 -32   1   25.56  108.49
  28 -32  -3  -23.44  124.89
  28 -26  -6   39.84  109.90
   2 -13   3   76.85   51.65
  16 -11  -3  133.96   97.39
  16  -7  -7   48.65   76.94
 -12   9   0  644.17   77.12
  -9  11  -2 1187.77  102.94
 -23  12   1  309.26   94.21
 -35  15   1  -11.19  122.33
 -24  15   0  -20.71   89.19
 -27  20  -2   47.15  100.82
 -32  26  -7    0.35  108.23
  26 -36  -1   -5.46  123.83
  27 -30  -3    7.67  139.07
  22 -20  -3  -17.54   93.60
  25 -20  -9    4.14  109.11
   9 -17   2   77.20   85.84
  20 -15  -4   88.22   91.75
  22 -15  -8  -38.07  101.53
  18 -12 -12  -28.82  100.65
  15  -7 -11    6.96   83.29
 -18   3   3    7.23   93.69
   3   6  -6    0.00   27.59
 -38   7   3   88.84  106.47
 -17  14  -1 1149.88  134.23
 -19  15  -1  170.80  116.34
 -36  18   0  -78.62  132.64
 -23  23  -7    8.99   99.59
 -36  25  -4   -4.32  114.40
  27 -34  -2   55.44  113.78
  17 -33   2   59.58  125.24
  18 -16  -2  211.43  107.35
  19 -11  -9    0.00   91.66
  11  -9  -1  631.65   81.44
  14  -7 -12   90.16   87.16
  13  -4 -10   -3.00   75.53
 -16   2   3  127.00   91.84
 -20   4   3   35.78   78.26
 -29   7   3   54.82   99.86
 -29  11   2    9.34   98.71
 -37  12   2  -21.24  112.46
 -15  13  -1  394.31   81.70
  -8  15  -8  -54.82   61.61
 -21  16  -1  -36.05  110.52
 -13  18  -7   19.30   76.76
 -34  22  -2  -18.16  131.32
 -31  24  -4    0.00  109.02
  23 -34   0  -68.22  134.67
  12 -30   3   -5.82   90.16
  19 -30   1   58.34   93.86
  26 -28  -3    0.00  115.63
  23 -22  -3   56.32   91.31
   7 -20   3  169.22   66.19
  14 -16   0  149.03   92.01
  20 -13  -6   64.34   91.57
 -25   1   4   17.98   88.75
 -30   2   4  -53.50  110.52
 -34  12   2   -8.81  125.15
 -25  13   1   18.60   95.71
 -26  16   0  247.04   95.98
 -36  24  -3   46.09  116.34
 -31  25  -5   24.06  109.20
 -29  25  -6  -24.68  107.79
 -31  26  -9   -5.64  103.91
  18 -38   2   13.75  101.79
  21 -37   1  -74.56  123.56
  18 -28   1   44.51   93.69
  25 -26  -3   -8.28  110.25
  24 -24  -3  141.10  103.29
  22 -16 -10   46.89  102.94
  20 -14  -5   38.34   90.87
  20 -14 -11   -2.56   93.95
  21 -14  -7   72.36  117.75
  17  -9 -10  -35.08   92.98
   5  -8   1   89.81   49.71
   6  -6   0 2726.50  193.54
  12  -3  -6  154.06   69.36
 -22   5   3  280.53   87.52
 -33  18   0  -15.78  114.04
 -18  19  -4  101.53   86.90
 -32  20  -1    8.64  111.31
 -20  20  -4   69.98   89.54
 -17  20 -10    4.14   81.61
 -29  21  -2   72.09   92.98
 -19  21 -10  -29.44   85.93
 -21  22 -10  114.04   88.57
 -31  23  -3   63.81  131.32
 -25  24  -7   -2.03   94.74
  24 -39   0   13.93  112.02
  22 -32   0   82.14  117.13
  26 -32  -2  147.09  141.45
  16 -31   2   63.28  102.41
  11 -28   3   64.95   80.73
  17 -26   1  114.84   88.84
  15 -22   1   32.87   93.42
   2 -20   4  104.00   57.11
  21 -17  -4  287.14  102.68
  23 -17  -8    0.00  100.82
  16 -16  -1  516.99  105.41
 -14   1   3   52.17   77.12
 -11   6   1   69.45   55.00
 -37   8   3  -68.92  107.35
 -34   8   3   -1.59  119.42
 -13  12  -1  488.96   86.19
 -16  18  -4   70.86   86.99
 -18  20 -11   40.54   85.58
 -37  21  -1    8.99  110.96
 -22  21  -4  -28.11   93.42
 -20  21 -11  -40.98   87.16
 -30  26  -8   58.61  108.05
  28 -31  -4  -33.49  122.06
  16 -24   1  -35.25   87.52
  19 -18  -2   31.20   91.75
  19 -14 -12   90.69  103.03
 -11  -6   4   52.79   53.06
 -27   2   4   -7.49  111.67
 -24   6   3  113.16   95.36
 -22   9   2   71.65   91.04
 -27  14   1  124.36   93.25
 -37  16   1   -8.90  123.56
 -25  18  -1  111.22   90.34
 -18  18  -3  291.99   86.90
 -38  19   0  -17.89  119.86
 -20  19  -3   87.34   90.34
 -15  19 -10    0.18   75.35
 -18  20  -5   34.81   77.47
 -20  21  -5   57.55   85.40
 -18  21  -9   66.01   83.20
 -20  22  -9  -30.85   83.73
 -23  23 -10    0.00   92.36
  24 -32  -1   10.22  126.30
  25 -30  -2   35.96  119.07
  10 -26   3   88.05   87.16
   8 -22   3   53.14   71.39
  10 -19   2  242.98   89.72
  24 -19  -8   -7.40  104.70
  15 -18   0  142.69  104.79
  23 -18 -10   65.22  111.49
   9 -13   1  209.23   67.16
   5 -12   2  360.73   56.67
 -31   8   3   14.19  127.88
 -10   8   0   31.20   55.08
 -31  12   2   31.29  108.67
 -28  17   0   52.17  104.26
 -16  17  -3   18.33   96.33
 -14  17  -4  365.49   81.96
 -11  17  -7   71.48   69.45
 -16  19  -5  140.40   88.05
 -16  19 -11   20.36   77.91
 -22  20  -3  169.13   93.77
 -24  22  -4  -45.92   93.07
 -22  22  -5   25.91   96.33
 -36  23  -2  155.38  111.40
 -22  23  -9  -36.84   88.66
 -33  25  -4  -29.35  114.22
 -27  25  -7   22.56   99.33
 -31  26  -6  104.70  112.28
  21 -40   1   17.98  104.17
  17 -36   2    0.00  106.20
  20 -35   1  -17.27  127.35
  21 -30   0   66.72   90.60
  15 -29   2  119.51   92.80
  27 -29  -4 -110.34  118.36
  24 -28  -2   48.21  104.88
   9 -24   3   12.69   77.47
  20 -20  -2  128.59   92.80
  22 -19  -4  102.06   90.07
  21 -16  -5   19.57   91.31
  21 -16 -11   51.12  103.47
  22 -16  -7   94.30  118.28
  21 -15  -6  -44.33   99.06
  17 -13  -3  257.70  107.17
  20 -13  -9    4.94  100.65
  16 -10  -4  152.82   91.39
  18 -10  -8    3.88  108.23
  16  -8  -6   27.94   79.67
   9  -3  -3  187.28   57.64
 -32   3   4   61.52  103.29
 -24  10   2   95.10   89.10
  -5  11  -4  350.68   60.55
 -16  20  -9  107.79   80.11
 -24  21  -3  253.65  101.27
 -31  22  -2   47.94  108.93
 -33  24  -3  107.70  115.81
 -25  24 -10  -30.05   91.04
 -33  26  -5  101.35  107.88
  23 -37   0   67.69  118.10
  23 -30  -1   88.22   98.18
   5 -26   4   12.78   72.09
   3 -22   4   34.90   60.81
  25 -21  -8  -27.41  105.14
  17 -18  -1  308.82  105.14
  14  -5  -8    8.28   92.63
  12  -4  -5  146.65   75.00
  12  -4 -11    5.11   69.18
  10  -1 -10  -39.48   68.30
 -26   7   3   98.45   87.34
 -39  13   2   -6.87  108.76
 -36  13   2  -87.78  106.82
  -7  14  -6  437.05   65.13
 -29  15   1  137.31  105.76
 -35  19   0  -54.91  120.13
 -27  19  -1  -42.13  104.61
 -34  21  -1   67.16  122.86
 -26  23  -4  153.35  110.61
 -24  23  -5    9.08  104.53
 -24  24  -9   24.50   93.07
 -32  27  -8   -7.84  107.35
  14 -27   2   52.79   91.92
  26 -27  -4   64.78  134.14
  23 -26  -2  184.82  107.61
  25 -25  -4   46.98  118.72
   4 -24   4   43.54   65.13
  22 -24  -2   84.87   93.86
  24 -23  -4   18.77  107.35
  26 -23  -8   69.45  103.73
  21 -22  -2   -5.29   98.89
  11 -21   2  264.05   92.89
  23 -21  -4   11.63   98.45
  16 -20   0   76.15  111.22
  10 -11   0  587.50   78.79
  14 -11  -2  801.04  105.32
  16  -9  -5   55.96   77.38
  16  -9 -11  -10.05   89.63
  17  -9  -7    0.00   91.48
  10  -6  -2 1022.44   92.72
  -7  -4   3 1223.47   91.92
  13  -4  -7   -9.08   69.63
 -29   3   4    2.64  123.21
   4   5 -10  -15.07   47.94
 -26  11   2  165.69   99.94
 -14  16  -3  100.47   98.27
 -30  18   0  -28.64  101.71
 -14  18  -5  180.76   83.02
 -14  18 -11    0.00   75.09
 -13  18 -10    0.00   71.04
 -29  26  -7  147.36  104.09
  25 -37  -1  -13.48  108.40
  22 -28  -1   41.07   87.69
  13 -25   2   58.26   90.60
  12 -23   2  142.69   80.03
  23 -18  -7  -14.28  106.20
  22 -17  -6   11.90  103.73
  18 -11 -10    5.64   92.54
  11  -4 -12   -1.76   78.62
 -20   0   4   37.28   74.91
   9   0  -6   33.93   55.96
 -36   9   3   -7.93  102.59
 -11  11  -1 1425.29  120.04
 -33  13   2  -25.03  128.32
 -14  19  -9   -6.43   75.79
 -26  22  -3  136.69  100.74
 -26  24  -5   28.73  120.92
 -27  25 -10    0.00   99.15
 -35  26  -4   35.34  111.22
 -33  27  -6  -24.59  100.56
  17 -39   2    5.02  103.73
  12 -33   3  -14.54  115.54
  19 -33   1   78.88  116.34
  27 -33  -3   62.40  122.59
  27 -28  -5   34.90  121.80
  21 -26  -1  -27.15  101.79
  18 -24   0   35.08   87.25
  17 -22   0  280.00   95.18
  18 -20  -1  173.53  110.52
  21 -15  -9  -56.58  106.20
  15  -9 -12   -5.99   88.84
 -18  -1   4    0.62   74.21
 -12   0   3  155.38   69.54
 -22   1   4  -34.90   82.67
 -28   8   3    0.97  100.21
 -39   9   3   30.05  103.82
 -33   9   3    0.00  116.34
 -12  16  -4  202.62   84.96
 -39  17   1  -21.77  112.72
 -18  17  -2  192.57  107.88
 -20  18  -2   -9.17   91.84
 -22  19  -2   78.17   92.36
 -29  20  -1   97.92   95.27
 -20  22  -6   -7.40   85.49
 -33  23  -2  -15.69  133.08
 -38  24  -2  -42.57  102.85
 -28  24  -4   39.75  120.48
 -26  25  -9   18.33   93.25
 -35  27  -5  -39.13  108.67
  26 -35  -2  -21.24  107.88
  16 -34   2  -28.73  120.21
  20 -24  -1    0.09   89.46
  19 -22  -1  321.78   95.18
  25 -22  -7  -17.63  104.61
  24 -20  -7   -0.09  104.70
  23 -19  -6  166.84  121.10
  18 -15  -3   -1.15   99.06
  13  -8  -3  306.70   83.81
   7   2 -10   25.82   59.93
  -2   6  -2   98.53   29.97
  -7  10  -2 3887.56  261.84
 -28  12   2   25.56   96.77
  -5  12  -5  109.99   52.26
 -31  16   1   29.08  106.82
 -18  21  -6  113.16   84.08
 -22  23  -6   18.33  119.33
 -35  25  -3    6.87  105.85
  20 -38   1  -39.92  108.32
  22 -35   0  -49.62  129.56
  26 -31  -3   44.15  133.43
  27 -27  -6   -9.17  100.47
  26 -26  -5  168.42  134.40
  25 -24  -5   56.23  121.80
  26 -24  -7   15.07  102.23
  24 -22  -5   42.30  108.84
  19 -12  -8  -16.22  107.17
  12 -11  -1  117.04   75.27
  16  -8  -9   24.94   91.04
   8  -6  -1 1096.82   93.86
   3  -3   0 7849.16  506.68
 -24   2   4    8.99   86.02
   6   3  -6    0.00   43.19
  -5  13  -9   25.47   47.59
 -16  16  -2  733.80  116.78
 -32  19   0   41.86  114.22
 -37  20   0  121.45  112.81
 -24  20  -2  205.62  105.67
 -36  22  -1   -8.37  124.89
 -28  23  -3  -34.81  108.32
 -24  24  -6  -13.57  106.29
 -28  25  -5   50.15  105.85
 -29  26 -10    7.40  105.06
 -28  26  -9   20.01  102.32
 -31  27  -7  -36.13  110.17
  24 -35  -1   47.94  121.27
  26 -25  -6   93.51  116.60
  25 -23  -6   -8.37  118.36
  24 -21  -6    0.00  123.30
  22 -17  -9  -13.66  112.11
  10 -15   1  331.65   73.24
  17 -12  -4   30.67   85.67
  14  -6 -10   21.50   81.52
 -16  -2   4   90.69   67.86
   6   0  -3   96.51   40.89
 -31   4   4   17.19  110.25
 -38  14   2    0.62  108.23
 -12  15  -3  154.59   85.58
 -12  17  -5   78.00   73.86
 -16  20  -6   43.71   80.47
 -31  21  -1  116.25  112.99
 -30  25  -4   56.05  119.16
 -25  25  -8    0.00   94.39
  20 -41   1  -22.03  102.06
  11 -31   3   17.89  100.47
  18 -31   1  -25.91   98.18
  17 -10  -6  299.92   90.16
  -9   5   1  738.65   78.62
 -30   9   3  -74.74  107.88
 -38  10   3   94.04  103.64
  -5  10  -3  615.26   64.87
 -20  12   1  283.88  114.31
 -22  13   1   46.80  102.68
 -35  14   2   74.03  122.86
 -19  14   0  199.97  112.99
 -21  15   0   44.42  100.56
 -26  21  -2   95.18  101.09
 -26  25  -6   61.34  106.47
  25 -33  -2   18.16  135.02
  25 -29  -3   27.32  134.93
  23 -19  -9   42.83  107.43
  19 -17  -3  181.03   88.75
   3 -15   3  161.11   62.49
  15 -13  -2  610.24  101.88
  19 -13 -10   -9.25   96.51
  17 -11 -11  -31.82   93.69
  18 -11  -7   46.80   92.89
   9  -1 -11    0.00   68.92
 -35  10   3   79.23  110.17
 -18  11   1  645.49  112.37
 -30  13   2    0.00  101.27
 -23  16   0  245.36   94.74
  -9  16  -7  150.88   61.34
 -33  17   1   -0.09  122.68
 -12  17 -11   -3.08   67.69
 -12  18  -9  -15.51   68.66
 -35  24  -2   21.42  108.84
 -30  24  -3 -111.58  128.41
 -30  26  -5   39.04  108.23
  16 -37   2    3.00  106.73
  21 -33   0   48.65  128.41
  15 -32   2   61.34  106.55
  24 -27  -3    4.94  109.46
  24 -21  -9    4.94  109.37
  16 -11 -12   64.87   94.13
  17 -11  -5   66.45   87.69
 -14 -10   5   98.80   56.23
   2  -5   1 1016.97   80.11
   8  -1 -12   44.42   72.89
   3   3  -3  515.32   43.27
 -17  13   0  434.41   97.12
 -14  15  -2   98.27   95.36
 -25  17   0   66.98   89.19
 -11  17 -10  -45.92   65.48
 -38  18   1   17.98  115.01
 -28  22  -2  -15.25   90.95
 -37  26  -3  -16.22  113.43
 -28  26  -6  -32.61  107.88
 -27  26  -8  -92.19  106.38
 -30  27  -9  107.35  109.11
 -33  28  -7  -52.26  109.90
  22 -38   0  -84.87  105.50
  19 -36   1   66.63  117.57
  27 -32  -4  -21.24  124.36
  17 -29   1  122.06   91.39
  20 -19  -3   45.65   89.54
  20 -14  -8   39.40  101.71
  11 -13   0   65.31   71.12
  11  -2  -8   14.72   80.03
   9  -1  -5   70.86   71.04
 -28   4   4   -7.67  109.55
 -33   5   4   33.05  105.06
 -21   6   3  106.99   85.58
 -26  15   1  159.79  104.53
 -14  19  -6  101.97   72.36
 -34  20   0    0.00  130.44
 -39  21   0    0.97  116.25
 -33  22  -1  -14.81  129.64
 -38  23  -1  102.06  123.47
 -32  26  -4   52.44  113.60
  24 -31  -2   42.74  129.91
  10 -29   3   22.21   84.96
  23 -25  -3    0.09   97.39
  22 -23  -3  110.08  102.94
  21 -21  -3  214.69   92.28
  20 -15 -10   13.04   97.48
   6 -14   2  134.05   62.84
  18 -14  -4  286.52   92.01
  15  -7  -8    0.00   96.68
  13  -5  -6    9.25   74.65
 -14  -3   4  299.48   68.04
  10  -1  -7    9.34   62.57
 -19   5   3   38.87   82.05
 -23   7   3   90.95   81.70
  -8   7   0  964.62   86.11
 -32  10   3    0.62  121.98
 -16  10   1   41.95   78.17
 -32  14   2   36.31  120.92
  -6  14  -8   18.77   62.75
 -10  15  -4  122.33   77.29
 -27  18   0  -36.40   97.12
 -32  25  -3   39.40  126.47
 -32  27  -5   66.28  104.79
 -29  27  -8   16.57  108.58
  24 -38  -1  -25.29  113.69
  20 -31   0    0.00   92.89
  26 -30  -4   26.88  129.29
  16 -27   1   13.48   91.22
  -2 -15   4   44.86   32.08
  17 -10  -9    0.00   89.98
  13  -7  -4  171.16   95.89
  13  -6 -11  -10.58   82.49
 -25   8   3   29.52   96.07
 -37  15   2    3.00  113.78
 -30  23  -2  -24.32  103.03
 -37  25  -2    0.00  111.67
 -30  27  -6    6.26  103.47
  19 -39   1   88.05  100.30
  22 -31  -1   61.61   98.71
  14 -30   2   46.62   90.51
  23 -29  -2   36.13  107.96
  21 -16  -8    0.00  101.00
  16 -15  -2  360.11  102.41
  13 -13  -1  549.60   94.66
  18 -13 -11  -20.62   91.66
  19 -13  -7  -95.62  109.90
  18 -12  -6  -69.01   88.93
  -1 -10   3  449.83   41.42
  -4   1   1  471.25   52.53
 -17   4   3  130.97   95.71
 -30   5   4   26.09  118.19
  -4   6  -1  807.04   77.91
  -9  10  -1  -10.22   54.20
 -40  11   3   -9.87   96.59
 -37  11   3    0.00  116.51
 -15  12   0  652.19   93.95
 -28  16   1  -31.46  103.03
 -20  17  -1   67.77  101.00
 -22  18  -1    3.79   94.92
 -24  19  -1   18.42   88.05
 -22  24  -7   41.95   90.34
  26 -34  -3    5.73  109.37
  15 -25   1    9.08   88.05
  21 -17 -10    8.11  100.56
  17 -13 -12  -95.27   98.89
  18 -13  -5   14.72   84.43
  14 -10  -3  944.44  116.34
 -19  -6   5   18.51   72.00
  12  -6 -12  -70.07   86.46
  14  -6  -7   91.04   75.79
   5   2 -12   -6.70   63.37
   6   2 -11   -5.99   60.90
 -27   9   3   94.21   98.62
 -18  16  -1  184.11  111.49
 -29  19   0  -66.81  105.85
 -36  21   0  -17.80  116.51
 -35  23  -1   27.41  131.41
 -20  23  -7  -17.63   88.49
 -24  25  -7   34.81   95.36
 -34  27  -4   14.10  110.61
 -35   6   4  -43.80  105.06
 -34  11   3   36.22  126.30
 -34  26  -3    0.00  105.32
 -34  28  -5   60.20  105.85
 -32  24  -2   84.34  118.10
 -31  28  -8   -8.73  112.11
 -30  17   1   35.87   98.71
 -26  20  -1   45.74  101.88
 -26  26  -7   38.60   95.27
 -25  12   2  123.30   95.01
 -18  22  -7  -11.63   85.49
 -12  14  -2  177.24   73.68
 -10  -1   3   98.97   54.11
 -10  14  -3  418.46   77.47
 -10  16  -5   83.81   62.75
   3   5 -11  -10.31   43.45
   7  -3  -2 2055.89  146.39
   9 -27   3   57.82   80.73
  13  -6  -5  247.92   77.29
  15 -35   2   -6.61  121.89
  15  -8 -10   56.41   88.49
  18 -34   1   27.85  118.28
  19 -42   1  -42.74  101.71
  19 -29   0   24.77   95.98
  19 -16  -4  290.40   89.63
  21 -36   0    2.64  114.84
  22 -19 -10   19.65  104.44
  22 -18  -8    1.41  100.30
  25 -36  -2 -110.61  121.10
  25 -28  -4   88.84  133.43
 -34  15   2  -33.49  127.35
 -32  28  -6   63.19  102.76
 -27  13   2   46.62   96.86
 -14   9   1  -10.22   75.18
 -12  18  -6    2.91   65.84
  -9  -7   4  142.95   45.92
   4 -17   3  226.77   70.15
   6 -10   1 1461.87  112.90
  11  -8  -2  559.65   75.71
  12 -15   0  755.39   97.48
  13 -28   2   14.72   85.49
  13 -21   1  103.12  101.09
  14 -23   1   99.59   85.14
  17 -17  -2  479.36  122.68
  19 -15 -11  -20.54  101.09
  21 -29  -1    4.14   89.72
  22 -27  -2   94.83   99.77
  23 -36  -1  -21.59  124.97
  23 -20  -8   64.78  106.11
  24 -26  -4   93.51  116.16
  24 -22  -8  -87.08   98.36
  25 -24  -8   15.95  106.73
 -39  16   2  120.30  110.87
 -32   6   4   -3.97  109.46
 -31  20   0  113.25  111.58
 -29  10   3  122.77   95.45
 -28  21  -1  142.86  101.27
 -28  27  -7  129.73  101.44
 -23   3   4   47.50   83.29
 -23  23  -4    8.37   97.03
 -16  15  -1  434.50  102.23
 -10   3   2 3367.58  229.68
  11  -3 -10    2.47   75.09
  13  -5  -9   52.26   85.75
  18 -15 -12  -50.85   99.50
  20 -18  -4   77.03   95.80
  20 -15  -7  -21.86  118.36
  21 -25  -2   81.08  102.23
  26 -29  -5   30.93  118.54
 -39  12   3  -24.32  106.11
 -36  28  -4    0.79  108.23
 -25   4   4   -1.59   84.08
 -25  24  -4   48.39   95.18
 -21   2   4   74.38   76.94
 -19  21  -4  130.08   86.55
 -17  -7   5   67.07   64.60
 -15   3   3  167.72   84.78
 -13  11   0  148.15   72.71
   7 -16   2  462.26   81.17
   7  -8   0  941.35   85.75
   8 -25   3   61.52   76.68
  14 -15  -1  206.23   91.13
  15 -38   2  -22.74  104.88
  18 -27   0   60.55   86.99
  18 -19  -2  117.31   92.36
  18 -12  -9   -9.96   91.39
  19 -14  -6   48.03   86.90
  20 -23  -2  132.02  100.47
  20 -17 -11  -15.86  106.99
  21 -20  -4  -10.31   98.62
  22 -22  -4   85.23   97.56
  23 -24  -4  -32.96  106.99
  25 -32  -3   13.57  133.08
 -38  22   0   47.94  121.80
 -37  24  -1  -25.65  123.47
 -36  12   3   92.98  106.02
 -36  27  -3   -5.64  102.94
 -34  25  -2  -52.17  129.82
 -34  29  -6   68.74  111.58
 -32  18   1   20.36  117.13
 -30  22  -1  113.16   99.50
 -29  14   2   55.00   97.39
 -27  25  -4   34.02  129.20
 -23  24  -5  -44.51  109.90
 -19   1   4   -0.62   76.76
 -16  21  -7  -31.29   81.17
 -10  17  -9   12.16   62.57
   2  -9   2  776.37   62.93
  10  -5  -3  572.43   76.94
  12 -26   2  169.83   85.58
  16  -9  -8   32.17  103.29
  17 -32   1   73.94  103.29
  18 -37   1  -57.90  109.73
  19 -21  -2   96.15   86.46
  20 -27  -1   25.03  100.30
  21 -39   0    0.00  104.70
  21 -17  -7  -21.86  120.65
  24 -34  -2   15.16  119.42
  25 -27  -5 -135.81  120.74
  25 -25  -7 -114.93  108.58
 -36  16   2  -41.95  121.01
 -33  21   0    7.40  113.25
 -31  11   3   55.08  116.86
 -30  28  -7  -38.16  106.38
 -27   5   4   -5.90   95.01
 -25  25  -5  -52.35  118.98
 -24  25 -10   15.25   87.87
 -22  24 -10   18.77   82.23
 -21  23  -5   -6.61   99.86
   5 -19   3  253.56   68.13
   6   2  -5  170.01   58.43
   7 -23   3  142.51   74.91
   7   2  -7    9.69   53.50
   8   1  -8   41.69   64.60
  10 -32   3  -38.95  108.67
  13 -17   0  657.56  101.88
  14 -33   2  114.75  113.52
  20 -34   0  -34.55  127.97
  20 -16  -6   24.24   91.39
  22 -19  -7   58.87  112.72
  24 -23  -7    0.97  101.18
  25 -26  -6  -61.43  118.01
 -34   7   4   30.49  105.32
 -29  26  -4   14.01  121.01
 -27  26  -5   -9.52  115.01
 -26  26 -10    0.00   94.30
 -20  23 -10  -25.65   82.93
 -19  22  -5   91.22   81.88
 -17  20  -4   66.81   79.32
 -10  16 -11 -157.85   37.28
   6 -21   3   64.78   64.43
  11 -24   2   78.62   88.22
  14  -8 -11  -42.92   87.52
  15 -17  -1  439.79  104.61
  15 -12  -3  214.96   91.04
  18 -40   1    4.23  100.03
  19 -25  -1  -14.63   89.28
  19 -14  -9   11.46   99.94
  22 -34  -1   67.25  124.09
  23 -21  -7  -27.59  107.70
  24 -30  -3  -37.54  120.48
  24 -25  -5   63.81  132.20
 -34  19   1 -126.30  119.86
 -32  23  -1  -15.34  110.78
 -31  15   2   58.70  107.43
 -29   6   4   88.31  116.51
 -25  26  -9  -10.93   88.93
 -23  25  -9  -25.03   86.02
 -21  24  -9  -42.83   86.46
 -15   7   2  194.16   88.05
 -12  -4   4  137.58   61.52
   5  -3  -1  883.36   82.14
   8 -18   2  126.82   82.58
   9  -8  -1  135.55   52.88
  13  -8 -12    0.00   85.75
  14 -19   0  530.56  111.75
  14  -9  -4  270.66   98.45
  14  -7  -6  442.69   84.70
  15 -21   0  200.59  103.73
  16 -23   0  322.83   95.36
  16 -19  -1  394.93  120.39
  16 -10 -10    8.11   89.98
  18 -23  -1   29.08   83.90
  21 -18  -6   19.21  102.23
  22 -21  -5   -1.50  104.26
  23 -23  -5  179.09  118.63
  24 -24  -6  -86.81  121.27
 -36  26  -2   41.42  116.60
 -33  12   3   71.83  121.54
 -32  29  -7   24.77  101.88
 -31  27  -4   62.49  113.87
 -29  27  -5   29.79  111.93
 -28  27 -10    0.00  100.56
 -27  27  -9   16.57   91.48
 -25  22  -2   87.96   90.07
 -23  21  -2   31.90   95.98
 -21  20  -2  165.07   93.51
 -17   0   4  311.73   75.27
 -14  14  -1 1648.09  143.66
 -11  18  -8  -45.83   70.24
  -5  13  -6   92.72   47.86
  -4  12 -10   31.46   20.71
   3 -25   4  -18.77   65.57
   9 -20   2   80.64   84.70
  10 -22   2  144.54   76.94
  15  -8  -7   52.09   77.03
  17 -21  -1  484.29  102.76
  22 -20  -6  -54.91  121.10
  23 -32  -2  -83.90  123.83
  23 -22  -6   19.12  124.27
 -38  13   3  -45.21  105.14
 -38  17   2   55.52  110.87
 -35  22   0 -102.59  136.34
 -27  23  -2  -34.90   93.86
 -19  23  -9   13.57   75.18
 -18  22 -10    0.00   80.55
 -17  21  -5  155.47   79.41
 -14  20  -7   22.21   77.56
 -12   8   1  194.33   64.95
  -9  16 -10   -2.38   55.35
  -3   3   0 9386.83  605.21
  10  -3 -11   -9.52   75.71
  10  -2  -6  -27.06   61.96
  14 -36   2  -17.01  110.87
  16 -30   1   65.48   88.66
  19 -32   0   81.79  108.58
  20 -16  -9    0.00   95.27
  23 -28  -3  151.33  114.66
 -34  24  -1   68.74  117.39
 -33  16   2  -33.49  128.50
 -31   7   4   25.65  117.48
 -31  28  -5  -37.37  101.00
 -30  28 -10  -77.82  111.05
 -29  28  -9  -42.30  106.82
 -25  16   1    9.34   88.84
 -25  26  -6   52.62  102.94
 -24  18   0   80.73   96.33
 -23  15   1  198.56   88.40
 -23  25  -6  -26.26  101.79
 -22  -3   5    6.79   86.02
 -19  19  -2  348.74   94.48
 -15  19  -4  109.81   81.35
 -12 -11   5   29.61   43.45
  -8  14  -4    1.85   68.13
  -1 -17   4   18.95   43.36
   9 -30   3   -3.97   90.78
   9  -3 -12  -49.00   79.58
  12  -4  -8   16.30   83.20
  14  -8  -5  -27.50   80.55
  16 -14  -3  211.70  108.93
  17 -35   1   83.02  130.61
  17 -11  -8   44.07  104.09
  20 -37   0   57.55  114.04
  21 -18  -9   -2.82   99.77
  23 -22  -9   -0.09   97.12
  25 -31  -4  -11.72  118.28
 -36   8   4   18.68   99.15
 -36  20   1    0.00  118.01
 -33  28  -4  -24.15  107.61
 -29  24  -2   40.19  109.73
 -27  17   1  110.96   93.60
 -27  27  -6   69.01  100.65
 -26  10   3   92.89   91.66
 -26  19   0  210.46   95.98
 -24   9   3   82.85   87.60
 -22   8   3  142.34   90.42
 -22  17   0  255.32  104.79
 -21  14   1  838.15  132.55
 -21  24  -6   26.35   88.49
 -15  -8   5  -26.53   56.14
 -13   2   3   23.36   73.33
 -10  13  -2  386.46   73.24
  -7   4   1 2659.87  185.87
  -7  15  -7    0.00   50.68
   2 -23   4   69.98   60.99
  12 -10  -2  467.20   76.59
  13 -31   2   -0.53   93.42
  14  -7  -9   52.35   92.72
  17 -12 -10   11.99  100.74
  22 -37  -1   17.36  119.60
  22 -26  -3   55.08   89.54
  22 -20  -9  -22.03  100.82
 -37  23   0  -39.13  123.65
 -35  13   3    2.91  111.93
 -28  20   0    7.05   92.36
 -26  27  -8   69.10   99.15
 -24  26  -8  -37.19   89.54
 -22  25  -8  -51.91   87.08
 -20  -4   5   22.74   71.12
 -20  16   0   35.17  103.03
 -10  17  -6  236.73   64.78
  15 -10 -11  -17.80   91.75
  20 -40   0  -23.44  104.88
  22 -30  -2   22.65  111.14
 -35  17   2  -55.17  125.41
 -33   8   4   -2.20  110.52
 -33  29  -5  -37.99  109.55
 -31  25  -2   93.60  117.39
 -31  29  -9   28.91  105.23
 -29  18   1   52.79   98.53
 -29  28  -6   -8.55  103.03
 -28  11   3   13.48   90.78
 -28  28  -8  -39.22   97.39
 -20   7   3   73.15   87.69
 -19  13   1   86.28   96.42
 -19  23  -6   58.34   86.28
 -17  18  -2  195.74   98.27
 -17  22  -9   76.41   78.26
 -11  10   0  542.90   72.97
  -5   9  -2 1370.83  101.97
   1 -21   4   75.00   58.52
   7 -12   1  776.19   80.29
   8   0 -10   33.14   68.39
  11  -3  -7  125.15   69.27
  12  -5 -10  -59.23   80.03
  14 -10 -12  -39.66   97.39
  15 -28   1   62.22   88.57
  17 -38   1   47.77  115.98
  21 -24  -3  109.99   95.71
  24 -29  -4    0.00  120.30
 -40  14   3   11.37  100.03
 -36  25  -1  -45.92  118.89
 -35  29  -4  -31.90  106.29
 -30  21   0   20.09   93.95
 -20  24  -8  -31.73   87.78
 -16  21 -10   48.47   76.15
 -15  20  -5  131.94   78.00
   0 -19   4  179.18   53.50
   4   5  -7   -8.46   40.81
  15 -11  -4   74.83   93.07
  15  -9  -6  150.44   87.16
  16 -10  -7   54.11   90.42
  17 -41   1   -2.03  106.47
  18 -30   0   -5.20   94.13
  18 -14 -10   49.35  105.06
  18 -13  -8  -79.94  105.41
  20 -22  -3   17.89   90.42
  24 -33  -3   41.16  115.81
  25 -30  -5  -13.04  118.54
 -38  21   1   -6.08  107.88
 -31  19   1    0.00  102.76
 -31  29  -6   -1.32  108.93
 -30  12   3  153.62  106.82
 -30  29  -8  -30.58  100.21
 -18  15   0  193.54   94.30
 -15  -1   4  111.40   63.37
 -13   6   2   86.37   69.80
  -8  15  -5   95.71   56.58
   5   4  -8   10.58   53.85
  10  -3  -5  279.21   80.03
  10  -2  -9   32.96   79.32
  18 -18  -3   -1.76   92.36
  19 -35   0  -78.79  125.85
  19 -20  -3  123.56   87.69
  21 -28  -2  155.64   92.36
  23 -35  -2   22.65  127.26
 -37  14   3   39.48  104.44
 -35  30  -5  -21.24  105.41
 -33  26  -2   30.76  127.62
 -32  22   0    0.00  109.55
 -27  22  -1  125.24  100.74
 -26   6   4   37.72   86.46
 -25  21  -1  217.95   93.25
 -24   5   4   21.33   80.55
 -23  20  -1  207.91   88.40
 -18  -5   5   67.77   66.19
 -18   6   3  -15.69   95.98
 -12  13  -1  424.63   79.14
  -7   9  -1 1216.77   98.09
   8 -28   3  -20.01   84.08
   8 -10   0   41.86   58.87
  12 -29   2   69.89   86.64
  13 -34   2  105.23  113.96
  14 -26   1  149.91   98.18
  15 -10  -5   59.58   75.44
  16 -33   1   87.52  105.14
  16 -12 -11   68.48   91.13
  19 -16 -10   72.09  100.65
  19 -15  -8   29.70  107.70
  23 -27  -4   89.81  109.37
 -38  26  -1   -9.87  113.34
 -37  18   2    1.32  104.97
 -35   9   4   37.54  107.26
 -33  20   1    9.87  123.74
 -32  13   3  -15.25  121.18
 -28   7   4   40.63  103.73
 -22   4   4    5.73   78.09
 -21  19  -1    0.00   94.74
 -20  11   2  130.35  103.03
 -18  23  -8  -11.99   82.05
 -17  12   1  704.63  112.72
 -17  22  -6   61.25   79.94
   3   5  -5  107.61   36.66
  11  -7  -3 1189.36  108.58
  13 -12  -2  261.58   87.60
  15 -12 -12  -22.74   95.27
  20 -18 -10   90.87   97.30
  21 -35  -1  -29.52  133.26
  23 -23  -8  107.52  104.70
  24 -28  -5  -57.90  129.47
 -33  30  -6    0.00   99.94
 -32  30  -8  -55.96  112.28
 -30  16   2  103.38  102.23
 -29  23  -1   -4.67  101.27
 -13  18  -4   49.44   71.12
 -12  19  -7   58.61   72.36
  -6   6   0 2730.28  194.07
  10 -10  -1  106.02   63.63
  13 -37   2    0.00  109.73
  15  -9  -9   80.91   90.51
  16 -13  -4   85.40   95.10
  17 -28   0   45.48   93.25
  19 -28  -1   84.17   96.86
  20 -26  -2   51.03   90.34
  20 -17  -8  -44.15  107.35
  21 -19  -8   -8.37  103.91
  22 -25  -4   14.28   96.15
  22 -21  -8  -12.07  101.53
  23 -31  -3  116.86  124.27
 -35  27  -2   69.63  115.28
 -34  23   0   29.35  119.51
 -31  24  -1   14.54  121.98
 -30   8   4  -46.89  119.86
 -20   3   4   73.15   84.43
 -15  17  -2   72.62   91.75
 -15  21  -9    8.20   72.45
   4   0  -2 2376.61  160.23
   8 -14   1  418.19   67.51
  11  -5 -11    6.08   78.26
  13 -24   1  197.42   92.01
  17 -14 -11   18.16   97.48
  17 -12  -7   71.65   96.77
  19 -38   0  -19.12  111.22
  22 -33  -2   95.10  133.35
  24 -26  -7    6.52  104.35
 -39  15   3   12.43  106.47
 -35  21   1   92.19  129.38
 -34  14   3  -53.23  123.83
 -32  17   2  -17.98  114.31
 -27  28  -7   15.86   96.59
 -25  27  -7    7.67   98.27
 -23  26  -7   25.29   90.87
 -19  18  -1   10.14   95.10
 -16  14   0  247.65   96.77
   7   0 -11   70.24   69.98
  10  -5 -12  -47.42   83.64
  13  -6  -8  -23.00   93.60
  16 -42   1  -42.13  103.47
  16 -36   1  -24.06  124.44
  16 -14 -12    9.08   97.48
  18 -16 -11   23.53  104.88
  19 -24  -2   30.58   99.86
  21 -38  -1    7.76  112.37
  21 -23  -4   80.29   86.46
  23 -26  -5   19.30  117.57
 -39  19   2   72.09   95.62
 -37  10   4   71.21  105.41
 -32   9   4   63.10  121.80
 -26  26  -4    0.71  122.51
 -25   0   5   -5.99  102.85
 -24  25  -4  -18.24   94.13
 -23  -1   5   40.19   96.51
 -18  10   2   90.69   95.98
  -8   2   2 1027.72   85.23
  -3  10  -4 1279.34   96.42
   6   0 -12    0.00   71.12
   7 -26   3   34.90   73.86
   8  -5  -2  717.67   70.68
  13  -7 -10   25.82   83.64
  14 -14  -2 1238.27  126.74
  15 -31   1    2.56   88.93
  16 -39   1  -31.29   95.54
  16 -26   0   79.06   92.36
  17 -15  -4   79.67   88.05
  18 -33   0  -15.78  111.75
  18 -14  -7  -23.80  105.06
  23 -24  -7  -11.63  105.50
  24 -32  -4   69.10  124.53
 -37  28  -2  -69.10  104.44
 -36  24   0    1.32  109.73
 -34  18   2  -11.28  129.03
 -33  25  -1 -112.19  133.96
 -28  26  -3   22.91  113.16
 -28  27  -4    0.00  113.78
 -26  25  -3  -87.16   99.15
 -24  24  -3    9.69   80.91
 -21  25  -7   61.34   91.92
 -16   5   3   86.64   85.31
 -15  20 -11  -39.04   72.36
 -14  20 -10  -17.89   70.33
 -13  19  -5   95.01   71.30
 -10   7   1 1359.02  109.99
  12 -22   1  213.11   89.10
  16 -11  -9   10.22   91.04
  18 -26  -1   87.87   99.24
  18 -22  -2   70.42   93.42
  18 -17  -4   62.40   80.38
  19 -19  -4  230.47   90.78
  20 -33  -1   23.53  117.57
  20 -21  -4  -59.14  101.79
  22 -29  -3   -3.26  103.47
  22 -24  -5   72.00  118.28
  22 -22  -7   21.50  109.55
 -36  15   3  -26.44  111.67
 -30  27  -3   -4.23  126.74
 -30  28  -4  102.85  114.22
 -22  23  -3   58.08   80.29
 -22  24  -4    2.38   83.64
 -16  22  -8  -49.80   81.61
 -15  11   1  360.47   86.90
 -15  21  -6   44.33   74.30
  -8  -2   3  289.08   48.91
   3   4  -4 1035.30   75.53
   8 -31   3  -34.20  106.99
  11 -20   1  472.84  109.37
  12 -32   2   17.63  109.02
  15 -16  -2  504.56  110.17
  17 -13  -6    0.79   88.13
  19 -16  -7   10.49  118.89
  20 -18  -7  -36.13  113.34
  21 -20  -7   -3.17  111.22
 -37  22   1   10.75  118.80
 -35  26  -1  -22.83  119.69
 -34  10   4   10.14  113.87
 -28  28  -5  -50.50  108.76
 -26  27  -5   44.60  112.90
 -24  26  -5   70.42  115.72
 -21  -2   5    8.20   79.85
 -18   2   4   63.28   69.89
 -17  17  -1  652.45  103.03
   3 -11   2  567.84   59.31
   7  -2  -3  230.03   49.62
   9 -12   0  691.41   76.24
  10 -18   1  112.37   80.20
  11 -12  -1   60.37   62.05
  11  -4  -6  234.61   72.36
  12  -5  -7   93.42   70.07
  16 -18  -2  107.70  101.18
  17 -20  -2   93.95   99.68
  21 -31  -2  -14.01  102.06
  21 -22  -5    7.49   96.86
  22 -23  -6   97.65  124.89
 -39  11   4   -4.23  111.84
 -38  25   0   20.80  112.37
 -36  19   2   16.75  117.75
 -33  31  -7  -12.25  102.76
 -32  28  -3   54.20  113.25
 -32  29  -4   15.60  108.23
 -30  29  -5   52.70   96.59
 -27  12   3   82.58   90.42
 -26  18   1   85.49  100.03
 -26  24  -2  -47.24   92.28
 -25  11   3  211.08   93.69
 -20  23  -4    8.81   86.02
 -19  24  -7  -66.63   86.02
 -16  -6   5   10.14   57.73
 -11   1   3   77.82   58.43
  -9  17  -8  -17.01   60.20
  -8  16  -9    7.23   52.44
   2   7  -8    0.00   35.69
   5   3 -10   -0.62   61.43
   9  -1  -8   33.23   68.48
  10 -25   2   51.29   78.44
  17 -24  -1  172.92   99.06
  17 -13  -9   29.79  102.50
  18 -36   0  119.16  123.03
  18 -15  -6   75.35   85.49
  20 -20  -5  105.94   93.07
  21 -27  -3 -115.81  104.09
  21 -21  -6   26.79  119.07
  23 -34  -3   82.58  112.72
 -29  13   3   -3.61   96.77
 -28  19   1    2.64   91.31
 -28  25  -2  103.29  109.02
 -24  17   1  251.18   91.75
 -24  23  -2   49.27   83.90
 -23  10   3  102.50   84.87
 -22  25  -5   -0.53  108.49
 -20  22  -3   59.84   77.29
 -13  -9   5   28.38   47.59
   6 -24   3   35.25   68.74
   7   1  -6  -39.04   52.00
  11  -6  -4  219.72   78.09
  12 -35   2   10.93  110.34
  12  -9  -3  565.02   87.60
  15 -34   1  115.54  113.16
  17 -31   0   40.63   89.46
  19 -18  -5    4.32   90.60
  19 -17  -6   40.37  101.18
  20 -36  -1    6.08  123.92
  20 -19  -6   21.24  108.84
  23 -30  -4  169.74  133.17
  24 -31  -5  -43.01  116.86
 -39  23   1  -25.03   93.86
 -38  16   3  -31.20  104.53
 -37  27  -1   49.00  111.67
 -36  11   4    4.85   95.01
 -34  29  -3   15.07  107.17
 -34  30  -4   33.49   97.30
 -32  30  -5   39.75  107.08
 -31  14   3  113.25  103.47
 -30  20   1   -4.58   90.69
 -30  26  -2   -9.08  122.86
 -29  22   0   18.51   89.90
 -27  21   0    2.47   98.71
 -27  28 -10   19.74   94.74
 -25  20   0   43.80   91.04
 -22  22  -2  252.77   95.10
 -16   9   2  410.88   95.10
 -14  13   0  243.95   73.24
 -13  -2   4  148.95   64.07
 -13  16  -2  182.70   92.36
 -11   5   2  449.74   66.36
  -8  12  -2  191.60   54.55
   0 -12   3  779.19   67.69
  11  -7 -12  -14.72   84.70
  11  -4  -9   10.84   86.46
  12  -7 -11  -19.39   83.81
  14 -29   1   13.66   83.02
  14 -22   0  220.42   99.33
  14  -9 -10   36.49   90.69
  14  -8  -8   16.57   97.65
  16 -22  -1  166.48   82.32
  18 -39   0  -12.34  103.29
  18 -15  -9   56.41   94.21
  21 -21  -9    3.00  100.30
 -32  21   1  -29.17  119.60
 -32  27  -2   32.79  128.32
 -31  23   0   42.39  112.37
 -28  29  -9   69.54   94.39
 -27   8   4   41.33   92.54
 -26  28  -9   16.22   93.51
 -25  27 -10   34.81   88.05
 -23  19   0  318.07   90.78
 -22  16   1  111.22   92.54
 -21   9   3  -10.84   83.99
 -20  24  -5   67.69   83.02
 -11  17  -4   82.05   66.81
 -10  -5   4   39.22   53.50
 -10  12  -1  932.28   87.78
  -9   9   0 1310.54  106.29
   9  -2 -10  -19.30   74.21
  10 -14   0 1365.54  115.45
  11  -5  -5  -79.41   76.50
  12 -14  -1  953.96  101.79
  19 -17  -9   10.05  100.65
  20 -29  -2   14.37   99.06
  20 -19  -9  -43.89   99.33
 -38  20   2    0.00   95.54
 -34  31  -5  -36.05  102.85
 -33  15   3  -83.29  114.04
 -30  30  -9   58.61  100.12
 -29   9   4  -25.73  108.84
 -25   7   4   58.70   78.09
 -25  15   2   51.03   99.24
 -24  27  -9    0.00   85.84
 -23  26 -10  -40.01   84.34
 -19  -3   5   82.67   65.92
 -18  21  -3  337.73   80.03
 -18  22  -4  -28.20   82.32
 -13  20  -9  -51.56   68.92
   8   0  -7   24.94   58.96
   9 -23   2  140.66   78.09
  11 -30   2  102.68   84.52
  13 -20   0  239.81   91.66
  13 -16  -1  335.61   95.62
  15 -40   1  -71.30   83.99
  15 -37   1  -42.04  105.23
  15 -20  -1  219.36  110.34
  20 -39  -1  -32.52  105.14
  20 -25  -3   51.65   95.71
  22 -28  -4   24.77  124.09
 -36  30  -3  -60.55   98.53
 -34  28  -2   47.50  115.45
 -33  24   0  -42.39  115.19
 -31  10   4  -26.88  120.30
 -28  29  -6  102.76  100.56
 -26  28  -6  -32.34   92.10
 -23   6   4   57.90   80.03
 -21  18   0  190.28   89.28
 -20  15   1  104.61  105.14
 -20  21  -2  130.70   86.99
 -17  23  -7  -49.97   84.87
  -8  16  -6   26.53   54.47
  -3  11  -5   68.13   41.16
   5 -22   3  136.08   65.92
   7 -29   3   -4.58   81.96
   7   1  -9   -7.84   69.71
  11 -16   0  687.09   88.31
  12 -18   0  530.65   94.13
  14 -18  -1  645.22  114.75
  21 -34  -2  -41.86  121.62
  22 -32  -3   33.93  121.10
  23 -29  -5   -2.47  123.92
 -38  12   4   -1.76  110.61
 -34  22   1   99.33  130.53
 -30  30  -6   85.67  101.44
 -28   3   5   75.00  115.54
 -26   2   5 -121.80  116.16
 -24  27  -6  -33.93   99.94
 -23  14   2  216.90   87.43
 -22  26  -9  -52.26   91.31
 -16   1   4  231.26   68.13
 -15  16  -1  328.91   93.07
 -14   4   3  457.32   83.90
   4  -5   0 1036.89   83.11
  13 -11  -3   62.57   82.05
  15 -11 -10  -74.91   92.45
  15 -10  -8   16.30  102.68
  19 -23  -3  102.85   99.77
  22 -24  -8   -2.73   98.53
 -35  16   3   -9.08  112.46
 -33  11   4  148.24  119.69
 -33  19   2    5.82  114.84
 -32  31  -6  -28.03  107.43
 -28  24  -1   82.14   86.99
 -27  29  -8   35.08   90.34
 -26  23  -1  207.11   99.50
 -24   1   5   28.03   96.24
 -21  25 -10    1.32   82.05
 -19   8   3   29.70   92.98
 -13  10   1  222.98   72.62
 -13  20  -6   21.06   64.43
  -3   9  -3   45.12   36.05
   3  -7   1 2617.83  177.77
   3   3 -12  -26.62   64.69
   4 -13   2  112.11   48.65
   8 -21   2   36.49   73.86
  12  -9 -12  -30.14   93.77
  13 -27   1   88.13   85.49
  13  -9 -11  -39.31   92.54
  13  -7  -7   -8.55   75.88
  16 -29   0   14.72   93.33
  17 -34   0   -4.05  118.72
  23 -33  -4    7.49  117.83
  23 -28  -6   37.46  116.69
  23 -27  -7   14.19  104.00
 -36  23   1   95.27  107.35
 -36  29  -2  -21.33   98.71
 -35  25   0   12.34  124.18
 -30  25  -1   23.97   98.53
 -29  30  -8   82.40   99.94
 -25  28  -8   17.98   90.25
 -24  22  -1  159.96   91.22
 -22  26  -6   38.78   87.52
 -21   5   4  106.82   76.85
 -21  13   2  -27.76   91.31
 -18  23  -5   47.86   75.53
 -11  18  -5  234.35   67.33
 -10  18  -7  -51.56   59.23
   4   3 -11   18.86   60.81
   6  -5  -1  874.20   83.81
  11 -33   2  -11.37  110.61
  12  -6  -6  151.50   72.18
  14 -32   1    0.88  101.27
  16 -13 -10   64.60   90.60
  19 -34  -1   -4.85  128.32
  19 -27  -2    9.78   94.39
  21 -26  -4   22.12   92.45
  21 -22  -8  -18.24   98.80
 -37  17   3   40.54  105.76
 -34  32  -6   47.42  102.76
 -32  26  -1   21.86  115.54
 -31  31  -8  -58.52  103.82
 -23  27  -8   50.85   89.90
 -19  17   0  152.47  107.43
 -18  20  -2   40.45   77.03
  -6  13  -4  218.57   61.25
   1 -24   4   13.22   61.52
   4 -20   3  123.03   59.58
   7  -2 -12   14.63   74.47
   8  -2 -11    0.71   71.92
   9  -7  -2  717.05   76.15
  12  -8  -4  111.49   81.79
  14 -13  -3  272.51   93.69
  16 -12  -8   55.08  108.67
  17 -40   0   48.65  103.38
  17 -37   0  -41.69  111.93
  18 -21  -3  308.56   97.48
  21 -37  -2   31.64  115.37
  22 -27  -5   74.83  117.04
 -40  13   4  -13.04   93.95
 -37  26   0   17.89   99.41
 -35  12   4  -16.57  100.82
 -35  20   2   87.16  124.09
 -22   0   5   -8.64   78.62
 -22  21  -1  103.82   88.22
 -20  25  -9    8.37   81.44
 -18  14   1  817.17  110.61
 -16  20  -3   -9.17   75.62
 -16  21  -4  106.20   82.14
 -14   8   2  163.84   71.65
 -13  19 -11  -66.98   64.69
   7 -19   2  342.31   82.67
  10 -28   2   91.92   78.53
  11 -36   2   40.54  112.19
  12  -6  -9   -0.62   76.76
  13 -11 -12  -33.76   90.95
  14 -41   1  -14.81  105.94
  14 -11 -11  -19.48   90.60
  17 -19  -3   97.48   83.99
  20 -20  -8    0.00  105.76
  21 -30  -3   -9.61  112.19
  22 -35  -3   44.15  104.09
  22 -25  -7  -17.27  105.58
 -38  24   1   16.83   99.41
 -34  27  -1  -39.40  107.88
 -20  25  -6    0.00   78.62
 -12  19 -10   22.21   60.64
   1 -14   3  240.69   52.97
   3 -18   3    8.28   59.67
   5 -15   2  377.83   65.66
   6 -17   2  209.93   81.88
   7   0  -5 1149.52  101.00
  14 -35   1  -35.96  125.06
  15 -15  -3  106.73   99.59
  16 -17  -3  -83.64   89.19
  17 -27  -1   56.23   95.01
  17 -14  -8  161.28  107.17
  18 -25  -2   30.23   96.68
  18 -16  -8   -9.61  107.61
  19 -37  -1  -24.15  117.22
  19 -18  -8  -13.93  108.58
  20 -32  -2   47.86  122.95
  20 -24  -4    8.20   86.55
 -37  13   4  -28.03   99.06
 -37  21   2  -43.89  117.22
 -21  26  -8   23.00   79.85
 -19  12   2  370.16  106.73
 -19  24 -10  -23.44   79.23
 -17  -4   5  111.49   60.72
  -8  15 -11   -5.29   40.63
   6 -27   3   59.67   72.89
  10  -3  -8  114.84   75.62
  12  -7  -5  146.21   80.64
  14 -38   1    7.32   93.25
  14 -13 -12  -47.33   93.33
  14  -9  -7  -14.37   79.41
  15 -27   0   46.45   89.28
  15 -13 -11  -97.74   95.89
  21 -25  -5   29.88  115.19
  22 -31  -4   31.90  125.15
 -39  18   3    0.00  100.91
 -36  28  -1    0.00   97.03
 -30  15   3   74.91  101.09
 -28  14   3   40.19   87.43
 -26  13   3   19.48   82.05
 -19   4   4  126.65   75.35
 -17   7   3  297.80   90.60
 -15  22  -7   16.83   72.89
 -12  12   0  757.86   86.28
   2 -16   3   20.18   59.75
   2   6 -10  -25.21   47.33
  10  -4 -10  -23.27   74.47
  15 -15 -12   -1.06   99.24
  16 -32   0  -14.19   99.94
  16 -15 -11   37.19  101.79
  17 -17 -11  -26.26  105.76
  21 -23  -7  115.54  109.11
 -32  16   3   -4.32  108.67
 -31  29  -3   14.89  111.05
 -31  30  -4  -52.35   99.77
 -30  31  -7    9.34   98.71
 -29  28  -3   -0.88  118.28
 -29  29  -4  -41.78  103.91
 -27  27  -3   31.99  112.55
 -27  28  -4   63.46  110.43
 -24  12   3   -2.29   73.86
 -20  20  -1   77.12   87.16
 -17  16   0   67.42   88.49
 -16  22  -5   21.77   72.97
 -14  -7   5  259.64   54.82
 -11  15  -2   94.48   75.44
  13 -10  -4  327.24   92.98
  18 -32  -1   25.47  108.05
  19 -22  -4   30.14   84.08
  20 -28  -3   23.97   88.40
 -39  22   2  -21.68  105.58
 -33  30  -3   79.14  105.41
 -33  31  -4  115.98   99.59
 -32  32  -7  -26.70   99.41
 -31  22   1   60.55  109.20
 -30  11   4   31.11  116.51
 -29  21   1   -1.76   86.46
 -28  10   4  -10.75   94.57
 -27  20   1   85.40   85.40
 -26   9   4   49.53   79.06
 -25  26  -3   -3.35   94.39
 -25  27  -4  -41.16  106.91
 -20  -1   5   34.64   64.51
 -18  24  -9   -2.82   74.30
 -13  15  -1  487.64   83.73
  13 -30   1    0.09   81.08
  13  -8  -6   55.61   73.42
  13  -8  -9   52.09   91.84
  15 -11  -7   22.47   86.99
  17 -23  -2   49.35   84.61
  20 -23  -5   41.42   99.33
  20 -21  -7  -14.98  111.84
 -39  14   4   72.53  100.30
 -34  17   3  -27.06  116.42
 -32  12   4   20.89  120.83
 -31   6   5  132.38  106.55
 -29   5   5  132.91  103.64
 -27   4   5   16.66  109.02
 -25  19   1   10.14   85.23
 -18  24  -6   25.56   78.35
 -16  19  -2  110.87   89.98
  -6  14  -5  -21.59   45.04
   0 -22   4    8.11   56.23
   9 -26   2   97.48   82.32
  10 -31   2    1.32   88.13
  11 -23   1  193.81   84.26
  14 -25   0    0.00   82.14
  16 -41   0  -31.02  102.50
  16 -35   0  -42.83  118.80
  16 -25  -1  -14.01   80.82
  18 -20  -4   86.37   86.72
  19 -30  -2   87.43   95.54
  19 -19  -7    7.40  110.17
  21 -33  -3   13.22  127.88
 -35  31  -3   30.49  100.03
 -35  32  -4  -36.22  104.70
 -33  23   1  149.03  123.12
 -32  25   0  -41.42  123.21
 -31  28  -2  -43.71  110.87
 -31  31  -5  -18.42  104.44
 -30  24   0  -26.18  105.67
 -29  27  -2   76.50  121.18
 -29  30  -5  -50.59   92.10
 -28  23   0   19.92   93.60
 -27  26  -2   14.63   95.45
 -27  29  -5   -5.11   99.24
 -26  22   0  107.43   88.22
 -24   8   4   -8.81   79.76
 -23  25  -3   43.19   81.44
 -23  26  -4    8.73   90.95
 -22  11   3   37.99   77.03
 -19  25  -8  -16.30   76.41
 -16  13   1  363.81   89.63
  -8   6   1 1369.42  105.50
   8  -4  -3  327.86   57.99
  10  -9  -2   64.34   59.31
  13  -9  -5  -15.95   72.00
  14 -12  -4   68.92   94.30
  16 -38   0   31.20  105.06
  16 -13  -7    9.43   86.81
  18 -35  -1   11.37  123.47
  18 -17  -7  -17.45  106.82
  20 -22  -9   87.87   97.92
  21 -29  -4  127.79  117.39
  22 -30  -5    6.70  104.61
 -36  18   3    0.00  108.32
 -35  24   1   35.87  110.25
 -34  13   4   14.54  100.82
 -33  29  -2   40.28  102.59
 -33  32  -5  -45.21  107.26
 -30  19   2   75.71  101.62
 -28  18   2   49.88   96.24
 -26  17   2  136.87   95.10
 -25   3   5   -6.08   92.28
 -25  25  -2   42.66   80.03
 -25  28  -5   19.30   99.41
 -23  18   1   29.97   80.55
 -14   0   4  621.43   83.46
 -14  20  -4   84.70   67.95
  -5  -5   3  581.24   46.45
   6 -30   3    0.00   89.81
   6   2  -8   10.84   57.73
   8  -4 -12  -10.22   78.88
   9  -4 -11  -32.61   75.79
  10 -34   2  -24.94  110.87
  14 -10  -6  211.52   88.84
  15 -14  -4   18.33   80.29
  16 -21  -2   95.71   80.73
  17 -18  -4  105.32   88.22
  17 -15  -7  -26.79  100.47
  19 -26  -3  167.98   95.18
  19 -21  -5   -6.61   88.84
 -34  26   0  -16.66  114.57
 -24  21   0  201.74   84.78
 -22  27  -7   10.14   85.14
 -18  19  -1   48.74   97.39
 -17  11   2  268.37   91.04
 -17  23 -10   56.32   71.74
 -14  19  -3  213.02   74.91
   0   6 -12   22.91   55.70
   5 -25   3   53.06   70.33
   9  -2  -7   76.85   58.70
  11  -6 -10    0.00   79.41
  13 -39   1  -54.38   97.74
  13 -33   1  -30.23  100.74
  14 -10  -9  118.10   91.84
  15 -30   0    0.00   84.08
  16 -16  -4  286.96   87.08
  18 -38  -1  -10.75  104.97
  19 -20  -6  -10.58  100.91
  19 -20  -9   -2.47  101.53
  22 -29  -6   -6.08  109.99
 -38  19   3   -4.94  101.53
 -37  25   1   53.76  110.25
 -36  14   4   18.68   99.06
 -35  30  -2   -5.11  104.35
 -24  16   2  -69.54   81.61
 -23  24  -2   40.54   85.75
 -23  27  -5  -40.45  107.61
 -22   7   4   71.21   77.03
 -21  24  -3  495.75   94.83
 -21  25  -4    0.00   81.26
 -17   3   4  310.49   69.80
 -12   3   3  366.28   71.39
 -11   9   1  721.20   76.76
  -9  16  -4  253.03   67.77
  -7  15 -10   12.16   37.54
   0   6  -3  292.78   24.59
   6   1 -10    7.84   65.48
   8  -1  -6   15.86   53.50
   8  -1  -9  -24.85   78.97
  10 -21   1  375.36   90.16
  13 -36   1  -11.63  114.04
  15 -23  -1  126.82   75.44
  15 -12  -9  -29.52   91.57
  18 -19  -5    7.14   86.37
  18 -18  -6  124.97   86.37
  18 -18  -9  -48.03   95.62
  21 -25  -8  -30.49  100.91
 -36  27   0   64.87  112.90
 -23   2   5  -11.55   75.97
 -11  19  -6   48.47   57.82
 -11  19  -9  -18.24   59.14
  -5   8  -1   76.15   43.71
  -4  13  -8   12.25   31.64
   7  -7  -1 1136.04   93.25
  11 -11  -2  568.20   78.88
  11  -5  -8  -17.71   84.52
  12 -28   1   -0.97   81.96
  15 -12  -6  115.98   83.64
  16 -14  -9   23.27   86.28
  17 -17  -5  318.78   93.86
  17 -16  -6  -15.34   78.26
  17 -16  -9   -6.17   88.66
  18 -28  -2   83.11   81.44
  19 -33  -2   48.03  121.62
  20 -31  -3  -52.26  111.14
 -38  15   4  -14.37   96.59
 -31  27  -1   44.33  121.10
 -29  26  -1   87.96   91.92
 -22  20   0  121.54   89.19
 -21  17   1  454.86  102.23
 -20  10   3   19.74   76.76
 -15  15   0  314.20   82.67
 -11  -3   4  345.22   60.72
  -9   4   2 1264.45   99.68
  -5   3   1 1044.03   88.66
   2   0  -1 1023.93   69.89
   4  -9   1  650.25   62.84
  14 -17  -2  761.30  106.20
  16 -15  -5  149.03   90.95
  16 -14  -6   93.25   76.85
  18 -24  -3   54.03   93.42
  20 -27  -4    0.00  100.47
  21 -28  -5  126.12  114.66
 -33  28  -1   71.83  107.17
 -31  32  -6    0.53  101.53
 -31  32  -9    0.00  112.11
 -29  31  -6   -2.47   98.71
 -29  31  -9   49.18   89.72
 -27  25  -1  106.91   82.76
 -27  30  -6    9.78   88.66
 -22  15   2  179.26   79.94
 -21  23  -2  110.70   83.11
 -20  26  -7   28.73   78.97
 -18  -2   5   41.95   59.31
 -16  23  -6   52.00   78.53
 -15   6   3  150.71   76.94
 -14  21  -5  295.25   69.89
 -12   7   2  275.42   63.19
  -9   0   3  201.03   47.68
  -8  11  -1  290.31   52.62
  -5  14  -7    5.02   35.78
   1   6 -11   -5.55   48.65
   8 -24   2   11.90   73.50
  12 -13  -2  299.39   81.26
  13 -15  -2  609.53   92.54
  20 -23  -8   17.36   93.07
  21 -32  -4   70.77  120.92
  21 -26  -7   17.36  100.21
 -38  23   2  -11.02   93.25
 -35  29  -1   92.63  110.17
 -33  33  -6  -36.31   93.69
 -27  30  -9   -6.70   87.34
 -25  24  -1   10.40   88.75
 -21  26  -5   23.00   92.63
 -16  23  -9   56.05   68.92
 -13  21  -7   14.72   67.69
  -1 -20   4   18.33   47.77
   4   1 -12  -32.96   68.48
   5  -7   0   -3.88   53.67
   9 -29   2   26.18   72.45
   9 -19   1  465.34   90.07
   9  -6 -12   45.30   84.87
  10  -6 -11   -1.85   80.99
  12  -8 -10   23.71   78.26
  15 -33   0  -30.93  100.82
  17 -33  -1    0.00  107.70
  18 -20 -10  -15.16  102.50
  19 -36  -2   36.13  106.11
  21 -27  -6   34.28  111.67
 -33  18   3   -8.55  120.21
 -31  17   3   73.68  107.88
 -30   7   5   44.95  102.41
 -29  16   3   82.93   90.34
 -27  15   3   19.04   85.14
 -25  29  -6    0.09   87.87
 -21   1   5   30.41   70.59
 -19  23  -3  117.13   78.09
 -19  24  -4   -4.49   75.18
 -17  24  -8   59.58   72.53
 -15  -5   5   74.47   52.88
 -14  18  -2  111.14   81.35
   4   4  -6    4.05   36.66
  12 -40   1    0.00   94.92
  12 -21   0  229.41   83.81
  15 -39   0   25.21   93.86
  15 -36   0  -54.03  114.57
 -32   8   5   50.59   99.50
 -32  33  -8    3.79  109.73
 -31  13   4  -42.30  111.84
 -30  32  -8    2.73   93.33
 -29  12   4   33.49  103.82
 -28   6   5   93.95  102.41
 -28  31  -8   18.77   91.13
 -25  29  -9  -20.36   79.67
 -20   6   4   78.97   79.85
 -20  19   0   59.58   82.58
 -16  18  -1  186.93   91.75
 -14  12   1  747.28   85.05
  -9  17  -5   14.54   52.53
   5   1 -11    2.29   64.43
  12 -31   1  -38.51   83.73
  12  -7  -8    8.11   85.14
  14 -28   0  109.02   82.05
  17 -39  -1  -21.24   97.48
  17 -36  -1   31.29  113.43
  17 -26  -2   48.56   84.43
  17 -22  -3   26.79   77.91
  17 -18 -10   30.85   98.80
  19 -25  -4   -2.82   78.79
  19 -21  -8   46.45   94.57
  20 -34  -3    0.00  121.89
  20 -26  -5   78.53  103.64
 -35  19   3  -34.20  110.78
 -33  14   4    3.53  107.08
 -27  11   4   13.84   85.67
 -25  14   3   96.15   84.17
 -24  28 -10   41.69   83.46
 -23  23  -1  275.06   83.64
 -19  16   1  437.05  103.47
  -7   8   0  684.71   71.56
   4 -23   3   77.20   68.83
   5 -28   3  -44.33   79.94
   5   3  -7   17.71   45.39
   8 -17   1   75.53   71.39
   8  -3  -4   97.39   54.73
   9 -35   2   55.70   95.62
   9 -32   2   -6.79   99.94
   9  -6  -3   24.06   51.03
  10  -8 -12   18.68   86.28
  11 -26   1  136.43   75.18
  13 -19  -1   25.56   85.49
  16 -16 -10   -9.08   95.01
  19 -29  -3   14.45   89.54
  20 -24  -7   48.39  106.38
 -35  15   4   46.62   99.94
 -32  24   1   27.85  118.72
 -30  23   1  -36.40   92.89
 -26  30  -8   16.22   85.75
 -23  28  -6  -44.33   87.16
 -20  14   2   86.99   94.66
 -19  22  -2  215.05   78.17
 -18   9   3   -2.20   93.86
 -15  10   2  464.64   86.28
 -11  14  -1 1613.72  129.56
 -10  11   0  461.29   62.13
  -6  11  -2  588.11   60.72
   5 -11   1  109.20   43.71
   8  -9  -1  183.49   47.77
   8  -2  -5   98.97   63.19
  10  -4  -7   55.88   62.31
  11  -8 -11  -51.56   82.58
  12 -37   1    3.00  102.32
  12 -34   1  118.54  103.29
  18 -31  -2   61.69  103.73
  18 -19  -8   77.20  103.82
  20 -25  -6   33.76  109.99
  21 -31  -5   27.59  111.05
 -37  20   3  -80.38  100.30
 -34  25   1   80.99  107.26
 -32  31  -3  124.89  101.18
 -30  30  -3   49.09  104.17
 -28  22   1   59.84   80.82
 -25  10   4    7.58   78.88
 -23  28  -9   30.85   79.85
 -19  25  -5  -25.65   77.29
   5  -2  -2  374.04   48.74
   7 -22   2  138.55   68.83
   9  -3  -9  -50.85   80.91
  11 -19   0  247.92   86.72
  12 -17  -1  429.30   91.04
  13  -9  -8   18.07   94.48
  16 -20  -3  184.82   81.26
  20 -30  -4   45.65  111.49
 -37  16   4  -12.07   95.01
 -34  32  -3   -7.23   96.24
 -33  22   2   10.40  119.42
 -32  32  -4  -68.04   97.83
 -31  21   2   14.19   92.45
 -31  26   0   41.25  116.25
 -30  31  -4  -64.95   95.80
 -29  20   2   56.41   89.01
 -28  29  -3  -39.92  109.64
 -28  30  -4  -44.42   93.69
 -26  21   1  -43.54   83.99
 -24   4   5   69.98   77.91
 -23  13   3   72.97   80.11
 -18  25  -7    8.11   77.38
 -10 -12   5   87.08   27.15
  11 -10 -12  115.37   98.97
  12 -10 -11   15.78   86.99
  15 -16 -11   -9.78   93.86
  17 -17  -8    7.49  105.06
  18 -23  -4   66.19   82.14
  19 -24  -5   13.84   96.86
  19 -22  -7   16.13  107.08
 -39  21   3   29.79   88.22
 -36  26   1   20.18  109.73
 -34  33  -4    6.87   96.77
 -33  27   0  132.11  106.99
 -29  25   0  -37.63   92.01
 -27  19   2   34.64   87.25
 -26  28  -3  -35.08  104.09
 -24  29  -8  -46.62   80.29
 -22  27 -10   69.98   79.67
 -17  22  -3  256.47   79.32
 -17  23  -4   30.23   73.77
 -15  22 -10   10.22   62.57
 -12  18  -3   25.21   74.65
 -12  19  -4  205.09   62.22
  -9  14  -2    0.00   54.03
  -7  -8   4  119.42   32.96
  -7  16  -8    8.20   49.71
  -1   9 -10   32.79   35.61
   9 -11  -1  688.06   73.42
  11 -15  -1  311.02   71.12
  12 -12 -12    1.41   88.13
  13 -14 -12  -22.47   95.18
  13 -12 -11   37.37   86.99
  14 -40   0    0.00  101.71
  14 -31   0   17.10   83.90
  14 -14 -11   14.01   98.36
  14 -11  -8   61.96   95.36
  15 -26  -1  148.77   79.58
  16 -31  -1    0.00   80.99
  16 -24  -2   18.77   79.76
  16 -15  -8    0.00  102.41
 -39  17   4   79.58  100.03
 -35  28   0  -12.43  101.53
 -31  33  -7  -29.08  103.38
 -30  29  -2  -54.29  114.04
 -29  32  -7   52.44   92.98
 -28  28  -2   24.50  106.47
 -27  24   0   -7.84   80.38
 -26  29  -4   24.24  109.90
 -23   9   4  201.30   84.70
 -21  27  -6   14.89   83.81
 -18  18   0  623.81  102.85
 -15   2   4  142.07   68.39
  -8  17  -7   20.54   48.12
  -6   1   2 1189.01   87.96
  -2 -18   4   24.68   42.48
   6  -9   0  504.30   61.78
   7  -1 -10  -22.39   70.42
   8 -27   2  -25.38   72.62
   9  -3  -6   12.25   57.46
  10 -17   0 1211.39  116.34
  10 -13  -1  261.32   62.49
  13 -26   0   42.13   81.26
  15 -18  -3   20.62   82.76
  15 -13  -8  -89.81  114.93
  18 -27  -3   17.80   84.43
  19 -32  -3    5.55  107.61
 -37  29   0   39.22   97.48
 -32  33  -5  -15.86  101.53
 -30  32  -5  -23.80   95.89
 -27  31  -7   -3.70   94.83
 -24  20   1   -7.32   86.72
 -19   0   5  206.94   65.31
 -18   5   4   71.74   63.63
 -13  14   0  286.70   66.10
  10  -8  -3  119.07   57.82
  14 -37   0   -7.49  102.06
  14 -34   0  -33.76  112.46
  18 -37  -2  198.65  113.78
  18 -20  -7   37.02  109.64
  20 -33  -4   -8.99  109.90
 -34  34  -5    6.17   91.04
 -28  31  -5   11.99   90.87
 -26  27  -2  -14.45   90.69
 -25  18   2  105.23   86.37
 -25  23   0   45.74   81.26
 -24  27  -3   16.66   87.52
 -21  27  -9   53.23   78.00
 -18  13   2  334.73   88.13
 -17  15   1  392.28   92.98
 -14  22  -6  -28.03   63.19
   3 -21   3  154.67   59.93
   4   1  -3  278.68   34.55
   7   0  -8  163.75   61.43
   9 -15   0  389.29   66.19
  10 -24   1  248.62   80.73
  11 -29   1   10.93   78.79
  11  -6  -7   44.07   70.24
  14 -16  -3   85.23   95.36
  16 -34  -1   -8.02  104.88
  17 -29  -2   56.49   79.41
  17 -21  -4  274.98   89.98
  18 -22  -5  -41.86   80.11
  18 -21  -9   37.10   92.89
  19 -28  -4  -20.45  103.73
  20 -29  -5   32.52  110.52
 -33  10   5   14.98   91.22
 -31   9   5   58.78  103.73
 -29   8   5    1.94  100.74
 -24  28  -4  -43.54   96.51
 -22   3   5   40.19   67.42
 -22  28  -8   48.65   80.99
 -21  12   3   -4.94   74.38
 -17  21  -2  199.80   72.00
 -16  -3   5  147.62   57.29
 -15  23  -8   33.67   67.86
  -3   8  -2  660.21   53.85
   5  -1 -12  -33.23   70.68
   6 -20   2   28.03   72.18
   7 -11   0  920.02   79.58
   8 -13   0  646.72   73.33
  10  -5  -9    0.00   81.70
  11 -38   1   49.80   96.86
  11 -10  -3  572.07   80.82
  16 -37  -1   16.48  104.35
  19 -35  -3   -3.44  100.74
  20 -27  -7   50.06   99.15
 -35  11   5  -21.77   94.48
 -32  15   4   65.75  111.05
 -32  19   3   97.74  103.64
 -32  29  -1   -9.96  116.07
 -30  14   4   70.59  100.91
 -30  18   3   -8.81   93.07
 -26  30  -5  -56.58   92.54
 -25  30  -7   17.10   80.99
 -22  19   1  141.28   84.96
 -19  21  -1   24.50   76.94
 -17  24  -5  112.72   69.89
 -14  17  -1  884.77  103.82
 -13   5   3  292.51   68.57
 -12  -1   4  169.04   60.99
 -12  20  -5   75.88   58.96
 -11 -10   5  110.17   34.28
 -11  18 -11   13.40   46.89
  -4   5   0  911.04   72.09
   4 -26   3   91.75   66.19
   6  -1 -11   25.47   67.07
   8 -33   2   37.72  110.78
   8 -30   2    0.00   77.29
   9  -5  -4  388.49   68.39
  12 -12  -3  909.45  104.35
  13 -14  -3  281.06   82.67
  15 -22  -2    7.76   75.97
  17 -19  -9   -0.62   84.17
  17 -18  -7   -5.20  103.38
  20 -28  -6  -10.66   96.07
 -34  16   4    0.00  101.18
 -34  20   3  -68.04  113.43
 -34  30  -1    2.82  104.17
 -30  28  -1   61.87  113.69
 -28  17   3  138.02   85.05
 -27   7   5   -3.17   96.68
 -24  26  -2   59.75   81.52
 -23  17   2  107.79   75.09
 -23  22   0   75.62   78.09
 -21   8   4   32.70   70.77
 -16   8   3  453.98   84.26
 -12  17  -2   15.51   76.68
 -10  18 -10   28.29   43.63
  -6  15  -6   72.27   41.51
   9  -4  -5  160.76   72.45
  11 -35   1    0.00  110.52
  11 -32   1    0.00   95.10
  13 -41   0    0.00   83.90
  14 -24  -1  224.21   86.64
  16 -19  -4  189.75   78.35
  17 -25  -3   86.99   90.51
  19 -24  -8  -14.01   95.36
 -36  17   4  -37.54   96.77
 -36  21   3   39.66   99.94
 -36  31  -1  -41.69  102.94
 -28  13   4   92.80   82.05
 -28  27  -1  -28.82   99.41
 -22  26  -3   80.91   77.82
 -22  27  -4   10.31   92.80
 -20  26 -10    0.00   62.31
 -19  26  -6   41.42   75.53
 -14  22  -9    0.00   60.20
  -2   5  -1  970.08   74.12
  12 -24   0   10.75   71.39
  12  -8  -7   86.28   66.45
  13 -29   0    2.91   78.09
  16 -16  -7   24.77   88.49
  17 -32  -2    5.46  102.68
  17 -20  -5   66.10   83.46
  18 -30  -3   37.28  100.03
 -38  18   4   98.80   94.57
 -38  22   3   59.40   89.63
 -32  34  -6   12.69   95.98
 -26  16   3   62.75   82.40
 -26  26  -1  103.91   87.60
 -24  29  -5  163.93   96.95
 -23  29  -7   67.25   77.73
 -16  24  -7   -7.40   69.98
  -1 -23   4  -15.34   55.26
   4 -29   3   15.78   80.91
   8  -3 -10   85.31   70.15
  10  -5  -6  106.02   60.90
  11  -7  -9    9.69   83.29
  13 -10  -7   62.40   74.30
  15 -14  -7    5.55   83.99
  16 -17  -9   28.56   90.60
  19 -27  -5  -16.04  106.20
  20 -32  -5  -27.50  106.38
 -30  33  -6  -15.07   97.30
 -26  12   4  174.24   78.79
 -25   6   5   44.33   76.41
 -22  25  -2   -0.09   81.44
 -16  17   0   91.57   75.27
 -15  21  -3   74.47   66.36
 -13   9   2   47.59   60.55
 -12  11   1  125.77   53.85
  -9   8   1   54.73   44.07
   3   4 -10   12.07   52.97
   7 -25   2   69.10   73.42
   9 -22   1  105.06   70.95
  13 -38   0    2.20   92.54
  14 -20  -2   52.88   84.70
  14 -12  -7   69.10   77.65
  15 -17  -4   74.03   71.48
  15 -15  -9   99.50   91.39
  16 -27  -2   24.32   77.47
  17 -35  -2   75.88  115.63
  18 -26  -4  -11.37   88.40
  18 -22  -8   24.85   90.60
  19 -31  -4  -28.03  112.19
  19 -25  -7   45.74   92.19
 -35  27   1  109.29  109.02
 -33  26   1   51.91  105.32
 -31  25   1  -34.64   97.03
 -28  32  -6  -29.17   87.25
 -20  27  -8  -11.90   72.00
 -19  11   3   14.19   74.56
 -19  26  -9   87.43   73.59
 -15  22  -4  140.57   64.78
 -10   2   3  368.66   54.47
  -3 -16   4  143.04   36.13
  -2   9 -11  -41.07   40.28
   5 -18   2  222.54   67.86
  10 -39   1   14.01   87.78
  10  -7  -4 1447.15  121.98
  12  -9  -9  -18.68   90.42
  14 -13  -9    0.00   95.71
  16 -19 -10  -97.12   91.66
  16 -18  -5   68.66   80.03
  16 -17  -6  -52.44   84.52
  19 -26  -6   14.72  105.41
 -37  28   1    5.55   99.15
 -34  24   2   52.44  101.35
 -32  23   2 -170.10  106.99
 -30  33  -9  -22.74   94.57
 -29  24   1    5.82   79.94
 -24  25  -1   18.68   82.49
 -21  16   2  207.29   80.64
 -20   2   5   46.45   67.33
 -20  18   1   41.78   88.75
 -12  -8   5   25.12   39.31
 -11  20  -7   51.29   57.64
 -10   6   2 1038.92   90.07
  -9  18  -6   59.84   47.86
   1   4 -12    0.00   60.99
   2 -19   3   24.15   49.80
   5   2  -9  -26.18   64.07
   6  -3 -12   22.12   73.33
  10 -27   1    7.23   75.00
  13 -35   0   26.26  120.21
  13 -32   0   75.09   83.20
  13 -22  -1  161.99   80.91
  13 -11  -9  -11.55   91.39
  14 -15  -4   24.24   77.03
  15 -38  -1    0.00   99.59
  15 -32  -1    3.00   95.01
  16 -23  -3   80.91   86.55
  18 -33  -3   -8.55  108.49
 -36  25   2   47.59   95.36
 -30  22   2  -13.13  101.53
 -28  32  -9  -81.88   92.10
 -26  31  -6  -17.80   83.20
 -24  15   3    0.00   78.09
 -22  28  -5  -20.45   94.39
 -16  12   2  522.90   86.02
 -15  14   1  232.50   72.00
  -3  12  -6   58.78   27.76
   7  -3 -11   15.60   70.15
  10  -6  -5  135.81   71.56
  11  -7  -6  345.66   70.15
  15 -35  -1  -32.17  116.07
  15 -16  -5  104.88   77.56
  15 -15  -6   55.61   83.46
  18 -36  -3   -3.88  105.14
  19 -34  -4   91.22   99.41
 -36  13   5  -45.83   88.57
 -36  30   0   14.45   98.71
 -34  12   5    0.62   87.34
 -34  29   0  -28.47  101.97
 -33  33  -3   58.08   88.05
 -32  11   5  -30.05   90.69
 -32  28   0   33.23  111.14
 -31  32  -3  -58.34   93.33
 -31  34  -8   -0.88   99.59
 -30  10   5    0.00  103.56
 -30  27   0   29.08   93.51
 -28  21   2  123.56   81.52
 -27  23   1   23.62   84.87
 -20  26  -4   11.46   78.17
 -17  -1   5  115.81   58.34
 -17  20  -1   84.26   84.43
 -16   4   4  198.48   67.95
   6  -4  -2   95.98   42.30
   8  -2  -8    8.73   62.57
   9  -5 -10   -3.53   73.24
  11  -9  -4  738.38   90.16
  12 -11  -4   80.11   80.47
  13 -18  -2  433.97   91.22
  13 -13  -4   -0.44   84.78
  15 -17 -10   34.99   93.77
  17 -20  -8  -10.05  102.68
  18 -25  -5   61.25   85.05
  18 -23  -7  -31.90  105.67
 -33  34  -4    7.49  100.74
 -31  33  -4   25.03   87.60
 -29  31  -3    4.32   96.24
 -29  33  -8   80.73   98.18
 -23   5   5   15.16   68.39
 -19   7   4  247.48   71.48
 -15  20  -2   17.10   72.97
   2   4 -11   -1.59   56.23
   3   5  -8    4.49   44.24
   4   3  -5  751.51   67.25
   6   1  -7   17.54   49.44
   7 -34   2   -0.53   93.42
   7 -28   2   79.58   65.75
  10 -36   1   -2.03   97.83
  12  -9  -6   96.33   71.65
  13 -11  -6   98.45   76.50
  14 -14  -5  286.61   73.86
  14 -13  -6  -29.35   72.71
  16 -30  -2   54.82   88.93
  17 -28  -3   58.61   80.11
  17 -24  -4   96.15   76.68
  19 -30  -5   26.00  102.41
 -33  17   4   45.04  108.49
 -29  32  -4   58.61   85.93
 -28   9   5   55.35   91.48
 -28  26   0   44.95   88.49
 -26  20   2   56.93   76.85
 -26  31  -9   -5.82   80.73
 -25  22   1  -16.92   83.73
 -24  30  -6  -46.27   80.64
 -20  24  -2   89.10   72.00
 -17  25  -6  -19.57   69.71
  -7  15  -4  114.84   56.32
   3 -24   3   74.21   62.75
   7  -5 -12   77.91   76.85
  10 -33   1   60.99   98.62
  10 -30   1    5.64   73.24
  12 -27   0   24.41   76.50
  14 -17 -11   44.86   91.48
  14 -15 -10   47.77   87.69
  15 -25  -2   65.04   72.97
  18 -29  -4  -39.40   95.36
  18 -24  -6   -7.14  110.08
 -37  19   4    1.50   92.36
 -35  18   4    0.18   94.83
 -35  22   3   59.05  101.44
 -33  21   3   -3.44  102.32
 -31  16   4  -63.10  104.35
 -31  20   3    0.00  106.11
 -27  30  -3   67.77  103.82
 -27  32  -8  -50.94   85.23
 -22  14   3    0.00   73.59
 -22  24  -1  215.75   82.32
 -15  23  -5   28.64   65.13
  -9  13  -1  226.41   53.59
   4 -16   2  332.09   62.93
   7 -31   2   67.60   98.62
   8 -20   1  347.95   83.55
   8  -5 -11    2.38   79.94
  12 -39   0  -13.04   86.55
  12 -20  -1  275.42   95.36
  13 -13 -10  -47.33   90.07
  15 -21  -3   99.94   81.70
  16 -18  -8   19.12   99.68
  17 -22  -9  -19.04   89.72
  19 -29  -6   36.05   94.04
 -37  23   3  127.97   91.48
 -32  35  -7   -8.55   98.36
 -29  15   4  -50.32   98.80
 -27  31  -4  -50.15   87.69
 -26  25   0    0.00   74.47
 -22  10   4  319.31   75.18
 -19  15   2  211.70   84.87
 -19  20   0   59.05   84.70
 -18  25 -10  -35.78   66.45
 -10  17  -3  337.11   70.77
 -10  18  -4   69.45   55.35
  -8  -6   4   16.48   36.66
  -6  -3   3  150.00   31.20
   6 -23   2    0.00   63.19
   8  -7 -12  -93.51   87.16
  12 -16  -2  498.31   87.43
  13 -15 -11  -30.49   90.07
  14 -39  -1  -46.45   93.25
  16 -36  -2    5.55  106.47
 -33  35  -5    0.00   90.87
 -31  34  -5  -16.30   96.86
 -30  34  -7   27.76   97.03
 -29  19   3   -3.00   84.78
 -26   8   5   31.82   82.40
 -20  27  -5   23.80   80.38
 -18  17   1  267.93   85.31
 -18  26  -8    2.29   66.63
 -13  -6   5   83.11   43.19
 -13   1   4  124.09   61.52
 -12  16  -1  604.15   81.44
 -11  13   0  103.82   58.08
   9  -9 -12  -74.12   84.78
   9  -7 -11   32.34   74.47
   9  -4  -8   43.36   65.13
  10 -11 -12  -40.72   86.46
  11 -13 -12  -35.52   90.34
  17 -31  -3  -10.14   95.89
  17 -23  -5   -8.90   82.40
  17 -21  -7   44.42  107.35
  18 -25  -8  -58.70   92.19
 -35  32  -1   42.66   87.25
 -33  31  -1   32.08  100.38
 -31  30  -1    0.09  110.08
 -29  33  -5  151.50   85.84
 -27  14   4   48.74   76.68
 -25  29  -3    9.78  107.70
 -24  19   2   21.06   83.55
 -24  30  -9  -19.12   76.24
 -23  21   1  -53.76   75.35
 -18  24  -3  224.21   78.53
 -17  10   3  379.77   85.67
 -14   7   3 1240.39  112.02
 -12  21  -6   24.06   51.47
  -6   5   1  797.78   74.65
   3 -27   3  -14.89   67.60
   9 -25   1    4.14   71.04
  11 -11 -11    5.02   81.52
  12 -36   0   10.93  100.03
  12 -30   0   29.44   75.97
  12 -13 -11   -3.44   88.57
  14 -30  -1  108.67   83.37
  15 -16  -8  108.58   99.59
  16 -22  -4  121.89   78.53
  17 -22  -6   47.06   96.86
  18 -32  -4  -43.27  106.47
 -28  33  -7    0.00   91.48
 -27  18   3   33.49   70.86
 -25  30  -4   14.45   89.37
 -25  31  -8  -12.96   78.35
 -24  24   0  118.28   83.73
 -22  29  -6   56.41   76.15
 -21   4   5  147.18   66.28
 -18  25  -4   17.19   63.72
 -14  16   0  143.39   69.63
 -13  21 -10   10.40   52.62
 -13  22  -8   14.89   58.08
  -8  10   0    7.84   41.60
   1 -17   3   -9.25   48.21
   5   2  -6    0.00   40.98
   7  -6  -2  106.11   41.51
   9 -37   1   29.61   93.42
  10  -9 -11  -17.89   78.79
  11 -14  -2  684.27   84.96
  12 -33   0    0.00  100.38
  14 -36  -1   25.73  104.53
  14 -33  -1   48.39  101.18
  16 -26  -3  119.51   78.17
  16 -20  -9  -52.26   85.14
  17 -34  -3  -73.77  102.06
  18 -28  -5    2.47   99.59
 -35  14   5   18.42   84.52
 -33  13   5  -21.59   94.83
 -29  29  -1  197.86  113.69
 -20  23  -1  141.54   75.35
 -17  25  -9  117.48   65.48
 -14  23  -7  -38.87   61.96
  -2 -21   4   40.45   46.98
   3 -14   2  639.85   64.95
  11 -40   0    0.44   92.98
  13 -25  -1   57.90   70.51
  14 -23  -2   76.15   78.09
  14 -19  -3  195.04   77.73
  14 -14  -8  155.38  101.44
  16 -19  -7   -6.52  100.30
  17 -27  -4  -20.27   87.08
  18 -26  -7   37.28   95.89
 -37  15   5    1.76   97.12
 -36  29   1    0.35   91.13
 -35  26   2    1.23  102.23
 -34  28   1  -31.82   94.57
 -33  25   2  109.55  111.75
 -32  27   1   72.45   99.68
 -31  12   5  -60.90  102.06
 -27  32  -5   22.03   86.99
 -24   7   5  134.23   75.79
 -18   1   5  190.63   60.81
 -18  23  -2   30.41   68.13
 -13  20  -3  118.89   60.64
  -9  18  -9   10.05   41.60
  -6  10  -1 1683.08  119.60
  -4 -14   4  125.24   28.47
  -4  12  -4   99.86   42.48
   6   0  -9  -20.36   73.50
  10 -12  -2  413.08   63.46
  10  -6  -8   21.59   75.35
  11 -18  -1  627.95   95.80
  15 -28  -2    7.40   82.93
  18 -27  -6  -60.20  103.82
 -39  16   5   -2.73   88.22
 -37  27   2  -18.42   88.75
 -31  24   2   46.27   99.50
 -30  26   1   25.47   99.86
 -27  28  -1  -51.56   94.13
 -26  32  -7  122.95   85.58
 -25  13   4   41.69   70.15
 -25  17   3   82.93   77.91
 -23  28  -3   25.56   80.82
 -22  18   2    8.90   76.24
 -15  19  -1  186.67   82.14
 -13  21  -4  122.15   63.10
  -7   3   2 1963.35  137.40
   2   2 -12  -20.80   64.95
   4   2 -10   30.05   53.85
   7 -18   1  649.63   80.99
   8  -8  -2  690.70   65.48
   9 -10  -2   92.19   53.94
  11 -25   0   14.54   67.42
  11  -8  -8    0.00   78.09
  12 -10  -8   58.78   90.16
  13 -12  -8  107.88  104.70
  16 -21  -5   29.88   70.86
  17 -23  -8   11.90   89.28
 -29  11   5   82.93  100.82
 -20   9   4   94.57   64.51
 -17   6   4   83.37   62.49
 -14  -4   5  171.07   49.80
 -14  11   2  671.14   84.43
 -10  16  -2  178.91   63.63
  -7  16  -5   69.54   41.78
   6 -26   2   42.48   62.40
   9 -34   1   14.01  102.32
   9 -28   1   30.49   72.53
  15 -20  -4  127.35   71.12
  15 -20 -10  -73.24   88.31
  15 -18  -9   60.20   89.28
  18 -31  -5   -0.71   98.00
 -36  20   4  204.65   93.95
 -35  31   0   29.26   84.17
 -34  19   4   24.50   88.13
 -33  30   0  144.63   93.51
 -29  23   2    0.09   72.97
 -28  25   1   62.84   78.44
 -25  31  -5   37.28   82.58
 -23  29  -4   25.21   97.92
 -23  30  -8   30.58   72.62
 -22  23   0   90.78   73.68
 -17  19   0  126.65   78.79
 -13  13   1  377.74   69.01
 -11   4   3 1409.34  109.64
 -10  19  -5  243.95   57.02
   6 -32   2   37.99   97.92
   7  -1  -7   53.85   52.17
   9 -31   1   28.38   81.79
   9 -18   0  163.13   72.80
  13 -17  -3  135.73   86.64
  15 -37  -2   19.65   99.41
  15 -31  -2  -48.39   77.29
  15 -17  -7  106.82   94.04
  16 -29  -3  -19.65   84.26
 -38  21   4   -2.73   83.90
 -32  18   4  -18.42  105.94
 -31  29   0   50.76   98.00
 -25  27  -1  130.17   72.27
 -22  29  -9  -45.65   72.53
 -18  26  -5   60.11   70.24
 -17  14   2  745.87   94.48
 -13  19  -2  111.40   72.45
  -7  13  -2  126.03   48.03
   2 -22   3   -8.55   54.55
   5 -21   2   99.50   56.23
   5  -1  -3  300.71   38.16
   6 -29   2   72.53   71.74
   8 -38   1  -30.05   89.10
  11 -37   0  -11.63   89.19
  15 -34  -2   -5.99   99.41
  15 -24  -3   31.38   80.29
  17 -30  -4   18.95   99.50
  17 -26  -5   61.16   86.37
  18 -30  -6   40.45  100.30
 -36  24   3  -72.27   96.51
 -34  23   3   28.56  106.91
 -34  35  -3  103.20   83.73
 -32  22   3  -42.66   96.42
 -30  17   4   77.82  100.21
 -27  10   5  -10.22   90.78
 -27  22   2   47.24   73.06
 -24  31  -7    3.44   74.91
 -20  28  -6  -27.85   75.00
 -16  16   1  536.91   92.63
 -15  24  -6   -4.05   61.87
 -11   8   2  585.56   68.22
  -9  -4   4   77.20   42.92
   2 -12   2  404.97   45.48
   3   2 -11  -12.96   60.81
  10 -16  -1   38.60   66.10
  13 -37  -1  -10.58   96.33
  13 -21  -2  -19.65   79.58
  14 -16  -9  -13.84   85.23
  16 -21  -8   18.07   88.05
  17 -24  -7   26.26   96.86
 -34  34  -2    0.88   83.46
 -32  34  -3  -23.62   87.78
 -29  28   0  -17.80   98.36
 -26  24   1   -2.91   68.39
 -23  12   4  -31.90   69.45
 -14   3   4  246.33   66.10
 -12  21  -9  -21.59   49.71
 -10  10   1  210.82   51.91
   7  -2  -9   -2.91   76.59
   8 -23   1  111.14   67.51
  11 -34   0    0.00  101.88
  11 -28   0   43.19   75.27
  12 -23  -1   83.81   68.57
  14 -18 -10   -9.61   93.16
  14 -15  -7   52.97   84.26
  15 -19  -5   50.76   76.24
  16 -35  -3    6.70  102.85
  16 -32  -3  -26.35  102.68
  16 -25  -4   30.93   81.52
  17 -33  -4   20.36   96.07
  17 -25  -6  -33.58  115.45
 -32  33  -2  -20.54   92.98
 -32  35  -4  -50.06   96.68
 -30  21   3   -8.37   96.24
 -30  33  -3   83.02   88.66
 -28  16   4    0.00   79.06
 -27  33  -6   83.64   84.70
 -22   6   5   38.60   65.75
 -21  27  -3  126.82   77.20
 -18  22  -1   36.58   71.30
 -16  23  -3  321.42   73.06
   6 -16   1   73.86   55.52
  11 -31   0   18.51   76.76
  12 -15  -3  256.56   85.23
  13 -34  -1   66.89  110.43
  13 -31  -1    8.81   73.33
  14 -26  -2  182.35   75.44
  14 -18  -4  116.86   76.41
 -38  17   5    0.00   89.28
 -36  16   5    0.00   82.49
 -34  15   5   68.48   94.13
 -30  32  -2  -60.28   88.57
 -27  27   0  172.92   78.17
 -23  26  -1  177.24   79.41
 -23  30  -5   76.68   83.90
 -21  28  -4   41.42   89.90
 -20  17   2  140.57   72.36
 -19   3   5  249.24   64.07
 -16  24  -4   41.69   59.67
 -13  22  -5   41.07   59.40
   0 -15   3  129.64   49.18
   3  -2  -1  436.17   38.87
   8  -3  -7  121.62   57.11
  13 -14  -9  -55.70   93.86
 -32  14   5  -24.06   87.43
 -30  34  -4   30.23   81.88
 -28  32  -3    0.00   90.69
 -25   9   5   15.69   69.01
 -25  21   2   29.26   73.42
 -20  22   0  130.17   72.00
 -16  25  -8   96.86   61.43
 -15  -2   5   63.90   48.56
   1 -10   2   71.30   30.49
   2 -28   3  -74.65   75.18
   2 -25   3   51.82   57.82
   3   0 -12    5.90   64.25
   5   0 -10   65.39   61.08
   8 -35   1    7.67   94.21
   8 -16   0  509.06   70.07
   9 -14  -1   49.80   53.23
  10 -38   0   12.34   83.55
  10 -23   0   61.16   65.84
  13 -16 -10  113.08   92.10
  13 -13  -7   38.51   71.21
  17 -29  -5   86.28  106.64
 -34  33  -1  -35.52   94.66
 -32  32  -1  -13.48   98.53
 -30  13   5   63.63   98.62
 -30  35  -8   24.59   89.01
 -28  31  -2  -31.20  103.91
 -24  23   1   -6.96   72.80
 -21  29  -8  -79.50   71.39
 -19  19   1  518.22   89.10
 -16  24 -10   -1.32   57.64
   4   3  -8  113.69   51.21
   6   0  -6  214.87   48.12
   8  -4  -9  127.62   80.38
  12 -12  -9    0.35   87.52
  14 -17  -5  152.29   72.89
  14 -16  -6   79.94   66.10
  15 -19  -8    8.55   88.49
  16 -24  -5    2.91   73.94
  16 -22  -7   18.07  103.20
 -36  28   2   16.83   94.30
 -32  36  -5   78.97   84.61
 -28  33  -4  -10.84   89.10
 -26  15   4    3.79   72.62
 -25  32  -6 -116.60   86.46
 -22  30  -7    3.88   68.30
  -7  -1   3  104.00   33.49
   5 -33   2   34.28   97.39
   9  -6  -9  -13.22   87.25
   9  -5  -7   85.49   57.64
  11 -13  -3   30.85   64.87
  11 -10  -9   16.66   84.08
  12 -38  -1  -78.62   88.31
  12 -19  -2  363.81   93.07
  12 -16 -11   35.52   89.98
  12 -11  -7  -19.12   67.69
  13 -16  -4  154.59   70.33
  14 -29  -2   35.96   73.15
  14 -22  -3    2.20   70.59
  15 -27  -3   94.57   82.85
  16 -28  -4  -35.52   82.23
  16 -23  -6   20.80   97.74
  17 -32  -5   85.14   90.16
  17 -28  -6  -57.02   95.89
 -35  30   1   79.94   96.68
 -34  27   2  -13.04  102.59
 -33  29   1   47.68   90.16
 -32  26   2   32.08  107.26
 -30  31  -1   16.92   95.80
 -26  31  -3  132.38   95.18
 -25  26   0   -9.61   77.38
 -21  11   4  218.66   70.07
 -20  28  -9  -17.10   68.04
 -18   8   4  123.30   62.13
  -5   7   0   31.64   43.63
   4   0 -11   15.51   62.22
   5   1  -5  251.36   51.12
   8 -32   1   -2.82   86.37
   8 -26   1   14.63   72.00
  10 -14 -12  -19.21   92.01
  10  -8  -9   25.47   82.93
  10  -7  -7  260.96   66.72
  11  -9  -7  103.56   63.28
  12 -14 -10  -60.81   83.81
  14 -35  -2    1.41   94.83
  15 -23  -4   -6.43   72.00
  15 -21  -9  -21.42   84.61
 -37  22   4    2.38   86.46
 -35  21   4   26.79   91.22
 -33  20   4   23.27   99.68
 -31  28   1  133.17  108.67
 -31  36  -7    8.11   87.96
 -30  35  -5   -4.32   87.34
 -28  12   5  -62.22   95.62
 -28  34  -8    0.53   76.68
 -27  33  -9   73.42   80.11
 -12  15   0  646.11   75.62
   0  -8   2  647.96   48.47
   4  -2 -12   23.36   67.95
   5 -24   2  -44.24   59.84
   6  -3  -3  580.71   59.23
   8 -12  -1  307.14   57.73
  11 -21  -1  572.34   88.84
  11 -14 -11   74.21   96.77
  13 -14  -6  -43.63   66.36
  16 -24  -8  101.88   87.52
 -30  25   2   11.10   90.60
 -28  30  -1   58.52  103.29
 -26  30  -2   65.57   98.00
 -26  32  -4   -2.82   87.08
 -23  20   2    5.38   76.76
 -21  25  -1  455.12   86.02
 -21  29  -5   17.54   73.06
 -19  26  -3  533.38   83.37
 -18  27  -6   51.38   66.19
 -15  18   0  212.49   75.09
 -13  18  -1   27.41   71.04
 -10  -2   4   37.54   44.60
  -4  13  -5   -6.08   30.67
   0   7 -10   30.67   43.98
   4 -19   2  175.30   66.36
   5 -30   2    7.76   80.73
   6  -2 -10  -18.07   63.46
   8 -29   1   69.89   66.19
   9 -12 -12    1.50   88.49
  10 -35   0  -13.04  110.43
  10 -11  -3  583.88   76.15
  13 -24  -2   63.72   75.79
  13 -15  -5   99.24   67.69
  14 -17  -8   61.78   93.77
  15 -30  -3   -3.00   81.88
  16 -34  -4   46.01   92.19
  16 -31  -4    9.87  100.82
 -37  26   3  -17.45   81.88
 -35  25   3   -6.08   86.55
 -34  32   0   19.57   93.25
 -31  19   4   -3.88   99.77
 -29  27   1   43.89   95.27
 -29  35  -7    6.26   88.66
 -24  14   4  154.67   69.63
 -23   8   5   84.78   64.78
 -16   0   5  301.42   56.41
 -16  25  -5   -0.79   60.72
 -15  24  -9   23.44   55.00
 -12   6   3  378.53   61.52
 -10  15  -1  382.68   61.61
  -3 -19   4   93.86   41.51
   5 -27   2  -13.22   62.93
   7 -36   1   44.42   89.37
   7 -21   1  524.75   85.93
   7 -14   0 1793.51  133.17
   8 -10 -12   -3.97   81.44
   9 -39   0  -44.42   83.73
  10 -26   0  112.11   72.27
  11 -12 -10  -50.06   85.67
  12 -35  -1  -18.33  104.97
  12 -14  -4   22.83   68.66
  15 -33  -3   54.55  102.68
  15 -20  -7   -8.11  103.47
 -37  18   5  -49.53   93.07
 -35  17   5  -19.30   84.96
 -33  24   3  -11.02  103.29
 -32  31   0   48.39  102.23
 -28  34  -5   54.91   86.46
 -22  22   1  148.42   80.55
 -20   5   5  100.74   62.57
 -19  27  -4  -11.81   63.63
 -15   5   4   32.34   64.51
 -15  13   2  493.02   83.99
   1 -20   3   20.62   49.88
   5  -4 -12    3.17   70.42
   5  -2 -11  -29.79   65.13
   7  -8 -12   10.31   83.90
   9  -9  -3  468.52   64.87
  10 -12 -11   64.60   86.02
  10 -10 -10   66.28   75.97
  11 -39  -1   46.18   86.55
  12 -32  -1   22.12   88.93
  12 -29  -1   82.85   68.74
  12 -12  -6   59.93   65.75
  14 -19  -9  -13.22   78.26
  15 -22  -5   59.93   71.65
  16 -27  -5   10.66  102.32
 -33  16   5   28.11   93.51
 -29  18   4  -33.14   90.69
 -28  24   2  -34.11   83.81
 -26  11   5  -55.17   79.76
 -26  33  -8   68.66   80.82
 -24  30  -3  -42.92   91.22
 -23  25   0   12.34   76.68
 -23  31  -6  -38.95   75.00
 -18  16   2  264.14   87.96
 -18  21   0   56.23   70.68
 -16  21  -1   46.09   70.07
 -11  19  -3   79.94   61.78
  -9  12   0  617.64   65.39
  -9  19  -7   28.64   45.30
  -8   5   2  721.28   63.37
  -7   7   1 1071.09   85.23
  -1   7 -11   21.24   48.30
   6  -6 -12    9.96   74.56
   7 -10  -1 1418.42  106.55
   7  -5  -3  435.11   53.85
   7  -4 -10   70.86   66.01
   7  -2  -6   62.13   47.15
   8  -7  -3  117.57   46.01
  10 -32   0   46.89   83.20
  10 -29   0  103.20   75.71
  11 -17  -2  233.11   81.52
  13 -20  -3  142.16   72.53
  13 -15  -8   65.84   92.72
  15 -21  -6   54.91   74.30
 -30  30   0   68.39   94.30
 -27  26   1   35.08   83.02
 -26  29  -1   76.41   89.28
 -25  32  -9   44.51   73.24
 -24  29  -2   45.04   82.85
 -14  15   1  244.75   66.45
 -12  22  -7   11.37   53.50
  -4  12 -10   26.35   17.01
   4  -4  -1 3262.17  218.48
   6  -4 -11   33.23   72.71
   9 -10 -11  -34.99   77.12
  12 -13  -5  124.18   67.16
  14 -25  -3   63.63   72.27
  14 -21  -4  330.59   77.56
  15 -26  -4  132.20   81.35
  16 -26  -6    0.00  110.43
 -33  36  -3  -37.72   89.54
 -32  37  -6   -4.67   88.75
 -31  15   5   36.75   90.60
 -27  34  -7  -20.18   83.11
 -26  33  -5   44.24   78.62
 -24  31  -4  -31.20   90.34
 -19  28  -8   13.04   61.96
 -17  18   1  228.00   80.91
 -14  22  -3  108.32   59.40
 -12  10   2  384.00   58.70
 -11  20  -4   84.61   49.97
 -10  20  -6   66.19   46.80
   7  -6 -11  -21.24   73.42
   8 -40   0  -17.80   84.52
   8  -8 -11   37.46   76.15
  11 -12  -4  131.05   76.50
  11 -10  -6   82.05   66.81
  13 -36  -2   97.30   91.66
  13 -27  -2    7.23   77.82
  15 -22  -8   21.06   85.67
  16 -30  -5   73.42  109.02
 -33  35  -2    1.06   80.29
 -27  17   4   43.54   78.00
 -26  23   2  254.35   77.82
 -21  19   2   39.40   64.34
 -20  29  -7   13.40   65.92
  -8  16  -3  357.38   60.81
  -4  10  -2 1025.08   76.76
  -1 -13   3  229.41   42.13
   5   1  -8   56.41   49.97
   6  -8  -1 1150.23   91.84
   7 -33   1   31.02   92.45
   8  -4  -6    2.12   50.32
   9 -36   0   16.92   85.67
  10  -8  -6   79.85   61.61
  13 -19 -10   99.24   92.10
  14 -18  -7   32.52   86.37
 -33  37  -4  -18.07   83.20
 -31  35  -3   23.27   83.11
 -30  36  -6  -78.70   88.57
 -29  14   5  -46.18   88.93
 -28  29   0  -65.04   88.84
 -19  10   4  197.15   61.61
 -17   2   5   42.13   56.14
 -14  23  -4   75.79   56.76
 -13  23  -6  -12.43   55.17
 -11   0   4  354.65   55.61
 -11  12   1   63.28   49.62
 -11  18  -2  249.51   66.01
  -8  17  -4   33.49   46.80
   5  -6  -1  983.48   83.11
   6 -37   1   68.04   82.40
   6 -12   0  276.83   49.00
   6  -1  -5  399.16   59.49
   9  -6  -6   36.58   59.75
  10 -19  -1  516.20   88.75
  11 -36  -1  -30.49   91.48
  11 -24  -1  100.65   70.68
  11 -11  -5  573.22   83.02
  12 -13  -8    0.00   91.13
  13 -33  -2    0.00   98.09
  13 -17  -9   -6.52   76.32
  16 -29  -6  -40.28   88.49
 -36  23   4   -9.08   84.96
 -35  29   2  -10.75   93.77
 -34  22   4    9.08   91.57
 -31  34  -2  -12.87   92.54
 -25  25   1  -35.43   77.65
 -24  28  -1    0.00   65.84
 -24  32  -8   12.51   75.71
 -22  13   4  203.68   76.68
 -19  24  -1   66.81   70.51
 -19  27 -10   -5.90   62.31
  -7  12  -1  806.95   71.12
  -3 -22   4   13.40   48.03
   1 -23   3   58.61   52.97
   6  -2  -4  160.05   44.86
   7 -24   1  224.30   67.69
  10 -10  -4 2436.27  181.03
  12 -22  -2  123.56   65.57
  14 -28  -3   85.40   73.86
  14 -20  -5  -13.31   69.27
  14 -19  -6   88.05   71.92
  15 -29  -4   22.30   92.54
 -34  31   1  -13.31   94.83
 -33  28   2  -33.93  103.20
 -33  34  -1  -71.39   81.08
 -31  36  -4  -60.81   91.04
 -29  34  -3  -11.72   79.85
 -24  10   5   28.91   57.20
 -22  29  -3   93.07   79.06
 -21   7   5  261.58   66.98
 -21  24   0  103.20   70.24
 -11  21  -8   26.70   47.42
  -8   1   3  157.85   37.02
   1 -26   3   -7.49   59.58
   4 -31   2  102.15   94.66
  10 -15  -2  461.20   78.88
  14 -34  -3    9.34  104.35
  14 -31  -3  -18.07   98.00
  15 -32  -4   33.58  108.93
  15 -25  -5    0.00   83.99
  15 -23  -7   43.27  100.47
 -38  20   5   65.57   85.31
 -36  19   5   91.13   83.20
 -32  21   4   -4.05   97.92
 -29  33  -2   57.90   91.13
 -28  35  -6  -32.87   81.79
 -26  28   0  -23.53   81.52
 -25  33  -7  -11.46   71.48
 -24  32  -5   -9.08   83.64
 -22  28  -2    8.46   71.74
 -21  30  -6  -27.59   72.18
 -17  25  -3   29.97   67.69
  -7  17  -6  172.92   40.81
  -1   5 -12   26.70   57.29
   4 -22   2   72.89   59.84
   6 -19   1   54.73   66.10
   7 -30   1   63.98   75.00
   7 -27   1   50.50   62.40
   9 -24   0   25.21   56.49
   9  -8  -4  799.37   88.31
  11 -11  -8  168.07   84.26
  12 -17 -10   42.39   87.43
  13 -19  -4   99.15   69.71
  13 -16  -7   60.02   74.83
  14 -22  -9   37.28   84.87
  14 -20  -8   23.53   84.52
  15 -25  -8   17.01   87.69
  15 -24  -6   -0.09   92.89
 -34  18   5   40.81   83.99
 -32  30   1    0.00   90.16
 -31  27   2   23.36   95.18
 -31  33  -1   41.95   94.21
 -27  13   5  -41.95   79.14
 -25  16   4   16.39   69.54
 -24  22   2  146.30   70.33
 -23  31  -9   -4.41   69.10
 -22  30  -4   56.32   86.90
 -18  27  -9   -9.96   59.75
 -16   7   4  184.02   66.10
  -3   7  -1 2490.74  167.10
   3 -17   2  572.43   69.98
   6  -1  -8   24.50   52.79
   7  -4  -4 1143.62   94.39
   7  -3  -5  801.66   81.52
   8  -6  -4  389.11   66.36
   9 -33   0    8.90   91.39
  11 -33  -1   62.49  100.47
  11 -27  -1   -3.26   73.15
  12 -37  -2   45.56   81.17
  12 -15  -9   53.06   85.58
 -30  20   4   42.48   95.62
 -29  35  -4   -3.79   77.91
 -17  26  -4   46.45   62.75
 -14  24  -8   32.70   53.85
  -8  15  -2  141.19   52.70
   8 -37   0  -26.00   88.49
   8  -5  -5  203.94   69.45
  10  -9  -8   18.16   70.95
  11 -30  -1   41.95   73.15
  13 -23  -3    7.67   73.68
  14 -24  -4  137.93   78.26
  15 -28  -5  -64.87  105.14
 -32  17   5   38.51   95.45
 -31  37  -8   84.61   94.21
 -30  29   1   23.27   92.72
 -29  32  -1   84.43   90.25
 -27  32  -2   28.64   99.94
 -27  33  -3  -71.74   87.34
 -25  20   3   42.30   64.69
 -16  26  -6  114.31   63.90
 -11  21  -5  135.55   50.59
   4 -28   2   18.51   66.98
   4 -25   2   23.88   59.67
   6 -34   1   47.77   92.89
   9 -30   0   75.35   71.12
   9 -27   0  -17.71   64.60
  10 -37  -1   13.48   87.78
 -33  33   0  104.97   89.28
 -31  37  -5  -20.09   86.46
 -29  26   2   81.70   96.68
 -28   8   6  -20.27   87.25
 -25   5   6  -28.03   82.05
 -23  24   1   -1.41   67.69
 -22  27  -1   63.37   66.72
 -19  18   2  137.93   67.60
 -18   4   5  224.92   59.58
 -16  15   2  555.95   89.01
 -16  20   0   46.62   70.15
 -13  17   0  379.15   68.74
 -12   2   4   65.39   55.96
  -6  16  -7   29.97   33.76
   5 -10   0   26.09   38.95
   5  -9 -13  -81.35   91.84
   7  -3  -8  114.49   60.11
   8  -5  -8  -19.04   61.08
   9 -17  -1    3.70   65.31
   9  -7  -8  -11.02   65.66
  11 -15 -10    7.58   82.93
  11 -13  -9   46.53   81.88
  12 -25  -2    4.94   66.01
  13 -18  -5   74.38   68.74
  15 -31  -5   30.05  100.03
  15 -27  -6   23.71  104.26
 -30  24   3   -8.37   97.12
 -28  19   4  -39.66   84.78
 -27  34  -4   76.41   81.26
 -24  27   0   61.43   74.83
 -14  24  -5   46.09   56.05
   3 -10   1 1310.72   94.66
   8 -13 -12   24.32   87.52
   9 -13  -2   56.67   55.08
  10 -15 -11   14.28   95.45
  12 -34  -2  -36.22  105.67
  12 -14  -7   21.06   64.60
  13 -18  -8   57.90   95.98
  14 -21  -7   56.85   98.09
 -31  32   0  -44.68   86.64
 -30  16   5  -32.08   95.18
 -29  36  -8  -30.14   80.47
 -28  28   1   19.39   83.37
 -23  32  -7    2.73   66.98
 -22   9   5   81.88   67.25
 -22  31  -8  -20.98   66.19
 -20  12   4   -2.64   59.84
 -20  28  -3   76.06   73.33
 -14  20  -1  278.77   77.56
  -9   7   2  732.92   67.07
   0 -18   3  142.25   43.80
   0   5 -11   43.36   52.44
   1   5 -10    1.06   48.21
   1   7  -6   28.82   23.97
   3   3  -9   15.78   60.37
   7 -38   0   25.73   74.03
  11 -16  -3  117.13   80.20
  13 -26  -3   24.50   75.88
  13 -20  -9  -25.03   78.44
  14 -27  -4   -3.61   78.53
  14 -23  -5  116.07   75.18
  14 -23  -8   -4.49   81.70
  15 -30  -6   30.05   83.90
 -31  11   6   52.35   68.92
 -29  36  -5    4.67   82.14
 -27  25   2   68.13   71.56
 -27  31  -1   -9.61  103.03
 -25  12   5   16.75   65.75
 -25  32  -3  -11.72   84.52
 -23  15   4   -8.90   74.30
 -22  21   2   14.63   63.90
 -22  31  -5   -1.06   73.68
 -20  16   3  195.83   70.42
 -20  27  -2   14.89   72.62
 -19  23   0  356.24   69.98
 -18  28  -7  -46.71   63.98
 -17  23  -1   -5.82   60.28
 -15  17   1  324.60   72.00
 -13  12   2  283.17   59.75
 -11  17  -1  736.35   81.44
   0   3 -12  -50.68   59.49
   3 -32   2   -3.08   89.37
   3   4  -7  195.66   42.04
  12 -28  -2   68.22   75.18
  12 -17  -4   73.59   69.18
  14 -33  -4   93.95  100.82
  14 -30  -4   50.24   93.33
  14 -22  -6   56.32   82.40
 -35  24   4   26.35   87.34
 -30  37  -7    5.64   90.78
 -25  31  -2   13.22   95.89
 -22   2   6  -26.44   64.34
 -18  20   1  196.80   77.65
  -9   3   3  141.81   44.33
  -8   9   1   88.40   41.16
  -8  18  -5  153.18   44.77
  -6   9   0  490.29   54.82
   6 -31   1    0.00   80.64
   7 -11 -12    1.06   83.11
   8 -34   0   -7.14   95.62
   9 -38  -1  -10.75   81.08
   9 -13 -11   34.90   87.52
  10 -34  -1  -42.04  101.88
  10 -13 -10   38.43   75.88
  10 -11  -9   -7.84   84.08
  13 -32  -3    0.00   97.30
  13 -29  -3  -27.41   79.41
 -37  21   5   16.83   81.44
 -35  20   5  -21.15   80.55
 -33  23   4   64.51   85.31
 -29  31   0   61.87   94.48
 -28  15   5  -20.01   96.59
 -28  23   3   29.00   82.40
 -23  19   3  154.15   67.51
 -20  29  -4   24.24   79.94
 -19  29  -6    0.00   62.75
 -17   9   4   75.18   61.43
 -17  27  -5   16.39   60.11
 -17  27  -8   10.75   57.02
 -10  14   0 1252.64  103.91
   5 -35   1   37.37   82.76
   6 -22   1  148.59   62.40
  11 -12  -7   22.30   66.63
  12 -21  -3   21.77   71.21
  13 -22  -4   81.08   69.71
 -34  30   2   -2.20   84.17
 -32  36  -2   46.36   82.49
 -32  37  -3  -41.69   82.32
 -26   7   6   68.74   93.07
 -26  18   4   39.48   71.30
 -26  27   1   34.90   68.30
 -25  33  -4  -13.57   81.08
 -19   6   5   35.78   56.67
 -12  14   1  780.86   82.32
  -4 -17   4  174.59   39.13
   0 -27   3    0.09   69.10
   4  -8   0  251.18   43.54
   6 -39   0   18.60   86.90
   8 -22   0  282.91   74.38
  12 -16  -5  129.47   69.10
  12 -16  -8   63.02   99.68
  14 -26  -5   81.26   78.00
 -33  19   5   46.62   90.87
 -31  22   4    0.00   95.98
 -29  10   6   60.99   88.40
 -27  35  -5   -0.53   76.85
 -27  35  -8  -28.73   71.04
 -25  30  -1  133.61   86.81
 -22  26   0  174.86   74.21
 -21  23   1   50.32   73.24
 -21  30  -9   28.03   62.93
 -14  23 -10   11.19   44.95
 -13  -3   5   30.58   39.92
 -13   4   4  113.25   57.20
  -5  14  -4  220.25   45.92
   4   1  -9  -13.22   67.60
   5 -17   1  504.21   67.95
   6  -9 -12   95.18   77.29
   7 -17   0 1155.25  102.41
   8 -11  -2  585.65   68.22
   9 -11 -10    0.00   71.83
   9  -9  -9   21.77   77.56
  10 -31  -1   67.51   75.88
  11 -35  -2   -7.93   95.18
  12 -18  -9   -8.37   84.96
  13 -19  -7   46.98   87.08
 -33  32   1   46.98   80.55
 -32  29   2    9.34   98.71
 -31  38  -6    0.00   80.29
 -28  36  -7   44.51   78.62
 -25  24   2   10.93   66.54
 -20  26  -1   21.95   72.80
 -15  24  -3   63.72   58.78
 -12  -5   5  140.84   37.90
 -12  21  -3  -25.73   53.14
   1   1 -12   42.57   63.02
   3 -29   2   48.21   70.77
   6 -28   1  -43.27   60.28
   6 -25   1   31.64   61.08
   8 -31   0   33.40   81.08
   8 -15  -1   96.33   56.85
   8 -11 -11   25.29   77.47
  10 -28  -1   52.62   70.86
  10 -14  -3  923.90   93.16
  10 -10  -7  137.14   69.45
  14 -32  -5   79.50   95.62
  14 -29  -5   -9.52   92.63
  14 -25  -6  -21.86  102.59
 -33  27   3   25.91   81.44
 -32  13   6  119.24   80.47
 -32  38  -4   -4.67   86.99
 -31  18   5  -69.10   92.45
 -30  35  -2    4.85   77.56
 -30  36  -3  -31.02   84.43
 -27  30   0   -6.61   92.89
 -26  22   3  159.79   69.54
 -23   4   6   22.91   74.03
 -23  31  -3  -21.59   92.10
 -14  -1   5   17.45   41.51
  -2 -11   3   28.20   27.59
   0   8  -8   11.63   34.11
   2 -15   2  543.70   60.20
   2  -8   1 1280.40   90.51
   3 -20   2   99.15   52.26
   5  -7 -12   35.08   71.65
   8  -7  -9  -23.71   83.02
  11 -23  -2  165.96   65.92
  11 -18 -10    3.79   78.79
  11 -15  -4   18.33   67.60
  13 -21  -5   89.81   70.07
  13 -21  -8  -29.08   87.25
  13 -20  -6   33.84   72.45
  14 -27  -7   83.11   88.49
 -31  31   1    0.00   87.78
 -30  28   2   55.88   87.78
 -29  21   4   10.58   93.95
 -26  14   5   54.55   77.12
 -23  11   5   43.36   63.19
 -23  30  -2   80.99   79.23
 -11  20 -10    5.73   33.05
   0 -24   3   74.21   52.62
   0 -21   3  131.41   51.65
   1   3 -11   35.69   55.70
   2  -1 -12  -95.18   68.39
   2   3 -10   -6.26   51.38
   4 -36   1  -22.83   80.03
   4  -5 -12  -10.05   74.65
   5  -1  -9   35.69   72.89
   7 -35   0   55.26   83.20
   7  -9 -11   52.44   77.20
   7  -5  -9  -27.50   70.77
   8 -28   0  -37.28   64.87
   8 -25   0   48.12   61.52
   8  -9 -10   13.84   72.80
   9 -35  -1    8.28   91.66
  10 -18  -2   71.48   66.10
  11 -13  -6  106.20   71.56
  13 -34  -4  -44.86   96.68
  13 -25  -4  -25.65   68.22
  14 -28  -6   13.75   88.84
 -31  26   3  -89.19   93.33
 -24  26   1   14.10   71.56
 -21  14   4  307.06   72.36
 -21  31  -7   85.14   66.01
 -20  20   2  159.61   63.19
 -17  17   2  693.17   98.53
 -15  25  -4   36.05   54.11
 -12  22  -4  304.50   61.16
   3  -3 -12  -37.81   69.98
   6  -3  -9   74.56   80.03
   9 -20  -1  313.49   79.50
  11 -32  -2  -35.61   87.43
  11 -14  -8  190.28   97.65
  12 -33  -3   66.36  105.58
  12 -24  -3   93.16   65.92
 -36  26   4   -4.05   84.08
 -30  37  -4   -6.79   82.23
 -29  37  -6   28.20   86.90
 -28  34  -2  -16.66   84.17
 -27   9   6  118.01   90.95
 -25  34  -5   -4.67   70.33
 -24  17   4  145.07   67.95
 -23  32  -4   30.05   83.37
 -21  18   3  141.89   72.18
 -20   8   5   76.50   63.63
 -20  30  -5   87.43   70.42
 -20  30  -8   -1.23   52.79
 -18  26  -2    0.00   60.46
 -18  27  -3   48.21   62.57
 -17  26 -10    0.00   52.35
 -15   1   5   75.27   46.45
 -13  23  -9   21.77   45.04
 -10   5   3  478.83   54.38
  -9  18  -3  -34.02   55.26
  -8  14  -1  334.29   49.09
   3 -26   2  192.31   62.49
   3  -6   0    4.05   38.16
   4   2  -7   47.59   42.30
   5 -32   1   12.87   90.69
   9  -8  -7   54.29   62.75
  11 -26  -2  109.81   67.07
  11 -16  -9   81.35   81.52
  13 -31  -4  -47.42  106.11
  13 -28  -4  -26.18   71.92
 -36  22   5    0.00   79.41
 -30  12   6    9.34   82.85
 -29  17   5  -16.83   93.77
 -29  30   1  -29.00   88.13
 -28  35  -3   78.09   77.38
 -26  35  -7    4.85   74.56
 -25  29   0   99.24   80.47
 -25  34  -8    0.00   68.22
 -24   6   6   25.82   78.62
 -23  29  -1   14.54   65.39
 -18  11   4  140.04   58.70
 -18  15   3   22.39   64.34
 -17  22   0  234.35   67.07
 -14  19   0  360.82   79.50
 -11  -7   5  234.61   34.64
 -10   9   2   90.07   41.07
  -4 -20   4   69.18   41.69
   2   1 -11   -8.55   57.37
   3 -23   2   17.98   53.32
   6  -7 -11  -11.28   71.21
   7  -9  -2  857.27   75.00
   7  -7 -10   71.83   69.18
  10 -36  -2   23.62   82.40
  11 -19  -3    2.38   72.89
  12 -21  -9   48.12   76.68
  12 -20  -4   13.66   69.27
  12 -17  -7   60.20   71.74
  13 -24  -8   26.88   83.73
 -34  25   4   12.78   85.23
 -32  34   0  -50.76   87.52
 -29  25   3    5.90   96.07
 -28  27   2   18.95   90.69
 -23  23   2   81.61   66.45
 -14   6   4   11.46   60.20
 -14  14   2 1677.36  137.58
   3   1 -10  -21.24   58.52
   5  -5 -11    5.38   65.66
   8  -6  -7  221.39   57.73
  12 -30  -3   98.80   86.90
  12 -27  -3   42.57   73.59
  13 -24  -5   19.04   67.77
 -34  21   5    7.58   79.50
 -27  20   4    4.41   72.53
 -24  21   3   53.06   70.68
 -20  25   0   75.44   66.54
 -19  -1   6   24.41   51.03
 -18  28  -4   32.34   60.90
 -16  19   1  384.61   78.09
 -16  26  -9  115.28   55.35
 -14  25  -6   47.68   54.91
  -9  19  -4  144.63   45.04
  -3   2   1  458.91   39.13
  -2  10  -9  -29.17   31.99
   3  -1 -11   -3.97   59.40
   4  -3 -11   65.92   67.07
   6 -36   0  -84.78   79.50
   7 -32   0  -34.55   87.08
   8 -36  -1   52.53   83.81
   9 -32  -1  -13.04   86.19
   9 -12  -3  583.18   74.38
  10 -16 -10  -37.19   75.88
  10 -13  -4  367.25   80.29
  10 -11  -6   69.10   66.28
  12 -19  -8   39.22   91.92
  13 -23  -6    0.09   76.15
 -33  15   6   26.62   78.09
 -32  24   4   -1.76   81.52
 -28  36  -4   34.90   72.18
 -27  36  -6   60.11   76.85
 -16   3   5  -13.48   48.39
 -15  22  -1   47.42   62.84
 -11  22  -6   -3.61   46.62
  -9  17  -2   30.85   58.26
  -5  12  -2  413.35   46.53
   2 -30   2    3.97   81.96
   4  -1 -10  -41.95   58.43
   5   0  -7   84.26   47.42
   7  -4  -7  301.59   57.90
  10 -12  -8   65.48   83.73
  12 -19  -5  190.02   70.15
  12 -18  -6   13.57   62.13
  13 -30  -5    0.00   99.06
  13 -27  -5   28.29   90.51
 -32  20   5   23.18   81.70
 -30  33   0   18.07   89.46
 -28  11   6  127.00   88.75
 -27  29   1   35.08   79.58
 -26  33  -2  138.19   92.98
 -26  34  -3   14.28   79.50
 -24  13   5   61.08   63.28
 -24  33  -9   72.00   69.01
 -21  29  -2   -4.41   67.42
 -21  30  -3  -27.41   81.44
 -20   1   6   -3.17   53.14
 -18  25  -1   54.73   67.16
 -16  27  -7  -11.28   56.23
 -15  12   3  126.38   67.16
  -9  11   1  700.75   69.36
   2  -4   0  302.74   27.85
   5 -29   1   26.70   63.37
   5 -20   1  210.73   65.75
   6 -15   0  376.24   55.52
   6  -2  -7   21.95   46.89
   7 -13  -1  115.28   43.19
   9 -23  -1   82.32   58.17
  10 -14  -9   -5.38   79.06
  10 -12  -5  114.49   60.64
  13 -25  -7  -55.08   83.46
 -34  29   3    7.14   86.64
 -33  31   2   40.10   83.64
 -27  16   5   57.37   77.38
 -26  26   2  107.43   69.54
 -25   8   6    0.00   81.96
 -22  25   1   42.13   63.28
 -17  28  -6   34.02   58.70
 -13  16   1  285.82   63.81
 -12  19  -1  592.43   83.46
 -11  16   0  564.14   72.00
   4 -33   1   -7.76   87.34
   4 -15   1  253.91   53.85
   9 -37  -2   20.01   75.27
   9 -29  -1  116.42   62.40
   9 -16  -2  398.72   74.56
  10 -33  -2  103.91   91.57
  10 -21  -2  182.35   67.51
  11 -15  -7  -26.26   65.57
  12 -23  -4   40.37   72.27
  13 -26  -6  -20.18   92.36
 -31  14   6   17.45   80.64
 -30  23   4   -2.29   84.96
 -30  38  -8   25.47   78.26
 -27  24   3  -50.50   79.06
 -23  28   0  -35.25   68.83
 -23  33  -5   44.15   67.86
 -22  16   4  141.01   66.98
 -21  10   5  276.30   69.10
 -10  20  -9   18.33   33.76
  -7  11   0  999.08   80.91
  -4   9  -1  874.72   67.07
  -1 -16   3   29.70   40.37
   3  -8 -13  -41.86   84.26
   5 -37   0    0.62   72.71
   6 -12 -12  -41.69   84.96
   6  -7  -2  154.23   37.72
   8 -14 -11   48.65   79.67
   9 -26  -1   70.42   63.90
  12 -32  -4    8.73   90.51
  13 -29  -6   -0.71   92.98
 -36  18   6   -0.18   77.29
 -31  30   2  -42.92   97.74
 -31  39  -7    4.23   88.93
 -30  19   5   56.93   91.13
 -28  32   0    0.71   88.22
 -26  35  -4   49.62   72.09
 -25  19   4    6.17   67.77
 -24  34  -7  -12.16   62.31
 -21   3   6   49.71   58.52
 -21  28  -1  141.45   69.01
 -21  31  -4  -27.41   83.20
 -19  29  -9   67.77   58.26
 -17   5   5  119.60   54.55
 -15  26  -5    0.71   57.99
 -12  23  -5   20.18   46.01
 -10  21  -7   49.09   44.07
   1  -6   1  837.80   61.96
   5 -26   1   34.55   62.66
   7 -37  -1   41.07   79.32
   7 -29   0   54.29   62.75
   9 -14 -10  -32.61   81.17
   9 -10  -8   18.42   67.86
   9  -9  -6   50.06   56.23
  11 -22  -3   62.66   63.10
  11 -19  -9  -61.61   75.79
  11 -18  -4  127.53   63.28
  12 -22  -8   71.04   84.34
  12 -20  -7   35.25   90.51
 -32  28   3  -12.34   91.48
 -32  33   1  -25.21   77.65
 -23  33  -8   -5.38   60.72
 -21  22   2   -4.14   65.57
 -19  13   4  115.98   61.43
 -18  19   2   68.66   59.93
 -15   8   4  167.98   66.45
   2  -6 -13   -2.20   77.47
   5 -23   1   18.07   55.00
   7 -23   0  294.89   62.40
   8 -18  -1   38.95   66.54
   8 -10  -3  124.00   51.47
  10 -19 -10  105.76   78.97
  11 -17  -8  -21.95   98.62
  12 -29  -4  -14.37   78.35
  12 -26  -4   36.58   65.75
 -34  17   6   22.83   73.68
 -31  37  -2   26.26   76.41
 -31  38  -3    5.64   78.26
 -28  37  -5   27.50   79.67
 -25  28   1   24.06   65.39
 -25  35  -6   -0.53   71.92
 -22  20   3   25.21   70.42
 -19  17   3    9.69   62.93
 -19  30  -7    9.96   58.08
 -18  29  -5   34.90   62.31
   4 -38   0  -51.82   82.32
   6 -33   0   -8.28   96.07
   7 -26   0  140.75   68.66
   8 -33  -1    1.76   92.98
   9 -12  -9   83.11   78.17
   9 -11  -4  849.34   90.42
  10 -24  -2  143.92   64.51
  10 -17  -3  456.53   84.17
  11 -31  -3   71.04   98.45
  12 -22  -5  119.51   63.81
 -35  23   5    4.58   76.15
 -35  27   4  -59.49   84.17
 -31  36  -1  -20.09   80.20
 -29  13   6    7.67   82.23
 -28  22   4   30.05   80.47
 -26  10   6   81.35   86.90
 -24  32  -2   -2.38   86.64
 -24  33  -3   21.59   85.84
 -22   5   6  -10.49   65.39
 -15  26  -8  -22.12   49.97
 -11  11   2  493.64   60.20
  -4   0   2 2222.90  147.18
  -4   8 -12  -32.17   51.29
  -4  10 -11   -3.88   41.69
  -3  -2   2  290.40   25.47
  -1 -25   3  -21.06   53.67
   1 -31   2   43.63   86.55
   1  -2   0   -0.26    4.41
   2 -27   2   71.83   52.97
   2 -18   2  208.88   53.76
   3 -34   1  -21.42   78.97
   5 -10 -12   -0.26   79.94
   7 -12 -11  -21.68   82.93
   9 -10  -5   60.55   67.69
  10 -27  -2   69.71   64.25
  11 -28  -3  118.63   74.03
  11 -25  -3  166.31   66.98
  11 -17  -5   27.50   66.45
  12 -25  -8   23.27   74.21
  12 -21  -6   -8.73   70.24
 -30  27   3   43.98   95.89
 -30  32   1   17.89   80.99
 -29  29   2  -56.41   90.07
 -29  38  -7   70.86   80.47
 -28  37  -8    4.76   70.51
 -25  15   5   40.37   66.45
 -25  23   3   78.88   61.43
 -24  25   2   36.40   62.31
 -16  25  -2    9.69   61.61
 -16  26  -3  141.45   61.61
 -15  16   2  224.04   74.56
 -13  23  -3   20.62   51.91
  -5  15  -5   15.07   30.23
   6 -38  -1  -14.10   75.53
   8 -12 -10  -13.31   70.33
   8  -8  -8  -13.66   66.89
   8  -7  -6   20.09   50.68
   9 -34  -2   29.70   98.53
  10 -35  -3    0.00   86.81
  10 -13  -7    0.00   63.81
  11 -22  -9   21.15   76.06
  12 -31  -5   32.26   85.14
 -33  22   5   26.79   77.73
 -33  26   4   38.78   85.05
 -32  16   6  -18.42   75.88
 -31  39  -4   -5.73   76.76
 -29  36  -2   58.34   78.97
 -28  18   5   10.05   89.72
 -26  31   0  -22.83   84.61
 -22  12   5  208.35   64.87
 -18   7   5  359.06   62.84
 -16  14   3   -7.76   70.95
 -12  23  -8   40.10   44.24
  -4   4   1 2965.60  198.39
   1 -13   2  273.13   41.60
   1   6  -8  -22.03   38.87
   2   5  -6   17.27   29.70
   4 -30   1   38.51   72.89
   5  -5  -2  110.25   33.76
  12 -25  -5   -7.14   68.22
 -29  37  -3  -35.69   77.56
 -20  24   1   45.65   60.64
 -19  28  -2    3.53   63.72
 -19  29  -3   64.69   70.33
 -18  29  -8   32.52   54.47
 -17  21   1  460.23   73.42
 -15  21   0    8.99   72.62
  -9  16  -1  344.34   55.26
  -8  19  -6   25.91   36.31
   6 -11  -1  110.25   38.95
   8 -30  -1   -7.58   67.25
  10 -17  -9    0.00   78.62
  11 -33  -4   13.04   81.70
  12 -28  -5  -46.71  103.38
  12 -26  -7   26.88   87.87
  12 -24  -6  -51.21   92.63
 -37  20   6   38.95   84.26
 -30  39  -6   -8.81   83.11
 -29  35  -1   32.34   74.21
 -26  36  -5   60.99   74.91
 -24  34  -4   36.40   74.12
 -23   7   6    5.38   68.39
 -23  18   4   92.19   60.11
 -21  27   0   82.05   62.31
 -16  10   4   41.86   64.87
 -16  27  -4   71.56   55.61
  -9  20  -5   24.85   40.45
  -5   2   2  296.13   38.07
  -3  10 -10    0.00   35.08
  -1 -22   3   56.23   46.89
  -1 -19   3   23.53   42.48
   2 -35   1  -21.50   68.13
   2 -24   2  101.79   53.41
   4  -8 -12   20.89   73.86
   5 -34   0   22.83   81.96
   7 -34  -1  -37.81   91.22
   8 -14  -2  216.28   56.41
   8 -10  -9  -18.77   80.38
   9 -17 -10   17.71   80.82
  10 -15  -8   33.58   87.34
  11 -21  -4  134.58   62.57
  11 -20  -8   82.85   85.75
  11 -18  -7   20.27   73.15
  12 -27  -6   12.96   90.78
 -31  21   5   94.92   84.96
 -31  25   4  -71.48   92.19
 -31  35   0  -31.38   80.47
 -28  26   3  -34.64   88.49
 -28  31   1  111.75   86.72
 -27  28   2  -70.15   77.47
 -26  21   4   76.32   73.42
 -22  32  -9    3.08   60.81
 -21  32  -5   28.20   64.51
 -20  15   4   44.33   62.57
 -13  24  -4   90.87   49.97
 -10  13   1  181.64   52.44
  -6  15  -3  110.25   44.51
   2 -21   2   18.60   46.98
   5 -13   0  688.76   66.01
   6 -30   0   -6.79   72.45
   6 -10 -11  -23.62   72.18
   7  -8  -3  209.58   47.77
   7  -6  -8    0.00   56.76
   7  -5  -6    8.73   46.27
   8 -21  -1   37.46   65.31
   8  -9  -4  729.92   83.37
   9 -19  -2  235.23   71.56
 -35  19   6   13.48   81.35
 -30  15   6   24.24   80.73
 -29  38  -4   37.81   81.52
 -27  12   6  -24.06   82.93
 -27  37  -7   -8.73   67.86
 -23  27   1    5.99   68.66
 -22  33  -7  -12.43   65.39
 -19  27  -1  -31.38   62.22
 -16  24  -1  -32.26   56.58
 -14  18   1  672.28   83.55
  -4  14  -6  119.95   25.38
   7 -10 -10   30.49   72.53
   8 -35  -2   25.29   84.61
   8 -27  -1   27.50   65.22
   9 -31  -2  -19.48   76.76
  10 -20  -3   11.46   65.75
  11 -30  -4   47.94   90.51
 -33  30   3   19.39   74.38
 -32  32   2   45.12   79.67
 -27  35  -2  -44.24   74.38
 -27  36  -3   40.63   69.89
 -26  17   5   56.76   71.74
 -23  34  -6    2.12   64.34
 -22  31  -2   -2.29   85.05
 -22  32  -3   14.54   79.23
 -20  19   3   18.68   64.87
 -19   9   5  127.53   58.26
 -19  30  -4  -38.60   66.36
 -12  18   0  493.02   74.38
 -10  20  -3  -13.22   46.53
  -3   6 -12  -33.76   53.67
   3  -6 -12  -11.02   73.77
   4 -18   1  612.09   71.65
   4  -3  -2  175.30   33.23
   9 -15  -3  178.82   68.39
   9 -11  -7  110.17   60.11
  11 -24  -4    0.00   64.16
  11 -19  -6   45.04   67.16
 -33  18   6    6.61   73.33
 -29  24   4   88.49   94.57
 -29  34   0   74.91   88.13
 -28  38  -6  -35.34   79.67
 -27  34  -1   35.78   86.02
 -26  36  -8   28.47   71.92
 -24   9   6    0.00   75.53
 -24  30   0   37.99   74.83
 -23  14   5    3.53   55.52
 -23  22   3   67.07   69.80
 -22  24   2   92.80   63.81
 -19  21   2   59.93   64.07
 -13  21  -1   75.71   66.10
  -8  13   0  652.80   62.75
   4 -27   1   49.09   58.17
   5  -8 -11 -100.12   74.74
   6  -4  -8   36.75   53.14
   6  -3  -6  173.89   47.86
   7  -8  -9   15.95   80.38
  10 -20  -9   -3.97   78.97
  10 -15  -5   32.70   53.32
  11 -27  -4   17.10   65.75
  11 -23  -8   50.41   78.00
  11 -20  -5   26.18   70.33
 -34  24   5  -34.11   75.00
 -31  40  -5  -59.05   80.99
 -29  20   5  -21.86   89.01
 -21  32  -8   10.40   60.64
 -12  13   2  255.41   60.20
  -6   4   2  110.70   32.43
  -6  16  -4   81.88   40.19
   1 -28   2   40.45   63.81
   2  -4 -12  -90.42   68.74
   2   4  -8  -11.63   40.54
   3 -31   1   47.68   87.43
   3   3  -6  118.89   35.78
   4 -35   0   14.10   74.38
   6 -35  -1   71.04   81.70
   6 -27   0   49.88   60.02
   7 -16  -1  380.12   59.05
   9 -15  -9  100.03   78.44
  10 -29  -3   65.22   68.13
 -34  28   4   52.88   74.56
 -31  29   3    0.09   79.67
 -26  25   3    3.26   66.45
 -26  30   1   22.30   78.88
 -17  16   3   17.71   67.25
 -16  18   2  228.97   71.48
 -10   1   4   44.07   42.13
  -9  -1   4   10.14   36.75
  -6  14  -2  252.41   45.48
  -5 -21   4   44.42   41.07
  -2 -26   3   26.35   68.13
   5  -2  -8    7.76   49.44
   5  -1  -6  149.56   42.83
   6  -8 -10    0.00   66.63
   8 -15 -10   13.31   77.91
   9 -22  -2   16.66   63.46
   9 -13  -8    0.00   82.49
  10 -23  -3  107.17   59.93
 -31  34   1   16.39   82.85
 -30  31   2   23.00   92.19
 -28  14   6  101.62   89.19
 -27  37  -4    7.23   72.89
 -25  27   2   13.31   74.03
 -24  35  -5   85.67   67.77
 -17  12   4   82.32   55.52
 -15  27  -6   73.77   54.38
 -13  11   3   14.10   55.61
 -11   3   4   32.87   46.80
 -10  21  -4  283.79   51.82
  -5 -15   4   45.83   29.44
  -5   6   1  802.28   69.54
  -5  11  -1  151.68   33.14
  -2   4 -12    0.00   47.86
   1  -2 -12   21.86   62.49
   4 -24   1   37.46   52.79
   4 -21   1  293.31   60.02
   4   1  -6  110.34   38.51
   6 -21   0  132.46   65.48
   7 -36  -2    0.00   76.94
   7 -31  -1   45.21   74.47
   7  -7  -4 2342.67  167.81
   9 -25  -2   32.17   59.49
  10 -26  -3  110.34   68.83
  10 -18  -8  -85.49   83.90
  10 -16  -7  -19.65   67.07
  11 -29  -5   57.82  100.56
  11 -23  -5  112.72   62.57
 -36  21   6  -24.59   76.50
 -32  23   5   34.28   80.03
 -31  17   6   52.79   80.29
 -25  34  -2    0.00   82.14
 -24  20   4   58.43   66.45
 -22  33  -4  -34.11   79.06
 -20  11   5   -8.99   54.47
 -19   2   6   22.03   47.33
 -18   0   6   12.34   45.65
 -18  30  -6    7.93   55.08
 -10  -9   5   83.55   20.89
  -3   8 -11  -47.24   46.01
  -1   2 -12   26.35   58.34
   0   0 -12   33.05   62.22
   3 -36   0   38.43   76.76
   3   2  -8   -3.79   43.45
   4  -6 -11  -55.61   69.45
   4   0  -8  187.90   51.91
   5 -31   0  -15.07   81.96
   6 -24   0   67.25   55.44
   6  -6  -3  377.39   49.27
   6  -6  -9   -0.18   77.03
  11 -28  -6    9.17   87.43
  11 -27  -7   14.63   81.44
  11 -26  -5   31.82   70.24
  11 -24  -7  120.48   92.10
  11 -22  -6  -29.52   77.20
 -32  27   4   -6.87   75.71
 -29  39  -5  -13.22   77.56
 -27  23   4  -41.16   77.91
 -27  33   0  -29.00   84.52
 -25  11   6  -38.34   80.47
 -25  35  -3  -13.48   68.04
 -25  36  -7   -3.26   63.28
 -21  17   4  187.11   66.10
 -21  26   1   11.19   67.16
 -20   4   6   47.68   52.62
 -19  26   0  222.62   70.51
 -18  23   1   37.28   57.37
 -16  28  -5  -15.34   59.75
   3  -1  -2  248.45   30.23
   5 -36  -1   32.43   78.62
   8 -32  -2   -9.43   92.72
   8  -9  -7  102.94   57.99
  10 -31  -4    0.09   90.60
  10 -19  -4  156.61   66.28
  11 -25  -6   86.46   88.05
 -30  38  -2   21.15   75.35
 -29  28   3   -5.99   94.13
 -27  19   5    8.20   83.29
 -26  37  -6   71.12   72.09
 -25  33  -1  -13.84   92.10
 -17  -2   6  -10.31   42.48
 -17  27  -2   70.59   61.16
 -17  29  -7   17.80   55.26
 -16  23   0  232.67   64.07
 -14  26  -7    0.00   51.56
 -12   5   4  129.73   54.03
 -12  24  -6   31.99   46.18
 -11  15   1  248.36   58.87
  -7   6   2  129.03   36.31
   1  -7 -13   34.90   76.76
   2 -32   1   -3.97   81.52
   4 -11 -12  -30.85   80.29
   5  -9  -1  734.68   65.84
   5  -6 -10   50.41   63.54
   7 -12  -2  336.58   51.21
   9 -14  -4  209.05   67.51
 -34  20   6    0.00   72.80
 -30  37  -1    8.64   75.88
 -30  39  -3    8.37   72.09
 -29  33   1   13.84   76.50
 -28  30   2    1.32   86.02
 -24  16   5   55.00   60.55
 -22  29   0   60.46   61.61
 -19  31  -5   14.45   60.20
 -17  28  -3  107.52   60.55
 -14   2   5   82.40   42.48
 -13  25  -5   31.82   50.59
  -5 -18   4   89.72   35.52
  -2  11  -7   27.23   13.66
   1 -25   2   66.28   50.32
   2 -37   0   19.74   72.62
   3  -4 -11   54.38   67.16
   5  -4  -9  -58.17   72.62
   8 -13  -9    9.08   73.50
   9 -18  -9    1.23   78.62
  10 -21  -8  137.31   84.96
  10 -17  -6  265.81   69.71
 -30  22   5   -1.15   82.05
 -30  26   4   37.46   92.63
 -30  40  -7  -50.41   80.47
 -24  24   3   86.46   61.43
 -24  29   1   58.52   62.40
 -24  35  -8  -27.76   63.02
 -21   6   6   27.32   56.05
 -21  21   3  111.84   62.31
 -21  33  -6  -24.50   61.61
 -20  30  -2  -33.40   63.81
 -15   4   5   34.28   43.98
 -15  20   1  244.66   71.12
 -14  24  -2  197.07   59.58
 -14  25  -3  198.83   59.67
 -13   0   5   88.05   39.92
 -10  18  -1   77.73   61.25
  -8  -3   4   34.46   30.85
  -2   8 -10    9.69   40.19
  -1   8  -3  147.98   19.12
   0 -29   2  -15.25   75.53
   3 -28   1   29.08   60.72
   4 -37  -1    1.76   80.20
   7 -28  -1  199.01   65.92
   7 -13 -10   67.60   69.89
   8 -18 -10   45.12   74.12
   8 -17  -2   13.66   65.39
   8 -11  -8    7.49   72.09
   9 -18  -3    0.00   64.51
   9 -13  -5  -16.66   57.20
  10 -28  -4   75.62   79.06
  10 -18  -5   85.05   60.28
 -29  16   6   16.04   81.88
 -25  36  -4  -21.86   70.86
 -23  26   2  181.03   70.24
 -20  23   2    6.26   56.67
 -20  31  -3   71.30   82.23
 -20  32  -7  -41.25   58.08
 -18  14   4  217.25   61.43
 -17  28  -9  -12.25   50.32
 -13  15   2  620.99   75.53
  -2   6 -11    0.00   47.42
   0  -5 -13   15.25   74.47
   1 -16   2  316.58   54.20
   2   1  -2  253.30   26.26
   6 -32  -1   38.78   90.42
   7 -19  -1  485.00   75.18
   8 -34  -3    7.93   77.56
   8 -13  -3  389.46   68.13
   9 -30  -3    0.00   84.87
  10 -24  -8   20.27   76.50
  10 -22  -4  344.78   70.95
  10 -19  -7   50.06   78.09
 -32  19   6   92.19   78.53
 -26  13   6   36.13   81.52
 -21  13   5   63.46   59.84
 -18  18   3  116.25   63.37
 -14  13   3  185.70   58.61
 -13   7   4  173.09   60.72
 -13  20   0  271.45   71.48
  -9  20  -8  -13.13   33.40
  -7  18  -7   29.08   33.93
  -6   8   1 1210.42   90.16
  -2 -23   3   30.85   46.71
  -2   4   0  327.15   28.38
   1 -33   1   18.95   76.59
   2  -2 -11  -39.22   65.39
   4 -32   0   15.60   84.78
   4 -11   0  947.26   75.27
   4  -4 -10   45.56   67.60
   4  -2  -9  184.11   73.50
   5 -28   0    0.00   61.08
   6  -5  -4  519.63   57.99
   7 -33  -2   38.78   97.39
   7  -7  -7  541.93   69.80
   8 -29  -2   98.71   70.42
   9 -21  -9  -25.91   74.83
  10 -30  -5   28.91   86.99
  10 -25  -4   63.72   62.66
 -32  31   3   -5.90   80.73
 -30  36   0  -52.35   73.06
 -30  40  -4  -43.10   75.09
 -28  37  -2   42.57   72.80
 -27  27   3  -11.10   86.72
 -25  22   4    0.00   68.48
 -25  32   0   20.09   92.98
 -23  33  -2    0.00   83.20
 -22   8   6  -22.39   59.58
 -22  34  -5  -22.56   62.75
 -20  31  -9   80.20   55.79
 -17  20   2  135.11   59.40
 -17  29  -4  -12.25   59.23
 -16  -4   6    3.26   38.51
 -16   6   5    0.00   49.71
 -15  25 -10   -7.05   39.48
 -14  25  -9   37.90   41.51
 -12  -2   5   75.00   35.08
  -9  15   0  403.03   57.90
  -2 -14   3   59.93   37.90
   0   6  -9  -39.75   48.30
   3  -9 -12   24.68   76.24
   5 -16   0  701.01   72.97
   5 -11 -11  -30.32   76.76
   5  -4  -3  192.66   37.10
   7 -25  -1  101.18   59.49
   9 -32  -4  -14.89   84.52
   9 -16  -8   75.79   84.52
   9 -14  -7   25.73   59.40
 -33  25   5  -42.30   73.06
 -31  33   2    4.14   72.89
 -28  36  -1    0.00   74.12
 -28  38  -3   53.23   77.65
 -27  32   1   42.30   84.43
 -26  29   2   38.78   78.00
 -23  34  -3   18.60   68.66
 -22  19   4  163.75   66.36
 -14  23  -1  116.51   61.69
  -8   8   2  570.40   57.37
  -1   4 -11   52.79   52.26
   0  -4   1 2757.17  179.18
   0   2 -11   20.98   53.85
   1 -22   2   14.19   50.68
   1   0 -11  -17.36   56.14
   8 -10  -6   30.58   54.11
   9 -27  -3   50.15   60.90
  10 -29  -6   -5.11   85.49
  10 -22  -7   31.38   77.29
  10 -21  -5  103.20   67.60
  10 -20  -6   45.74   67.07
 -35  22   6  105.41   74.74
 -33  29   4   70.24   73.33
 -28  21   5    0.00   86.81
 -28  25   4    0.00   73.15
 -25  18   5   23.00   68.48
 -23  32  -1   17.01   74.65
 -20  32  -4   36.58   70.33
 -14  26  -4   40.63   50.24
 -11  22  -3   56.23   46.45
  -7  17  -3  413.35   56.32
  -1 -30   2   68.04   83.46
   1   4  -9   26.44   57.46
   3   0  -9   87.16   66.72
   5  -2  -5  436.35   58.43
   6 -14  -1  340.72   51.12
   7 -11  -9   20.98   74.03
   8 -26  -2   48.83   58.43
   9 -21  -3    6.35   59.49
  10 -27  -5    7.40   86.55
  10 -25  -7  -37.81   86.46
 -30  18   6    0.62   72.80
 -30  30   3   40.72   88.31
 -28  39  -7   -0.97   70.59
 -24  36  -6   -2.03   62.13
 -23  10   6    4.49   54.73
 -23  35  -7   10.31   59.31
 -17   8   5   22.74   48.21
 -14   9   4  294.54   68.22
 -11  23  -7    5.73   36.75
  -3  -9   3  458.56   35.96
  -1   6 -10   28.64   45.48
   1 -19   2   78.53   48.39
   2   2  -9   21.33   61.69
   3 -33   0   60.20   86.64
   3 -25   1   65.48   56.49
   5 -33  -1  -18.60   93.95
   6 -11 -10   20.89   65.48
   7 -16 -10   24.15   67.69
   7  -9  -8  -23.53   65.31
   8 -23  -2   69.18   60.46
   8 -16  -9   -6.08   77.12
   9 -24  -3   37.19   66.81
  10 -26  -6   61.61   88.75
  10 -24  -5   19.92   70.07
  10 -23  -6   -5.02   76.32
 -31  24   5  -11.55   76.41
 -29  40  -6   51.29   72.62
 -27  15   6  -15.07   87.34
 -22  15   5   57.90   54.55
 -22  28   1   39.75   64.43
 -19  16   4  325.04   65.22
 -19  25   1   46.36   59.49
 -19  31  -8   -9.43   53.67
 -16  28  -8    0.00   48.56
 -12  17   1  532.68   75.79
 -10  22  -5  135.46   43.01
  -6  13  -1  145.51   40.01
   0 -11   2  422.78   41.42
   2 -29   1   21.50   67.95
   2  -7 -12   26.88   68.39
   2   0 -10   24.50   53.06
   3 -16   1  348.66   57.20
   5 -25   0   65.57   56.32
   6 -34  -2   28.82   83.02
   6 -29  -1   41.07   63.02
   8 -12  -4  226.59   66.10
   9 -19  -8   13.22   83.20
   9 -17  -4   59.75   55.96
 -33  21   6  113.43   72.09
 -29  32   2    0.00   77.73
 -28  35   0  -53.32   83.37
 -28  39  -4  -46.71   72.00
 -26  36  -2   71.65   71.39
 -22  23   3   39.13   58.26
 -20  28   0  -15.86   62.05
 -17  25   0   78.44   60.81
  -7   2   3  187.11   33.58
  -7  16  -2  414.76   58.34
  -3   6   0   -9.78   35.69
  -2 -20   3    0.00   40.98
   0   4 -10   26.35   47.42
   1   2 -10  -15.34   51.38
   5 -19   0  222.71   55.17
   6  -5  -7   21.42   49.00
   8 -33  -4   76.68   85.23
   8 -11  -5  132.38   64.60
   9 -31  -5   59.14   75.79
   9 -29  -4  -16.83   80.64
   9 -15  -6  127.09   62.40
 -30  35   1    9.34   68.48
 -27  38  -8    6.35   68.74
 -26  35  -1  114.40   80.47
 -25  26   3  -40.63   75.00
 -23  35  -4  -17.45   64.87
 -16  22   1  125.24   64.16
 -15  15   3  176.53   69.63
 -14  17   2  723.05   83.81
  -7  10   1 1291.86   96.15
   0 -26   2  142.25   59.31
   4  -9 -11   -1.32   67.95
   4   0  -5 1046.14   83.90
   5 -22   0  201.03   57.73
   5  -3  -4  485.09   52.53
   6 -10  -2 1115.06   87.34
   7 -30  -2   33.49   75.62
   9 -22  -8   78.88   78.53
   9 -17  -7  -25.29   66.89
   9 -16  -5   12.07   51.29
 -26  37  -3   17.80   71.21
 -25  31   1  -16.39   77.38
 -24  12   6  -71.30   68.57
 -23  31   0  -54.29   76.24
 -21  25   2   92.19   59.58
 -19  20   3   53.06   58.34
 -18  10   5  179.53   54.20
 -18  29  -2  -25.12   55.79
 -15  11   4   50.76   60.37
  -9  10   2   56.23   43.01
  -8  15 -11    0.00   28.29
  -6  17  -5   21.15   31.11
  -2 -17   3   47.42   36.40
   2 -34   0   -9.78   76.24
   3 -22   1  147.36   51.21
   4 -34  -1    1.94   83.99
   4 -29   0   33.84   59.05
   4  -7  -1 2796.39  188.43
   8 -19  -9   37.90   71.04
   8 -14  -8   32.61   85.31
   8 -12  -7   46.80   60.55
 -34  27   5   41.86   68.13
 -30  41  -5    0.00   81.08
 -28  29   3  -64.87   82.85
 -26  20   5   15.51   78.44
 -24  28   2  100.12   71.39
 -22  34  -8  -24.15   56.23
 -18  22   2   22.65   60.20
 -11  20  -1  413.26   67.07
 -11  23  -4   49.62   46.45
  -9  21  -6    0.71   35.17
  -7  18  -4  130.70   37.37
   1  -5 -12  -37.10   71.21
   1   6  -5   49.18   25.12
   3 -19   1  314.81   60.28
   4  -2  -3  611.12   52.00
   5 -35  -2   -8.99   77.82
   6  -9  -9   23.97   70.68
   7 -15  -2  213.46   54.55
   7 -11  -3 1420.45  111.67
   7  -8  -6   57.37   51.91
   8 -16  -3  310.05   64.60
   9 -26  -4   43.98   61.61
   9 -20  -4   99.50   56.85
 -31  20   6   52.17   73.59
 -29  23   5  -27.41   87.25
 -28  17   6   75.35   84.96
 -21  32  -2   33.67   76.15
 -18  30  -3  113.08   68.92
 -16  29  -6   31.90   54.73
 -15  26  -2   52.26   57.02
 -14  22   0  205.09   65.66
 -13  25  -8   -2.20   41.60
 -11  -4   5   83.73   30.41
 -10  17   0 1099.38   95.98
  -6   0   3   39.13   25.47
   5  -9 -10    0.62   63.02
   6 -26  -1   86.19   63.90
   6  -7  -8  -17.89   58.43
   8 -28  -3  -16.83   63.19
   9 -28  -5   94.48   87.78
   9 -26  -7   71.30   83.11
   9 -23  -4  186.14   66.19
 -27  31   2  -20.71   83.90
 -27  39  -6   16.13   70.59
 -26  34   0   25.29   78.62
 -26  38  -7  -32.61   68.22
 -23  17   5   48.56   61.16
 -21  31  -1   86.55   71.21
 -21  33  -3  117.57   81.35
 -19  32  -6   20.62   53.85
 -17  30  -5   53.23   60.81
 -15  27  -3   34.81   49.80
 -10   8   3  116.60   42.92
  -3 -24   3   35.87   50.15
   1 -35   0   20.18   66.54
   1 -30   1  -17.89   79.50
   3 -35  -1   74.74   70.95
   3   2  -5  444.46   49.80
   5  -3  -7   68.66   45.65
   6 -14 -10  -44.42   71.21
   7 -32  -3   33.58   93.51
   7 -14  -9   77.82   74.91
   9 -18  -6  111.14   62.49
 -34  23   6   -5.82   70.95
 -32  26   5  -38.07   72.53
 -29  39  -2   33.31   72.09
 -28  34   1   16.83   81.08
 -25  14   6  -30.14   81.17
 -20  18   4  111.75   62.31
 -20  33  -5   35.52   65.66
 -19   5   6   27.50   48.65
 -19  12   5  272.24   59.40
 -18   3   6  -25.38   45.56
  -4   8   0  204.12   38.60
   0 -36   0    0.88   68.30
   2   4  -5   91.84   31.11
   3  -7 -11   36.40   68.83
   5 -30  -1    8.55   71.21
   6 -17  -1  689.64   78.62
   8 -30  -4    2.56   93.86
   9 -27  -6  -12.87   90.42
   9 -23  -7  -18.42   93.07
   9 -19  -5  184.73   63.72
 -31  32   3    0.00   72.89
 -29  38  -1  -15.16   73.15
 -26  38  -4   53.06   74.83
 -24  35  -2    7.49   78.53
 -20   7   6    9.25   48.47
 -16  13   4   87.43   57.55
 -16  17   3   88.31   65.75
 -15  25  -1   85.23   61.34
 -14  27  -5   40.45   50.85
 -10  12   2  337.82   54.20
   0  -3 -12   39.13   63.54
   4  -1  -4  367.25   42.66
   6 -31  -2    0.79   88.84
   8 -25  -3   92.89   67.33
   8 -17  -8   -4.05   85.31
   9 -25  -5  -34.99   66.45
 -29  40  -3  -61.16   71.21
 -28  40  -5   -0.18   71.04
 -24  34  -1   36.40   77.03
 -23  25   3   -3.88   56.14
 -22  35  -6   -9.78   61.61
 -20  27   1   79.41   65.48
 -18  31  -7   86.19   53.50
 -17   1   6   -6.26   42.13
 -13  19   1   57.82   60.02
  -8  12   1  269.42   44.15
  -1 -27   2   10.49   61.16
  -1  -6 -13   83.81   78.88
   2 -36  -1  -30.93   68.92
   2 -26   1   45.39   53.67
   2 -10 -12  -46.45   72.45
   3 -30   0   -5.73   69.54
   4 -26   0  109.29   56.05
   7 -10  -4 1693.48  131.14
   7  -9  -5   73.59   59.14
   8 -19  -3   44.24   60.46
   9 -24  -6   25.73   87.34
   9 -22  -5   50.41   64.16
   9 -21  -6  -16.57   68.13
 -30  34   2   33.67   73.86
 -29  19   6   53.59   75.79
 -27  22   5   48.30   87.69
 -26  28   3  -44.15   77.12
 -25  37  -8   -0.71   61.08
 -24  36  -3   35.96   69.10
 -23  30   1  112.37   66.10
 -21   9   6    1.50   55.61
 -20  22   3   64.95   58.61
 -18  31  -4   10.05   56.58
 -15  19   2  164.55   72.00
 -13  26  -6   13.04   48.47
 -11  10   3  395.98   60.20
  -7  15  -1   76.94   41.51
   0 -23   2  101.09   52.88
   4  -7 -10   21.86   65.48
   5  -7  -9    7.05   78.70
   6 -33  -3    9.69   75.71
   6 -20  -1  198.39   67.51
   6 -17 -10    2.03   76.41
   7 -24  -2  100.30   65.04
   7 -18  -2  394.75   69.89
   7 -12  -8   99.24   73.86
   7 -10  -7  239.99   60.55
   8 -22  -3   83.64   55.96
   8 -15  -4  124.71   65.04
 -32  22   6   70.95   75.97
 -22  27   2   38.25   64.34
 -21  30   0   -2.12   58.26
 -21  34  -7  -47.77   59.67
 -20  14   5   14.63   56.41
 -18  27   0   47.24   62.49
 -17  24   1  213.46   61.78
 -15  28  -7   24.15   48.65
 -12  23  -2  260.52   54.38
  -7  -5   4  134.93   25.29
  -1  -1 -12  -33.40   61.69
   0 -31   1  -10.40   83.02
   2  -5 -11  -17.19   65.13
   3  -9   0  442.69   44.68
   4 -14   0 1486.99  111.40
   4  -1  -7   70.59   44.68
   5  -5  -8   25.03   56.41
   7 -17  -9   25.21   69.01
   8 -23  -8   22.39   72.71
   8 -20  -8   45.04   77.56
   8 -15  -7   24.24   59.93
 -30  25   5   43.01   82.23
 -29  31   3   95.80   86.46
 -26  16   6    7.23   85.14
 -26  33   1  123.03   90.78
 -25  30   2  -49.18   85.05
 -24  19   5   59.93   64.25
 -21  34  -4   37.81   70.86
 -15  28  -4  -13.04   53.14
 -12  24  -3   94.39   49.44
  -8  19  -3  113.78   45.39
   4 -31  -1  -38.07   87.08
   5 -12  -1  834.01   73.24
   6  -6  -6    9.52   47.24
   7 -29  -3   40.01   68.13
   7 -21  -2  369.01   71.48
   7 -20  -9  -57.20   70.77
   8 -29  -5   33.67   91.39
   8 -27  -4   37.19   64.95
   8 -14  -5    2.73   54.73
 -27  37  -1   13.57   71.83
 -27  38  -2   18.42   69.80
 -24  33   0   77.38   89.72
 -22  11   6   11.81   49.88
 -19  24   2   34.90   62.57
 -17  15   4   56.05   53.14
 -16  -1   6   -9.52   39.13
  -6 -19   4    0.44   35.34
  -5  10   0    7.93   32.61
  -2  -4 -13   52.00   71.56
   3   0  -3 1163.10   81.44
   5 -32  -2  -29.17   93.25
   5 -12 -10  -14.81   67.86
   6 -12  -9   43.27   73.68
   7 -31  -4  -20.01   80.99
   8 -28  -6   60.02   76.68
 -33  28   5   22.56   70.33
 -30  42  -6   -1.67   67.25
 -29  41  -4    0.26   70.86
 -29  41  -7  -37.81   73.94
 -25  38  -6   24.24   63.19
 -11  14   2  716.08   72.09
 -11  19   0  270.92   63.02
 -11  22  -9   -6.08   26.62
  -6   9 -12    4.32   49.18
  -4 -25   3   21.33   58.52
  -2   1 -12   -9.78   55.35
  -1 -32   1    6.87   69.71
   1  -8 -12   10.58   68.92
   2 -31   0    7.84   79.67
   4 -23   0  276.12   57.82
   5 -34  -3   59.23   69.71
   5 -27  -1    3.79   57.90
   5  -8  -2  761.65   64.60
   6 -28  -2   28.29   63.02
 -28  33   2   32.43   73.59
 -27  39  -3   29.00   73.42
 -24  37  -4   18.42   65.92
 -24  37  -7    1.32   58.87
 -19  31  -2   39.66   70.95
 -17  19   3  109.90   55.17
 -15  24   0    8.81   55.52
 -12  12   3  789.85   82.05
 -12  22  -1   47.68   55.00
  -9  14   1   18.07   43.27
  -2 -28   2   52.88   74.38
   2 -23   1   17.27   50.24
   3  -5 -10   11.55   59.67
   3   1  -7  101.35   41.86
   6  -9  -3   22.03   40.72
   7 -14  -3 1579.17  124.97
   8 -24  -4   24.24   58.08
   8 -24  -7    2.91   73.94
   8 -18  -4  171.24   57.29
 -30  21   6   45.30   72.27
 -29  36   1  -13.57   74.12
 -26  39  -5    0.53   74.65
 -23  13   6  -56.41   61.61
 -22  34  -2  -23.27   83.46
 -21  16   5   35.69   55.52
 -19  30  -1   57.64   58.70
 -18  30  -9  -14.45   47.77
 -11  24  -5   18.68   42.66
  -3 -21   3   64.78   42.66
  -3   3 -12   60.37   57.20
   0 -20   2   93.95   43.27
   0 -14   2 1372.41  101.18
   1 -27   1   14.54   53.76
   1  -3 -11  -10.31   62.13
   3 -10 -11   59.84   71.04
   4  -5  -9  -15.34   69.98
   7 -15  -8  -63.81   80.99
   8 -26  -5   37.28   71.48
   8 -21  -4  100.91   63.02
   8 -21  -7   44.77   80.20
   8 -16  -6   31.82   59.75
 -33  24   6   16.66   72.89
 -28  24   5   -9.08   86.19
 -27  18   6   12.60   80.73
 -25  21   5   28.03   75.35
 -24  27   3  -37.10   71.92
 -22  33  -1    8.02   82.67
 -19  32  -3  -20.36   75.97
 -16  21   2  164.90   57.02
 -15   7   5  109.46   49.09
 -14   5   5   35.52   46.36
 -14  21   1  641.79   80.91
  -5   7 -12   18.77   51.03
  -4   5 -12    6.43   53.76
  -3  -2 -13  -53.94   67.60
   1 -32   0   14.37   77.82
   3 -32  -1  -34.64   85.67
   3 -27   0   -0.18   58.70
   4 -33  -2  -12.43   83.29
   4 -20   0  -12.43   55.08
   4  -3  -8    1.76   48.12
   5 -15 -10  -19.21   66.01
   6 -32  -4   15.60   80.99
   6 -13  -2  142.42   47.68
   7 -30  -5   87.34   76.76
   7 -26  -3  247.13   63.37
   8 -25  -6  -24.41   93.77
   8 -17  -5   13.31   51.91
 -31  27   5    5.99   71.92
 -27  30   3   28.73   83.81
 -25  25   4    0.00   60.64
 -22  35  -3   72.97   65.04
 -21  24   3  137.31   64.43
 -21  29   1   66.19   62.66
 -16  29  -3   28.64   52.17
 -13   3   5   70.95   42.48
 -12  25  -4    0.00   43.19
  -5  -2   3  232.85   26.35
   2 -14   1  769.05   66.63
   6 -15  -9   42.57   67.77
   6 -10  -8   11.72   62.31
   6  -8  -7  148.59   54.03
   6  -7  -5   54.11   57.37
   8 -23  -5   23.18   63.63
   8 -19  -6  107.79   61.96
 -28  28   4   76.68   88.75
 -25  37  -2   -8.20   64.95
 -24  32   1   21.59   76.59
 -20  33  -8    0.18   47.33
 -16   9   5   43.27   47.77
 -13  14   3  245.54   60.46
 -12  22 -10   11.63   18.16
  -8  20  -4    0.00   37.10
  -6  12   0  322.92   43.27
   0 -17   2  562.64   63.37
   2   3  -7   76.41   36.66
   3  -5  -1  993.79   76.94
   5 -24  -1   31.29   57.90
   5  -4  -6   38.60   43.45
   7 -28  -4   33.23   74.12
   7 -18  -8    3.97   79.76
   7 -13  -7   74.56   57.29
   8 -22  -6    1.41   69.01
   8 -20  -5   21.24   57.11
 -28  41  -6    0.26   74.65
 -27  40  -4  -23.71   73.42
 -25  36  -1    6.43   73.50
 -24  15   6  -13.93   71.30
 -23  29   2   79.41   71.83
 -18  26   1   52.79   56.05
 -18  32  -5    2.20   55.88
 -17  30  -8   32.61   48.21
 -12  16   2  406.91   63.54
 -12  25  -7  -11.81   40.54
 -11   6   4  227.82   52.62
  -8  17  -1    9.17   43.27
  -5  16  -6  188.34   18.86
  -3 -29   2  -22.65   75.18
  -1 -24   2   25.21   50.68
   0 -33   0   -7.58   73.42
   0  -6 -12   17.98   66.72
   0  -1 -11   12.96   63.02
   2 -33  -1   33.93   79.67
   2 -20   1   84.34   49.97
   3 -34  -2  -29.70   75.09
   4 -10 -10  -19.65   70.24
   5 -10  -9   33.58   78.44
   6 -25  -2   40.45   60.81
   6  -8  -4  415.20   57.02
   7 -21  -8   -9.17   74.91
 -31  23   6   -8.90   70.51
 -31  31   4   45.74   66.19
 -30  33   3   10.05   77.82
 -28  20   6  -63.37   75.18
 -27  40  -7   60.02   63.81
 -26  32   2   31.73   79.58
 -22  18   5   -1.59   58.43
 -22  32   0   30.49   75.00
 -21  35  -5   17.71   56.14
 -20  26   2   46.45   63.63
 -20  34  -6   35.08   54.47
 -19  29   0   92.10   55.61
 -18  21   3  189.49   65.31
 -17  11   5   20.80   51.82
 -15  -3   6   34.02   34.46
 -12   8   4  142.07   54.55
 -10   4   4  147.62   44.15
  -7  19  -5  191.51   37.99
  -1   7  -2  123.03   17.45
   1   5  -7   27.41   32.96
   2  -3 -10   48.74   61.25
   3 -13 -11    0.00   66.89
   3  -3  -9   57.11   67.60
   4 -28  -1   66.98   60.99
   5 -29  -2   -6.52   68.39
   5 -15  -1  391.58   52.44
   6 -18  -9  -34.11   68.13
   7 -23  -3  121.80   63.81
   7 -17  -3  399.51   78.44
   7 -13  -4  173.18   65.13
   7 -12  -5  120.21   57.73
 -29  42  -5   17.10   70.77
 -27  35   1   17.63   79.58
 -25  38  -3  -21.77   68.30
 -23  36  -8   34.55   58.26
 -13  25  -2   76.50   52.26
 -12   1   5   56.14   36.84
 -10  16   1   77.73   48.21
  -1 -34   0   60.11   69.80
   0 -28   1   51.82   61.87
   0   7  -7  241.22   27.15
   2 -35  -2  -14.28   65.66
   2 -17   1  262.29   53.23
   2  -8 -11   11.72   71.30
   7 -25  -7   14.98   72.00
   7 -20  -3   75.35   54.47
 -29  26   5    5.55   79.94
 -26  23   5   33.84   83.02
 -23  37  -6  -67.07   62.84
 -19  33  -4   56.67   60.90
 -15  27  -9   15.42   40.10
 -15  29  -5   21.77   49.18
 -13  10   4  433.09   65.75
 -12  21   0  207.55   65.92
 -10  23  -6   -3.35   40.01
  -2 -35   0    8.64   69.89
   0   5  -2  121.36    9.96
   1 -34  -1   -9.25   68.22
   3  -1  -8   41.60   44.77
   5 -31  -3  -15.07   92.45
   6 -16  -2  208.52   55.88
   7 -27  -5   60.64   91.13
 -29  15   7   14.54   66.28
 -29  35   2  -47.94   68.66
 -28  39  -1  -44.24   70.07
 -28  40  -2   -4.14   68.83
 -25  17   6   13.84   82.93
 -25  29   3  -66.89   80.55
 -24  38  -5   25.73   63.19
 -22  36  -4  -25.21   60.37
 -18   6   6   42.13   44.42
 -18  13   5   23.27   55.35
 -17  23   2    5.99   59.93
 -16  26   0  170.19   56.58
 -14  16   3   67.16   59.14
 -13  24  -1  106.29   51.12
 -13  26  -3   47.50   47.24
  -9  21  -3   12.60   43.10
  -8  20  -7   41.78   29.00
  -6 -16   4  124.80   32.43
  -6 -10   4   10.14    9.87
  -1   1 -11  -69.27   56.05
   0 -35  -1   -7.32   66.45
   2 -28   0  -23.27   54.29
   5 -18  -1   22.74   51.38
   6 -27  -3   77.65   64.34
   6 -22  -2   -7.67   58.17
   7 -26  -6   78.26   87.96
   7 -25  -4   38.25   61.61
   7 -16  -7   46.36   63.46
 -32  29   5   12.51   63.37
 -26  27   4   33.58   86.90
 -22  26   3    3.79   57.73
 -19   8   6  153.18   51.38
 -19  33  -7   20.98   46.62
 -16  30  -4   17.27   54.11
 -15  23   1  167.01   56.67
 -14  12   4   60.20   61.08
  -9   2   4   81.88   39.48
  -7  14   0 1847.54  132.91
  -3 -18   3  167.81   39.92
  -2   9  -2  824.84   59.58
  -1  -4 -12  -27.94   69.54
   1 -24   1   22.56   51.21
   2   2  -3  644.43   47.15
   3 -24   0   66.54   51.47
   4 -13 -10   -6.35   63.54
   5  -8  -8    6.43   57.82
   6 -29  -4   48.03   91.92
   6 -19  -2  119.07   61.61
   6 -13  -8    7.32   73.42
   7 -22  -7    0.00   87.34
   7 -14  -6  369.81   66.10
 -33  20   7  -24.06   72.09
 -29  30   4  -16.22   79.32
 -28  32   3   87.52   80.20
 -28  38   0   74.83   68.66
 -23  20   5    3.44   62.75
 -23  24   4    2.03   61.34
 -20  10   6  132.20   52.26
 -20  32  -1  -45.92   71.30
 -20  33  -2  -19.92   83.37
 -17   4   6   42.30   43.80
 -14  28  -6   78.35   50.15
 -13  18   2  347.42   66.81
 -10  22  -8   56.05   32.61
  -7  15 -10  -19.65   17.19
   3 -29  -1   39.48   62.49
   3  -8 -10  100.38   66.81
   4 -30  -2   -7.67   84.96
   5 -13  -9    0.00   67.77
   5  -6  -7   15.60   46.53
   7 -16  -4  109.37   63.98
 -32  25   6   10.14   68.57
 -30  17   7  -14.89   68.04
 -29  22   6   40.45   70.24
 -28  41  -3  -46.62   68.39
 -25  10   7   40.63   73.15
 -25  39  -4   15.60   70.33
 -23  35  -1   58.70   78.17
 -23  36  -2    0.26   74.03
 -22  31   1   42.57   64.07
 -22  36  -7   49.53   57.90
 -17  30  -2   17.63   57.20
 -14  27  -8   -8.90   39.22
 -10  -6   5   32.34   22.83
  -2   3 -11  -10.66   50.24
  -2  11  -4  606.80   44.24
  -1 -29   1    0.00   75.53
   0  -9 -12  -59.40   73.86
   2  -1  -9   11.19   65.57
   4 -32  -3    0.00   83.11
   4 -16 -10  -41.42   68.39
   4  -2  -6   87.69   40.63
   5  -7  -3  453.98   51.56
   6  -9  -6   35.34   50.32
   7 -24  -5  106.47   59.93
   7 -23  -6   -5.64   69.01
   7 -22  -4   66.98   60.02
 -26  19   6  103.73   78.26
 -26  40  -6  -12.78   61.08
 -25  34   1   51.29   79.41
 -24  31   2  -32.17   75.27
 -21  12   6  -15.78   54.20
 -21  28   2  127.88   64.87
 -19  23   3  105.58   56.93
 -19  28   1   25.82   61.08
 -17  29  -1  138.90   55.44
 -16  30  -7   57.46   46.80
 -11  18   1  538.58   74.12
  -9  19  -1  484.65   67.77
  -6  11 -11  -44.60   40.54
  -4 -22   3   85.75   42.13
  -2 -25   2   23.44   54.91
   1  -9   1   97.39   25.03
   1  -6 -11  -12.25   65.22
   2   1  -8   16.57   42.13
   4 -25  -1  142.16   61.16
   4 -10  -1 1501.88  108.40
   4  -8  -9   -3.26   70.77
   6 -26  -7    0.00   72.45
   6 -22  -8   19.12   72.27
   6 -16  -8  -23.00   81.17
   6 -12  -3  491.34   63.98
   6 -11  -7   62.49   56.32
   7 -19  -4  266.60   57.64
   7 -15  -5   94.83   56.41
 -27  25   5  -17.45   77.91
 -27  34   2   37.63   77.38
 -27  41  -5   -4.58   73.15
 -26  12   7   45.92   74.03
 -20  21   4  -26.97   56.23
 -20  34  -3  -44.33   71.39
 -16   2   6   57.46   40.89
 -15  14   4   36.22   51.21
 -15  18   3   38.95   53.41
  -3   5 -11   -1.23   47.77
   1 -29   0  -32.79   71.21
   3 -12   0  645.49   59.23
   4  -6  -2   87.78   32.87
   5 -30  -4   45.48   93.51
   5 -19  -9    4.67   63.28
   5 -16  -9    0.00   64.60
   6 -28  -5    0.00   90.25
   6 -19  -8   -1.85   71.39
   7 -21  -5  210.20   66.89
   7 -20  -6   10.22   56.14
   7 -17  -6  282.47   66.28
 -30  28   5   14.81   71.65
 -26  38  -1   15.78   65.39
 -26  39  -2    0.00   72.80
 -25  39  -7  -36.40   60.55
 -23  37  -3   45.56   66.36
 -22  14   6  -10.66   60.20
 -20  31   0    1.59   58.87
 -17  31  -3    1.41   67.51
  -3 -12   3  224.56   32.79
  -3  11  -2  614.38   49.44
  -2 -30   1   22.21   78.79
  -2  -2 -12  -22.30   66.54
  -1 -21   2  -16.22   43.80
   3 -33  -3  100.65   76.94
   3 -31  -2  -36.22   81.79
   5 -28  -3  -10.58   67.69
   6 -27  -6  -22.83   83.02
   6 -24  -3   58.96   62.75
   7 -18  -5  278.33   61.16
 -34  22   7   41.51   66.72
 -31  19   7  -30.41   68.30
 -28  37   1    5.64   71.48
 -27  14   7   -9.34   64.78
 -27  29   4   22.12   85.58
 -24  22   5   34.28   71.74
 -20  17   5  139.69   55.70
 -18  25   2  167.45   61.25
 -13  23   0   84.52   54.20
 -13  27  -4   50.15   43.54
 -12  26  -5   66.81   45.92
 -11  -1   5    9.34   33.31
  -5   9 -11    5.99   41.51
  -4   7 -11    5.46   44.68
  -3 -15   3   23.44   32.79
   2 -30  -1   77.82   81.17
   3 -21   0  118.01   52.44
   5 -11  -2  710.44   63.90
   5  -6  -4  537.17   58.70
   6 -26  -4    0.00   57.37
 -30  24   6    9.96   68.04
 -28  42  -4  -57.64   72.71
 -26  31   3    5.29   78.79
 -26  37   0   74.56   59.31
 -24  26   4   40.37   66.81
 -23  28   3   93.25   63.81
 -14  20   2  101.88   58.34
 -14  27  -2   44.95   52.17
  -9  22  -4  214.69   43.19
  -8  16   0  561.94   61.43
  -6 -13   4  154.67   25.91
  -4  -3 -13   50.59   69.80
  -1  -9   2   73.50   21.86
   1   1  -9   50.68   61.69
   6 -23  -7  -24.32   83.46
   6 -10  -5  221.66   61.78
 -30  32   4   45.56   64.87
 -29  34   3  -42.92   73.15
 -27  21   6   86.19   82.23
 -26  40  -3   17.89   68.92
 -23  16   6   55.08   65.31
 -19  34  -5  -26.35   53.50
 -17  28   0   53.23   57.55
 -16  25   1   15.78   56.32
 -10  22  -2   96.77   46.36
  -3 -31   1   84.61   68.74
  -1  -7 -12   19.39   72.62
   0 -30   0   24.94   76.68
   0 -25   1   29.88   48.91
   1 -21   1   31.90   48.74
   1   3  -8   34.72   39.57
   2 -32  -2    0.00   78.79
   2 -25   0   24.32   57.29
   2  -6 -10   13.13   62.57
   3 -11 -10   -5.20   62.22
   4 -31  -4  -66.28   80.20
   4  -6  -8   -5.55   53.59
   5 -29  -5  -17.54   81.08
   5 -11  -8   47.42   60.72
   6 -21  -3  124.27   60.28
   6 -11  -4  306.00   58.96
 -29  43  -6   28.29   76.24
 -28  16   7    0.00   65.57
 -22  37  -5   11.02   59.67
 -20  25   3  -13.04   60.46
 -16  20   3  153.88   55.61
  -8   0   4   15.07   31.55
  -3 -26   2  112.46   66.19
  -3   0 -12   56.76   59.23
  -1   3 -10   17.19   48.39
   0  -4 -11  -14.81   61.34
   1 -31  -1  -41.07   81.26
   2  -7   0   -1.32   31.64
   3 -18   0  164.46   53.23
   4 -27  -2   19.21   57.90
   4  -4  -7  101.79   46.89
   5 -23  -2    0.00   57.73
   6 -25  -5    0.00   63.63
   6 -15  -3  121.89   59.84
   6 -14  -7    4.85   53.59
 -32  21   7  -43.27   73.86
 -28  27   5   42.04   68.83
 -21  19   5   48.56   56.49
 -21  23   4   62.93   54.03
 -21  36  -6    8.90   53.50
 -20  35  -4   23.80   55.52
 -14  28  -3  112.90   51.73
 -12  20   1  327.24   70.42
 -10  23  -3  -32.87   47.06
  -4  14  -3  783.77   64.16
   3 -26  -1   93.42   57.64
   3 -15   0  566.96   58.61
   3 -14 -10  -13.84   63.37
   3  -6  -9  108.23   77.12
   4 -11  -9   34.28   71.12
   5 -28  -6  -29.17   72.89
   6 -24  -6  -32.26   85.40
   6 -20  -7   56.32   86.19
   6 -18  -3   35.08   56.76
 -28  42  -7    0.00   60.20
 -25  24   5   80.47   81.79
 -25  33   2   50.94   75.44
 -23  33   1   76.06   86.81
 -23  38  -4   -8.64   61.69
 -22  30   2  -16.04   61.34
 -21  34  -1  -24.85   77.12
 -21  35  -2  -24.41   66.19
 -21  35  -8   48.39   51.29
 -20  30   1   74.83   59.31
 -18  33  -6  -18.42   52.17
 -16  31  -5  -21.77   52.44
 -15   0   6   75.62   38.78
 -10  21  -1  487.64   71.83
  -8  21  -5   92.98   37.90
  -7   9   2  851.63   70.68
  -6   7   2  194.51   36.13
  -5 -23   3   12.87   46.45
  -5  -1 -13    1.67   68.66
  -4  13  -2   97.92   31.29
  -1 -31   0  -22.12   74.12
   1 -33  -2  -18.07   69.89
   1   5  -4  465.43   36.49
   3   0  -6  674.04   62.13
   6 -23  -4    9.61   54.91
 -31  26   6  -38.69   66.98
 -29  18   7  -26.00   69.01
 -26  36   1   36.31   72.45
 -25  40  -5    0.00   67.33
 -24  18   6   49.27   77.20
 -24  37  -1   -1.41   67.77
 -24  39  -6   12.51   59.67
 -19  32  -9  -30.32   48.56
 -18  32  -2   17.45   65.57
 -17  32  -4   51.56   54.91
  -8  11   2  615.26   60.81
  -2 -32   0   64.69   67.69
   0 -34  -2    1.15   68.83
   0 -32  -1  -44.42   80.99
   0   3  -9  218.66   61.25
   4 -20  -9    4.32   66.10
   5 -27  -4   12.87   67.33
   5 -25  -3   36.49   59.31
   5 -20  -8   81.08   74.83
   5 -14  -8  -60.64   74.91
   5  -7  -6    3.53   44.24
 -28  23   6   45.65   72.71
 -28  31   4   41.78   75.18
 -28  36   2   -0.26   70.59
 -25  28   4  -52.35   82.40
 -24  38  -2   17.27   61.52
 -23   9   7  -15.42   70.59
 -19  27   2   82.58   60.72
 -18  31  -1    0.00   57.55
 -18  32  -8   -9.08   45.74
 -15  22   2   81.44   50.76
 -14  -5   6   11.19   28.73
 -13  27  -7   29.35   40.45
 -10  11   3  501.74   62.05
  -9   9   3  505.97   56.76
  -9  18   0   82.67   53.06
  -4 -27   2   15.86   67.33
  -4   2 -12  -16.66   55.96
  -2   5 -10   43.89   44.77
  -1 -18   2   67.86   39.84
   0   5  -8   18.60   35.17
   1 -12 -11   53.85   69.71
   4 -14  -9   78.53   74.30
   4 -13  -1  304.32   45.48
   5 -20  -2   24.41   59.93
   5 -14  -2   20.18   43.01
   5  -9  -7   63.72   52.35
   6 -22  -5   23.62   59.31
   6 -21  -6   -1.94   59.67
 -33  23   7  -21.24   67.25
 -27  33   3    0.00   69.10
 -24  11   7   39.92   77.03
 -24  30   3  -11.02   77.38
 -22   7   7   77.29   69.36
 -15  10   5  -31.90   45.83
 -14   8   5    5.02   41.60
 -14  25   0   49.71   53.06
 -11  25  -6    7.32   41.25
  -9  13   2  112.19   38.87
  -8   7   3  195.83   37.81
  -6  13 -10  -17.36   30.85
  -4  13  -8   21.95   19.74
  -3 -33   0  -37.02   62.22
  -3  13  -4  396.60   38.78
  -2  -5 -12   25.56   63.19
  -1 -33  -1  -16.13   67.16
  -1  -2 -11   14.28   60.28
   4 -19  -1  124.62   61.43
   4 -17  -9   26.18   66.36
   5 -24  -7  -28.56   70.68
   5 -17  -8   -6.79   75.18
   6 -20  -4   68.48   54.64
   6 -15  -6  166.57   60.55
   6 -14  -4  -25.29   60.90
   6 -13  -5  184.55   57.11
 -27  40  -1   22.12   66.89
 -25  13   7   24.41   71.21
 -22  21   5   44.07   59.67
 -22  25   4   74.47   65.84
 -21  36  -3   45.12   63.37
 -17  22   3   85.58   52.88
 -17  27   1   82.05   52.70
 -16  12   5  121.27   50.50
 -13   6   5  223.07   46.36
 -11  13   3   51.65   53.94
  -5   5   2   52.53   31.20
  -2 -34  -1   -4.41   61.43
  -2 -22   2   97.65   44.86
  -1 -26   1   -3.53   51.38
   1 -26   0   36.49   48.30
   1 -18   1  305.12   55.61
   1  -4 -10  -37.28   61.08
   2  -9 -10   14.01   57.90
   3 -30  -3  -25.82   88.93
   3 -28  -2    2.03   62.84
   4 -16  -1  626.10   69.71
   5 -26  -5   13.66   84.70
   5 -17  -2  -31.02   60.90
   6 -18  -6  -61.34   57.99
   6 -17  -4   89.19   57.20
 -30  20   7   -3.79   63.63
 -29  29   5   21.95   62.84
 -28  43  -5   -0.09   73.86
 -27  39   0   20.01   66.98
 -27  41  -2   13.75   65.48
 -27  42  -6  -60.81   67.69
 -25  20   6   -1.32   75.79
 -24  39  -3   -1.32   62.57
 -21  27   3  -16.57   53.23
 -20  35  -7  -37.46   51.91
 -19  11   6   38.78   49.27
 -18   9   6   80.29   47.15
 -18  20   4  140.84   55.44
 -18  30   0   42.57   52.44
 -18  33  -3   67.07   72.53
 -17  14   5  148.24   52.26
 -13  22   1   37.63   54.73
  -6  18  -6   24.50   24.77
  -4 -19   3  102.50   39.92
  -3   7 -10    1.50   41.07
   2 -27  -1   42.83   55.61
   2 -22   0   96.59   47.33
   3  -4  -8    1.23   45.21
   5 -25  -6  -16.04   81.26
   6 -19  -5   31.90   55.35
 -26  15   7   12.16   70.42
 -26  26   5   52.88   82.23
 -23  38  -7   18.68   54.82
 -20  13   6   10.14   53.94
 -17   7   6  546.43   67.16
 -15  28  -1   36.22   53.50
 -15  29  -2  109.29   52.70
 -14  29  -4   -0.71   48.39
 -11  24  -2    5.46   43.71
 -10  15   2  447.81   60.72
  -5   4 -12    0.00   53.32
  -5  11 -10    0.00   34.46
  -5  15  -2  553.13   54.55
  -1   5  -9    6.61   54.20
  -1   7  -8   -8.02   33.84
   0  -7 -11  -16.83   67.95
   4 -28  -4   14.63   77.73
   4 -24  -2   23.00   52.70
   4  -9  -8   49.62   59.14
   4  -5  -3  205.97   35.43
   5 -10  -3  559.82   60.90
   6 -16  -5   -6.17   52.70
 -29  25   6    3.44   65.66
 -12  15   3  212.23   56.58
 -10  24  -4  232.94   44.68
  -6 -24   3    0.00   47.42
  -5  16  -3  173.53   38.43
  -4   9 -10   40.28   39.57
   1 -15   1  255.41   44.42
   2 -31  -3  -16.75   75.27
   2  -4  -9    2.56   67.95
   3  -9  -9   80.82   70.59
   3  -2  -7   17.98   41.69
   5 -24  -4   -7.67   57.11
   5 -22  -3  136.34   55.70
   5 -21  -7  -22.91   79.06
 -31  22   7   46.89   63.63
 -27  17   7   50.76   68.48
 -27  42  -3  -38.69   69.71
 -26  35   2  -19.74   66.81
 -24  35   1   63.90   69.27
 -23  32   2  -68.30   82.32
 -21  15   6   30.23   57.90
 -21  32   1   37.99   72.97
 -18  16   5   31.38   58.87
 -17  32  -7   35.96   46.45
 -16  24   2   28.64   50.76
 -13  28  -5   19.30   46.62
 -12   4   5  202.88   44.77
 -11  23  -1  234.08   55.17
 -10  20   0  435.29   66.81
  -6  11   1   83.99   35.78
  -5   9   1  730.63   62.40
  -2 -27   1   43.19   60.02
  -2  -8 -12   23.00   67.51
  -1 -15   2  373.07   48.47
   0 -22   1  109.02   47.24
   2 -29  -2   -8.73   70.68
   2 -15 -10   26.26   63.02
   2 -12 -10    6.52   65.66
   2  -3  -1  516.20   41.07
   3 -23  -1  105.58   54.73
   4 -26  -3  113.43   54.38
   4 -25  -7   12.07   71.74
   4  -4  -4 1258.63   94.39
   5 -12  -7   36.22   49.44
   5  -8  -5  223.77   59.58
 -29  33   4   46.27   62.49
 -27  38   1  -27.15   69.27
 -26  22   6   14.54   74.21
 -26  30   4  -11.46   82.32
 -26  41  -7  -53.23   61.61
 -23  23   5  176.18   74.03
 -20  29   2   65.13   60.55
 -18  24   3    5.11   57.73
 -16   5   6  152.65   47.33
 -15  30  -3   81.08   51.91
 -11  25  -3  100.21   49.27
  -9  22  -7    0.00   34.46
  -7  13   1   57.11   36.22
  -6   6 -12   63.54   51.38
  -3  -3 -12  -13.04   64.87
  -3  11  -8   23.97   29.35
  -2   0 -11  -12.43   55.52
  -2   9  -8   22.91   32.26
  -1 -12   2  262.02   35.08
   0 -27   0    0.00   55.96
   1 -32  -3  -63.98   72.45
   2   2  -6  127.00   34.37
   4 -27  -5   25.38   87.96
   4 -21  -8   36.75   69.63
   5 -18  -7   -9.43   59.40
 -25  32   3   19.57   75.00
 -23  27   4   10.31   68.04
 -23  39  -5   34.28   58.34
 -22  36  -1   -8.20   68.39
 -22  37  -2  -62.66   59.84
 -19  22   4   92.54   59.75
 -16  29  -9   12.87   38.34
 -15  27   0   25.91   53.59
 -15  29  -8   -5.90   38.87
 -13  17   3  147.62   60.90
 -12  11   4  152.38   56.85
 -11   9   4  706.57   71.39
 -11  17   2  209.23   59.14
  -4   7   1 2538.86  171.16
  -3  10  -1 1391.54   97.03
  -2   7  -9    7.84   45.92
   1 -28  -1   -1.41   59.14
   3 -29  -4  -36.93   79.32
   4 -26  -6   61.96   70.15
   5 -23  -5   91.04   57.20
   5 -22  -6  -19.48   63.81
   5 -15  -7    0.00   51.73
   5  -9  -4  372.63   58.08
 -28  19   7   57.82   66.63
 -28  35   3   50.50   69.71
 -27  28   5   52.53   73.33
 -25  39  -1   34.72   64.34
 -22  17   6    7.05   61.61
 -22  29   3   15.34   64.51
 -21  37  -4   10.58   59.75
 -19  18   5   84.26   50.94
 -19  33  -1   84.78   71.56
 -19  34  -2    5.20   74.30
 -18  29   1  -14.28   56.32
 -14  -2   6   -1.59   32.52
 -14  24   1  248.36   56.23
  -7 -17   4   84.61   32.08
  -7   8 -12  -13.04   48.83
  -4  12  -1  315.25   38.87
  -4  15  -4   47.06   31.20
   0  -2 -10   30.32   57.29
   1 -30  -2  127.44   82.93
   3 -18  -9   19.12   61.78
   3 -12  -9   -7.84   69.01
   4 -18  -8   91.04   76.06
   4 -12  -8   -0.79   70.07
   4  -7  -7  159.08   52.62
   5 -19  -3   77.29   57.02
 -30  27   6  -53.67   66.19
 -25  38   0  -29.70   66.01
 -25  40  -2   15.95   62.49
 -22  38  -6  -27.94   55.26
 -18  34  -4    8.90   52.70
 -17  33  -5  -31.38   54.03
 -12  24  -9   -1.41   25.56
 -10  -3   5  104.70   28.20
 -10   7   4 1491.13  113.96
  -8  15   1    1.67   38.34
  -5  13  -9   -4.58   26.88
  -3 -28   1   59.67   68.39
  -3 -23   2  130.61   47.59
   1  -7 -10    0.00   57.90
   1   4  -3  227.82   19.83
   3 -15  -9   12.69   63.46
   3  -8  -1  117.92   35.61
   3  -4  -2  112.37   30.32
   4 -21  -2  139.96   56.85
   4 -15  -8  -53.67   78.00
   4  -9  -2 1538.63  110.70
   4  -5  -6   26.09   43.36
   5 -13  -3  381.44   57.02
 -32  24   7  -41.16   65.84
 -27  24   6   82.49   69.36
 -26  42  -5  -88.13   66.72
 -24  25   5  -50.15   82.49
 -19  35  -6  -11.72   49.88
  -9  23  -5   40.01   34.02
  -8  10 -12    7.93   45.56
  -5  14  -1    5.11   32.70
  -4   3   2  118.72   26.79
  -2   8  -1 1186.45   82.85
  -1 -28   0  -27.15   67.60
  -1  -5 -11  -11.10   62.31
   2 -30  -4   19.92   77.56
   2 -19   0   84.43   52.17
   3 -27  -3    9.52   58.70
   5 -21  -4   55.88   55.26
   5 -19  -6    0.00   57.82
   5 -16  -3    1.59   56.58
 -25  41  -6   21.15   55.79
 -23  19   6  182.44   75.71
 -22  38  -3   30.23   61.69
 -20  20   5   51.73   56.32
 -20  24   4   39.13   57.55
 -17  26   2   74.56   55.00
 -15   3   6  113.78   41.07
 -14  19   3  290.84   57.55
 -12  19   2  295.95   66.81
 -12  26  -2  123.74   54.64
 -11  22   0  135.90   55.17
 -11  24  -8  -15.34   30.41
  -6  -2 -13   39.13   70.42
  -6  18  -3   36.75   39.57
  -4 -29   1   40.45   72.00
  -4  11  -9    0.18   32.79
   0 -31  -2    0.00   74.38
   0 -29  -1    0.97   75.97
   1 -23   0   58.61   51.21
   2  -2  -8   19.83   43.01
   3 -28  -5   -3.44   82.32
   4 -25  -4   46.89   55.88
   4 -22  -7    5.64   82.32
 -29  21   7  -65.66   63.37
 -27  32   4   71.56   66.10
 -27  43  -4  -64.87   65.04
 -24  14   7   44.68   80.82
 -24  34   2  -55.35   71.74
 -23  12   7  -60.28   77.38
 -22  10   7   -6.08   73.24
 -19  26   3  207.11   56.76
 -19  35  -3  -46.89   61.61
 -16  30  -1   53.32   51.47
 -16  31  -2   16.13   57.73
 -15  17   4  109.29   54.11
 -11   2   5  -17.01   37.72
  -9  17   1   48.47   50.94
  -5 -30   1  -27.23   63.28
  -4  -1 -12  -16.13   62.05
  -3  -6 -12   16.75   67.69
  -3   2 -11  -15.86   51.56
  -1 -32  -2    6.96   67.07
   2 -24  -1   78.88   53.94
   3 -27  -6   28.64   74.56
   3  -1  -5   30.49   39.31
   4 -23  -3  118.28   54.29
   5 -20  -5  113.16   59.58
   5 -16  -6  105.94   54.29
   5 -13  -6   58.96   51.82
   5 -11  -5   12.07   53.14
 -27  37   2  -18.95   69.27
 -25  37   1   67.16   63.90
 -25  41  -3  -33.14   64.95
 -24  29   4  -20.62   73.86
 -22  34   1  -37.02   81.61
 -22  37  -8   25.12   52.53
 -21   8   7   36.93   69.36
 -21  31   2    0.00   70.77
  -2 -33  -2    1.67   64.25
  -2 -29   0  -62.75   77.91
  -2 -19   2   -4.14   38.43
  -1 -30  -1    0.09   76.94
  -1 -23   1   73.68   45.21
   1 -10 -10  -11.28   55.79
   2 -10   0   10.40   26.79
   2  -7  -9   16.75   72.53
   2   0  -7  133.79   42.22
   3  -7  -8  186.75   53.50
   4 -23  -6    5.55   82.14
   5 -18  -4   82.14   54.38
   5 -12  -4  138.11   55.00
 -28  30   5  -32.70   62.84
 -26  34   3   65.22   67.60
 -25  16   7    0.53   67.07
 -24  21   6   29.08   75.88
 -15  31  -4   -7.14   52.53
 -12  27  -6  -11.99   42.74
  -9   5   4  466.31   55.35
  -7  -2   4   62.57   27.15
  -6  16  -1   72.09   40.54
  -5 -20   3   12.43   38.34
   1 -13 -10   -4.58   65.84
   2 -29  -5  -26.09   68.48
   2 -19  -9   94.74   64.87
   4 -24  -5  -11.72   68.13
   4 -18  -2  101.53   54.29
 -30  23   7   26.09   63.72
 -28  26   6  -35.08   65.22
 -28  44  -6  -28.64   69.01
 -25  27   5   35.61   79.94
 -23  31   3  -46.01   80.11
 -21  22   5    0.18   57.99
 -16  19   4  263.96   60.02
 -16  29   0   42.74   54.47
 -16  32  -6   37.54   44.86
 -15  21   3   63.72   50.41
 -15  26   1  160.31   58.08
 -14  29  -7  -10.66   40.81
 -13  21   2    9.78   50.94
 -12  27  -3   34.90   44.24
 -11  26  -4   35.17   40.28
  -7  19  -2  274.45   47.24
  -4 -24   2   44.33   47.77
  -3 -30   0   15.51   74.38
  -3   5   1 1043.50   77.65
  -2 -31  -1  -13.31   67.51
   0 -19   1  412.11   56.14
   2 -26  -2  -29.08   57.46
   4 -19  -7   49.71   79.06
   4 -10  -7   62.93   52.70
   5 -17  -5  154.85   57.02
   5 -15  -4   75.44   55.44
   5 -14  -5   28.29   45.56
 -26  18   7  -34.46   66.98
 -23  38  -1   -5.55   61.61
 -21  26   4   18.42   62.22
 -21  37  -7   43.27   50.50
 -20   6   7   99.41   57.02
 -19  31   1    6.43   61.87
 -19  34  -8   47.06   45.04
 -16  32  -3  -31.46   68.39
 -10  19   1  569.25   73.33
  -7   0 -13   16.13   66.36
  -5 -32   0    9.25   62.57
  -5  17  -4   28.20   29.35
  -4 -33  -1    0.00   63.10
  -4 -31   0   36.66   62.75
  -4 -16   3  217.07   36.13
  -3 -32  -1   28.11   62.66
  -1 -11 -11   18.33   67.33
   3 -26  -4    0.09   61.16
   3 -19  -8    0.53   65.31
   4 -12  -2  187.28   42.30
 -26  41  -1    9.78   61.78
 -24  40  -7  -43.54   55.35
 -23  37   0   30.49   67.86
 -23  39  -2    2.64   62.49
 -20  35  -1  -30.49   70.68
 -18  28   2   55.00   56.32
 -14  30  -5  101.35   48.56
 -12  24   0   13.04   46.98
  -7  20  -6   23.36   26.62
  -5   1 -12  -20.98   55.44
  -4   4 -11   46.53   49.27
  -2  -3 -11    5.90   58.43
   0  -5 -10   13.75   59.49
   1   4  -6   28.47   28.38
   2 -16  -9   86.72   63.02
   2 -13   0  135.20   35.43
   2 -10  -9  -31.90   66.36
   3 -23  -7   75.88   76.24
   3 -17  -1 1028.08   89.46
   4 -15  -2  184.55   48.83
 -26  40   0   37.99   60.55
 -25  23   6   35.61   77.91
 -20  28   3   -1.23   53.06
 -20  36  -2   58.26   60.28
 -19  14   6  144.01   53.59
 -18  12   6   29.44   49.88
 -17  10   6  297.63   58.52
  -7  18  -1  579.57   63.54
  -7  20  -3  214.96   41.07
  -4  -4 -12   -1.41   60.64
   0 -24   0  166.04   57.46
   1 -29  -3   13.57   85.40
   1 -25  -1   32.79   50.85
   2 -13  -9  -44.51   63.19
   3 -22  -2  105.23   49.97
   3 -11  -1  276.47   41.42
   3 -10  -8   83.73   60.90
   4 -22  -4   50.32   53.50
   4 -13  -7   -4.41   49.88
   4  -6  -5   95.89   50.76
 -31  25   7    1.67   65.04
 -29  28   6   39.48   63.46
 -27  20   7   15.42   61.69
 -26  42  -2   10.31   61.78
 -25  31   4   57.02   68.48
 -25  36   2  -71.48   70.95
 -24  41  -5   12.25   59.23
 -22  24   5   53.59   70.51
 -21  38  -5  -29.88   51.73
 -20  16   6   20.54   51.03
 -17  21   4  232.85   55.88
 -16  23   3   81.61   56.58
 -15  13   5   60.46   51.56
 -14   1   6   66.01   36.13
 -14  11   5  340.28   54.82
   0   0  -9   25.91   63.90
   3 -25  -5   20.45   72.45
   3 -24  -3  210.29   57.29
   3 -24  -6   88.13   76.59
   3 -16  -8    2.82   75.88
   3  -5  -7  182.61   51.12
   4 -20  -3  -11.81   52.88
   4 -20  -6   16.22   59.67
   4  -8  -3  303.18   43.36
   4  -8  -6   12.87   42.30
 -25  42  -4  -13.13   64.16
 -22  33   2   64.60   80.91
 -19   4   7   37.02   45.65
 -19  36  -4   81.44   54.03
 -18  34  -7  -11.90   44.95
 -17  32  -1    0.00   65.13
 -16   8   6   49.00   43.27
 -16  15   5   81.70   50.15
 -14  23   2  115.72   49.09
 -13  27  -1   38.25   49.62
 -13  28  -2   26.44   46.18
  -5 -25   2   18.60   54.47
  -2 -24   1   52.00   51.65
   0 -30  -3   45.12   69.98
   1 -27  -2   32.08   60.64
   1   0  -8  -28.47   40.37
   2 -27  -4    0.00   80.73
   3 -14  -1 1642.72  120.83
   3 -13  -8   34.99   68.92
   3  -3  -6  489.93   55.35
   4 -21  -5  120.92   54.64
 -27  36   3    0.00   55.44
 -24  33   3   29.44   70.59
 -23  36   1    9.25   66.89
 -21  18   6   74.38   58.70
 -17  17   5  307.67   58.43
 -17  33  -2   20.89   72.36
 -16  28   1   12.60   48.39
 -13   9   5  -36.13   43.54
 -11  21   1  465.43   69.80
 -10  25  -5    6.26   36.05
  -8  21  -2   19.57   41.69
  -1   6  -1  884.24   62.66
   1 -20   0    3.08   51.12
   1  -5  -9  -10.40   66.81
   2 -24  -7    6.61   68.22
   3  -3  -3 1149.08   82.49
   3  -2  -4  119.86   31.64
   4  -7  -4 1273.35   97.92
 -28  22   7  -20.89   62.40
 -27  44  -5   -5.02   67.42
 -26  25   6  -13.13   71.04
 -23  40  -3  -67.25   63.28
 -23  40  -6   -2.29   52.79
 -22  28   4   28.73   72.80
 -20  37  -3  -70.15   58.43
  -8 -18   4    4.58   31.55
  -8   3   4  123.39   35.78
  -6 -26   2  -15.16   64.60
  -6 -21   3  -23.80   37.46
  -5   6 -11   23.44   44.07
  -2  -6 -11   11.02   59.05
  -1 -31  -3   28.29   69.89
   0 -14 -10   56.14   61.87
   0  -8 -10    0.00   55.52
   2  -5  -8   -6.35   47.59
   3 -20  -7  -10.22   71.12
   4 -17  -6   55.70   54.73
 -26  43  -3   13.84   65.48
 -20  33   1   33.67   72.80
 -20  37  -6   -2.47   50.06
 -18  23   4   71.04   50.68
 -13  26   0  153.00   52.88
  -8  20  -1  284.23   57.99
  -6   3 -12  -29.08   52.09
  -6  19  -4  139.87   33.05
  -1 -25   0   -2.03   47.86
   0 -28  -2  107.26   75.18
   0 -26  -1  157.49   56.23
   0 -11 -10   36.22   59.93
   1   2  -7   11.63   34.02
   2 -26  -5   16.22   75.35
   4 -19  -4  105.85   54.03
   4 -17  -3  114.13   63.19
 -26  43  -6  -32.52   63.10
 -23  15   7   99.33   75.79
 -23  26   5   41.60   75.79
 -22  13   7  -14.28   67.86
 -22  20   6    7.32   67.95
 -21  11   7  120.30   69.36
 -21  30   3   51.47   71.74
 -19  30   2   27.59   60.99
 -18  19   5   -6.87   52.79
 -17  25   3   36.58   51.73
 -16  33  -4  123.39   52.17
 -15   6   6  329.09   53.23
 -13  29  -3   38.69   47.06
 -12   7   5  132.46   43.98
  -5  13   0  765.70   64.07
  -3 -25   1   45.30   48.65
  -3 -20   2   65.31   41.51
  -3  -1 -11   10.14   55.35
  -2  -9 -11    2.82   54.73
   0 -16   1  380.47   54.55
   1 -28  -4  -21.42   86.90
   1 -17  -9   14.10   61.34
   2 -25  -3    0.09   54.55
   2 -25  -6  -26.35   80.29
   3 -23  -4   28.56   55.44
   4 -14  -6  251.80   59.23
   4 -11  -6  220.42   48.30
 -29  24   7   72.18   61.16
 -26  33   4   73.42   63.19
 -24  17   7  -21.15   68.83
 -24  39   0  -27.59   61.78
 -24  40  -1  -21.24   61.25
 -21  37  -1   45.04   60.72
 -16  31  -8    0.00   37.99
 -15  25   2   17.80   50.24
 -12  23   1  242.72   57.02
 -12  28  -4  -17.71   45.04
 -10   0   5  120.48   35.17
  -8  22  -3   40.10   37.54
  -6  15   0  319.84   44.95
  -5  -2 -12   19.39   63.37
  -4  11   0  957.31   72.71
  -2 -16   2  220.42   44.77
  -1  -3 -10   23.71   57.29
   4 -18  -5  339.75   63.72
   4 -11  -3 1390.83  105.41
 -27  27   6   -0.35   56.41
 -21  36   0  -12.16   69.45
 -20   9   7   51.82   58.61
 -19  21   5   12.07   53.67
 -17  34  -3   20.98   64.78
 -10  14   3  782.80   76.15
  -9  12   3  510.20   59.93
  -6   8 -11   37.28   43.71
  -1 -29  -2   29.35   78.53
  -1 -20   1   51.73   40.72
   0 -29  -4  -68.66   67.95
   0  -7   1  935.18   65.57
   1  -8  -9  -45.83   75.79
   3 -22  -5   65.04   57.37
   3 -21  -6    6.26   67.42
   3 -17  -7  113.16   66.54
   3  -8  -7   26.44   47.94
   4 -14  -3  458.82   60.64
   4  -9  -5  279.29   58.43
 -26  38   2  -25.47   56.93
 -25  19   7   -3.17   66.10
 -24  41  -2   38.43   59.58
 -23  22   6   60.64   74.47
 -23  30   4    1.23   71.92
 -23  35   2  -34.90   65.13
 -21  38  -2   86.37   63.54
 -19  25   4   60.20   50.06
 -17  30   1   57.90   54.38
 -17  31  -9   -5.20   37.72
 -17  34  -6  -61.87   46.53
 -14  29  -1  106.29   49.00
 -11  16   3   97.74   52.35
  -9  23  -2  113.16   42.04
  -7  17   0 1035.74   86.28
  -5   1   3  286.08   31.29
  -4 -26   1   50.32   62.05
  -2 -30  -2  -14.28   73.86
  -2 -26   0  -12.25   47.77
  -1 -27  -1   47.33   58.78
  -1   2  -9    0.00   57.82
   1 -27  -5    0.00   77.47
   1 -26  -6  -43.54   68.13
   1 -14  -9   -7.49   66.36
   2 -17  -8   35.08   72.80
   2   1  -5   44.24   34.37
   3 -21  -3  228.97   53.14
 -25  35   3    0.00   67.33
 -18  34  -1   29.35   75.35
 -15  32  -5  -20.89   48.56
 -14  30  -2   39.57   51.21
  -9  22  -1   56.41   47.33
  -8  10   3   80.38   38.78
  -7 -22   3   21.24   45.56
  -7   5 -12   22.83   49.62
  -4 -32  -2  -21.15   62.84
  -3 -31  -2  -43.36   66.72
  -3   4 -10   29.52   44.68
   1 -11  -9   42.13   67.95
   2 -21  -7   -6.70   72.97
   2  -8  -8   56.05   53.06
   4 -16  -4  129.47   55.26
   4 -15  -5   67.25   51.38
   4 -10  -4  258.05   54.11
 -30  26   7   24.50   64.51
 -23  41  -4   43.71   67.16
 -18  27   3   20.45   49.00
 -18  33   0   12.25   60.81
 -15  31  -7   32.61   40.63
 -14  28   0   80.47   50.15
 -12  18   3   -3.97   55.44
  -8  14   2  163.93   42.66
  -8  22  -6   -4.58   29.44
  -5 -27   1   45.65   72.09
  -5  -5 -12    9.69   64.51
  -2 -28  -1   21.86   72.89
   0 -28  -5    0.26   64.78
   0   2  -8  -27.23   37.10
   1 -26  -3   31.11   60.46
   1 -22  -1   38.43   49.00
   2 -14  -8   -3.26   70.68
   3 -11  -7  112.72   54.73
   3  -7  -2 1993.31  136.87
   4 -13  -4  152.21   59.49
   4 -12  -5  162.61   55.08
 -28  29   6   43.27   63.02
 -26  21   7   52.88   62.84
 -24  24   6  107.26   71.65
 -22  32   3    9.96   78.00
 -22  39  -7  -21.59   47.94
 -22  40  -5  -51.65   53.76
 -21  35   1    0.00   67.69
 -20  23   5   24.06   53.94
 -20  32   2   51.12   67.25
 -20  38  -4   18.60   56.85
 -19   7   7   13.22   52.79
 -18  35  -2   19.30   60.55
 -16  27   2   31.82   50.59
 -13  -4   6   43.54   27.15
 -13  16   4   66.98   49.88
 -13  25   1   25.65   49.09
 -11   5   5   14.01   43.63
 -10 -12   5   54.11   16.04
  -9  16   2  449.48   63.10
  -8  19   0  272.07   55.44
  -7 -29   1    2.20   64.95
  -7 -14   4  245.98   32.17
  -7  10 -11    0.00   40.54
  -7  12   2  345.04   48.30
  -7  21  -4  300.71   42.13
  -6 -28   1    8.99   72.18
  -4 -13   3  138.55   31.82
  -4   1 -11   19.57   52.97
  -3 -27   0    0.00   63.46
  -3  -4 -11   -0.97   61.16
  -3   9   0  493.28   45.65
  -1  -6 -10   62.84   58.08
   0 -21   0  186.84   49.97
   0 -18  -9   20.09   59.84
   0 -13   1  436.26   44.68
   0   6  -6   36.13   23.27
   1 -17   0   19.48   47.77
   1  -5   0  912.89   65.39
   2 -24  -4  -18.95   53.32
   2 -18  -1   71.21   55.35
   2 -11  -8   31.99   64.25
   2  -3  -7  -26.26   45.65
 -26  44  -4   42.83   61.61
 -25  43  -5   -9.87   59.05
 -20  27   4    9.52   64.07
 -20  36  -8    0.79   44.77
 -14   4   6  361.35   48.74
 -14  18   4  210.11   53.41
 -13  20   3  231.44   51.82
 -12  26  -8   28.29   29.70
 -11  18 -11   -7.93   29.79
 -11  27  -5   31.29   40.37
 -10  18   2   92.98   53.06
  -6 -32  -1   38.25   59.58
  -5 -31  -1  -51.91   60.02
  -4 -30  -1  -23.36   64.69
  -3 -29  -1  -22.56   76.15
   0  -3  -9   76.15   65.92
   2 -22  -6   73.15   76.94
   3 -18  -6   11.02   49.80
   3 -16  -2   98.27   53.76
 -27  23   7  -12.25   61.43
 -24  32   4    0.00   71.65
 -24  42  -3  -11.02   65.39
 -21  39  -3  -10.05   56.58
 -19  37  -5    0.00   49.18
 -10  10   4 2338.62  167.81
  -9  24  -3    5.46   38.69
  -7 -31   0   24.68   60.28
  -6   0 -12  -19.04   58.34
  -6  10   2 1185.84   89.01
  -5 -17   3   51.29   32.79
  -4 -28   0    0.18   72.09
  -4 -21   2    0.00   40.28
  -3   1   2  285.90   29.70
  -1 -12 -10   64.78   63.19
  -1  -9 -10    4.85   57.37
   2 -23  -5  -28.11   57.20
   3 -20  -4  107.61   52.09
   3  -6  -6  240.60   48.12
 -19  36  -7  -15.86   45.65
 -18  15   6   16.92   50.24
 -17  13   6   81.08   48.03
 -15  20   4   84.08   54.73
 -14  31  -3   50.24   48.47
 -13  -1   6   72.97   33.05
 -10  25  -2   53.32   45.56
  -9  21   0  266.07   59.05
  -8   7 -12  -58.87   49.27
  -8  12 -11    0.00   38.51
  -7   8   3  170.98   35.08
  -6 -30   0  -38.07   58.34
  -5 -29   0    9.43   66.19
  -3 -10 -11  -30.93   67.77
  -2  -1 -10    0.00   50.50
  -2   3   1  429.83   35.69
   1 -22  -7  -11.72   63.28
   1 -18  -8  -24.85   69.89
   1  -3  -8   37.46   44.15
   2  -1  -6  154.23   39.48
   3 -19  -5  148.68   54.64
 -25  26   6   29.00   68.57
 -25  41   0   50.32   62.22
 -25  42  -1  -17.10   61.34
 -24  37   2    0.00   57.20
 -22  38   0  109.64   62.22
 -22  39  -1    5.55   55.61
 -19  17   6   52.09   50.68
 -19  29   3   69.80   56.14
 -18  32   1    6.08   65.92
 -17  35  -4   32.08   50.68
 -15  31  -1    0.00   57.20
 -14  22   3   36.58   46.18
 -13  30  -4  -42.83   46.36
 -11  20   2   68.66   56.23
  -2 -21   1   46.09   43.27
  -1 -28  -3  -25.65   83.55
   1 -25  -4    4.14   59.84
   2 -22  -3   78.88   51.65
   2 -18  -7   55.44   75.97
   3 -18  -3   60.46   49.97
 -28  25   7   27.15   59.84
 -24  42  -6   -4.23   51.73
 -21  39  -6  -31.90   50.06
 -20  19   6   28.29   57.64
 -18   5   7   45.48   44.68
 -18  36  -3  -29.70   54.20
 -17  29   2  108.32   49.53
 -16  11   6  211.43   50.85
 -14  27   1   35.61   53.67
 -10  16 -11    0.00   32.43
  -9  14 -11   31.73   36.31
  -4   6 -10   -4.58   42.30
   0 -25  -2  -29.61   55.52
   0 -15  -9   22.83   60.28
   0   4  -7  137.75   35.17
   2 -20  -2   30.14   50.94
   2  -6  -1  750.10   63.28
   3 -15  -6   98.45   50.59
   3 -13  -2  434.76   52.44
   3 -10  -2 3764.97  251.89
 -27  45  -6   22.30   62.13
 -25  43  -2   44.68   63.81
 -23  34   3  144.27   74.47
 -22  16   7   61.08   72.71
 -22  40  -2  100.82   63.46
 -21  14   7  133.70   71.83
 -21  29   4   23.53   68.74
 -21  34   2   20.45   67.51
 -19  36  -1    4.85   60.55
 -16  22   4  105.14   52.44
 -15  32  -2   23.44   59.40
 -13  26  -9  -23.44   26.09
  -9   8   4  652.45   66.72
  -2 -29  -3  -39.04   68.30
  -2   4  -9   89.98   56.23
   0 -23  -1  196.45   54.29
   0  -6  -9   20.62   61.69
   1 -24  -5   19.12   73.24
   1 -23  -6   36.13   73.94
 -26  28   6   -5.73   62.49
 -23  18   7  -52.53   74.91
 -21  21   6   74.21   66.72
 -20  12   7   60.20   66.45
 -19  35   0  -21.24   73.86
 -15  16   5  106.73   49.88
 -14  14   5  375.36   56.58
 -12  22   2   77.73   52.44
 -11  26  -7   13.93   32.79
 -10  23   0   49.00   47.50
  -9   9 -12   40.01   46.62
  -8  23  -4   49.88   35.69
  -7   1   4  107.17   29.88
  -6  -3 -12  -47.77   61.87
  -5   3 -11   -0.35   51.38
  -3 -30  -3  -17.01   65.92
  -2 -13   2  478.74   48.30
  -1 -22   0   57.02   49.97
   0 -26  -4   71.48   80.20
   0 -23  -7   42.30   61.87
   0 -12  -9    8.28   58.61
   2 -15  -1  440.14   55.88
   2  -2  -2   55.79   24.68
   3 -12  -6  228.88   54.38
 -26  32   5    0.00   57.11
 -25  34   4    0.00   58.52
 -24  20   7   -1.59   62.66
 -19  37  -2   44.15   61.43
 -16  18   5   51.29   51.65
 -15   9   6  152.91   48.74
 -15  24   3   43.36   55.17
 -14  31  -6  -23.97   42.48
 -13  12   5   42.74   41.95
  -7   2 -12  -15.34   55.61
  -5 -22   2   28.29   43.80
  -5   8   2  627.86   55.00
  -4  -2 -11  -80.99   59.75
  -1 -17   1  246.60   50.85
   0  -9  -9   25.56   65.75
   1 -15  -8  -17.89   73.24
   2 -19  -6  -31.90   51.65
   2  -6  -7  -11.55   44.33
   3 -17  -4  431.50   60.37
   3 -16  -5   42.22   52.26
   3  -6  -3  619.31   56.23
   3  -5  -4  460.50   50.32
 -22  23   6   67.69   76.06
 -20  31   3  -14.63   69.01
 -18  36  -6   -9.43   43.45
 -17  20   5   57.73   51.73
 -17  24   4  119.95   51.12
 -11  26  -1  112.55   44.95
 -10  26  -3   97.39   42.48
  -2 -13 -10   11.55   65.13
  -2  -4 -10   -0.18   53.23
  -1 -26  -2  -31.64   56.49
  -1   4  -8   40.37   36.84
   1 -23  -3   20.18   53.41
   1  -6  -8   97.65   50.06
   2 -21  -4   32.26   55.70
 -25  22   7   40.10   60.46
 -24  43  -4    0.00   60.20
 -19  10   7   38.60   55.70
 -19  34   1   -5.11   73.94
 -17  33  -8    0.00   38.78
 -13  24   2   31.11   44.60
 -11  27  -2   79.32   45.92
 -10   3   5  390.78   50.85
  -9  24  -6    0.00   32.79
  -8  18   1   67.60   51.21
  -7  16   1  382.32   54.82
  -6   6   3  341.52   41.07
  -6  14   1  252.68   41.25
  -3 -22   1  -12.96   41.51
  -3 -17   2  111.31   37.37
  -2   7   0  -11.99   28.82
  -1 -27  -4   43.19   76.24
  -1 -24  -1   38.69   50.15
  -1  -1  -9   23.00   61.25
   0 -25  -5   75.18   72.00
   0 -24  -6   55.88   75.35
   1 -19  -7    8.81   71.83
   1 -12  -8   60.90   64.34
   2 -20  -5   61.52   50.76
   2   0  -4  465.43   42.57
   3 -15  -3  148.50   55.52
 -23  29   5   -1.15   73.50
 -23  42  -5  -49.88   56.58
 -22  31   4   -4.76   72.71
 -22  41  -3  -38.16   61.69
 -21  40  -4  -28.82   61.69
 -18  31   2   17.89   61.16
 -16  26   3  105.06   56.32
 -16  33  -1  110.96   71.65
 -15  29   1   83.73   52.97
 -15  33  -3   39.22   57.11
 -13   2   6  195.22   38.87
 -12  10   5  149.47   47.06
 -12  29  -5   28.03   42.39
 -10  11 -12  -24.68   46.18
  -5   8 -10   -9.69   38.43
  -2 -27  -2   -1.50   67.95
  -2 -10 -10   12.16   60.02
  -1 -16  -9  -49.18   62.22
   1  -9  -8   16.66   55.79
   2 -12  -7   88.84   52.35
   2  -9  -7   28.91   51.82
   3  -7  -5  893.23   81.17
 -27  30   6   33.76   62.13
 -26  45  -5   28.91   65.92
 -24  36   3    0.00   65.39
 -23  25   6   25.12   75.44
 -23  40   0   -9.87   60.02
 -23  41  -1  -32.26   63.90
 -22  36   2  -14.45   68.30
 -16  32   0  -13.31   57.46
 -16  33  -7   47.77   41.86
 -14   7   6  499.45   58.52
 -11  25   0   40.01   45.48
  -9  20   1  411.05   65.39
  -6 -23   2   24.50   45.04
  -5  12   1  691.49   60.72
  -4  -8 -11    2.03   63.54
  -3   1 -10    0.00   49.71
  -2 -23   0   29.17   45.21
  -2  -7 -10    9.25   55.70
  -1 -26  -5   42.83   77.38
  -1 -25  -6  107.26   70.77
   0 -18   0  366.11   60.64
   1 -21  -2   80.03   47.24
   1  -1  -7   22.65   37.54
   2 -12  -1  887.24   72.71
   3 -13  -5   55.17   44.95
 -26  24   7   -0.62   60.28
 -23  41  -7  -17.01   50.15
 -20  39  -5  -16.39   52.62
 -18   8   7   25.47   46.71
 -18  26   4   92.80   57.37
 -17   3   7  105.41   42.22
 -16  34  -2    6.26   66.72
 -14  32  -4   37.72   45.74
  -8   6   4  373.16   47.24
  -6 -18   3   -0.09   33.93
  -5 -30  -2   10.40   60.81
  -4 -29  -2   89.01   70.24
  -3 -28  -2  -12.96   77.47
   1 -11   0  491.34   47.06
   1  -8   0  772.05   59.75
   2 -19  -3  197.15   50.59
   2 -17  -2    4.23   51.38
   2  -9  -1 1036.01   78.70
   3 -14  -4  312.70   59.93
   3 -12  -3  372.89   55.52
   3 -10  -5  444.63   64.51
 -21  33   3   22.47   74.65
 -20  37   0   16.66   64.16
 -20  38  -1   19.74   57.46
 -19  38  -3    2.29   54.55
 -18  37  -4  -44.42   47.86
 -14  26   2  165.96   51.38
 -12  28  -1    5.55   47.15
  -9  25  -4   16.92   35.25
  -7 -24   2   52.26   62.93
  -7  -1 -12  -22.21   61.16
  -6   5 -11    1.76   46.01
  -3   6  -9    8.73   51.82
  -2 -27  -5   -3.61   62.93
  -2 -25  -1   91.75   49.62
   0 -24  -3   83.81   49.62
   0  -1  -8  -28.11   39.48
   1 -22  -4  -40.63   51.03
   1 -20  -6   21.95   58.08
   2 -16  -6   36.31   48.74
   3  -9  -3  206.23   43.10
 -24  27   6    3.00   66.19
 -23  42  -2    3.53   61.25
 -17  28   3   64.34   55.70
 -10  22   1  156.61   51.12
  -8 -31  -1  -26.00   58.96
  -8 -25   2   88.22   72.71
  -8   4 -12   -0.88   49.53
  -4 -23   1   27.59   41.86
  -4  16  -5  104.53   22.47
  -1 -13  -9   17.63   60.37
   0 -20  -7  -22.21   71.65
   0 -16  -8  -29.70   70.68
   1   3  -5  314.64   39.22
   2  -1  -3  212.58   26.09
   3  -8  -4  107.70   44.68
 -27  26   7   37.81   59.67
 -24  31   5    6.96   64.95
 -23  33   4   86.02   64.87
 -20  38  -7  -35.69   47.24
 -20  39  -2  -18.51   52.26
 -19  28   4  -41.78   68.39
 -19  33   2   40.54   69.63
 -16  31   1   36.93   50.15
 -12  27   0   27.32   46.27
 -12  29  -2   78.88   46.71
 -11   8   5   93.51   44.24
 -11  28  -3   31.29   41.86
  -7  -4 -12  -34.72   60.81
  -5   0 -11   48.65   57.20
  -5  18  -5   54.03   24.94
  -3 -26  -1  118.45   60.02
  -3 -24   0    6.96   50.85
  -1  -4  -9  -11.46   67.60
   1 -21  -5   34.99   55.88
   1 -16  -7    8.37   61.78
   2  -4  -6  134.05   43.10
   3 -11  -4   36.66   49.53
 -28  21   8  -20.27   63.98
 -25  44  -6    0.35   54.82
 -22  41  -6   49.35   50.50
 -13  28  -8   21.68   31.20
  -9 -30   0   18.68   57.82
  -9  -5   5   50.24   19.83
  -7 -30  -1   10.58   59.49
  -4 -27  -1   16.48   69.54
  -4 -10   3  770.11   56.58
  -1   6  -7   25.82   30.49
  -1   8  -6   40.72   21.68
   2 -18  -4   33.58   48.91
   2 -17  -5   21.59   48.83
 -21  17   7   55.96   67.16
 -18  18   6   73.86   52.35
 -17  16   6  -15.86   44.60
 -17  34   0   32.34   71.12
 -17  35  -1   10.93   71.92
 -17  36  -5   15.95   48.74
 -15  28   2    9.34   52.97
 -11  24   1  109.46   45.92
  -9  -2   5    3.79   27.94
  -6 -29  -1   18.60   63.72
  -6  10 -10    2.91   35.87
  -5 -28  -1   31.38   78.53
  -5 -24   1   16.04   47.86
  -4   6   2  111.67   27.94
  -4  10   1 1358.31   98.45
  -2 -10   2  389.02   35.43
  -1 -10  -9   19.21   64.34
   0 -23  -4   34.99   56.93
   1   1  -6  189.84   37.72
   2 -13  -6   99.59   52.88
 -29  23   8   26.00   67.07
 -25  29   6    0.09   55.00
 -23  38   2    0.00   62.31
 -22  19   7   47.77   70.15
 -20  15   7   12.16   68.22
 -19  20   6   10.14   55.35
 -17   6   7   72.18   48.21
 -16  35  -3    8.46   58.08
 -15  33  -6  -27.06   43.71
 -12  17   4   31.29   44.24
 -12  28  -7  -10.49   33.93
 -10  17   3  464.29   63.72
 -10  26  -6   13.22   34.72
  -8 -29   0    0.00   59.05
  -8 -27   1   22.39   68.04
  -6 -25   1    5.02   54.73
  -6  20  -5   21.68   27.67
  -4 -25   0    7.23   47.77
  -3 -11 -10  -33.84   60.46
  -3  -2 -10    1.67   52.00
  -2 -18   1  167.63   46.80
  -1 -21  -7   39.31   65.48
  -1  -7  -9   52.35   68.48
   0 -21  -6   19.21   65.39
   0 -13  -8   31.20   72.53
 -25  33   5   34.28   54.64
 -25  45  -4  -50.32   61.61
 -23  21   7  -17.01   64.95
 -22  35   3   -7.32   60.99
 -22  42  -4   29.26   61.96
 -20  22   6   91.84   63.10
 -19  13   7   36.93   58.43
 -18  30   3   58.34   59.75
 -13   5   6   34.28   36.75
 -13  19   4  159.52   46.80
 -13  30  -1    9.69   51.29
 -13  31  -5  112.28   45.04
 -11  15   4   48.91   54.64
 -11  19   3   66.72   55.08
 -10  27  -4  -18.60   36.49
  -9  15   3  145.68   49.97
  -8 -15   4   41.42   27.23
  -7 -28   0   30.85   64.87
  -7 -26   1   50.59   68.74
  -6 -27   0  -13.93   65.48
  -5 -26   0    6.26   65.57
  -5  -3 -11  -28.11   57.90
  -2   1  -9   40.10   57.11
  -2   6  -8   16.75   33.76
  -1 -17  -8  -60.28   67.60
   0 -22  -5   14.37   54.64
   1 -20  -3   76.94   46.98
   1 -16  -1  242.63   49.53
 -24  35   4  -28.20   60.37
 -21  28   5   97.65   76.32
 -21  39   0   14.98   54.11
 -21  40  -1   76.24   57.37
 -20  30   4    0.00   78.44
 -19  38  -6    0.00   46.53
 -17  36  -2   45.12   58.96
 -15  12   6   68.30   47.59
 -15  34  -4  -31.11   46.27
 -14  21   4  254.09   55.00
  -9   6 -12  -11.81   49.97
  -8   1 -12   -5.38   57.46
  -7 -19   3   61.16   37.02
  -7   7 -11   57.29   46.09
  -5 -29  -3  -40.63   66.01
  -4 -28  -3    0.00   71.39
  -4 -18   2   14.98   33.31
  -3 -27  -3  112.72   81.88
  -3  -8 -10   29.08   56.76
  -3  -5 -10    6.43   52.17
  -3  14  -5  105.85   17.45
  -1 -19   0  119.24   49.09
  -1 -14   1  254.44   41.07
   0  -4  -8  191.25   50.59
   1 -17  -6   -0.26   52.09
   1  -4  -7   38.51   44.86
   2 -16  -3   68.13   54.29
   2 -14  -2  196.98   48.91
   2 -10  -6   18.51   44.51
 -24  23   7   40.89   60.90
 -24  44  -5   34.55   58.87
 -21  24   6   30.23   67.07
 -20  35   2  -52.26   65.66
 -17  33   1  133.61   71.48
 -13  31  -2   67.69   55.88
 -12  26   1  118.45   52.88
 -12  30  -3    8.55   45.48
 -10  13   4  273.74   52.17
  -8  13   3  297.01   48.74
  -2 -22  -7   49.27   62.66
  -2 -14  -9   -1.41   57.02
  -1 -24  -4   52.70   56.93
   0 -17  -7   98.45   71.56
   0 -10  -8  178.82   65.92
   1  -1  -1  528.45   37.02
 -20  40  -3   24.06   58.78
 -18  11   7  103.03   50.76
 -16  30   2    8.55   48.39
 -15  23   4   28.64   52.88
 -13  23   3  -49.18   47.06
 -10   6   5  157.32   47.94
  -6  19  -1   68.13   46.27
  -5  17  -1  559.12   58.96
  -5  18  -2  293.84   46.45
  -1 -22  -6  -18.51   82.49
   0  -7  -8  212.31   57.02
   1 -18  -2   80.38   57.73
   1 -10  -7  -10.31   46.62
   2 -14  -5   56.05   44.77
 -25  25   7  -19.92   58.96
 -22  30   5   29.61   71.83
 -21  41  -5    0.00   48.03
 -19  32   3    3.88   75.00
 -17  35  -7   22.65   41.42
 -15  19   5   78.97   47.94
 -14  10   6  290.49   53.41
 -14  17   5  119.16   50.94
  -8  -2 -12   19.04   63.28
  -7  12 -10    2.91   34.11
  -7  22  -5   48.74   29.52
  -6   2 -11  -15.16   54.38
  -6  20  -2  172.57   43.63
  -5 -14   3  195.39   33.58
  -4   8  -9   27.94   43.19
  -2 -25  -4  -35.61   71.48
  -1 -23  -5   15.42   74.03
  -1 -21  -1   50.15   48.47
   1 -19  -4   14.72   46.71
   1 -18  -5  109.73   51.21
   1  -7  -7   25.47   47.06
   2 -15  -4  118.54   50.68
 -26  20   8   -2.47   55.79
 -25  18   8  -13.93   57.82
 -22  26   6    8.37   73.33
 -21  32   4   -3.88   66.54
 -21  41  -2  -17.89   58.08
 -18  35  -8   22.30   41.25
 -18  36   0    6.79   66.36
 -18  37  -1  -26.62   65.66
 -16  25   4    0.00   47.06
 -14  25   3   17.01   52.17
 -13  15   5   91.31   46.80
  -9   1   5  195.04   38.16
  -9  19   2  250.92   58.08
  -8 -20   3   32.79   39.13
  -8  17   2   91.48   48.30
  -7   4   4 1269.30   94.13
  -4 -12 -10  -22.74   64.07
  -4  15  -1  283.44   39.13
  -2 -24  -2  -13.31   50.32
  -2 -23  -6  -12.34   72.09
  -1   1  -8   31.82   38.51
   0 -21  -3  343.10   61.78
   2  -5  -2  217.25   33.58
 -27  22   8   31.99   57.46
 -26  27   7  -23.00   59.93
 -24  16   8  -20.71   59.31
 -23  37   3    0.00   60.90
 -16   1   7   24.85   36.22
 -14  31   0   40.01   52.62
 -14  32  -1    0.00   61.16
 -13  28   1   36.75   50.32
 -10  21   2  222.10   54.55
  -7  11   3 1216.59   95.62
  -7  15   2  200.50   46.01
  -7  22  -2   75.44   37.37
  -3 -26  -4    4.32   82.49
  -2 -24  -5  -53.85   74.47
  -2 -11  -9   38.95   64.87
  -1 -14  -8    9.25   71.48
   0   1  -7   45.21   36.31
   2 -11  -2 1019.97   80.82
 -23  28   6  -84.61   67.86
 -17   9   7  -23.36   44.77
 -17  32   2   59.14   71.04
 -17  37  -3  -33.23   56.23
 -12   0   6  522.98   50.85
 -12  13   5  158.11   50.41
 -11  29  -4   -8.73   40.45
 -10   8 -12  -15.16   48.21
  -3 -24  -6   -0.35   69.54
  -3 -19   1  171.24   44.60
  -3 -15  -9  -10.05   57.82
  -3   8   1   73.15   28.29
  -3  14  -2  660.38   55.61
  -2  -7   2  745.34   51.56
  -2  -2  -9  138.63   72.97
  -1 -18  -7   59.23   76.24
   0 -18  -6   27.23   56.67
   2 -11  -5   -0.09   49.62
   2  -5  -5  481.03   57.29
 -28  24   8   65.13   67.51
 -23  32   5   24.24   61.34
 -23  43  -6  -27.67   51.21
 -22  41   0   32.26   60.72
 -21  37   2  -37.19   65.13
 -18  25   5   29.08   60.20
 -18  38  -2   12.34   52.97
 -18  38  -5   -3.61   46.45
 -17  27   4   13.13   51.29
 -16   4   7   61.96   39.84
 -15  27   3   15.86   51.03
 -14  28  -9   26.79   23.88
 -12  -3   6  146.57   29.17
  -9 -21   3   27.67   45.56
  -8   9 -11   12.16   42.39
  -7 -29  -2   15.34   55.88
  -6  -7 -11   29.52   62.13
  -6  -1 -11   27.06   55.70
  -5 -19   2   23.62   37.02
  -4   0 -10   82.85   50.94
  -3 -25  -2   16.66   54.64
  -3 -25  -5    7.67   66.72
  -3 -14   2  539.11   53.06
  -2 -20   0   92.80   45.48
   1 -14  -6   79.41   50.59
   2 -13  -3   18.60   45.04
 -22  34   4  -43.63   67.69
 -22  42  -1   57.11   59.23
 -21  40  -7  -10.05   47.59
 -20  34   3   36.05   66.10
 -16  35  -6   10.49   40.89
 -14  33  -2   80.91   61.52
 -13  32  -3   58.26   49.71
 -10 -30  -1  -22.12   58.17
  -9   3 -12   -5.38   59.05
  -8  24  -2    9.78   39.66
  -8  24  -5   30.41   32.08
  -7  20   0  216.10   54.73
  -6 -28  -2   32.70   67.33
  -6  13   2  103.56   37.46
  -6  18   0  290.75   49.80
  -5 -27  -2    0.00   75.00
  -5   5 -10   10.49   42.92
  -4 -26  -2   30.41   71.74
  -4  -9 -10   25.29   58.96
  -3 -19  -8   19.04   62.05
  -3  13  -1  264.84   36.13
  -2 -22  -1  233.82   54.11
  -2  -8  -9   16.66   63.81
  -2  -5  -9   43.80   70.24
   0 -20  -4   20.54   52.35
   1 -13  -1  409.03   50.41
   2  -8  -2 1356.29   97.03
   2  -8  -5  206.32   55.00
   2  -3  -4  118.45   34.11
 -23  44  -4  -13.93   57.99
 -22  40   1   -3.79   58.70
 -16  36  -4   -0.97   46.62
 -14  30   1   79.41   48.91
 -13   8   6  205.97   46.01
 -12  25   2   74.56   46.71
  -9  25  -1   19.30   40.98
  -8  22   0  352.18   57.55
  -5  16   0  514.79   54.29
  -5  19  -3  278.68   40.81
  -4  -1   3  325.04   29.08
  -1 -22  -3   72.00   52.70
   0 -19  -2  295.34   53.06
   0 -19  -5  215.75   55.08
   0 -17  -1  388.49   60.81
   1 -17  -3   13.40   49.44
   2 -12  -4   18.16   53.23
 -24  30   6    6.52   60.64
 -22  22   7   -9.87   63.90
 -21  20   7  101.62   72.71
 -20  18   7  -12.51   68.48
 -19  16   7  130.08   61.61
 -19  27   5  -18.95   66.63
 -19  38   0  -19.04   58.61
 -18  29   4  -23.00   62.75
 -14  30  -8   36.66   33.23
 -13  30  -7  -16.83   34.46
 -12   3   6  220.60   40.54
 -11  11   5  599.04   63.54
  -9 -16   4   27.06   29.17
  -8  14 -10   -3.79   31.55
  -6  -4   4  202.35   24.15
  -6  21  -3  111.67   34.55
  -4  -6 -10    0.09   51.91
  -4  -3 -10   22.56   51.82
  -4  17  -3  163.84   38.60
  -3   3  -9  127.97   58.08
  -1 -11  -8   34.55   71.30
   1  -2  -6  223.77   46.62
 -20  40  -6    8.02   46.80
 -19  39  -1   -3.88   56.14
 -18  21   6   52.26   58.61
 -18  34   2   71.83   75.53
 -17  19   6  110.17   53.59
 -16  17   6   20.98   45.92
 -16  29   3    0.71   50.85
 -15  33   0   17.98   67.07
 -15  34  -1  -29.17   71.12
 -11 -29   0   16.39   59.67
  -9 -29  -1   16.13   56.32
  -9   0 -12   43.45   59.58
  -9  24   0  -17.27   43.80
  -7   4 -11    4.41   51.73
  -6   9   3   21.77   35.43
  -3 -23  -1  110.43   49.80
  -3   8  -8   24.32   33.67
  -2 -19  -7   -2.73   77.56
  -2 -15  -8   -9.17   70.59
  -1 -19  -6   15.07   56.41
   1 -15  -5   20.36   46.01
   2  -4  -3  700.31   57.11
 -25  46  -5  -40.72   66.63
 -23  24   7    5.73   59.14
 -22  43  -2   -1.23   62.40
 -20  41  -4   32.96   54.73
 -19  23   6  106.29   70.77
 -18  14   7   31.99   56.14
 -13  27   2   62.66   48.74
 -11 -13   5   46.09   17.80
 -11  10 -12   10.22   46.89
  -9  26  -2   75.97   42.48
  -7  23  -3  111.40   38.78
  -6 -20   2    9.52   40.01
  -4 -20   1   -2.82   41.60
  -4  14   0 1224.00   91.92
  -3 -21   0   82.23   46.62
  -3 -12  -9  -12.43   58.70
  -2 -23  -3   24.94   49.27
  -2   8  -7  151.94   29.88
  -1  -2  -8    2.20   41.69
   0 -11  -7  238.40   54.03
   1 -16  -4  119.51   48.03
   1 -15  -2  101.53   51.03
   1 -11  -6   55.26   46.98
   2 -10  -3  298.07   44.15
 -22  39   2  -17.71   61.25
 -22  43  -5   59.93   52.35
 -21  36   3  -26.35   63.98
 -20  29   5  -21.42   69.54
 -16   7   7  164.99   47.50
 -15  15   6   99.68   47.50
 -12  31  -4    0.00   43.54
 -10  27  -1   14.01   49.09
  -8 -28  -1   32.52   59.58
  -4 -24  -1   49.62   52.44
  -1 -21  -4    0.00   52.44
  -1 -20  -5    0.97   52.62
  -1 -11   1   66.01   26.53
  -1  -8  -8   42.04   54.91
  -1   5   0  780.42   56.67
   2  -9  -4   37.72   45.83
   2  -6  -4  161.64   41.42
 -25  21   8    0.00   59.40
 -24  19   8   21.06   60.64
 -24  26   7  -15.51   56.76
 -20  25   6   15.51   72.18
 -19  31   4   39.75   68.13
 -18  39  -3   20.80   53.50
 -15  32   1   83.99   62.66
 -15  35  -2  -32.96   63.46
 -10 -28   0    3.17   58.26
 -10  26   0  147.80   49.27
  -9   4   5  242.63   44.68
  -9  11 -11   10.05   40.10
  -9  26  -5   22.03   37.37
  -7 -27  -1  -21.24   71.48
  -7 -11   4   72.45   13.57
  -6 -26  -1  -22.39   69.98
  -6  -1   4  134.49   26.62
  -5 -25  -1  -32.26   56.58
  -5 -10 -10  -36.84   54.38
  -5  11   2  491.08   52.62
  -3 -20  -7  -23.36   61.25
  -3  15  -3  254.62   36.84
  -2  12  -2  364.52   35.61
  -1 -16   0   15.16   40.98
  -1 -15  -7   -4.94   53.41
  -1  -5  -8   41.51   48.39
   0 -15  -6   36.49   50.94
   0 -12   0  707.09   60.72
   0  -2  -7  157.23   42.92
   2  -7  -3  205.53   37.28
 -26  23   8   85.31   63.98
 -23  17   8   20.71   59.14
 -19  40  -2   31.20   56.85
 -18  37  -7   21.68   39.04
 -17  12   7   20.27   49.35
 -17  31   3   17.71   70.07
 -14  13   6    4.23   42.57
 -14  29   2   68.30   53.76
 -14  34  -3   -9.78   50.24
 -10   5 -12   51.82   52.35
  -7 -28  -3   50.50   61.52
  -7 -21   2   70.95   42.30
  -4 -25  -3   -1.50   74.12
  -4 -22   0   62.57   47.59
  -3   4   2  139.60   29.00
  -2 -20  -6   -5.46   68.74
  -2 -15   1  264.31   45.65
  -1 -20  -2   90.42   51.21
   0   3  -6  542.99   50.32
   1  -5  -6  119.24   44.15
 -27  25   8   53.50   59.93
 -25  28   7   25.47   54.11
 -22  15   8   16.83   57.73
 -21  27   6   -4.05   62.13
 -21  31   5  -18.42   67.86
 -16  35   0   26.44   69.36
 -15  35  -5   -0.09   44.24
 -12  20   4    0.00   48.12
 -12  30  -6   17.45   39.13
 -10 -24   2   28.20   62.93
 -10   9   5   64.69   43.98
 -10  28  -2  115.72   45.04
  -9 -27   0  -28.11   64.69
  -8  21   1   33.31   49.44
  -8  25  -3   15.69   39.84
  -7   1 -11  -19.04   56.85
  -7  19   1  464.64   61.52
  -6 -27  -3   -0.26   67.95
  -5 -26  -3  -38.87   79.23
  -5 -21   1   31.82   42.04
  -4 -21  -7    9.61   59.14
  -3 -16  -8   29.88   59.23
  -3  -9  -9   48.56   64.95
  -2 -22  -4   50.06   49.00
   0 -18  -3  227.38   51.29
   0  -8  -7   39.13   47.77
   1   2  -4  104.44   24.24
 -20  40   0   49.44   56.67
 -19  36   2  -31.55   67.42
 -19  40  -5   34.55   51.65
 -16  36  -1  -13.84   65.31
 -13  22   4  174.59   51.65
 -12   6   6  138.11   41.42
 -11  18   4  128.06   45.83
 -11  29  -1    9.17   47.42
 -10 -26   1   48.12   58.87
 -10 -17   4   36.84   32.43
  -9 -23   2    2.56   57.90
  -9  23   1   29.52   41.86
  -8 -22   2    6.70   43.19
  -7  -2 -11    2.38   56.41
  -6   7 -10   40.19   42.48
  -6  17   1  615.96   66.54
  -5 -23   0   72.80   44.86
  -5   2 -10    0.00   46.45
  -4 -13  -9  -50.41   59.40
  -3   0  -9  182.17   63.37
  -2 -21  -5    4.67   52.26
  -2 -12  -8   -5.99   70.42
  -2   3  -8   25.91   37.10
   0  -5  -7   54.20   46.62
   1 -10  -1   40.54   29.52
   1   0  -5  108.67   36.66
 -20  33   4   16.48   62.75
 -20  39   1   15.42   56.41
 -20  41  -1   27.15   53.59
 -17  37  -6    2.82   44.07
 -14  24   4  192.40   53.06
 -12  12 -12   28.29   46.62
 -10  16   4  104.79   51.56
  -8 -26   0  -18.07   68.92
  -7 -25   0   12.51   62.31
  -6 -24   0  -19.83   49.62
  -6 -22   1   15.16   46.53
  -6 -15   3   64.16   30.58
  -5  -7 -10   17.27   55.61
  -3 -23  -4    3.35   57.20
  -3 -21  -6   30.49   72.62
  -3  12   0  662.85   55.88
  -2  11  -1  742.00   57.29
   0 -16  -5  257.26   54.03
   1 -14  -3   33.93   52.17
   1 -12  -5   -2.12   45.48
 -22  29   6   27.85   63.81
 -22  44  -3   15.07   58.26
 -21  13   8    2.73   58.96
 -18  33   3   12.60   76.41
 -15  31   2  -20.18   52.53
 -11  22   3   97.74   45.12
 -10  -1 -12   35.25   65.04
 -10   2 -12    0.00   55.79
 -10  20   3  -31.73   51.03
 -10  28  -5   40.89   38.25
  -9 -25   1   35.69   71.30
  -9  18   3   -6.08   53.59
  -8   6 -11  -25.29   47.59
  -7   7   4 2408.69  166.75
  -3 -22  -5  -28.11   73.59
  -3  -6  -9   -9.43   62.13
  -2 -16  -7  -27.15   68.04
   0 -17  -4  277.00   52.70
   0   5  -5  506.15   44.68
 -22  33   5   30.85   58.17
 -16  10   7   33.76   44.24
 -16  24   5   71.56   50.85
 -15  26   4    3.35   48.12
 -14  32  -7  -24.06   36.31
 -13  11   6   80.47   47.15
 -13  33  -4   55.35   46.98
 -12  24   3   89.98   48.30
 -10  13 -11  -33.67   40.72
  -9  27  -3   15.07   36.75
  -8 -24   1  -32.70   67.25
  -7 -23   1   39.13   51.21
  -6 -11 -10   24.59   59.31
  -5 -25  -4   16.30   70.95
  -5  -4 -10  -24.32   51.47
  -5  -1 -10   14.98   54.11
  -5  15   1  349.71   46.71
  -4 -24  -4   -9.78   75.09
  -4 -22  -6   39.40   73.24
  -3  -3  -9   50.41   65.92
  -1 -16  -6  -10.40   51.65
  -1   3  -7    0.35   32.61
   1 -13  -4  147.27   53.67
 -23  31   6  -17.80   61.69
 -21  42  -6    0.00   48.21
 -21  43  -4  -63.46   58.17
 -20  21   7   -8.46   69.36
 -16  37  -2   -5.90   52.88
 -15   2   7   87.25   34.99
 -12  16   5   77.03   47.50
 -12  30   0   65.92   48.21
 -11  27   1   -8.99   49.00
 -11  30  -2   20.54   41.60
  -9 -28  -2    0.00   58.78
  -9  14   4  225.97   59.49
  -8  16   3  376.68   59.05
  -5 -23  -6   -6.87   57.02
  -5 -14  -9    0.09   55.96
  -4 -23  -5   16.22   71.48
  -4 -15   2  183.93   41.51
  -4   5  -9   10.22   52.17
   0 -16  -2  459.09   66.54
   0 -12  -6  506.68   65.22
   1 -12  -2  259.99   46.36
 -21  23   7  -29.52   66.54
 -21  35   4   11.90   57.64
 -20  38   2    0.09   59.67
 -19  19   7   68.39   68.04
 -17  26   5   50.06   61.52
 -17  37   0   48.03   63.63
 -16  28   4   36.13   55.52
 -15   5   7   84.34   40.01
 -15  36  -3   43.98   51.29
 -13  26   3    0.44   46.62
 -12  31  -1  -19.48   48.74
 -11   7 -12    5.11   51.82
  -6   2   4  199.53   32.34
  -5 -24  -5    0.00   63.81
  -5   7   3  445.34   47.50
  -4   9   2 1185.39   88.40
  -3 -22  -2   77.47   47.86
  -2  -9  -8   -7.32   56.32
  -2  10  -6  -19.57   11.81
  -1 -19  -3   81.17   49.27
   0 -14  -1 1391.89  104.53
 -23  45  -5  -26.79   59.49
 -22  25   7    8.99   60.64
 -20  42  -2   23.00   55.52
 -19  35   3   29.44   60.99
 -18  17   7   21.68   59.05
 -17  36   1    0.00   58.08
 -17  38  -1    8.02   55.00
 -16  33   2   54.47   66.89
 -15  32  -8  -27.06   34.64
  -8 -27  -2   17.98   66.72
  -8  -6 -11  -40.54   60.99
  -6  12  -9    0.00   33.49
  -4 -10  -9   23.97   64.87
  -3 -17  -7   51.38   77.82
  -3 -13  -8   18.51   71.48
  -2 -17   0  177.50   50.24
  -2   6   1  668.23   55.08
   1  -9  -5  145.24   54.55
   1  -7  -1  331.56   38.16
   1  -4  -1  717.85   56.23
 -24  22   8  -37.28   59.84
 -23  20   8   50.50   60.02
 -21  42   0    8.81   57.64
 -18  28   5   23.97   76.15
 -14  28   3   88.40   50.76
 -13  32  -6   21.77   37.10
 -12  22 -10   43.89   14.01
 -12  29   1   69.71   50.50
 -11  14   5  185.79   48.12
 -10  29  -3   44.77   46.80
  -9   7   5   61.78   42.92
  -7 -26  -2    0.00   74.65
  -4 -23  -2   16.39   48.83
  -4  10  -8   20.09   33.67
  -1 -18  -4  -12.07   51.03
  -1 -17  -5  117.66   50.32
 -25  24   8   12.60   58.70
 -23  27   7  -31.02   59.23
 -22  18   8   28.56   58.87
 -21  43  -1   42.92   57.55
 -18  24   6   52.44   71.83
 -18  40  -4   -8.46   50.06
 -17  15   7   12.69   56.58
 -17  22   6   -6.43   59.67
 -17  30   4    0.00   65.75
 -16  20   6   -3.26   52.44
 -16  37  -5    0.00   43.19
 -15  30  -9   12.25   27.06
 -11 -28  -1   15.42   61.08
  -8   3 -11   53.06   52.26
  -7  14   3 1353.91  108.76
  -6 -25  -2    8.02   72.97
  -6  -8 -10  -45.21   57.73
  -5 -24  -2    4.49   56.32
  -4  13   1  256.38   42.30
  -3 -16   1  261.23   50.68
  -2 -17  -6  -26.62   50.24
  -2   0  -8   -7.05   40.19
  -2  13  -3   53.94   25.12
 -20  42  -5  -15.25   48.65
 -19  26   6  137.22   75.62
 -19  30   5  131.94   75.35
 -19  39  -7    8.20   43.36
 -15  18   6   74.12   47.50
 -13  32   0   12.87   57.99
 -13  33  -1    0.00   62.40
 -12   9   6   97.12   42.39
 -12  32  -2  -18.95   60.55
 -11   4 -12  -25.82   54.38
 -11  15 -11   -7.93   37.90
 -11  30  -5   72.36   43.45
  -9  22   2   80.29   45.92
  -8  12   4  200.24   52.09
  -8  20   2   59.14   57.55
  -7   9 -10   19.21   40.01
  -2 -20  -3  104.53   56.14
  -2  -6  -8   -3.44   52.35
  -1  -9  -7   18.86   45.83
   0  -9   0 1311.07   92.63
   1  -6  -5  390.61   57.64
 -21  16   8   27.41   62.13
 -17  35   2   31.11   70.86
 -15   8   7   35.25   44.42
 -15  30   3  -49.97   56.41
 -14  16   6  116.07   46.71
 -14  35  -4  -28.91   45.92
 -10  24   2  186.58   49.09
  -9   8 -11   10.40   43.80
  -8   0 -11   30.41   57.55
  -7 -16   3  105.23   33.23
  -6  22  -4  143.13   34.37
  -5  20  -4  113.16   31.02
  -4 -18  -7    1.50   74.38
  -2 -13  -7   87.43   54.55
  -2  -3  -8   34.37   43.98
   0 -13  -5   43.54   43.01
   0  -9  -6    7.05   44.33
   1 -11  -3   91.13   40.45
   1 -10  -4    5.20   46.53
 -20  28   6  -54.82   67.86
 -20  37   3  -45.39   62.49
 -18  32   4    3.79   67.86
 -18  39   0   43.80   57.37
 -18  39  -6  -18.16   43.80
 -17  39  -2   39.31   55.61
 -16  13   7  -45.30   48.91
 -13  31   1   18.60   48.65
 -12  -6   6    1.50   17.80
 -11   1   6   88.66   32.61
 -11   1 -12  -14.81   58.87
 -11  26   2   85.40   51.47
 -10 -27  -1    5.11   58.26
 -10  12   5  118.89   44.68
  -7  18   2  336.41   59.49
  -7  24  -4  110.61   34.81
  -4 -14  -8   67.86   68.66
  -4  -7  -9  -20.89   62.40
  -3 -20  -1  150.09   47.33
  -2 -18  -5   40.89   55.00
  -1  -8   1  116.69   22.21
   0 -15  -3   85.93   58.34
   0   0  -6  876.75   74.30
 -20  32   5   38.25   60.37
 -18  38   1  -19.21   58.17
 -16  38  -3   31.99   50.15
 -12 -27   0  -35.87   57.82
 -12   9 -12   -5.64   48.12
 -11  31  -3  -17.36   48.30
  -6  -5 -10  -20.71   55.00
  -5 -19  -7   43.36   61.87
  -5 -11  -9   11.28   55.44
  -4   2  -9   59.75   59.14
  -3 -21  -3  128.59   55.52
  -3 -18  -6   71.12   54.91
  -3 -11   2  640.82   51.21
  -2 -19  -4   75.09   53.94
  -1 -17  -2   88.57   56.58
  -1 -13  -6   64.87   47.68
  -1   0  -7   28.38   38.16
   0 -14  -4  565.55   67.86
 -22  45  -4   31.99   58.78
 -21  44  -2   17.19   61.43
 -20  14   8   55.35   68.83
 -20  43  -3  -21.59   58.43
 -18  40  -1   31.64   53.14
 -16  32   3  -25.12   69.71
 -15  34  -7    2.82   36.84
 -14  34   0   46.80   72.18
 -12  28   2   48.83   52.09
 -11   4   6  220.77   39.66
  -9 -26  -1    0.00   70.24
  -8 -26  -3   16.30   67.07
  -7  -9 -10    7.58   62.22
  -6  12   3  341.43   51.21
  -5 -16   2   90.25   39.57
  -4 -21  -1  115.19   47.68
  -3 -18   0   76.15   46.18
  -3 -10  -8   61.43   71.12
  -2  10   0   39.92   26.35
  -1  -6  -7  -28.91   43.71
   1  -9  -2 1997.10  138.55
 -21  30   6   43.80   65.04
 -14  35  -1   29.88   60.37
 -13  14   6   46.62   44.68
 -13  34  -2    9.17   63.46
  -8  -1   5  197.51   34.55
  -8  26  -4    6.17   36.49
  -7 -25  -3   -6.26   79.58
  -6  -2 -10    7.14   51.21
  -6   1 -10    0.00   49.97
  -6  16   2  265.55   52.88
  -4 -22  -3   73.59   54.64
  -4  -4  -9  -26.26   66.36
  -4  -1  -9    7.40   62.49
  -4  18  -4  195.66   30.49
  -3   5  -8   32.52   36.22
  -3  10  -7  226.86   30.32
  -1  -3  -7   58.34   44.68
   0  -3  -6  688.15   67.42
   1   0  -2  166.13   22.56
   1   1  -3  219.45   24.41
 -22  44  -6   -4.14   54.11
 -19  34   4    6.52   68.39
 -18  37   2  104.61   59.31
 -14  34  -6   -7.05   38.87
 -12  17 -11  -32.96   37.02
 -11 -26   0   71.39   60.46
  -8 -25  -1  -10.84   70.86
  -8   2   5  279.03   42.83
  -6 -24  -3    4.49   76.32
  -5 -22  -1  138.99   51.29
  -5   7  -9   44.33   51.12
  -4 -19  -6   16.48   75.18
  -3 -20  -4   -2.56   46.80
  -3 -19  -5  108.05   53.59
  -1 -15  -1  210.90   51.47
  -1   1   1  707.01   48.21
 -24  47  -5   -2.20   57.46
 -20  24   7   62.31   64.51
 -19  22   7   30.76   70.68
 -17  39  -5    5.90   45.56
 -13  30   2   15.34   50.59
 -11  -2   6  167.19   30.76
  -8 -17   3   71.12   35.43
  -7 -24  -1  -35.25   57.55
  -6 -23  -1  -17.89   48.47
  -6 -12  -9  -12.16   61.78
  -6   5   4  546.07   52.79
  -5 -20  -6    8.90   80.64
  -5 -11   3  169.22   29.79
  -4 -17   1  287.67   46.89
  -3 -14  -7  138.55   61.52
  -1  10  -2   85.58   20.54
   1  -7  -4  131.50   42.83
   1  -1  -4   98.18   29.61
 -23  23   8   32.87   60.46
 -22  21   8   13.66   56.14
 -21  26   7   23.62   61.43
 -19  12   8   41.16   69.54
 -19  40   1    0.00   59.40
 -19  41   0   -7.58   57.55
 -19  42  -4    0.00   53.50
 -18  20   7   20.54   67.86
 -18  41  -2    4.23   53.85
 -17  34   3  -22.03   64.16
 -15  11   7   -1.15   46.98
 -15  25   5  -15.78   57.82
 -14  23   5   50.68   46.36
 -13  21   5   79.94   47.15
 -13  25   4   -7.76   45.39
 -12   6 -12    5.29   51.91
 -12  23   4   40.89   52.35
 -12  33  -3   29.08   46.98
 -11  21   4  138.99   49.88
  -9   5 -11   15.16   50.94
  -9  28  -4    8.55   38.60
  -7  14  -9  118.10   32.61
  -7  24  -1  179.97   45.83
  -4 -21  -4   25.56   49.88
  -4 -20  -5    9.34   55.44
  -4 -19   0  347.42   53.59
  -3  11   1  341.08   38.25
  -2 -18  -2    1.06   41.33
  -2 -12   1  797.34   64.87
  -1 -14  -5    2.64   45.39
   0 -13  -2  505.53   59.31
 -24  25   8   32.26   56.93
 -21  19   8   59.40   63.28
 -21  44  -5    0.00   50.41
 -20  36   4   -9.17   57.02
 -17  18   7   -7.40   66.28
 -16  34  -8   11.90   34.72
 -15  36   0   31.29   64.95
 -14  27   4  -33.05   54.20
 -12 -25   1   -6.87   62.66
 -11 -27  -2   16.92   54.55
 -11   7   6  481.21   55.96
 -10 -25   0   33.05   73.33
  -9 -18   3   13.93   34.99
  -9  -1 -11   -0.26   59.49
  -9  10   5   71.39   49.35
  -8  25   0  114.57   46.09
  -8  26  -1   72.71   43.89
  -7 -24  -4   11.90   68.74
  -7  23   0  299.92   51.56
  -6 -23  -4   -4.14   80.20
  -6 -21  -6  -17.10   72.89
  -6  21   0  117.04   48.39
  -5 -22  -4   18.42   57.46
  -5  -8  -9    9.61   56.76
  -5  14   2   18.68   40.19
  -3  -7  -8   96.68   53.41
  -2 -14  -6   15.78   45.65
  -1 -16  -3  -10.31   52.53
  -1   9  -1  140.57   23.71
   0 -11  -1 1379.90  101.18
   0 -10  -5   76.41   49.35
   1  -8  -3  157.76   39.13
   1  -4  -4  436.00   45.74
 -22  28   7   41.07   61.25
 -19  42  -1   22.91   63.02
 -17  40  -3  -27.76   53.59
 -16  27   5  -16.92   68.74
 -15  35   1  -25.56   68.30
 -14   3   7  172.30   39.66
 -14  32   2   -7.05   62.75
 -14  36  -2   -5.99   56.67
 -13  11 -12   -3.00   48.39
 -12   3 -12    4.49   56.67
 -12  12   6   57.99   43.80
 -11 -20   3    3.97   41.95
 -10 -19   3   36.31   39.40
 -10  10 -11   48.39   45.48
  -9   2 -11  -10.66   57.20
  -8  11 -10    2.29   37.10
  -7 -23  -5   51.29   63.90
  -7 -13  -9  -10.84   56.32
  -7  -6 -10   -1.32   50.41
  -6 -22  -5   11.99   70.95
  -5 -21  -5   45.56   71.83
  -4 -11  -8    0.00   75.35
  -3   7   2 2148.69  146.57
  -1 -15  -4   85.05   45.65
  -1   5  -6   30.32   27.59
 -20  17   8   31.02   62.40
 -17  29   5   11.72   75.27
 -15  29   4   -9.43   58.61
 -15  37  -1  -39.57   56.41
 -14   6   7   77.65   41.86
 -13  19 -11   -1.15   35.43
 -10  23   3   51.38   48.91
  -9 -24   0   34.81   69.71
  -9  17   4   36.75   50.06
  -8   5   5  248.80   48.39
  -7   6 -10    3.08   43.98
  -6 -17   2  -13.84   36.93
  -5 -20   0   51.12   47.24
  -5  19   0  245.80   55.52
  -4 -15  -7    2.47   64.51
  -2   5  -7  109.46   32.87
  -1 -10  -6   70.86   47.86
   0  -6   0 2473.29  164.99
   1  -6  -2 1415.07   99.94
 -21  45  -3   28.03   57.29
 -19  41  -6  -26.62   48.21
 -18  36   3   23.18   64.43
 -17  25   6   27.59   65.22
 -16  16   7   14.28   52.97
 -16  23   6   88.49   65.13
 -15  21   6  -10.49   53.85
 -13  34  -5   24.68   41.69
 -11 -24   1   69.18   73.06
 -11  25   3   89.90   49.27
 -10 -26  -2   44.95   63.54
 -10  30  -4   -9.78   41.51
  -9  28  -1   14.19   43.01
  -8 -23   0   -4.14   50.85
  -7  25  -2   57.55   41.42
  -6 -21   0   46.98   42.48
  -6  23  -2   15.25   38.43
  -5 -18   1   92.10   39.31
  -4   5   3  233.47   34.02
  -4  18  -1  646.19   64.51
  -3 -19  -2   39.48   43.71
 -18  27   6   36.75   67.33
 -13 -27  -1   57.46   54.82
 -13  35  -3    6.96   47.94
 -12  27   3   57.90   47.68
 -11 -22   2   52.09   64.43
 -10  29   0   29.35   45.65
  -8  24   1    0.00   44.15
  -7 -22   0   57.29   48.12
  -5  10   3  565.11   57.20
  -5  21  -2  119.86   38.25
  -3  -4  -8  109.90   48.56
  -3   2  -8   27.15   38.60
  -2  -1   2  312.52   26.18
   0 -12  -3  161.72   47.50
   0 -11  -4  327.33   55.88
 -19  15   8   74.30   66.81
 -18  10   8  -14.89   62.49
 -18  31   5   83.90   70.68
 -16  31   4   59.05   75.27
 -16  36  -7   14.19   40.10
 -16  37   1   30.76   61.25
 -16  38   0  101.88   59.84
 -15  34   2    9.87   73.59
 -15  36  -6    7.84   40.54
 -14   0   7  284.14   40.72
 -14  19   6   74.56   48.47
 -10 -23   1  125.85   66.63
 -10  30  -1   10.05   45.12
  -9 -25  -2  -23.00   72.89
  -9  26   1   82.40   47.59
  -8 -12   4   -0.62   22.47
  -8  19   3   45.65   52.17
  -8  27  -2    5.73   39.75
  -7 -18   2   80.64   40.72
  -7  -3 -10    7.67   58.61
  -7  22   1   80.91   48.39
  -6  -9  -9  -17.45   57.64
  -5 -16  -7   34.28   71.30
  -5  -5  -9   37.28   64.16
  -3 -15  -6   -5.46   52.53
  -3  16  -4  118.54   25.91
  -2 -17  -3  163.40   48.83
  -2 -16  -1  105.67   45.56
  -2 -15  -5   18.60   46.36
   1  -5  -3  288.64   38.43
   1  -3  -2  322.39   36.31
 -19  43  -2   67.69   60.72
 -16  39  -4  -51.21   53.76
 -15  14   7   -9.61   49.09
 -14   9   7   27.15   42.66
 -13  29   3   78.53   55.35
 -10 -21   2   40.45   48.74
 -10  15   5   -3.08   40.10
  -8 -24  -2   27.76   75.44
  -8  -7 -10   12.43   60.55
  -8  15   4  122.59   50.15
  -7   3 -10   69.71   53.14
  -6 -19   1   21.59   40.45
  -6  20   1  193.98   56.14
  -5 -12  -8   46.09   71.92
  -5   4  -9  -26.44   57.64
  -5  12  -8   30.49   33.23
  -4  17   0  348.39   50.06
  -4  19  -2  169.57   43.80
  -3  -1  -8   -1.94   41.33
  -2  -7  -7  114.84   48.83
   0  -7  -5 1413.84  111.75
   1  -2  -3  237.26   29.52
 -20  44  -4  -26.00   59.05
 -19  33   5   -9.17   57.11
 -18  41  -5    0.00   51.91
 -17  33   4    3.00   63.90
 -16  39  -1    2.20   57.29
 -15  38  -2    2.64   53.41
 -13   8 -12  -15.34   50.94
 -13  17   6   69.71   48.12
 -12 -26  -1  -18.33   56.76
 -11  10   6   95.98   44.77
 -11  31   0   -6.35   57.11
 -10  28   1   20.89   48.56
  -9 -22   1    4.49   52.70
  -9 -20   2   52.97   41.33
  -9  29  -2   63.81   44.24
  -8 -21   1   23.62   44.42
  -8 -19   2   20.80   38.69
  -7 -23  -2   11.37   58.26
  -7 -20   1   13.13   40.63
  -7   0 -10   73.15   52.88
  -7  17   3  373.51   62.31
  -6 -17  -7  -13.13   66.45
  -5 -21  -2  120.74   48.47
  -2 -16  -4   66.81   49.71
   0   2  -5  299.48   39.92
 -18  42  -3    3.08   58.17
 -16  36   2  -71.74   66.45
 -14  31   3   13.40   63.02
 -13   2 -12  -14.89   65.22
 -11  32  -4   48.56   44.07
 -10   7 -11   17.45   49.97
  -6 -22  -2   -0.09   51.82
  -5  -2  -9  -49.88   62.84
  -4 -16  -6    0.00   55.88
  -4  -8  -8   46.62   63.63
  -4  12   2  183.49   38.78
  -3  16  -1  314.11   46.89
  -1 -14  -2   96.24   47.42
 -23  26   8   98.97   61.16
 -22  24   8    5.99   56.76
 -21  22   8   -1.06   54.82
 -14 -26   0  -17.36   58.61
 -13   5 -12  -14.98   55.35
 -11  12 -11  -36.58   43.63
 -11  30   1   -0.18   49.27
 -11  32  -1   93.77   59.05
 -10 -25  -3  -33.40   66.98
  -7 -18  -7  -37.46   68.48
  -6 -13  -8   48.03   68.66
  -5   1  -9   81.26   61.78
  -5  18   1   29.97   47.59
  -3 -18  -3  216.01   57.46
  -3 -16  -5  130.08   51.21
  -2 -11  -6  129.20   51.56
  -1 -11  -5   45.74   41.86
 -22  46  -5   -0.09   51.47
 -20  27   7    7.76   62.05
 -19  25   7   -9.08   63.19
 -18  13   8   34.02   70.07
 -18  23   7  -11.81   71.12
 -18  35   4  -38.78   64.60
 -17  39   1    3.88   54.11
 -17  40   0   10.49   61.78
 -14  36  -5    0.00   41.95
 -14  37  -3   37.72   50.68
 -12  33   0   49.80   67.51
 -11 -25  -1   28.29   59.67
 -10   1 -11   28.29   54.03
 -10  31  -2   60.20   59.14
  -9  -8 -10   -9.61   58.61
  -8  -4   5  250.48   27.41
  -8   8   5  115.19   47.15
  -7 -10  -9    4.94   56.85
  -6   9  -9   11.55   44.42
  -2  -4  -7   19.74   44.24
 -20  20   8   41.69   58.87
 -17  21   7   42.74   70.51
 -15  33   3   36.13   75.35
 -12  15   6   39.75   43.89
 -10   4 -11   50.06   53.67
  -9 -24  -3  -11.72   68.83
  -9  13   5   15.42   43.98
  -9  13 -10   19.83   37.28
  -9  25   2   50.06   51.65
  -8  -4 -10   -9.17   54.47
  -5 -17  -6   46.80   57.99
  -4 -19  -3  193.01   56.85
  -4   7  -8  190.54   40.19
  -3 -17  -4   43.80   51.29
  -2   2  -7  108.76   38.07
   0 -10  -2 5236.71  345.92
   0  -4  -5 1063.51   87.52
 -21  29   7   25.47   60.99
 -20  43  -6    0.00   48.21
 -16  19   7   88.40   67.33
 -14  12   7   61.96   46.09
 -12  34  -1   68.39   64.87
 -10  27   2   79.67   47.42
  -9  25  -7   15.78   25.56
  -8  16  -9   15.25   28.11
  -8  25  -6   40.19   30.76
  -7  13   4  207.29   55.17
  -6  -6  -9  -22.47   60.90
  -6  15   3  164.19   49.00
  -4 -17  -5  121.18   55.79
  -4 -12  -7   44.95   53.06
  -3  15   0  566.61   55.00
  -3  17  -2  632.89   58.70
  -2  -1  -7    6.79   38.34
 -19  18   8   -0.09   59.05
 -17   8   8  -47.24   61.34
 -17  41  -1  -19.92   58.43
 -17  41  -4   21.50   47.33
 -16  38  -6  -40.19   43.54
 -16  40  -2   55.35   58.17
 -13 -25   0   27.23   60.20
 -12  34  -4    6.96   42.13
 -11  29   2   26.53   52.09
 -10 -24  -1    6.26   72.71
 -10   2   6   18.86   32.43
 -10   5   6   75.71   37.81
  -8 -23  -3   22.39   80.82
  -8 -11  -9  -45.56   59.84
  -8   8 -10  -29.08   42.22
  -7  21   2  215.66   55.52
  -7  23  -6   58.78   30.23
  -7  26  -3   46.27   38.25
  -6 -18  -6   56.58   74.91
  -6  24  -3   33.49   35.96
  -5 -20  -3    6.43   46.01
  -4 -18  -4   27.76   53.32
  -4 -12   2  397.48   43.19
  -4  16   1  603.45   63.72
  -3 -13   1  304.50   44.07
  -2   2   2   67.95   22.83
  -2   9   1 1125.73   83.29
  -1 -13  -3   22.30   47.50
  -1 -12  -4  141.01   52.79
  -1 -10   0  491.52   47.15
  -1  -4  -6  147.18   41.78
  -1   2  -6  135.37   34.90
   0  -8  -4  -25.91   41.78
   0  -3   0 8253.43  530.65
 -17  38  -7   11.02   42.74
 -16  35   3   40.98   66.45
 -15  28   5   68.30   73.59
 -14  26   5   41.07   63.72
 -13  24   5  -30.67   53.50
 -13  35   0   32.52   72.62
 -12  22   5  146.65   48.83
 -11  33  -2    4.23   62.13
 -10  27  -7   19.57   28.20
  -9 -23  -4  -40.45   73.86
  -8 -20  -6   -7.58   68.22
  -7 -19  -6    1.94   75.71
  -6 -21  -3   60.99   54.91
  -5 -18  -5   49.88   53.85
  -5  -9  -8   20.36   67.51
  -4  -5  -8   93.42   54.55
  -3  -8  -7  190.37   50.76
  -1 -12  -1  358.53   46.45
  -1  -5   1  814.26   56.67
  -1   8   0  809.51   62.05
   0  -8  -1  172.48   31.29
 -21  46  -4    4.76   60.55
 -19  43  -5   18.51   49.44
 -19  44  -3   29.97   58.78
 -18  41   1   39.48   55.52
 -18  42   0    9.08   59.23
 -15  17   7   -6.08   59.31
 -14  10 -12   13.57   52.70
 -13   4   7   30.67   36.31
 -13   7   7   48.91   40.28
 -13  34   1   -9.78   72.45
 -12  26   4   62.75   47.86
 -12  31   2   15.78   61.96
 -11  24   4  112.02   50.32
  -9 -23  -1   18.86   62.31
  -9 -22  -5  -18.77   61.43
  -8  28  -3   43.27   40.54
  -6  19   2  186.40   54.47
  -5 -19  -4  -27.32   46.09
  -5  22  -3  101.27   34.81
  -3 -15   0  127.97   45.65
  -3 -12  -6  130.97   53.32
  -2 -15  -2   59.05   48.39
  -1  -1  -6  210.73   41.86
   0  -9  -3  217.34   39.66
 -18  16   8   -2.29   67.60
 -17  11   8   74.03   62.84
 -16  26   6   40.28   65.22
 -16  30   5  -22.65   69.36
 -15  24   6   22.83   62.75
 -15  39  -3  -16.83   53.94
 -14 -24   1  -10.66   57.29
 -13  28   4   13.22   60.11
 -11  13   6   98.80   44.86
 -11  20   5    0.00   50.15
 -10  22   4  290.14   60.11
  -8 -22  -4   40.37   77.56
  -8 -21  -5  -53.41   74.47
  -8  -1 -10   40.28   56.76
  -7 -21  -4   63.81   60.46
  -7 -20  -5  -12.69   66.54
  -6 -20  -4   16.39   53.50
  -6 -19  -5   23.53   62.13
  -5 -19  -1   23.27   46.98
  -5 -13  -7  -20.09   60.99
  -4   8   3  317.19   42.57
  -2 -12  -5  117.83   44.51
  -1  11  -3  537.44   41.07
 -17  37   3   32.87   54.55
 -15 -26  -1  -55.88   57.82
 -15  38  -5  -12.69   45.21
 -14   4 -12  -55.61   65.04
 -14   7 -12    0.00   54.20
 -14  22   6    4.76   55.44
 -14  30   4  -14.19   67.51
 -13  36  -1    4.41   55.17
 -12 -25  -2  -19.30   59.05
 -12 -24   0   15.69   61.87
 -12  14 -11   -2.73   42.92
 -11   0 -11   31.46   58.17
 -11   9 -11   26.35   50.06
 -10   8   6   43.19   38.07
 -10  29  -6    2.29   34.55
  -9 -13   4  189.57   30.93
  -9  -5 -10  -44.07   58.08
  -9  20   4  104.70   49.09
  -9  30  -3   18.77   43.71
  -8 -22  -1   58.87   48.74
  -7 -21  -1  113.25   47.94
  -7  -7  -9   10.66   59.14
  -6 -20  -1   43.54   46.53
  -6 -12   3   14.63   29.88
  -6  -3  -9    9.78   59.93
 -17  32   5    3.35   69.18
 -14  36   1    0.88   62.84
 -14  37   0  -10.14   66.63
 -13  20   6   32.79   49.35
 -13  33   2   71.30   73.15
 -12  35  -2   31.64   57.46
 -11  29  -7  -13.75   30.41
  -8   2 -10   15.95   49.62
  -8  11   5   77.20   45.65
  -5   3   4  490.20   46.09
  -4  -2  -8   60.64   44.95
  -4  20  -3  180.50   34.90
  -2  -8  -6  -18.95   47.59
  -2  14  -1  734.42   60.99
  -1  -8  -5  140.04   53.32
 -21  25   8    0.00   58.70
 -19  32   6    4.67   55.79
 -18  43  -1   -6.17   54.64
 -17  42  -2    9.52   60.90
 -15  32   4  -28.38   67.42
 -14  15   7    1.85   51.38
 -13  10   7  107.52   42.66
  -6 -14  -7   12.34   74.12
  -6 -10  -8   47.94   72.27
  -6   6  -9  -15.78   53.85
  -6  21  -6    0.00   24.41
  -5   0   4  649.19   51.82
  -5  13   3  343.37   54.64
  -5  17   2   59.14   46.27
  -4   4  -8  205.97   43.10
  -3  10   2 3853.63  256.47
  -1   4   1  502.89   43.19
 -20  23   8   34.64   58.17
 -18  34   5   42.48   55.44
 -17  14   8   74.83   68.74
 -13 -23   1    2.29   68.48
 -13   1   7    8.37   32.34
 -11 -24  -2   39.48   69.36
 -11 -23   0  -17.27   73.15
 -11   3 -11  -40.81   59.67
 -11   6 -11    2.56   52.44
 -10  -1   6   66.19   27.76
 -10  26   3  190.10   51.38
 -10  32  -3   24.59   44.77
  -9  24   3   33.23   52.97
  -8  18   4  132.73   51.82
  -7   3   5  937.21   78.53
  -6   0  -9   42.30   61.61
  -6  11   4  292.69   53.85
  -4 -16   0   10.75   45.65
  -4 -13  -6   60.64   46.80
  -4   1  -8   18.60   41.07
  -3 -16  -2   80.82   49.71
  -2 -14  -3  106.91   58.61
  -2 -13  -4  109.20   49.00
 -19  21   8    7.58   65.13
 -18  26   7  -15.42   66.45
 -18  43  -4   10.84   52.53
 -16  34   4  -14.37   58.78
 -14 -25  -1    2.91   59.31
 -14  35   2    3.53   68.57
 -14  38  -1   14.19   58.70
 -12  18   6   -0.53   43.10
 -11  28   3  132.02   56.23
 -11  31  -6  -11.19   36.84
 -10  -6 -10   20.71   56.76
  -8  22   3   53.14   50.85
  -8  27  -5   12.69   34.72
  -7 -15  -7   44.07   69.54
  -7  25  -5   38.34   33.05
  -4  12  -7   59.31   23.44
  -3  -5  -7   90.07   46.27
  -3   7  -7  210.82   34.99
  -3  14   1 1540.04  112.99
  -1   7  -5  104.26   25.03
   0  -5  -4  593.75   59.49
 -20  46  -3  -42.57   59.75
 -19  28   7  -36.66   64.34
 -17  24   7   63.19   72.00
 -17  40  -6  -23.09   46.45
 -16 -25   0   68.74   56.41
 -16  41  -3   45.83   56.76
 -15  12 -12   26.70   54.11
 -15  38   1   30.67   56.76
 -15  39   0  -51.03   56.49
 -12 -24  -3   25.03   63.81
 -12  30   3   44.86   57.29
 -10 -23  -2    1.85   74.83
 -10 -22   0   37.37   54.55
 -10 -14   4  122.95   31.29
 -10  15 -10    9.34   35.17
  -8 -16  -7    0.00   64.25
  -8  -8  -9   41.16   56.58
  -7 -11  -8    5.90   69.80
  -6   3  -9   90.42   59.40
  -5  -6  -8    0.00   51.91
  -4 -14   1  592.17   59.93
  -3 -13  -5   26.18   48.47
  -2  13   0   96.42   30.93
 -20  45  -5  -11.46   50.41
 -18  19   8    8.28   64.60
 -16  22   7   24.68   75.09
 -13  37  -2    0.00   55.35
 -12 -16   4   -1.85   35.52
 -12  31  -7   21.50   32.61
 -10  11   6   64.07   44.77
  -9 -17  -7   10.84   68.74
  -9  -2 -10   -8.37   54.91
  -9  29  -5   20.98   37.99
  -7   6   5  108.76   43.54
  -6  23  -5   14.37   28.56
  -5 -14  -6   78.09   53.06
  -5   6   4  568.72   56.93
  -4 -17  -2  157.76   49.27
  -2 -13  -1  439.35   54.73
  -2   5   2  370.78   38.16
 -17  36   4   25.82   56.49
 -16   9   8   41.16   65.13
 -16  40  -5  -10.31   45.39
 -15  20   7   23.80   67.95
 -14  38  -4    3.70   47.15
 -13  32   3   30.41   74.74
 -12 -22   1  -15.95   68.04
 -11 -15   4   66.10   31.90
 -11  34  -3   14.63   48.12
  -9 -22  -2   17.45   63.72
  -9  10 -10   14.37   40.72
  -8  28   0  -28.20   46.45
  -7  -4  -9   35.87   61.69
  -7   0   5 1405.11  100.56
  -7  20   3   58.87   45.21
  -7  21  -7   17.71   14.45
  -6  24   0   81.70   47.94
  -5 -17   0  182.17   47.59
  -1 -11  -2  338.26   48.47
 -15   6 -12   -6.43   59.31
 -15   9 -12   -2.47   57.64
 -13 -24  -1   19.21   62.57
 -13  13   7   54.11   44.77
 -11 -23  -3  -42.48   72.89
 -11  16   6  120.65   50.85
  -9 -21   0   14.37   45.74
  -9  -9  -9    5.90   57.37
  -9  30   0   17.19   52.44
  -8 -12  -8   68.48   60.55
  -8  27   1  -14.63   47.50
  -7  16   4  107.26   52.79
  -7  27  -1   41.51   45.83
  -6  14  -8   29.08   36.49
  -6  25  -1   -8.81   43.80
  -5 -18  -2   46.53   48.39
  -5 -13   2  238.22   40.54
  -4  15   2  133.79   45.04
  -3 -15  -3   80.29   53.41
  -3 -14  -4  329.71   54.47
  -1  -9  -4    5.73   48.56
   0  -7  -2 7723.75  502.36
 -17  17   8   58.96   65.57
 -16  12   8   83.46   67.25
 -16  40   1   37.19   58.96
 -15  40  -1   -9.43   55.88
 -14  34   3  -51.65   66.19
 -13 -21   2  108.05   67.25
 -13  16 -11    5.29   42.22
 -12  33  -6   51.82   38.95
 -11  -5   6  110.25   21.33
  -9  29   1   44.95   48.12
  -8 -21  -2   -0.09   50.94
  -8 -20   0   41.78   47.06
  -8  29  -1    6.17   43.89
  -7 -20  -2   -0.26   49.44
  -7 -19   0  244.04   49.00
  -7  25   1   34.72   49.62
  -6 -18   0   80.20   40.98
  -6 -15  -6  -42.04   53.59
  -5  22   0  102.94   44.60
  -4 -14  -5  290.84   56.05
  -3  -9  -6  116.25   48.12
  -3  18  -3   13.84   31.55
  -1  -5  -5  389.37   57.02
   0  -6  -3   66.63   32.79
 -16  41   0   51.65   65.66
 -15 -24   0    6.08   53.32
 -14  18   7    8.73   57.90
 -14  39  -2    0.00   55.00
 -12   2 -11  -36.58   62.75
 -12  11 -11   -6.26   45.04
 -10 -19  -6   21.33   63.02
 -10  32   0   -5.55   66.54
  -9   1 -10  101.09   53.32
  -9  18  -9    0.00   26.35
  -7 -16  -6    0.00   65.92
  -6  18   3   -5.02   56.05
  -6  23   1  -25.56   44.42
  -5  23  -1   46.71   41.33
  -3  -2  -7  143.30   46.18
  -2  -9  -5    6.61   48.65
  -2   7  -6   13.84   23.88
  -1 -10  -3  155.91   47.24
   0  -2  -4  449.30   44.60
 -19  45  -4   44.86   61.43
 -17  43  -3  -23.09   61.34
 -16  39   2  -33.67   62.57
 -15  36   3   -4.41   62.93
 -14  29   5  -10.66   71.48
 -13  27   5    0.00   69.27
 -12  25   5  -13.04   50.50
 -12  36  -3   10.58   48.65
 -11 -21   1   62.66   58.78
 -11 -21  -5  -40.28   59.58
 -10 -22  -3   14.45   80.20
 -10 -10  -9    3.79   59.31
 -10  -3 -10  -12.60   55.35
  -9 -18  -6   21.95   68.66
  -9  31  -1  -17.80   57.02
  -8 -17  -6    7.67   69.10
  -8  14   5   -6.08   37.99
  -7 -13   3  164.10   32.17
  -7   9   5   28.11   46.45
  -6  -7  -8   11.37   63.81
  -5 -15   1  301.68   49.27
  -5  -3  -8  -14.63   47.86
  -5   9  -8   42.66   37.19
  -4 -16  -3   97.12   46.80
  -4  11   3 1499.50  110.61
  -3  -8   2  561.23   42.39
  -2 -11   0  151.94   35.52
  -2  14  -4   23.62   21.15
 -20  26   8    0.26   60.28
 -16  29   6   77.12   62.93
 -15  31   5   36.22   64.87
 -13  33  -7   11.90   35.08
 -12 -23  -1   23.53   73.24
 -12   5   7   97.74   39.31
 -12   8   7   84.43   42.48
 -11  23   5   35.34   46.53
 -11  33   1    0.79   70.42
 -11  33  -5  -16.92   41.78
  -9   4 -10    5.46   52.35
  -9   7 -10  -26.70   48.39
  -5 -15  -5   21.59   52.00
  -5  21   1    4.23   48.56
  -5  21  -5   -8.64   25.38
  -4 -15  -4   77.12   50.59
  -4  20   0    4.32   52.26
  -3   3   3 1106.87   79.85
  -3   4  -7   86.99   34.81
 -19  24   8   10.05   57.99
 -18  42  -6   -5.99   46.98
 -17  31   6   55.17   58.17
 -15  40  -4  -31.29   51.21
 -14 -24  -2   13.31   58.78
 -13  23   6   -2.38   55.00
 -12 -20   2   52.44   53.32
 -12   5 -11   84.87   58.17
 -12   8 -11   28.11   52.79
 -12  29   4   -2.12   68.57
 -11  27   4  -33.67   50.32
 -11  34   0    0.88   64.95
 -10 -21  -4   27.67   73.15
 -10 -20   1    3.70   43.98
 -10 -20  -5    0.44   63.98
 -10  14   6  226.77   51.03
 -10  33  -1   23.71   68.83
  -9   6   6   44.68   36.31
  -9  28   2   33.58   46.45
  -8  -5  -9   49.44   64.60
  -8  26   2   27.67   45.04
  -7  -1  -9    0.00   61.96
  -6 -16  -5   54.82   54.11
  -6 -11  -7   56.67   58.61
  -5 -17  -3  152.29   49.00
  -4  -6  -7   78.17   49.62
  -3 -14  -1  877.19   79.58
  -3   1  -7  -20.98   40.37
   0  -5  -1  531.36   47.68
   0   1  -4  148.95   28.82
 -18  22   8   -1.06   60.99
 -17  42  -5   70.15   50.24
 -16  15   8   16.13   68.39
 -16  33   5   21.68   65.57
 -16  42  -1   24.77   61.34
 -13  16   7   33.05   49.80
 -13  31   4    5.29   77.12
 -12 -18   3   -4.58   41.07
 -10  21   5  200.24   51.82
 -10  25   4   75.27   52.79
 -10  30   2    3.79   55.44
  -9 -19  -5    0.00   71.83
  -9   3   6   -8.37   32.79
  -7 -19  -3  177.32   57.64
  -7 -17  -5   33.05   55.44
  -7  24   2   73.68   44.95
  -6 -18  -3   99.50   50.06
  -6 -16   1   85.75   41.16
  -6  14   4   -5.90   49.00
  -5 -16  -4   -0.35   45.83
  -2  12   1  808.01   68.04
 -22  23   9   55.79   65.04
 -15  41  -2   -3.35   59.75
 -14 -23   0   41.86   63.81
 -13  35  -6   69.45   41.16
 -12  11   7    0.00   41.42
 -12  21   6   68.74   52.00
 -12  35   1   32.08   69.36
 -12  36   0  -11.99   61.34
 -11 -22  -1    8.73   78.44
 -11  -4 -10  -22.39   56.14
 -11  32   2   32.70   70.95
  -9 -20  -4   53.23   74.12
  -9 -19   1   23.18   43.63
  -9  23   4  105.58   50.85
  -8 -18  -5   34.55   66.45
  -8  29  -4   18.60   41.69
  -7  -8  -8  -39.92   69.01
  -7  27  -4   32.61   37.54
  -7  28  -2   39.13   43.36
  -6 -17  -4  -11.10   53.94
  -6 -14   2  101.71   36.93
  -6  26  -2   55.61   44.24
  -4 -10  -6  304.41   57.11
  -2 -12  -2  168.78   48.83
  -2  -2  -6   93.25   39.66
  -1  -9  -1   49.71   29.61
 -18  29   7    6.35   59.75
 -17  27   7  -26.79   63.37
 -16  11 -12  -20.36   57.64
 -16  25   7   47.42   62.84
 -14  33   4   35.96   62.40
 -13   1 -11   23.62   62.84
 -13  38  -3  -23.97   52.88
 -11 -19   2   73.06   44.86
 -11 -17   3   53.32   38.51
 -11  17 -10   -1.41   32.96
 -11  35  -1   37.72   62.57
  -9   9   6   77.20   42.30
  -8 -19  -4  -29.70   59.31
  -8 -18   1   46.18   41.33
  -8 -14   3   31.46   30.85
  -8  30  -2    1.15   48.03
  -7 -18  -4   30.32   46.27
  -7 -17   1  133.70   41.51
  -7 -12  -7  -11.90   61.96
  -7   8  -9   41.42   51.03
  -6  22   2   60.37   43.89
  -6  25  -4   10.40   34.11
  -5   0  -8   34.11   44.95
  -5  16   3   57.37   52.97
  -5  24  -2  -22.74   40.19
  -4  19   1  152.03   52.97
  -3  12  -6   81.44   17.71
  -2 -10  -4   73.59   52.70
  -1  -2  -5   80.29   43.01
  -1  12  -1   88.40   27.23
 -21  21   9   78.17   64.51
 -17  20   8   -0.09   60.72
 -16 -24  -1   -7.05   63.81
 -16   8 -12   -0.53   61.69
 -15  10   8   80.03   63.02
 -15  23   7   62.93   72.89
 -14  18 -11   -0.09   42.30
 -13 -23  -2   34.11   67.77
 -12   2   7  152.56   37.54
 -12  34   2   77.47   66.19
 -12  35  -5  -14.54   41.60
 -10   0 -10   -4.58   51.91
  -9  -6  -9  125.50   59.93
  -9  19   5  179.70   49.62
  -9  31  -4   -1.32   45.04
  -9  32  -2   23.00   63.81
  -8  21   4    0.79   46.53
  -7   2  -9   63.02   62.40
  -3 -10  -5   83.20   48.56
  -3   6   3  675.01   56.76
  -3  13   2  325.83   46.45
  -3  18   0  137.05   47.24
  -1   7   1  281.23   33.76
 -20  47  -4  -16.66   62.75
 -18  45  -3  -52.53   60.02
 -15   7   8  -34.11   59.14
 -15  35   4   37.63   58.52
 -14  35  -7   62.31   37.63
 -13  37   1   32.26   60.11
 -11  19   6   54.91   49.09
 -11  27  -8  -12.25   20.71
 -10 -21  -1    1.06   53.23
 -10 -18   2   64.78   42.04
 -10 -16   3   66.01   34.81
 -10  12 -10  -13.66   40.37
  -9 -15   3  -17.27   33.93
  -8 -13  -7  -14.45   76.50
  -7 -15   2  104.00   35.17
  -7   5  -9   64.69   60.28
  -5   6  -8   77.47   39.92
  -2 -11  -3   66.10   44.24
  -2   8   2 1273.62   93.07
 -17  44  -1   31.73   63.10
 -16  42  -4  -44.15   51.65
 -14  21   7   36.84   71.74
 -13  13 -11  -14.28   45.39
 -13  38   0   21.06   60.99
 -12  -5 -10  -35.52   60.20
 -12  29  -8   14.98   25.12
 -12  37  -1   39.31   58.61
 -10 -15  -7    0.00   61.52
 -10  33  -4   30.49   44.77
  -9 -14  -7   15.16   71.48
  -8  -9  -8  -32.87   72.97
  -7  12   5   98.80   48.12
  -6  -4  -8   41.33   56.05
  -5 -11  -6  118.36   48.65
  -5  -7  -7  107.35   48.30
  -5   3  -8   45.65   41.25
  -5  20   2   22.30   48.30
  -5  23  -4  135.02   33.84
  -4  22  -2   28.29   36.22
  -3  -6  -6   28.56   38.60
  -2   1  -6  213.37   39.84
  -2   4  -6  134.76   33.49
  -1  -7   0  745.26   58.17
  -1  -6  -4   99.86   40.01
  -1  11   0  448.16   43.10
   0   3   0 8644.12  555.77
   0   7  -1 1128.64   77.65
 -16  18   8   25.73   72.45
 -15 -22   1   12.96   61.78
 -15  13   8   18.07   63.37
 -14   0 -11   -5.55   65.31
 -14  37  -6    5.90   42.39
 -13 -22   0  -31.90   68.30
 -13   4 -11   -3.97   61.78
 -12 -22  -2  -11.46   69.01
 -12  14   7   19.48   48.56
 -11  31   3   95.89   74.91
 -10  -7  -9  110.25   58.52
 -10  29   3  144.54   60.72
 -10  34  -2   28.29   59.67
  -9 -20  -1   17.63   48.39
  -9 -17   2   44.42   38.69
  -9  27   3   86.46   54.38
  -8 -16   2    0.00   37.54
  -8  -2  -9  -40.37   61.08
  -8  25   3   -1.85   53.23
  -7  19   4  216.10   54.64
  -5  -3   4  161.72   23.00
  -5  19  -6   80.99   17.36
  -1   4  -5  282.47   37.63
   0  -3  -3 1291.86   92.01
 -14  39   1   -0.26   58.70
 -14  40  -3   14.98   55.08
 -10   3 -10   12.69   51.65
  -9 -10  -8  -15.86   69.71
  -9  12   6   58.08   48.03
  -8 -19  -1  -43.80   49.44
  -8  13  -9    9.43   36.93
  -8  17   5   47.24   48.65
  -2  -6  -5  240.08   53.32
  -2  16  -3   50.06   32.79
 -19  27   8   12.78   58.43
 -18  44  -5  -22.91   54.03
 -15 -23  -1    9.43   63.54
 -14  38   2  -13.40   62.31
 -13 -22  -3    0.00   68.57
 -13  19   7    6.43   61.34
 -13  31  -8    1.15   27.67
 -13  37  -5  -11.46   43.36
 -12  33   3   13.04   67.42
 -10  17   6  364.17   60.02
  -7 -18  -1   58.78   48.30
  -7  23   3  237.17   52.79
  -6 -17  -1   12.43   43.19
  -6 -12  -6   10.31   51.29
  -5  12   4  179.79   52.79
  -3 -13  -2  135.46   52.17
  -3  17   1  848.11   75.97
   0  -4  -2 2510.66  168.25
 -18  25   8  -18.24   59.93
 -17   7 -12  -18.68   61.16
 -14  40   0   19.74   56.85
 -13   7 -11  -34.28   58.17
 -13  10 -11    2.73   51.21
 -13  39  -1  -11.63   58.43
 -11 -21  -2   12.87   69.80
 -11  -8  -9  -46.01   59.75
 -11  -1 -10   13.04   56.93
 -11  36  -2    0.00   53.14
 -10 -11  -8   40.10   64.43
 -10   9 -10   34.99   45.65
  -9   0   6   18.07   29.35
  -4 -11  -5   34.28   46.62
  -4  14   3  333.94   54.03
  -3 -11  -4  234.70   56.32
 -21  24   9  -21.33   68.22
 -17 -23   0    4.85   61.43
 -17  13 -12    0.00   57.90
 -15  16   8   51.56   68.13
 -15  30   6   30.76   61.69
 -14  28   6   57.90   67.77
 -13  30   5   -5.02   77.82
 -13  35   3   40.98   66.54
 -12 -21   0  133.17   64.69
 -12  -9  -9    8.11   60.46
 -12  28   5   32.34   68.04
  -7 -13  -6   61.61   54.64
  -4  18   2  137.75   51.91
  -3 -12  -3   83.81   53.41
  -3   9   3  185.08   36.93
  -1  -8  -2 2076.16  143.39
  -1  -7  -3   97.92   37.54
 -17  10 -12   -0.44   58.08
 -17  23   8   -1.76   59.49
 -17  44  -4   -7.32   53.85
 -16 -23  -2   10.22   56.49
 -16  32   6    3.79   53.67
 -15  20 -11    0.09   41.86
 -15  37  -7   25.21   40.63
 -15  41   1    7.58   56.14
 -14 -21   1    3.70   69.71
 -14  32   5   28.20   59.31
 -12 -21  -3   46.27   72.97
 -11 -17  -6   15.86   74.03
 -11   6   7   26.00   37.72
 -11   9   7   90.95   46.36
 -11  26   5   34.81   59.05
 -10 -16  -6  -16.66   79.23
  -8 -14  -6   -1.23   59.31
  -7  -5  -8   45.39   64.78
  -6   4   5   78.35   38.25
  -6   7   5  119.77   46.45
  -6  17   4   64.87   50.24
  -6  21   3   84.96   46.62
  -4  19  -5   66.01   23.27
  -4  21  -4  181.82   33.84
  -3 -10   1  270.22   33.40
  -3  20  -2  152.12   38.34
   0   8  -2  708.86   49.80
 -20  22   9   -2.73   62.40
 -17  45  -2    8.81   61.69
 -15  34   5  -29.70   64.78
 -15  42  -3  -32.17   57.46
 -14   3 -11   -7.93   62.05
 -14  37   3   49.53   57.64
 -12 -19  -5   15.69   63.90
 -12  38  -2   -3.35   58.34
 -10 -20  -2    8.81   54.64
 -10  24   5   31.46   49.88
  -9 -15  -6  -31.82   69.63
  -9  -3  -9   18.24   64.34
  -8   1  -9  -49.44   62.84
  -6  -1  -8   24.24   46.62
  -5 -12  -5   88.40   53.23
  -4 -14  -2   73.77   52.88
  -4  -7  -6  295.69   53.23
  -2  16   0  178.38   41.33
  -2  17  -1  228.53   45.83
 -16  21   8    1.94   66.81
 -16  28   7   20.71   54.38
 -15  26   7   67.42   67.86
 -15  39  -6   12.78   43.71
 -15  42   0   -3.79   60.64
 -14 -22  -1  -43.36   66.81
 -14  39  -5   33.40   47.33
 -14  41  -1    5.82   62.13
 -12 -20  -4    8.28   73.50
 -12  -2 -10   -6.43   60.99
 -12  17   7   -1.59   52.35
 -12  19 -10   36.93   34.99
 -12  37  -4    0.44   45.04
 -11 -20   0   -3.53   52.17
 -10  20  -9   16.66   25.47
  -8  31  -3    4.05   44.51
  -7  29  -3    8.73   45.48
  -6  27  -3   -9.96   37.28
  -4 -12  -4  156.44   55.35
  -4   0  -7   73.24   43.36
  -4   4   4 1250.53   92.54
 -14   8   8   -5.82   60.20
 -14  11   8  151.33   63.19
 -14  15 -11   39.22   48.03
 -14  33  -8    5.90   32.17
 -11 -20  -3   17.98   73.33
 -11 -18  -5   33.49   74.21
 -11  12   7  -15.60   42.92
 -11  22   6   59.58   51.21
 -11  30   4   -6.43   69.27
 -10  28   4    5.90   56.14
  -9 -19  -2  -11.63   50.59
  -9  15   6  198.48   52.70
  -9  22   5   23.53   51.82
  -8   7   6   24.77   39.40
  -8  31   0  -21.42   61.87
  -7  -3   5  423.83   39.31
  -7  28   1  164.46   52.88
  -7  29   0   26.35   47.77
  -6  27   0   50.59   48.65
  -4 -13   0  346.45   48.39
  -4   9  -7   45.74   29.44
  -3  -3  -6  252.59   45.92
  -2 -10  -1  819.38   67.95
 -19  20   9    6.26   55.70
 -18 -23  -1   -7.49   63.81
 -15 -20   2   -0.09   66.72
 -14  24   7  -32.61   71.12
 -12  32   4   47.42   75.53
 -11 -19  -4  -17.98   81.08
 -11   2 -10  -20.01   57.20
  -9  26   4   12.16   51.91
  -9  32   1   40.89   71.21
  -9  33   0    0.00   65.57
  -9  33  -3  -18.42   53.32
  -8  -6  -8   36.05   70.24
  -6 -13  -5    0.00   47.42
  -6  10   5  139.07   54.82
  -6  26   1   62.22   49.80
  -5  -4  -7   29.35   48.56
  -5  19   3  190.19   49.35
  -5  25  -3   17.89   39.31
  -4 -13  -3  139.69   57.55
  -2  11   2  984.27   77.91
   0   6  -3  389.81   26.53
 -16 -22   0    0.00   63.90
 -15 -22  -2   61.78   64.69
 -15  19   8  -28.64   67.42
 -14   6 -11   58.78   60.28
 -14  14   8  272.60   74.30
 -13 -20   1  -13.13   60.37
 -13  -3 -10   32.52   65.39
 -13  34   4   -6.08   60.46
 -13  40  -2   28.29   59.40
 -11   3   7  115.37   36.84
 -11  14 -10   -9.08   40.10
 -10 -19   0   65.48   48.39
 -10 -17  -5   33.93   74.21
 -10  -4  -9   37.63   64.60
 -10  34   1   29.79   72.18
  -9 -16  -5  -41.07   62.31
  -8   4   6   47.86   35.52
  -8   4  -9  -30.76   60.64
  -8  10  -9   26.53   46.89
  -8  24   4   11.10   52.79
  -8  29   2   30.14   54.20
  -7 -14  -5  176.00   51.56
  -6 -16  -2   49.71   48.65
  -6  11  -8   23.80   38.87
  -3  -7  -5  370.78   60.90
  -2  -7  -4   55.79   45.65
  -1  10   1   21.42   27.32
   0   0  -3  563.88   44.95
 -15   2 -11   -8.28   70.59
 -13 -21  -1   85.58   74.03
 -13  22   7    7.84   68.22
 -13  39  -4   -0.35   46.80
 -10 -18  -4  -11.63   54.64
 -10  20   6   91.57   49.00
 -10  35   0  -63.90   70.86
 -10  35  -3    5.90   46.80
  -9  31   2    8.37   67.86
  -8 -15  -5   26.44   55.08
  -8 -10  -7   28.03   61.08
  -8  10   6   55.26   40.37
  -7  16  -8   -3.70   31.11
  -7  27   2   52.97   47.59
  -7  30  -1   94.92   53.23
  -6   1   5  432.47   46.89
  -5 -14  -3   43.89   51.29
  -5 -13  -4   46.09   46.62
  -5  24   1  -16.48   47.77
  -3  16   2  133.35   47.59
  -2  15   1  415.37   52.62
  -1  -3  -4  393.43   46.80
   0   6   0 2565.92  170.36
 -18   9 -12  -30.67   60.99
 -18  46  -4    2.73   66.19
 -16  39  -7  -29.00   40.37
 -16  44  -3  -11.37   60.72
 -15  43  -1   -5.46   57.82
 -14   5   8   -1.85   39.22
 -14  36   4   37.46   57.29
 -12 -14  -7   56.67   69.36
 -11  15   7    7.05   46.45
 -11  36   1   37.81   65.31
 -10  33   2    8.20   76.50
  -9 -18   0   61.69   44.07
  -9 -18  -3   38.87   46.27
  -9 -11  -7  127.18   75.97
  -8   7  -9   39.48   59.05
  -8  20   5   70.15   53.76
  -8  32  -1   20.54   66.89
  -6 -14  -4  104.09   51.82
  -6   2  -8   49.09   42.66
  -6  25   2  -13.04   50.59
  -6  28  -1    7.58   46.71
  -5 -14   0  241.40   53.41
  -5  -8  -6  -12.60   47.94
  -5  15   4   37.81   51.73
  -4   3  -7   82.93   39.84
  -2  -3  -5  449.13   59.14
 -18  12 -12    6.17   59.58
 -18  18   9   62.57   55.61
 -17  26   8   23.80   62.05
 -16  41  -6   29.17   48.39
 -15  41  -5  -28.20   49.35
 -14   9 -11    9.43   55.17
 -14  12 -11  -17.45   51.38
 -11 -13  -7    1.15   68.30
 -11  -5  -9   50.76   63.63
 -11   5 -10   -7.49   51.65
 -10 -12  -7   28.73   71.12
 -10  -4   6  386.11   35.52
  -9 -17  -4   11.55   54.73
  -9  -7  -8   32.61   70.42
  -9   0  -9    5.38   61.78
  -8 -17  -3   12.96   47.06
  -8 -16  -4    3.00   54.38
  -7 -16  -3  194.25   56.85
  -7 -15  -4   60.81   54.11
  -7  22   4  159.17   51.56
  -6 -15  -3   95.71   46.01
  -5  26  -1   30.23   43.54
  -4   1   4  428.77   41.95
  -4   6  -7  -21.24   34.11
  -3  12   3  425.60   54.20
 -15 -21  -3   22.74   70.15
 -15  35  -8    0.88   34.90
 -14 -21  -2  -24.77   74.91
 -14 -19   2   97.74   68.48
 -12 -19   1   16.13   51.56
 -12  -1   7   42.30   29.52
 -12   1 -10   47.42   54.73
 -12  20   7   45.12   68.83
 -12  38   1  -19.48   60.11
 -11  37   0   31.02   59.23
 -11  37  -3    5.90   48.65
  -9  34  -1   26.00   61.69
  -8 -17   0   53.76   46.27
  -7 -16   0  275.33   47.42
  -7  -2  -8   -0.18   53.06
  -6 -15   0  103.38   52.17
  -4  10   4  254.09   50.50
  -4  22   1  -20.27   45.39
  -4  23  -3   69.80   36.49
  -2  18  -2  248.98   44.51
 -19  23   9   47.86   62.57
 -17 -22  -1    1.76   59.58
 -16  24   8   13.13   59.67
 -15 -21   0   23.62   73.86
 -14  17   8   83.81   76.85
 -12 -20  -1   43.19   59.58
 -12  -6  -9  -39.04   60.11
 -12  37   2    0.18   56.23
 -11  11 -10   27.50   45.30
 -10  -8  -8    0.00   71.48
  -9  18   6   64.78   50.50
  -9  30   3   31.46   68.48
  -8  13   6   96.24   50.32
  -6   5  -8   74.65   41.25
  -5  23   2   18.77   45.74
  -4  17   3  131.76   55.08
  -2  -9  -2 1016.18   79.76
  -2  -8  -3  254.35   47.42
   0  -2  -1  993.97   68.04
 -17 -21   1   32.61   61.78
 -15   5 -11    0.00   65.04
 -14  31   6    2.56   59.23
 -14  41  -4   -3.53   49.27
 -13  -7  -9   37.72   58.34
 -13  29   6   -4.41   73.06
 -12  39   0    0.00   57.46
 -11  -9  -8   26.44   60.20
 -11   8 -10  -62.13   52.62
 -10  -9   5  127.44   16.92
 -10  32   3  -10.93   75.79
 -10  36  -1   77.65   59.05
  -8  28   3   45.30   53.23
  -7  18   5  314.11   58.43
  -6  -9  -6  127.88   53.32
  -6  -5  -7   40.72   45.04
  -6   8  -8   50.24   38.07
  -4 -11   1  248.54   36.66
  -4  -9   2   70.07   22.83
  -4  24  -1   20.71   43.54
  -3 -11  -1 1450.06  106.11
  -3   0  -6  543.08   57.82
 -19 -22   0    6.70   61.34
 -17  46  -3   28.64   67.69
 -15  22   8   11.02   63.02
 -13 -16  -6   13.93   72.27
 -13  40   1   24.24   61.78
 -12 -10  -8    8.55   65.66
 -12  27   6  -18.42   71.04
 -11  34   3   37.10   69.71
 -10  10   7  237.87   49.09
  -9  15  -9   24.32   35.78
  -7  26   3   93.77   50.94
  -6  20   4   57.20   47.33
  -4  -8  -5  202.27   52.70
  -3  19  -4  283.26   35.25
  -3  21   0  119.77   49.18
  -1  14   0  199.71   40.81
 -18  21   9   32.79   57.99
 -17  16   9   28.29   58.61
 -15  17 -11    0.00   46.80
 -15  29   7   33.31   58.43
 -14 -20  -3  -21.59   80.73
 -13 -20  -2  -26.88   78.09
 -13   0 -10   28.82   62.31
 -13   9   8   10.93   55.08
 -13  12   8   51.56   63.28
 -13  33   5   73.42   58.61
 -13  39   2  -35.25   63.63
 -12  31   5   10.22   73.59
 -12  36   3   35.43   58.34
 -11 -19  -1    5.20   49.71
 -11 -18   1    0.53   43.10
 -11  18   7   40.54   55.96
 -11  25   6   49.80   77.73
 -11  29   5   30.85   78.97
 -11  38  -1   29.79   58.87
 -10   7   7  305.56   49.27
 -10  27   5  -24.77   73.33
  -5  -1  -7   46.36   42.83
  -5  14  -7   29.52   21.77
  -1  15  -1  249.68   40.98
 -19  48  -4   16.13   72.18
 -16  43  -5   71.56   52.35
 -14 -18  -5   47.33   72.89
 -14  27   7   23.97   66.28
 -13 -18   2   16.30   46.80
 -13  21 -10    6.08   35.08
 -12 -15  -6   25.12   70.68
 -10  -1  -9   17.27   64.34
  -8  -3  -8   10.40   56.05
  -7 -10  -6  262.46   59.67
  -7  31  -2   -0.79   52.53
  -6  24   3  117.13   48.91
  -4  21   2  142.51   43.89
  -3  -8  -4   43.98   50.41
  -3  20   1   16.04   51.91
  -2  -8   0   25.38   27.23
  -1  -6  -1  236.37   34.20
   0   3  -3 1132.87   76.76
 -19  11 -12   34.99   67.07
 -16 -21  -1   37.72   65.84
 -15   8 -11   23.18   57.99
 -15  44  -2   25.56   68.22
 -14 -20   0   24.94   69.80
 -14 -19  -4   21.50   71.48
 -13  25   7    8.20   70.68
 -13  41   0   26.18   62.13
 -12   4 -10  -18.95   53.14
 -11 -14  -6   10.75   80.99
 -10  13   7   39.48   44.95
  -9   3  -9   20.27   60.46
  -9  25   5   34.81   56.58
  -8 -11  -6   40.01   53.06
  -8   1   6  -19.39   30.05
  -8  33  -2  -12.87   59.49
  -7  -6  -7   23.18   47.68
  -6  29  -2   57.82   46.80
  -5  -8   3  328.39   29.44
  -3  22  -1   90.95   40.28
  -2  14   2  142.25   42.74
   0  -1  -2  173.89   26.26
   0  10  -1  145.42   24.50
 -17  19   9  -10.14   56.93
 -16   4 -11   19.04   66.81
 -15  43  -4   15.51   53.06
 -14 -17   3   45.83   45.56
 -14  -1 -10   56.58   61.25
 -14  20   8   15.07   69.01
 -13 -17  -5   55.96   82.40
 -13  15   8    3.17   71.92
 -12  40  -1   30.41   56.85
 -10 -18  -1   58.34   47.06
 -10 -13  -6  -11.55   57.64
  -9 -12  -6   -6.61   48.91
  -8  16   6   72.89   50.15
  -5  27  -2   43.01   42.48
  -4 -12  -1  550.30   61.43
  -4  13   4  165.25   55.79
  -3  21  -3   81.61   35.08
  -1  -4  -3  294.72   38.07
  -1   6   2 1146.18   84.17
 -17 -21  -2    4.76   62.93
 -16 -20   1   42.66   68.66
 -15  14 -11    1.32   51.82
 -13 -19  -3   55.61   71.30
 -13   6   8   -9.08   44.33
 -13  41  -3   -9.43   59.23
 -12 -19  -2    2.12   61.16
 -12  16 -10   32.26   39.04
 -10 -17   1   68.74   46.62
 -10  31   4  -34.81   72.09
  -9  35  -2   38.34   56.76
  -8  23   5    2.03   52.09
  -7   1  -8  -19.12   49.09
  -5 -12   1  523.42   52.62
  -5  -9  -5   34.20   46.80
  -5   8   5  194.42   49.35
  -5  22   3  155.03   55.70
  -2   4   3  695.28   56.23
  -2   7   3  237.26   38.69
  -1   3   2  317.72   34.81
  -1  13   1  303.80   45.21
   0   9   0 1251.32   89.46
 -18 -21   0   21.33   57.90
 -16  27   8    2.38   63.19
 -15  -2 -10   33.31   60.55
 -15  11 -11   45.39   56.67
 -13 -18  -4   20.71   74.03
 -12 -11   5   35.69   23.18
 -12  23   7   28.29   77.29
 -12  35   4   42.22   66.54
 -11 -10   5  190.81   23.53
 -11  -2  -9  -44.68   63.81
 -11  33   4   56.76   70.42
 -10   4   7   56.41   38.43
  -9  29   4  -15.60   74.65
  -9  32  -5  -15.07   41.51
  -7   8   6   13.48   38.43
  -5   5   5  565.82   60.46
  -3 -10  -2  367.96   49.18
  -3  -9  -3  409.47   52.00
  -3   3  -6  667.26   60.37
  -3  15   3  101.09   49.80
  -1   0  -4  120.48   29.26
 -18  24   9   -0.26   63.46
 -12 -17   2  122.95   44.68
 -12 -16  -5   15.42   78.79
 -10  16   7    0.09   49.71
 -10  34  -5  -15.95   41.86
 -10  37  -2    4.32   53.67
  -9 -17  -1  108.23   49.00
  -9 -16   1   -6.79   40.81
  -9  -4  -8   52.26   63.19
  -8  27   4   72.27   61.78
  -7  28  -5   14.01   37.63
  -5 -13  -1   10.58   47.24
  -4  -9  -4   93.95   56.32
  -4  25  -2   29.35   41.95
  -3  -4  -5  850.05   78.53
  -3   9  -6   37.28   24.15
  -3  19   2  177.15   52.88
  -2  19   0  140.75   49.88
  -1  -5  -2 1252.29   90.78
  -1  14  -3  252.50   33.40
 -17  45  -5   17.10   54.55
 -15  25   8   -8.37   55.79
 -14 -13  -7   18.86   62.13
 -13 -19   0  -30.23   56.58
 -13  18   8    7.32   73.68
 -13  42  -1   47.24   66.54
 -11 -18  -2  -22.47   47.33
 -11   0   7  302.21   40.72
 -10  32  -6    4.23   37.19
  -9   6  -9  -53.50   57.99
  -9  30  -6   -3.88   35.08
  -8 -16  -1   15.60   44.42
  -7  11   6  504.56   59.84
  -7  25   4  -10.40   56.32
  -6 -13   1   53.32   39.66
  -6 -10  -5   26.00   48.83
  -5  -5  -6   71.04   42.13
  -5  11   5   38.60   49.62
  -2  18   1  101.97   53.06
  -1   9   2 1994.37  139.07
 -17 -20  -3    8.46   57.82
 -16   7 -11  -19.65   63.54
 -16  17   9   11.55   60.72
 -15 -20  -1   -4.85   71.83
 -13 -12  -7  -21.95   73.33
 -13   3 -10   -1.06   56.85
 -12 -17  -4  -34.11   63.90
 -12  -3  -9    3.17   56.85
 -11 -15  -5  -44.60   68.13
 -11  21   7  142.86   76.06
 -11  22  -9   -5.20   21.33
 -11  34  -6  -37.19   39.57
 -11  36  -5   54.20   44.15
  -8 -15   1  133.70   40.01
  -8  32  -4   25.29   46.01
  -8  33   1  -57.82   74.47
  -7 -14   1  511.44   58.70
  -7   5   6   46.01   35.96
  -7  21   5  184.55   52.88
  -7  30  -4   47.33   43.45
  -7  31   1   20.18   67.42
  -6  -2  -7  126.56   50.06
  -5   2  -7  159.26   43.54
  -2  -4  -4  181.82   40.10
 -19 -21  -1    2.73   59.14
 -17 -19   2  -49.44   70.07
 -17  22   9   25.73   60.72
 -16 -20  -2  -41.33   71.65
 -16  19 -11   38.95   48.47
 -16  45  -4   -2.20   54.73
 -14  43  -3   -1.15   60.99
 -13 -16   3   22.56   40.10
 -12 -11  -7   72.00   73.77
 -11 -10  -7   54.20   79.06
 -11  39  -2  -37.02   57.82
 -10 -14  -5   69.71   54.38
 -10  -9  -7   62.66   58.61
 -10  -5  -8   13.04   73.15
 -10   2  -9  -15.42   61.16
  -9   9  -9   64.25   53.41
  -9  35   1   -1.50   63.37
  -8  28  -6   25.91   30.32
  -8  32   2   29.52   69.01
  -7 -11  -5  332.97   61.96
  -7  30   2  111.75   64.95
  -7  32   0   77.38   68.13
  -3   6  -6  194.07   34.20
  -2  10   3  330.24   47.06
  -2  20  -1  124.27   41.60
  -1  16  -2  353.33   44.95
 -21 -21   0  -30.05   61.52
 -20  13 -12  -38.07   66.28
 -15 -19   1   -1.67   71.30
 -14  23   8   -1.76   64.78
 -13  -4  -9   29.35   57.20
 -12  10   8  102.94   60.20
 -12  10 -10   55.88   53.14
 -12  13   8   16.39   67.07
 -12  13 -10   17.63   41.16
 -12  30   6    0.00   68.92
 -11 -17  -3  141.01   57.11
 -11 -16   2   14.54   41.07
 -11 -16  -4   -2.82   56.67
 -10 -17  -2   57.82   51.03
 -10  37   1  -23.09   60.99
  -9 -13  -5   49.80   53.41
  -8 -12  -5   64.87   54.64
  -8  19   6   72.89   51.65
  -8  34   0   12.43   70.24
  -7   4  -8   73.06   45.74
  -6  23   4   38.95   53.94
  -6  28   2   35.61   49.71
  -6  28  -4    8.55   40.37
  -6  30   0  -16.04   54.03
  -5  27   1   64.60   51.12
  -4 -11  -2  169.66   50.32
  -4 -10  -3  457.50   60.99
  -3  -3   3  619.23   42.83
  -2  -6   1 1203.29   82.14
 -14  -5  -9  -49.62   60.20
 -14  44  -1    0.53   64.43
 -13 -14   4   -8.20   33.67
 -12  36  -6   -0.53   41.86
 -11  -6  -8  -15.16   74.65
 -11  28   6   19.83   66.10
 -10  36   2   61.34   66.19
 -10  36  -4   34.55   48.56
  -9  11   7  120.21   48.56
  -9  36   0   -6.61   61.16
  -8   0  -8   58.43   51.91
  -6  26  -5   21.15   34.28
  -5 -10   2  531.44   47.86
  -5  28   0   59.93   48.21
  -4  -1  -6   34.55   39.22
  -4  16   4  170.36   51.03
  -3   8   4  103.56   41.69
  -3  23  -2   42.04   39.13
 -19 -20   1  -23.18   57.11
 -17 -20   0  -44.51   66.81
 -16  20   9   18.42   61.61
 -14   2 -10   26.44   59.05
 -13  -8  -8  -10.49   60.20
 -13  28   7  -28.20   61.43
 -12 -18   0   20.09   45.56
 -12  -7  -8   53.59   69.01
 -12  38  -5    0.00   44.86
 -11  32   5  -25.47   68.66
 -11  38   2   78.17   64.07
 -10 -15  -4   24.32   51.47
 -10  19   7   20.45   63.28
  -9   8   7   70.07   45.21
  -6  -6  -6  149.30   51.38
  -5  26   2  114.93   48.91
  -4  25   1  223.15   54.20
 -17   6 -11  -25.91   64.51
 -16 -19  -3  -15.95   72.71
 -16  10 -11   -3.44   55.88
 -14 -19  -1   48.65   65.75
 -14  23 -10  108.67   19.39
 -13  21   8    7.32   66.45
 -12  16   8   37.54   75.27
 -12  26   7   35.34   71.56
 -11  39   1   25.91   59.14
 -10 -16  -3  100.65   56.76
 -10  26   6    7.32   70.07
 -10  30   5   48.30   71.12
 -10  35   3   45.83   66.89
 -10  38   0   26.18   65.66
  -9  14   7    0.97   46.98
  -9  33   3   -0.88   73.24
  -8  31   3   11.37   77.65
  -7  13  -8    1.76   41.95
  -7  29   3    3.35   65.31
  -6 -11  -4   37.46   49.00
  -6  19   5   77.20   48.30
  -5 -12  -2   30.32   50.50
  -5   2   5  545.63   54.73
  -4  26   0   50.94   46.45
  -3  -9   0  510.29   46.36
   0   5   1  465.79   48.56
   0  11  -2  511.44   42.57
 -16 -18  -4   11.90   72.27
 -16  16 -11  -12.43   51.21
 -15 -19  -2  -21.24   73.06
 -15  45  -3    5.02   64.16
 -14 -14  -6  -14.63   67.51
 -13   6 -10   13.04   54.55
 -12 -15   3   -7.93   36.40
 -12   7   8   91.75   51.65
 -11   1  -9   36.58   61.96
 -11  38  -4   17.10   48.39
 -10 -15   2   42.74   40.81
  -9 -15  -3   19.74   53.59
  -9 -14  -4  189.31   58.34
  -9  -3   6  279.03   32.17
  -9  28   5  -19.74   75.09
  -8 -15  -2   68.22   47.06
  -8 -13  -4  122.33   49.09
  -7 -14  -2  309.52   57.29
  -7 -12  -4  322.66   53.23
  -7  -3  -7  248.80   50.85
  -6 -13  -2  103.47   52.53
  -5 -11  -3   65.39   55.70
  -5  21   4   35.69   53.67
  -5  26  -4   37.10   37.10
  -4  -5  -5  315.34   57.46
  -3  11   4   -0.09   44.60
  -2   3  -5   21.06   32.87
  -2  17   2  107.96   56.23
  -2  19  -3   26.62   30.67
 -19 -20  -2  -14.28   61.69
 -18 -20  -1   -1.23   67.86
 -17  47  -4  -37.81   59.49
 -16  13 -11    0.00   59.49
 -15   1 -10   -3.61   63.02
 -15  15   9  -16.30   63.02
 -13  38  -6   -7.40   44.68
 -11  37   3   36.66   64.07
 -11  40   0   -1.41   60.11
  -9  24   6   88.13   66.81
  -8  26   5  -16.39   69.63
  -8  34  -3   -0.88   48.56
  -8  35  -1   -6.17   62.49
  -7  -7  -6  517.26   66.81
  -7   7  -8  265.46   49.09
  -7  32  -3    1.06   45.48
  -7  33  -1   29.00   68.83
  -6 -12  -3   23.80   53.67
  -6  27   3   50.24   50.85
  -6  31  -1   11.46   65.84
  -5   5  -7   87.96   38.25
  -4  24   2   15.16   48.21
  -3  18   3   91.31   49.53
  -2  13   3   73.06   45.92
  -1  12   2  246.42   43.98
  -1  17   0   43.36   42.92
   0   8   1  120.13   31.46
 -18   5 -11   19.57   64.87
 -16 -18   2   18.60   72.00
 -15 -16  -5   11.46   75.09
 -14 -18   1  -30.41   53.14
 -13 -13  -6   49.18   74.30
 -13  40  -5  -30.58   48.65
 -13  43  -2   20.98   65.39
 -11 -17   0   77.82   46.62
 -11  24   7   13.31   77.91
 -10   5  -9   52.26   58.96
 -10  17  -9   27.32   35.69
  -8 -14  -3   50.41   50.76
  -7 -13  -3   52.26   45.92
  -7  17   6  353.50   61.16
  -6  -2   5  288.11   35.69
  -6  30  -3   37.37   46.36
  -5  29  -1   25.91   51.21
  -3  23   1  158.46   50.85
  -2  -7  -1 1059.63   79.14
   0  12   0  677.83   58.26
 -16   0 -10   -8.90   68.22
 -16  23   9   17.10   62.22
 -15 -18  -3   57.02   85.31
 -15  18   9   23.44   64.43
 -14  26   8   35.08   63.46
 -13 -18  -1   -5.99   52.09
 -13  18 -10   -3.61   40.54
 -12 -13   4   31.02   31.38
 -12  19   8    0.00   73.77
 -12  40  -4  -16.66   49.88
  -9 -14   2   74.21   35.52
  -9  -1  -8   -0.44   53.59
  -9   5   7   15.86   37.72
  -9  36  -3  -20.54   49.53
  -9  37  -1   17.80   58.78
  -7   2   6   99.77   34.81
  -7  10  -8  106.11   43.36
  -6 -11   2  205.70   37.37
  -5  11  -7   43.36   28.64
  -5  25   3   50.24   55.08
  -2  -5  -3  145.16   35.87
  -1   3  -4  148.77   25.82
  -1  16   1  140.66   50.32
 -20 -20   0    9.34   57.82
 -17  21 -11    0.00   44.51
 -16 -19   0   -5.99   78.79
 -15 -17  -4    0.00   76.41
 -12 -12  -6  -44.77   73.42
 -12   0  -9   -3.53   63.02
 -12  42   0    2.91   62.22
 -10  34   4   30.76   62.40
  -9  17   7   24.94   53.41
  -9  32   4  -14.28   66.89
  -8  -8  -6   16.30   51.12
  -7  24   5   56.49   54.20
  -5  28  -3   30.23   42.92
  -4  27  -1   31.90   41.69
  -3  -5  -4  147.89   45.83
   0  13  -1  362.93   40.89
 -17   9 -11    8.55   61.34
 -16  47  -3  -41.25   72.53
 -14 -18  -2   -7.32   69.89
 -14 -15  -5   52.44   73.77
 -14  40  -6   35.34   47.50
 -13   9 -10  -29.61   55.08
 -11 -14   3   85.31   38.25
 -11 -11  -6   12.16   54.03
 -10 -16   0   86.19   49.62
 -10 -10  -6   49.80   55.61
 -10   1   7    9.78   32.96
 -10  22   7   41.51   70.42
 -10  39  -1  -20.89   59.84
  -9  -9  -6   87.78   48.21
  -8 -13   2  -12.43   36.84
  -8  -4  -7  115.54   47.94
  -8  30   4    0.00   81.08
  -7 -12   2  321.42   47.15
  -6   1  -7   60.64   45.65
  -6   9   6   67.69   44.07
  -5   8  -7   55.08   33.49
  -5  17   5   90.78   49.27
  -5  24  -5    0.00   31.46
  -3  -1  -5  331.91   51.03
  -3  22   2   50.15   49.71
  -2  21  -2   18.77   35.96
  -1  -4   0  823.78   59.31
 -21 -20  -1   42.39   60.99
 -18 -19   1   -8.02   71.04
 -14   5 -10  -31.64   62.05
 -14  42  -5   41.86   53.23
 -14  45  -2  -19.12   64.95
 -13  24   8    0.00   63.28
 -12  34  -7  -27.67   36.75
 -11  11   8  104.97   58.34
 -11  14   8  157.76   71.74
 -11  32  -7  -13.57   33.40
 -10  -2  -8   39.92   62.75
  -8   3  -8  -20.98   48.83
  -7  28   4    8.73   63.90
  -6  -9   3  168.16   28.03
  -6  12   6  241.49   54.55
  -5  -6  -5   53.76   51.56
  -4 -10   0 1192.80   88.49
  -4  19   4  120.13   50.94
  -3   2   4  153.97   33.14
  -3  14   4  295.60   63.72
  -2  -6  -2 1255.46   91.75
 -18 -19  -2    0.00   67.07
 -17 -19  -1   -8.28   76.24
 -15 -11  -7   -7.58   71.39
 -15  21   9   38.34   66.72
 -13  -1  -9   45.56   57.82
 -13  42  -4  -40.72   52.35
 -10   8  -9   25.56   56.85
  -4  -2   4  199.53   25.38
  -4   9   5  179.44   52.62
  -4  23   3  101.79   49.80
  -4  24  -4   27.32   34.28
  -2   6  -5  166.22   31.29
  -2  17  -4   74.38   23.27
   0  11   1 1241.71   92.89
 -14 -16  -4   66.36   82.67
 -14 -10  -7    3.97   76.68
 -14  -2  -9    1.67   57.99
 -13 -17   1   21.59   45.30
 -13 -14  -5   34.90   71.65
 -13  12 -10    5.38   49.97
 -13  15 -10   11.37   43.98
 -13  36  -7  -32.61   40.54
 -12 -17  -1   35.52   48.65
 -11 -12   4   40.54   30.85
 -11  31   6    7.93   61.78
 -11  40  -3  -19.30   51.82
 -11  41  -1  -25.56   61.16
  -9 -15   0    6.08   43.01
  -9  -5  -7   14.89   49.80
  -6   6   6   43.27   39.40
  -6  22   5    8.28   47.77
  -6  26   4   79.14   53.85
  -4   2  -6  103.47   38.07
  -4   6   5  107.88   45.83
  -4  26  -3   29.44   38.07
  -3  25  -1   33.67   45.83
  -2  21   1   18.60   45.74
  -1  -1  -3  242.01   30.67
 -18   8 -11  -49.00   65.48
 -17  12 -11  -16.39   57.82
 -16  -4  -9   50.94   60.99
 -15 -17   2   -1.06   55.35
 -15  -3  -9  -30.85   60.20
 -14  13   9   94.04   62.22
 -14  16   9   37.81   63.81
 -13 -17  -2   -7.76   53.14
 -12   4   8   26.44   41.51
 -12  22   8    3.08   60.72
 -12  29   7    9.61   58.61
 -11  -3  -8  137.31   79.41
 -11   4  -9    8.28   63.63
 -11   8   8   22.47   51.29
 -11  17   8   48.39   78.44
 -10 -13   3    2.91   32.70
 -10  29   6  -10.58   65.48
 -10  30  -7    9.25   29.26
  -9  20   7   22.56   69.63
  -8   9   7  108.14   43.98
  -8  12   7   61.87   41.60
  -2   9  -5   84.70   22.74
  -2  16   3   94.66   53.23
  -1   0   2  213.81   24.50
  -1  15   2  125.41   47.86
 -18 -18  -3  -12.07   70.51
 -17  18 -11   12.78   51.73
 -15 -18   0  -14.81   63.98
 -15   4 -10    0.00   60.37
 -13  -9  -7   -6.79   82.85
 -12 -13  -5  -26.35   54.03
 -12  -8  -7   14.10   74.21
 -11  -7  -7   12.43   63.54
 -10  11  -9   35.08   50.15
 -10  14  -9   21.68   42.39
  -8 -14   0  213.81   49.09
  -7  34  -2    1.67   57.82
  -6  -7  -5  219.72   50.94
  -6  15   6  240.96   55.00
  -6  32  -2  -34.20   53.14
  -2  -1  -4  106.73   33.76
   0   2   1 1075.49   73.15
 -19 -19   0   -1.15   68.48
 -17  15 -11   50.94   55.00
 -15  -7  -8   26.70   66.81
 -15  25 -10   -0.44   35.43
 -15  44  -5   23.97   53.76
 -14  -6  -8  -45.83   68.48
 -13 -15  -4   19.83   56.41
 -13  -5  -8   16.83   67.60
 -12  -4  -8   48.83   76.59
 -12  42  -3   22.83   63.54
 -12  43  -1  -20.62   68.13
 -11  27   7    7.40   68.57
 -10  33   5  155.11   65.04
  -9  27   6   48.21   73.86
  -8  15   7   27.41   50.59
  -8  35   2    0.00   61.96
  -8  36   1   17.36   61.16
  -8  36  -2  -36.66   53.94
  -7  34   1    0.00   68.30
  -6  31   2   24.68   73.77
  -6  32   1   19.65   74.03
  -5  24   4    8.02   49.44
  -5  30  -2   27.06   48.56
  -4  -6  -4  274.27   51.12
  -2  20   2  -16.04   43.98
 -19   7 -11   46.45   65.57
 -16 -13  -6  -14.10   66.98
 -16   3 -10  -32.52   66.54
 -15  24   9    2.29   64.34
 -14  19   9    0.18   63.37
 -14  38  -7   -2.29   41.07
 -14  44  -4   22.12   54.47
 -13 -16  -3    0.00   59.67
 -11 -16  -1   25.56   49.09
 -11 -12  -5   -5.90   48.65
 -10 -11   4  203.24   31.90
  -9 -12   3    2.29   29.70
  -9  31   5   15.78   69.89
  -9  37   2  -34.99   64.78
  -9  38  -2   -5.20   58.43
  -8  -9   4   53.50   20.18
  -7 -13   0  187.72   49.53
  -7 -10   3  364.08   39.92
  -7  -8  -5   84.61   45.56
  -7   0  -7  306.09   54.55
  -6 -12   0  411.49   55.61
  -5  30   1   27.23   65.04
  -3  -8  -1  325.65   37.10
  -3  -6  -3  193.19   38.07
  -3  21   3  298.33   58.52
  -1   8   3   64.87   37.28
 -20 -19  -1   -4.23   63.19
 -17 -18   1    1.15   74.12
 -17 -18  -2    6.70   73.77
 -17 -15  -5  -41.69   68.04
 -16 -18  -1   -6.43   76.68
 -16 -16   3  -10.14   46.53
 -12 -16  -2   32.96   52.62
 -11  20   8    9.34   71.65
 -10 -11  -5  167.45   51.29
 -10  25   7    0.00   67.16
  -9   2  -8   11.28   50.32
  -9  38   1    8.90   62.40
  -8 -11   3   91.57   30.14
  -8  -9  -5   47.68   50.32
  -8  25   6   -9.87   80.73
  -8  29   5  -55.96   81.61
  -8  34   3   14.63   61.87
  -7  32   3    0.00   79.67
  -5  20   5  127.35   57.55
  -5  29   2  -14.28   63.46
  -4  15   5   81.70   46.01
  -3  17   4  397.04   61.16
  -2  23  -1   96.15   41.51
   0  15   0  229.41   48.47
 -17   2 -10   -5.82   65.13
 -12 -14  -4   75.97   49.09
 -12   3  -9   -2.73   59.31
 -10  40   1    0.00   65.66
  -9 -10   4  186.93   26.44
  -9 -10  -5  153.88   57.55
  -9  36   3   35.61   67.25
  -8  -2   6    4.23   25.38
  -8   6   7  224.83   44.95
  -8   6  -8   -3.08   44.51
  -7  35   0   -6.52   66.63
  -6  30   3  -42.74   76.50
  -6  33   0  -13.66   74.74
  -4  28  -2   53.59   43.89
  -3  24  -3   56.76   36.49
  -1  11   3  133.70   46.53
 -22 -19   0   18.86   64.25
 -18  11 -11   10.22   61.25
 -15 -12  -6    0.09   81.61
 -13  44  -3  -24.59   65.84
 -12 -15  -3   58.61   47.68
 -10 -15  -1   25.65   42.92
  -9   2   7   89.19   37.02
  -8  18   7   65.22   53.67
  -8  37   0  -43.80   58.96
  -7  27   5   90.87   80.73
  -6   4  -7   48.83   39.04
  -6  18   6   22.03   49.80
  -5  31   0  -10.75   64.95
  -4  22   4   92.63   49.62
  -4  27   2   46.89   48.21
  -3  -7  -2 3615.41  241.84
  -2   9   4   79.41   44.95
  -1   5   3  333.67   38.51
  -1  19   1   12.25   51.73
  -1  19  -2   33.93   36.40
  -1  20   0   80.20   49.35
   0  14   1 1451.82  108.93
 -17 -17  -3  105.85   85.93
 -17 -16  -4   89.81   80.20
 -15  46  -4   43.19   59.58
 -14 -17   0    8.46   48.83
 -14 -16   2   35.69   47.06
 -14  20 -10  -33.05   41.42
 -14  22   9   20.89   63.63
 -12  24  -9    3.79   26.18
 -12  25   8   19.57   61.43
 -11 -13  -4   15.42   54.20
 -11   7  -9   84.17   62.57
 -10  12   8   48.65   61.08
 -10  15   8   28.56   70.77
  -9  23   7   52.62   80.64
  -9  39   0  -46.89   66.10
  -6  24  -6    2.29   35.08
  -5  -7  -4  162.17   54.11
  -5  28   3  -42.83   56.23
  -4  -2  -5  144.19   49.62
  -4   3   5  296.30   45.92
  -4  29   0   18.16   51.29
   0   7   2 7182.87  468.16
 -16 -14  -5   35.43   74.03
 -14 -11  -6  -42.83   79.85
 -13   2  -9   35.87   61.96
 -13  14   9   34.99   62.93
 -11   5   8   44.60   44.33
 -11  42  -2   19.57   64.34
  -9  28  -7   -3.17   26.00
  -7  -4  -6  463.67   61.43
  -7  23   6   29.88   60.99
  -6   3   6  179.53   37.72
  -6  25   5   29.52   66.72
  -3  26   1   56.49   45.74
  -2  12   4   21.24   46.53
   0  10   2 4780.62  316.66
 -20 -18  -2  -25.91   62.84
 -18 -18   0  -19.30   80.38
 -17 -10  -7  -13.66   53.76
 -14  11 -10   53.76   54.64
 -13  17   9  -11.72   65.39
 -11 -15   1  108.23   44.95
 -11 -14  -3  149.12   57.11
 -10 -12  -4  302.74   62.84
 -10   1  -8   20.36   55.35
 -10   9   8    7.23   51.56
 -10  41   0  -45.39   69.45
  -9  35   4   32.52   65.92
  -8  -1  -7   61.78   49.00
  -8  33   4   25.65   68.13
  -7  31   4    4.49   76.24
  -5  10   6   99.41   48.47
  -4  -9  -1  291.99   40.01
  -4  -7  -3 1356.73  104.26
  -4   5  -6  104.44   34.81
  -3  22  -4   26.00   30.76
  -3  25   2   63.72   51.47
  -3  26  -2  168.95   46.80
  -2  19   3  126.82   46.36
  -1  17  -3   53.59   31.55
   0  16  -1  349.98   50.76
 -20 -18   1   39.22   66.98
 -19  10 -11  -38.87   66.63
 -18  14 -11    6.87   57.46
 -18  20 -11    9.69   53.50
 -16 -17  -2   15.69   81.26
 -15 -17  -1    0.00   55.17
 -14  46  -3   -8.99   71.12
 -13 -10  -6  -15.51   66.63
 -11  23   8   32.08   63.28
 -10  18   8   -0.88   74.56
  -6  -8  -4   53.67   56.93
  -5   1  -6   53.94   39.92
  -5  13   6   37.19   47.24
  -4  18   5  185.34   53.23
  -4  26   3  132.38   51.73
  -3  27   0   24.59   48.47
  -1  14   3  -13.04   53.67
  -1  18   2  173.98   60.02
 -19 -18  -1   -8.99   68.30
 -18 -17   2  -33.31   74.21
 -16 -17   1   59.23   61.25
 -16 -15  -4   58.70   76.68
 -14   1  -9   30.85   62.84
 -13  20   9    0.00   58.96
 -11  19  -9   -5.29   34.72
 -10 -14  -2  144.54   49.80
  -9 -11  -4  123.21   47.59
  -8 -10  -4  173.36   53.14
  -8  -5  -6  121.45   51.65
  -8   9  -8   45.74   43.89
  -7  -9  -4  122.77   50.59
  -7  10   7  259.99   52.09
  -7  13   7   19.39   48.39
  -7  36  -1   -4.49   53.94
  -6  29   4  -16.92   73.24
  -6  34  -1    7.49   62.75
  -4  22  -5   13.84   25.82
  -1  -2  -2  301.95   36.31
   0   2  -2  121.18   17.89
 -18  17 -11   15.51   54.73
 -16  -9  -7  -12.78   73.33
 -16   6 -10   -9.17   66.45
 -15 -15   3   35.08   45.04
 -15 -13  -5  -13.57   78.17
 -15   0  -9   47.94   62.40
 -14  14 -10   13.93   47.50
 -14  17 -10    0.00   43.54
 -13 -16   0    0.00   44.86
 -12  -9  -6   13.93   51.29
 -12  44  -2  -86.99   73.15
 -10 -13  -3   46.27   47.77
  -9  -6  -6  153.62   55.96
  -9  30   6    0.00   60.64
  -8  21   7   59.93   77.47
  -8  38  -1   12.51   59.67
  -5 -10  -1  325.21   47.33
  -5   7   6   16.22   39.92
  -5  23   5  146.13   54.11
  -5  32  -1   33.58   68.66
  -4  -8  -2  187.46   39.48
  -3  10   5  356.50   58.96
  -3  20   4   35.34   53.41
  -2  15   4   56.85   55.52
  -2  24   1  120.21   51.65
  -1  21  -1   35.96   41.51
 -20   9 -11    4.58   66.54
 -17  -2  -9  -28.38   62.40
 -16  -1  -9   -2.03   59.05
 -11  -8  -6   29.61   48.12
 -11   0  -8  114.31   62.75
 -11  10  -9   35.43   51.12
 -10 -14   1  178.21   47.42
 -10  -7  -6  217.43   54.47
  -9  -2  -7   90.34   46.09
  -9  35  -5  -15.78   42.39
  -9  37  -4   14.98   51.73
  -8  15  -8    9.52   44.95
  -8  35  -4    0.00   39.84
  -7 -12  -1  517.70   64.16
  -7  16   7  176.09   56.85
  -6 -11  -1  509.32   58.08
  -5  -8  -3  347.25   53.23
  -5  -1   5  421.98   43.19
  -5  16   6  112.90   50.76
  -5  27   4    0.00   61.25
  -1  -3  -1  594.90   49.00
   0  13   2  532.33   59.14
 -22 -18  -1   70.95   64.69
 -21 -18   0   -4.14   65.13
 -17  -6  -8   -0.35   64.69
 -15  -8  -7   59.84   79.41
 -13 -15   2   12.78   40.89
 -12   6  -9   59.75   62.57
 -10  21   8    0.00   68.66
 -10  37  -5   21.06   43.80
  -9 -13  -2   18.68   46.80
  -9 -12  -3   20.98   44.68
  -9   5  -8   15.95   50.76
  -9  40  -1   36.84   63.72
  -8  12  -8   15.34   46.80
  -8  28   6  -14.45   68.74
  -8  33  -5  -11.19   40.28
  -6   7  -7   29.79   35.87
  -5  -3  -5  144.63   56.41
  -4  30  -1   29.79   62.31
  -3  -2  -4  368.31   46.01
  -3   7   5  982.60   84.87
  -3  24   3  139.96   57.73
  -2  22  -3   11.63   34.72
  -2  23   2   67.86   52.09
  -2  25   0   29.52   45.74
   0   4   2 2797.71  186.58
 -17   5 -10   45.92   65.57
 -16  -5  -8   -5.38   68.48
 -15 -16  -2    5.55   54.91
 -15 -14  -4  -46.18   69.18
 -14 -16  -1   24.50   50.68
 -14 -12  -5   63.72   60.11
 -14  -7  -7   11.55   81.08
 -12  -1  -8   96.59   77.47
 -10  -3  -7   98.00   49.18
 -10  39  -4    0.00   48.83
  -9  26   7   18.60   64.07
  -8 -12  -2   24.06   56.41
  -8 -11  -3   39.57   51.65
  -8  32   5  -12.60   61.61
  -7   3  -7  270.22   49.97
  -7   7   7  505.80   61.69
  -6  -9  -3  180.50   51.65
  -6  31  -4   41.33   44.68
  -5  -9  -2   23.97   38.25
  -2  24  -2  150.97   43.89
   0  17   1  386.20   59.14
 -24 -18   0    0.00   61.69
 -19 -17  -2  -40.01   73.06
 -19  13 -11   -9.08   62.40
 -18   4 -10   -5.29   62.13
 -17 -17   0   18.60   74.30
 -15  -4  -8   36.84   67.33
 -15  10 -10  -15.86   58.17
 -13  -6  -7  -70.86   70.42
 -13  -2  -8  -14.89   74.12
 -13  23   9  -20.45   63.10
 -12  15   9   -2.56   65.48
 -11  -4  -7   14.63   47.50
 -11  39  -5  -38.43   47.94
 -10   6   8   35.17   47.15
 -10  42  -1  -46.71   69.89
  -9  13   8   68.04   63.28
  -8   3   7   95.98   38.60
  -7 -10  -3  339.75   61.16
  -7  26   6   -8.81   79.67
  -7  30   5  -30.67   74.91
  -7  31  -5   23.62   39.84
  -7  35  -3   32.61   52.70
  -6  33  -3   13.31   48.91
  -4  25   4   35.52   51.65
   0  18   0  327.86   60.11
   1   7   0  742.88   58.26
   1  10   0  403.39   43.01
 -19 -15  -4    9.96   75.62
 -19   3 -10   51.21   66.81
 -18 -17  -1    0.00   76.68
 -17 -11  -6   -1.32   76.06
 -15 -15  -3   -8.28   55.61
 -14  -3  -8   56.76   71.30
 -12  12   9   10.58   70.95
 -12  18   9   -8.11   63.90
 -11  26   8   19.12   66.45
 -11  41  -4    2.03   51.82
  -9 -13   1   55.88   45.12
  -9  16   8   43.71   74.21
  -7 -11  -2  172.48   58.08
  -7  19   7   45.48   59.67
  -7  36   2   77.47   67.25
  -6 -10  -2  224.21   52.26
  -6  34   2   80.55   68.57
  -4  21   5  128.59   52.00
  -3  28  -1   46.89   49.18
  -2   3   4  127.79   32.08
  -1  17   3    5.55   48.47
 -19 -16  -3    6.26   67.33
 -15 -16   1   11.81   47.50
 -13 -11  -5   19.39   50.76
 -12 -15   0   43.71   43.98
 -11  16  -9    0.09   40.01
  -9  10   8    0.00   51.38
  -9  39  -3  -14.10   51.21
  -8  24   7  -26.88   68.48
  -8  38   2  -46.98   65.66
  -7  -1   6    0.00   26.35
  -7  35   3   23.80   67.25
  -7  37   1  -28.64   63.81
  -6  28   5   -2.29   83.02
  -6  35   1  -13.57   65.39
  -5  29  -4   48.30   42.66
  -5  31  -3   35.17   48.91
  -3  16   5   13.57   50.50
  -2  -2  -3  712.47   57.55
  -2  22   3  102.85   56.93
  -1   9  -4  492.58   34.90
  -1  22   1   69.01   47.77
 -19 -17   1    6.35   73.15
 -19  16 -11   35.78   57.82
 -18 -13  -5   31.99   74.47
 -17 -16   2   96.24   68.83
 -15  22 -10   -8.64   41.95
 -14 -13  -4   31.02   57.90
 -13   5  -9  -18.51   62.75
 -12  41  -5    0.00   49.88
  -8  39   1   21.06   64.43
  -6  -4  -5  115.37   53.67
  -6   0  -6   91.31   42.04
  -6  16  -7    7.84   24.24
  -6  33   3   -8.99   69.36
  -5  33   1   27.23   71.39
  -4   8  -6   54.64   27.59
  -2  18   4   71.92   50.59
  -1   2   3  247.21   30.67
   0  16   2  406.21   63.19
   1   8  -1  113.60   22.56
 -20  12 -11  -27.41   65.31
 -14 -15  -2   66.89   48.65
 -14 -14   3  116.07   41.42
 -12 -14   2   50.94   41.60
 -12 -10  -5  105.85   56.58
 -12  21   9   34.55   63.54
 -10   4  -8   36.40   53.41
 -10  24   8   52.53   64.87
 -10  41  -3  -17.36   54.29
  -9  19   8   44.24   74.83
  -6  24   6  -45.56   73.42
  -5   4   6   63.72   37.37
  -5  31   3   -1.85   67.51
  -4  30   2   -7.32   76.06
  -4  31   1   24.06   73.68
   1   9   1   68.30   26.35
 -19  19 -11  -10.05   56.05
 -16 -10  -6  107.35   77.20
 -15  13 -10   11.02   55.00
 -14 -14  -3   89.10   57.46
 -13 -15  -1   48.83   50.85
 -12  43  -4    9.78   55.52
 -10  35  -6    6.35   40.45
  -8 -12   1  309.26   52.26
  -6  10  -7   79.41   33.49
  -5  26   5  -23.44   72.53
  -4  11   6  179.88   49.62
  -3  23   4    9.08   52.97
  -2   2  -4  515.76   45.12
  -2  26  -1   48.74   42.66
   1  11  -1   83.55   26.70
   1  13   0  240.52   42.04
 -21 -17  -1  -14.01   66.45
 -20 -17   0  -10.58   74.38
 -18 -16  -2   12.60   82.49
 -14   4  -9   87.52   61.16
 -13  43  -5  -25.12   53.23
 -12   9  -9   57.64   57.11
 -11  -9  -5   36.49   50.76
 -11  37  -6    7.40   42.57
 -11  43  -3    0.00   59.75
  -8   2  -7  262.20   53.94
  -7  -5  -5  106.64   46.98
  -7  22   7   63.98   79.94
  -7  34   4  -23.00   58.96
  -7  37  -2   26.70   55.88
  -6  11   7   84.61   48.21
  -6  14   7   60.37   49.09
  -6  35  -2  -16.30   51.91
  -6  36   0    7.23   57.99
  -4  14   6  474.77   63.46
  -4  29   3  -13.31   69.36
  -4  29  -3   30.14   47.15
  -3  28   2   11.28   55.17
  -3  29   1   15.60   61.69
  -2  -5   0   -5.20   26.00
  -1  10   4   39.66   49.62
   0  17  -2  454.15   53.06
   0  19  -1  323.19   49.97
   1  12   1  325.83   44.86
 -22 -17   1    5.99   57.64
 -21  11 -11   -1.15   70.42
 -18 -14  -4   29.26   76.41
 -18  -8  -7   21.77   64.16
 -16 -16   0  -22.39   56.67
 -15 -13   4   21.33   39.22
 -13 -12  -4   20.80   48.56
 -12  39  -6   25.82   45.74
 -11 -14   0  -18.33   42.30
 -10  -8  -5  106.02   55.08
  -9   8  -8   66.98   47.94
  -9  33  -6    3.08   36.66
  -7 -11   1  594.28   59.23
  -7  38   0   -8.90   57.90
  -6  32   4   30.49   71.21
  -5  -9   1   17.19   27.41
  -5  33  -2  -12.43   50.76
  -5  34   0    7.32   61.08
  -4  -3  -4 1300.67  100.47
  -3  -1   4  491.87   41.86
  -3   4   5  352.45   51.65
  -3  19   5  173.01   52.00
  -1  13   4  149.65   61.16
   0   9   3  222.89   43.01
   0  12   3  180.85   52.35
 -19  -1  -9    0.88   57.11
 -18 -15  -3    5.82   76.15
 -17 -16  -1   47.59   66.01
 -17 -12  -5    0.09   76.24
 -15  -9  -6   37.63   70.51
 -15   3  -9   58.08   59.58
 -15  16 -10  -14.10   46.62
 -13  45  -4   46.89   56.23
 -12  24   9    0.00   63.81
 -11  16   9   -2.38   67.60
  -9  -7  -5   27.41   44.51
  -9   7   8    3.00   46.09
  -9  22   8  -16.30   60.55
  -8  -6  -5   25.38   47.06
  -8  40   0    0.00   67.07
  -6 -10   1   51.47   31.82
  -6  17   7   54.29   58.34
  -5   4  -6  155.47   40.89
  -5  22   6   48.03   60.72
  -5  30   4    0.00   78.88
  -4   8   6   34.72   41.78
  -4  14  -6  205.79   23.36
  -4  27  -4   28.11   38.87
  -4  32   0  -22.47   75.71
  -1  22  -2    2.82   36.22
   1   6   1  264.22   34.99
 -23 -17   0  -19.65   64.87
 -20  15 -11    0.09   65.48
 -18   0  -9   32.52   66.63
 -17   1  -9   32.96   59.67
 -16   2  -9  -38.43   64.60
 -15  19 -10   -3.79   45.92
 -14 -15   1   63.02   45.48
 -11  -3   7  195.22   29.44
 -11   3  -8   46.45   55.61
 -11  13   9   43.71   65.39
  -9  41  -2  -38.69   68.74
  -8  14   8   43.01   66.01
  -7   4   7  259.20   44.42
  -7  29   6   -3.00   70.77
  -6   8   7  172.30   51.47
  -6  13  -7   24.41   27.76
  -4  11  -6  407.35   38.60
  -4  24   5   23.53   57.20
  -4  31  -2   36.40   50.85
  -3  27   3  -35.43   61.78
  -1   7   4  101.53   42.92
  -1  20   3   24.68   44.68
   0  20   1  105.58   46.89
 -18   7 -10  -10.05   70.86
 -17  -7  -7   70.51   75.09
 -14  -8  -6   27.94   63.81
 -13 -13  -3   53.85   52.97
 -13  41  -6  -10.14   44.86
 -12 -14  -1  167.28   51.21
 -12 -11  -4   19.48   55.17
 -12  45  -3   44.95   65.57
 -11 -13   2   74.91   37.72
 -11  19   9   -7.93   59.75
  -9  42   0    0.09   56.32
  -8  17   8  -14.81   73.59
  -3  30   0    0.00   70.51
  -2  20  -4   85.40   29.17
  -2  21   4    5.38   48.21
  -2  26   2    6.43   51.91
 -21 -16  -2  -21.95   71.48
 -20 -16   2   31.82   67.60
 -18 -16   1    4.49   69.10
 -18  -4  -8    5.20   64.60
 -10 -13   0   73.33   42.92
 -10  43  -2  -29.17   65.04
  -9   1  -7   29.00   45.83
  -8  11   8   13.40   52.70
  -8  31  -6    0.00   36.05
  -7   6  -7   13.93   37.54
  -4  28   4   41.16   79.76
  -3  27  -3   55.70   40.81
  -2  14   5   96.86   49.62
  -1   2  -3  260.79   27.23
  -1  16   4  141.54   49.53
  -1  24  -1   19.30   42.57
   0   6   3   67.86   32.52
   0  12  -3  850.05   61.61
   0  15   3  162.52   55.44
   0  19   2  226.24   55.00
   1  14  -1  194.69   39.40
 -21 -15  -3  -91.39   75.27
 -20   5 -10  -60.02   72.00
 -19 -10  -6    4.41   65.22
 -19   6 -10   96.42   70.33
 -17 -15  -2   33.49   69.54
 -17 -13  -4   21.42   73.68
 -16 -15   2    8.46   49.97
 -16 -11  -5   60.37   66.63
 -16  -6  -7   89.63   82.40
 -16  12 -10   45.30   55.79
 -13  -7  -6   24.94   55.88
 -13   8  -9   31.38   56.67
 -12   2  -8  132.82   67.33
  -6  20   7   68.83   75.35
  -6  27   6   20.71   69.71
  -5  -4  -4  504.03   61.34
  -4   0   5 1111.36   83.11
  -3   5  -5  522.28   50.76
  -3  29  -2   89.19   52.00
  -2   8   5  232.58   52.79
  -1  20  -3   38.51   33.05
   1  15   1  291.28   54.91
 -21  14 -11  -43.98   64.69
 -20  18 -11  -10.40   62.66
 -17  -3  -8  -15.07   65.84
 -13 -13   3   42.74   40.28
 -12  12  -9   55.52   51.56
 -11 -10  -4  187.02   51.82
 -11  10   9  -20.62   69.98
 -11  22   9   -0.53   61.25
 -10  -2   7  162.87   30.67
  -8  20   8    1.50   70.68
  -7  25   7   48.65   64.87
  -6   0   6  243.95   35.96
  -6  31   5   -5.29   63.10
  -5  27  -5   21.77   36.05
  -3  -3  -3  667.08   58.34
  -2  -3  -2  329.71   37.81
  -2  25   3    7.23   53.06
  -2  28   0   26.18   56.23
   1  11   2  234.08   41.42
   1  16   0   -7.40   44.86
 -20 -16  -1  -31.20   71.21
 -20 -12  -5   66.98   75.44
 -20  21 -11  -37.81   57.64
 -19 -16   0   69.80   82.05
 -16  -2  -8  -21.15   67.60
 -15 -15   0   55.61   52.35
 -15  -5  -7   32.96   79.41
 -13   1  -8   76.76   76.41
 -13  26  -9   39.40   27.76
 -13  47  -3   -2.82   71.74
 -12 -13  -2   51.73   54.11
 -12 -12  -3   88.40   55.08
 -12  -6  -6   26.00   46.80
 -12  21  -9  -13.22   35.08
 -11  45  -2    3.53   65.66
 -10   0  -7  201.12   49.27
  -9  -3  -6   92.63   49.44
  -9  20  -8    1.23   26.97
  -9  25   8   -9.52   64.34
  -7  39  -1    0.00   63.54
  -6  37  -1  -12.16   57.90
  -5  35  -1   36.84   58.96
  -4  20   6    2.29   53.32
  -3  22   5   64.60   52.35
  -3  26   4    0.00   59.58
  -1  24   2    5.73   51.12
   1   8   2 1865.61  130.79
 -16 -15  -1   52.44   54.64
 -15  -1  -8    4.49   72.09
 -14   0  -8  156.61   76.41
 -11 -13  -1   18.24   46.01
 -11  -5  -6  271.72   59.14
 -10  -9  -4  147.80   53.06
 -10  -4  -6  211.43   56.41
 -10   3   8  155.38   43.98
 -10   7  -8   81.88   50.59
  -9  11  -8   50.06   49.18
  -5  25   6  -13.75   78.70
  -5  29   5  145.24   69.36
  -4  33  -1   35.87   64.25
  -2  17   5   69.27   53.94
   1   4   0  878.34   62.93
 -23 -16  -1   24.59   61.69
 -22  13 -11   -4.94   71.92
 -21 -16   1   -0.88   67.33
 -18  -9  -6   -5.46   69.45
 -16  24 -10   16.39   42.48
 -15 -10  -5   -9.17   59.93
 -13 -14   1   49.35   43.89
 -11  -1  -7  -18.60   48.03
 -10  17   9   -8.90   61.87
  -9 -12   0  227.91   53.85
  -8   8   8  -20.01   50.24
  -8  26  -7   -4.32   18.68
  -8  41  -1  -11.02   68.57
  -6  -5  -4  305.65   57.02
  -6  37   2  -36.75   64.78
  -5  12   7  151.41   52.79
  -5  15   7   11.63   51.65
  -5  35   2  -24.24   64.16
  -4   5   6   39.84   39.48
  -2  -4  -1  686.21   58.70
   1  14   2   38.60   46.45
 -20 -13  -4   34.11   75.62
 -17  11 -10    5.20   60.64
 -16 -12  -4   18.16   58.61
 -16  15 -10   10.49   57.73
 -14   7  -9   55.79   63.02
 -12  -2  -7    4.76   50.41
 -11 -11  -3   71.39   46.01
 -10 -12   2   71.48   38.07
 -10  14   9   36.22   66.98
  -9  -8  -4   55.96   45.74
  -9  43  -1    5.11   62.49
  -7  -6  -4  110.87   55.35
  -6  23   7  -43.89   70.95
  -5   0  -5  621.52   65.39
  -5  34   3  -13.04   64.43
  -4  33   2   43.80   66.45
  -3  12   6  174.42   51.38
  -3  31  -1   84.52   70.33
  -2  27  -2   26.79   44.68
  -1  19   4   49.00   49.53
   0  18   3  206.67   50.85
 -24 -16   1   58.17   63.10
 -22 -16   0    0.00   63.54
 -20 -15  -2   27.15   78.79
 -14 -12   4   67.25   35.25
 -12  15  -9   14.98   44.86
 -11 -12  -2  309.00   53.94
 -10  20   9   -3.26   65.92
  -9  -1   7   27.23   28.56
  -8  -7  -4  162.43   60.20
  -8  23   8  -20.71   65.22
  -7  15   8  -35.17   69.27
  -6   5   7   90.87   40.19
  -6  38   1  -14.28   65.92
  -5  18   7    0.00   61.16
  -5  36   1   25.65   62.40
  -4  27   5   -3.08   82.67
  -4  32   3   67.69   66.81
  -3  -6   0  465.08   42.04
  -3  15   6  143.30   55.52
  -3  25  -4   14.98   34.81
  -2  24   4  -16.22   52.70
  -2  25  -3   18.77   37.28
  -1  23   3   62.13   54.20
  -1  26   0   13.13   45.21
 -25 -16   0   16.92   60.81
 -21  17 -11  -28.03   63.81
 -20 -14  -3   -6.26   77.82
 -19 -11  -5    4.67   82.40
 -17 -15   1  -18.68   55.26
 -17 -14   3   42.92   48.30
 -16 -14  -2   55.00   55.96
 -16 -13  -3  -10.40   52.79
 -14  -9  -5    8.73   49.71
 -12  18  -9   24.94   38.69
  -8 -11   0  291.28   49.97
  -6   3  -6  214.34   42.04
  -5   9   7   61.43   48.74
  -4  34   1   25.12   65.13
  -3   9   6  -18.95   41.07
  -2  -2   3  739.26   52.00
   0  22  -1   85.67   42.48
   1  18   1   61.34   50.50
 -23 -15  -2   43.98   63.37
 -20   1  -9    0.00   65.39
 -19 -15   2  -25.56   69.89
 -17  -8  -6  -10.84   75.62
 -15   6  -9    0.00   65.13
 -10 -10  -3  -11.19   44.68
 -10  11   9   40.19   73.68
  -9  14  -8  -34.28   49.97
  -8   5  -7   53.32   41.86
  -7  12   8  135.02   62.40
  -7  18   8   -5.99   76.76
  -7  28   7    0.00   53.85
  -7  29  -6   13.13   32.43
  -5  33   4   -0.44   57.55
  -4  -4  -3  366.02   46.53
  -4  23   6   22.12   70.77
  -3  30   3   66.01   70.42
  -3  32   1   52.00   71.12
  -2   5   5  475.74   57.55
  -2  20   5   52.26   50.32
   0  20  -2   65.92   35.43
   0  22   2  283.35   59.75
   0  23   1  236.11   57.82
   1   5  -1  950.34   65.48
 -20  -3  -8   -8.90   64.69
 -19 -15  -1    0.97   75.53
 -19  -6  -7    0.00   70.68
 -19   2  -9  -17.36   61.61
 -16   5  -9   41.25   62.84
 -16  18 -10   -0.71   47.06
 -16  21 -10   11.02   45.65
 -15 -14   2   98.62   45.39
 -15 -14  -1   24.50   49.53
 -15 -11  -4   21.06   55.61
 -14 -14   0   71.48   51.29
 -13  11  -9  -18.86   53.06
 -11   6  -8   -8.02   52.70
 -10  23   9   -0.09   62.57
  -9   4   8   92.45   43.98
  -6  30   6  -25.12   59.31
  -4  31   4  100.21   74.65
  -3  25   5   -2.29   76.06
  -2  29  -1   31.29   59.75
   0  11   4  443.58   61.08
   0  15  -3   81.70   31.29
   1  17   2   76.68   53.14
 -21  20 -11  -16.13   59.93
 -18 -15   0   -4.14   67.25
 -18   3  -9   -8.99   64.16
 -17   4  -9   28.64   58.61
 -13  -8  -5   -7.76   54.82
 -12 -12   3   73.24   36.49
 -10 -11  -2  218.22   56.93
  -9  17  -8   -8.64   39.22
  -9  40  -4    7.49   47.86
  -8  38  -4    8.37   47.59
  -7  36  -4    5.20   45.83
  -7  38  -3    2.73   53.23
  -5  21   7  -21.95   75.18
  -3  -4  -2 2218.41  151.33
  -3   1  -4  114.57   31.11
   0  14   4  674.40   73.50
   1  19   0   77.03   45.56
 -22  16 -11    8.20   66.10
 -21   7 -10  -82.23   71.12
 -20   8 -10   52.44   66.45
 -19 -12  -4    0.00   76.15
 -16  -7  -6   70.15   70.15
 -12 -13   1    2.91   39.75
  -9 -11   2   60.72   39.66
  -9 -11  -1  276.03   57.11
  -8  40  -3    8.46   50.32
  -7   9  -7   97.48   35.96
  -7  21   8   83.64   68.92
  -6  -1  -5   74.65   50.85
  -6  34  -4   13.75   44.07
  -6  39   0    0.00   60.72
  -5   1   6  150.44   35.08
  -5   7  -6   75.97   32.26
  -5  28   6   -1.15   71.56
  -5  37   0   21.50   63.28
  -4  -7   0  892.35   67.95
  -3  20  -5   39.31   22.65
  -2  28   3   30.67   68.04
  -2  30   1   90.87   74.38
  -1  12   5   14.98   42.74
   0   1   2  212.58   28.20
   1   5   2 1365.54   97.92
 -22 -15  -1  -23.44   68.92
 -19  -2  -8   -0.09   65.31
 -18 -10  -5  -20.18   83.37
 -18  -5  -7  -40.19   68.48
 -17  14 -10  -17.80   57.37
 -15 -12  -3   25.03   55.17
 -10  42  -4  -11.10   52.44
  -9  18   9   55.79   62.13
  -9  42  -3  -55.79   56.32
  -8   0   7   59.93   34.02
  -7   9   8   15.34   48.83
  -7  41   0   -9.78   69.98
  -6  -9   0  303.71   38.78
  -5  -5  -3  533.91   56.41
  -5  34  -3    4.23   48.74
  -4  35   0  -44.33   56.58
  -3  29   4   -1.50   72.18
  -1  15   5   68.04   44.95
  -1  22   4    9.25   54.03
  -1  25  -2   38.25   40.45
   0   3   3 1164.15   84.08
   0   8   4   22.74   43.19
   0  21   3  417.66   62.05
   0  24   0  115.45   49.00
   1  10   3  110.08   41.51
   1  13   3   41.33   48.74
 -25 -15  -1   32.79   61.96
 -20 -15   1   59.49   75.53
 -19 -14  -2   82.14   79.58
 -12  -7  -5  242.46   55.88
 -12   5  -8    0.79   61.08
  -9 -10  -2  242.37   56.58
  -9  15   9    0.53   61.43
  -8  -8  -3  323.80   60.90
  -6  -6  -3  406.47   55.61
  -5  -8   0  633.86   54.64
  -5  22  -6   38.07   19.57
  -3  -5  -1   96.15   31.73
  -3  21   6   32.34   59.05
  -3  33   0   15.78   65.57
  -1  27   2   19.92   55.70
   0  17   4  320.36   55.96
 -23  15 -11   22.56   66.63
 -21 -15   0    1.94   70.86
 -20  -8  -6    0.00   73.68
 -18  -1  -8  -28.91   66.98
 -14 -10  -4  138.11   53.94
 -13  34  -8    5.82   24.77
 -12  20  10  -12.16   70.24
 -10  10  -8  102.59   55.26
 -10  44  -3    0.00   58.96
  -9   4  -7   42.22   44.68
  -9  21   9   -3.97   62.66
  -9  38  -5  -38.34   47.94
  -7  -7  -3 1341.57  107.52
  -7   2  -6    5.64   41.78
  -7  40  -2   -6.70   59.14
  -5  36  -2  -25.82   53.94
  -4  13   7   36.13   53.50
  -4  16   7   69.71   56.32
  -4  25  -5   31.99   31.55
  -4  32  -3  -34.81   48.74
  -3   1   5   30.05   34.28
  -2   0   4  609.71   50.32
  -2  23   5   30.14   57.20
  -1  15  -4   43.63   20.71
  -1  27  -1    1.15   50.76
  -1  28   1   69.54   61.16
 -22 -12  -4  -40.72   66.19
 -17  -4  -7   54.38   75.09
 -15  -6  -6  -15.25   59.84
 -14  10  -9   21.68   58.43
 -12  37  -7  -34.37   38.60
 -11  -6  -5   58.26   45.83
 -11  44  -4  -32.87   57.73
 -10  40  -5    7.05   47.77
  -9  12   9   37.19   71.21
  -8 -10  -1   46.62   47.15
  -8   5   8  -25.82   43.71
  -8  36  -5   30.49   42.04
  -8  42  -2   31.73   65.48
  -7  -2  -5   82.76   49.97
  -7  24   8   52.97   61.87
  -6  16   8   -8.64   69.98
  -5   6   7   28.29   43.27
  -4  26   6  154.76   73.68
  -4  30   5   32.61   63.02
  -4  34  -2  -34.37   54.29
  -3   6   6  188.08   44.68
  -2  27   4    1.50   68.39
  -1  18   5  159.08   53.85
  -1  26   3   20.71   54.29
   0   1  -1  743.93   49.18
   1   3   1  659.50   53.32
   1   9  -2   74.38   19.48
   1  16   3   16.13   49.18
 -24 -15   0  -13.04   65.13
 -23 -15   1   11.99   59.23
 -22 -14  -2   92.10   67.77
 -22  19 -11   20.36   60.64
 -18  13 -10  -29.70   59.75
 -17  -9  -5   30.14   63.63
 -17   0  -8   34.28   67.60
 -17  26 -10  -11.63   43.01
 -16 -14   1  137.49   47.59
 -14 -13  -1    1.06   50.15
 -13 -13   0  106.91   51.03
 -13   4  -8    0.88   62.31
 -11  42  -5  -12.43   50.76
 -10  -5  -5   18.60   47.86
  -8 -10   2   98.62   37.37
  -8  -9  -2  108.40   47.59
  -8  -3  -5   78.00   50.76
  -6  13   8   -1.15   59.49
  -4  -5  -2 1505.58  106.91
  -2  13   6   97.65   52.53
  -2  31   0   45.39   66.63
   1  15  -2  375.27   45.83
   1  20   2  141.45   44.33
   1  21   1   14.37   46.01
   2  10   1  760.68   64.34
   2  11   0   84.34   31.55
   2  13   1  297.01   50.41
 -22 -13  -3    9.52   72.71
 -21 -10  -5   30.49   72.27
 -18 -14  -1  -33.40   60.11
 -18 -11  -4  -20.54   65.57
 -16   1  -8   87.78   80.11
 -14 -13   2   32.52   43.19
 -14  -5  -6  108.84   55.96
 -14   3  -8  109.46   73.94
 -13 -11   4   50.06   32.26
 -11  35  -7   -0.62   34.37
 -11  46  -3  -33.93   67.51
  -9  -4  -5  -21.42   46.89
  -9  44  -2   14.72   67.16
  -7  -9  -1  330.94   47.86
  -7  34  -5  -21.15   41.51
  -6  19   8   19.83   74.91
  -4   4  -5 1071.44   83.29
  -4  10   7   56.05   48.74
  -4  19   7   17.98   69.63
  -1  23  -3   68.74   36.31
   1   7   3  114.93   37.99
   2  14   0   92.36   43.71
 -21  -5  -7    0.00   63.28
 -18 -14   2   10.66   59.49
 -17 -14   0   58.78   54.82
 -17  17 -10   -9.25   52.70
 -16 -13   3   22.74   42.04
 -15   2  -8   25.03   70.33
 -14 -11  -3   27.59   53.32
 -13  -9  -4  202.79   55.08
 -11 -12   1  262.11   46.09
 -10   3  -7  264.22   51.65
  -8   1  -6   19.12   39.66
  -7  -8  -2  141.45   43.54
  -7   1   7   52.35   35.52
  -5  -6  -2  664.44   59.49
  -4  -6  -1 1573.53  110.43
  -3  -5   2  790.29   53.32
  -3  28   5   60.99   69.27
  -3  30  -3    6.26   45.56
  -3  32  -2  -24.15   49.35
  -2  10   6   -1.06   45.65
   0  20   4   63.28   55.17
   0  25   2   51.91   53.23
   1  20  -1   33.76   42.48
 -19  -7  -6  118.19   77.38
 -19  12 -10   35.78   62.22
 -15   9  -9   21.42   58.96
 -14 -10   5   55.08   29.61
 -13  -4  -6   88.40   53.94
 -11 -11   3   93.86   34.37
  -6  -8  -1  301.24   41.60
  -6  -7  -2   90.34   37.02
  -5  -7  -1  732.65   63.19
  -4  30  -4   14.10   42.39
  -4  36   2   -6.96   62.40
  -3   8  -5  232.32   33.58
  -3  24   6   41.16   73.33
  -2  23  -4   17.89   30.05
  -1  25   4  126.47   65.31
  -1  29   0   10.14   66.98
   1  22   0   95.10   46.89
   2  12   2  101.09   47.50
   2  16   1  136.43   51.73
 -23  18 -11   47.86   62.93
 -21   3  -9   26.09   67.51
 -18 -13  -2    2.91   61.43
 -18 -12  -3  -10.49   68.04
 -11   2  -7  138.55   45.12
  -8  16   9   11.72   62.66
  -6  10   8   38.16   52.26
  -6  22   8    8.11   61.43
  -6  40  -1  -10.84   62.93
  -5  38  -1    4.32   62.66
  -4   0  -4 1196.76   90.25
  -4   2   6  102.76   35.69
  -4  22   7  -17.36   79.41
  -4  36  -1    4.67   56.93
  -3  34   2   54.20   62.75
  -2  19   6   -7.58   50.94
  -1  21   5   54.47   50.68
   0  18  -3   69.45   30.76
   0  24   3   32.26   49.88
   0  25  -1   64.51   42.83
   1  19   3   64.87   50.32
 -21 -14  -1   21.77   76.59
 -21 -11  -4  -13.13   73.77
 -20  11 -10  -25.91   67.60
 -17  20 -10   11.72   47.86
 -16  -8  -5    0.00   56.32
 -16   8  -9   -2.73   54.82
 -14  -1  -7   22.83   55.08
 -13  23  -9   -8.20   33.84
 -12  -8  -4   15.34   48.91
 -12  -3  -6    8.20   46.27
 -11   9  -8   42.22   50.32
 -11  21  10   41.51   63.98
  -8  19   9  -35.78   60.20
  -7  42  -1   27.85   65.22
  -6  32  -5  -14.63   40.19
  -5  39   1  -12.43   63.19
  -4  37   1   17.01   59.58
  -1   6   5  287.84   52.97
   0  23  -2   60.20   43.10
   2   8   0   13.57   25.12
   2  15   2  101.79   50.24
 -24 -14  -1   14.37   64.34
 -21  -1  -8   -5.99   57.99
 -20  -9  -5    0.97   76.50
 -20  -4  -7    6.87   71.04
 -20   4  -9   -2.82   56.85
 -17 -10  -4   34.37   52.62
 -17  23 -10    1.50   44.68
 -13 -12  -1   -6.35   46.71
 -13   0  -7   14.01   49.44
 -13  17  -9    1.76   42.30
 -12   1  -7   16.57   45.65
 -11  -2  -6   49.44   50.76
  -9   9   9   34.90   69.71
  -8   8  -7   63.63   38.95
  -8  13   9    7.76   69.54
  -7  -9   2  455.83   46.45
  -7   6   8    0.00   45.21
  -7  12  -7  110.34   32.96
  -6  27  -6   22.65   28.29
  -5  27   7   -5.64   65.13
  -3  32   4    0.71   56.93
  -3  34  -1  -30.58   60.11
  -3  35   1  -26.35   57.99
  -2   1  -3  224.74   27.94
  -2  26   5  -19.57   83.02
  -2  30  -2   18.68   47.86
  -2  31   3   56.41   66.45
  -2  32   2   39.57   67.95
   2   7   1 1093.56   80.38
   2   9   2  979.51   79.58
   2  17   0  121.62   54.29
 -24  17 -11   14.63   64.34
 -21 -14   2    2.29   73.33
 -20 -14   0   94.83   72.80
 -19 -14   1  101.27   66.01
 -19   5  -9    0.00   58.26
 -18  -6  -6   33.67   81.79
 -18   6  -9    5.02   56.76
 -17   7  -9   39.04   59.75
 -13 -10  -3   37.02   50.94
 -12 -12   0   -0.62   41.42
 -10  13  -8   50.68   50.94
  -8  22   9   -8.28   63.37
  -4  29   6   33.58   63.72
   0  13   5   56.49   48.91
   1  12   4  145.86   55.35
   1  18  -2   53.50   37.28
 -21 -13  -2   74.38   83.20
 -18  16 -10   17.10   55.96
 -17 -13  -1   44.15   50.41
 -17 -12   4   11.72   41.25
 -14  13  -9   -2.47   50.94
 -13 -11  -2   64.95   50.06
 -10  33  -7  -15.51   29.17
  -6   2   7  -11.28   35.52
  -6   6  -6  168.78   39.57
  -5  17   8  -37.19   73.50
  -4   7   7  336.58   54.29
  -3  14   7  177.59   53.50
  -3  17   7   80.29   61.25
  -2  22   6  -35.52   75.97
  -2  28  -3   -2.03   42.66
  -2  32  -1   19.83   61.69
  -2  33   1   -6.79   64.87
   0  16   5  162.96   52.53
   0  27   0    0.00   49.80
   1  15   4   91.22   50.50
   1  23   2   22.30   48.03
   2  12  -1  677.83   57.29
 -26 -14   0    2.12   66.19
 -24 -13  -2   46.80   68.74
 -24 -12  -3    5.82   68.74
 -23 -14   0   84.08   65.66
 -23  21 -11    3.53   62.84
 -20   0  -8   17.01   62.84
 -15 -13   1  -15.86   44.33
 -15  -7  -5   73.77   50.41
 -14  28  -9    5.99   28.29
 -13  20  -9    0.35   39.04
 -11  -7  -4  111.14   51.82
 -10 -11   1  506.41   60.37
  -6  25   8  -20.27   64.78
  -5  14   8  -15.25   66.19
  -2   2   5  329.53   44.77
  -2   7   6   36.75   42.04
  -2  30   4   10.66   70.24
  -1  29   3  -29.88   72.36
   0  23   4   86.90   52.79
   2  18   2  -35.69   50.06
   2  19   1   16.83   45.21
 -22 -14   1  -10.40   70.86
 -19  -3  -7   19.12   73.86
 -17 -11  -3   39.40   51.65
 -16 -13   0   13.13   44.24
  -6  -8   2  207.03   29.52
  -5  -1  -4  589.17   60.46
  -5  20   8   -8.02   61.25
  -3  11   7  129.03   51.91
  -3  27   6   -7.67   62.84
  -1  18  -4   77.12   25.82
  -1  24   5   40.10   66.10
   1   9   4   67.07   44.86
   1  22   3   87.96   49.88
   2  15  -1  289.43   41.42
 -25 -14   1    9.43   56.23
 -19 -13   3  104.00   62.66
 -19  -8  -5   59.31   79.23
 -17 -12  -2   61.69   52.35
 -17  -5  -6    7.32   65.13
 -13 -12   2   59.14   40.28
 -12  -9  -3   38.07   45.30
 -12   8  -8   -2.82   55.61
 -11  40  -6   -8.81   43.89
 -10  -6  -4   99.50   56.23
 -10  19  10   25.56   60.99
 -10  38  -6    5.29   41.86
  -5  40   0  -36.75   61.16
  -4  38   0   78.00   61.34
  -3  20   7   -6.35   77.47
  -3  28  -4   15.86   39.84
  -3  31   5   58.26   59.58
  -1  14   6   54.55   47.59
  -1  28  -2   21.06   49.62
  -1  31   1  -22.12   71.39
   0  19   5  204.56   55.26
   1  18   4   30.49   52.79
   2  11   3   65.31   48.83
   2  14   3   68.04   51.03
 -20 -10  -4    3.35   82.93
 -19   1  -8   49.35   63.37
 -19  15 -10   11.46   54.03
 -16  -9  -4    1.67   51.47
 -10 -10   3   -5.11   30.05
  -8  10   9   21.50   67.16
  -7  17   9  101.44   67.69
  -5  10  -6   84.08   29.61
  -5  11   8    8.02   55.35
  -5  30  -5    2.03   35.43
  -3  36   0   45.74   60.02
  -1   1   4  119.33   30.23
  -1  28   4   19.48   71.65
  -1  30  -1   -0.97   63.46
   1  23  -1  -11.46   42.57
 -24  20 -11   49.35   62.93
 -21  -6  -6    9.17   66.81
 -20 -13  -1   51.29   72.45
 -17 -13   2    9.25   43.80
 -15 -12   3   40.89   38.51
 -15  12  -9   23.62   52.00
 -14  -6  -5    0.00   52.00
 -11 -11   0   78.09   47.77
  -9  -5  -4  251.09   61.08
  -9  36  -6    8.64   39.31
  -7  20   9   29.97   61.34
  -6  -2  -4  351.83   52.62
  -6   7   8   26.18   45.12
  -5  -7   2  354.56   33.05
  -5  23   8   12.69   62.84
  -4  -6   2 1256.08   84.78
  -3   3   6  559.21   56.67
  -1  11   6   83.29   47.77
   0  27   3   -2.20   72.00
   2  17   3   98.80   51.03
 -23 -10  -4   33.76   73.33
 -18   2  -8  -17.19   66.01
 -18  19 -10   21.42   51.56
 -13   7  -8   25.21   57.99
 -12 -10   4  237.17   36.75
 -12 -10  -2   88.49   49.62
  -9   7  -7   63.72   44.42
  -8  -4  -4  149.21   54.20
  -7  14   9   97.48   66.36
  -7  21  -7   46.89   13.13
  -2  25   6   32.26   67.42
  -2  29   5   45.74   70.33
  -2  34   0   14.19   59.58
   0  29   1   53.41   72.53
   1   4   3  275.51   38.16
   1  25   0   43.98   47.33
 -26 -13  -1    9.25   60.64
 -25  19 -11   -1.06   63.28
 -23 -13  -1  -24.68   70.42
 -20 -12  -2   47.24   72.71
 -20 -11  -3   -8.46   68.83
 -20  14 -10   21.50   58.43
 -17   3  -8   37.99   66.81
 -16  -4  -6    9.17   50.76
 -11  -8  -3   35.52   53.94
 -10  16  -8   51.82   48.83
  -7  -3  -4 1590.63  121.45
  -7  15  -7   37.63   29.17
  -7  41  -3    0.00   53.06
  -6  39  -3   16.83   51.03
  -5   3   7   92.63   38.16
  -1   1  -2  224.92   26.53
  -1  20   6   33.93   64.69
   1  21   4  -21.86   49.44
   2   6   2 1278.02   92.98
   2   9  -1  652.45   52.00
   2  18  -1  115.63   44.51
   2  21   2   89.10   53.76
 -22  -8  -5   21.33   73.59
 -22  -3  -7    5.82   60.46
 -22   5  -9  -15.16   61.25
 -21  13 -10   27.15   63.28
 -19 -13   0  -19.12   52.17
 -16 -12  -1   -4.23   51.21
 -16 -10  -3  129.29   51.12
 -16   4  -8   -1.32   67.77
 -14   6  -8   39.22   65.57
 -14  16  -9   -0.62   43.63
 -13  -5  -5   26.09   48.30
  -9 -10   1  358.35   50.32
  -8  43  -3   -8.20   55.79
  -5  37  -3   52.88   48.65
[truncated: 700,340 more chars]
